# Supplementary material for: Automatic MS/MS Data Mining Strategy for Rapid Screening of Polyether Toxins Derived from Gambierdiscus Species
Source: Anal Chem. 2025 Mar 4;97(10):5643–52. doi: 10.1021/acs.analchem.4c06440 (PMC11923951; doi:10.1021/acs.analchem.4c06440)
Supplement: Supplementary file 1 — ac4c06440_si_001.zip [file ac4c06440_si_001.zip]

Archive with 19 entries (18 files):
- Supporting Information 2/
- Supporting Information 2/.DS_Store
- __MACOSX/Supporting Information 2/._.DS_Store
- Supporting Information 2/1_RESULTS_Gambierdiscus_caribaeus_GCBG01.csv
- __MACOSX/Supporting Information 2/._1_RESULTS_Gambierdiscus_caribaeus_GCBG01.csv
- Supporting Information 2/2_Gambierdiscus_caribaeus_GCBG02.mgf
- __MACOSX/Supporting Information 2/._2_Gambierdiscus_caribaeus_GCBG02.mgf
- Supporting Information 2/2_RESULTS_Gambierdiscus_caribaeus_GCBG02.csv
- __MACOSX/Supporting Information 2/._2_RESULTS_Gambierdiscus_caribaeus_GCBG02.csv
- Supporting Information 2/Appendix Γàí.xlsx
- __MACOSX/Supporting Information 2/._Appendix Γàí.xlsx
- Supporting Information 2/Appendix Γàá.xlsx
- __MACOSX/Supporting Information 2/._Appendix Γàá.xlsx
- Supporting Information 2/1_Gambierdiscus_caribaeus_GCBG01.mgf
- __MACOSX/Supporting Information 2/._1_Gambierdiscus_caribaeus_GCBG01.mgf
- Supporting Information 2/3_RESULTS_Gambierdiscus_caribaeus_S4.csv
- __MACOSX/Supporting Information 2/._3_RESULTS_Gambierdiscus_caribaeus_S4.csv
- Supporting Information 2/3_Gambierdiscus_caribaeus_S4.mgf
- __MACOSX/Supporting Information 2/._3_Gambierdiscus_caribaeus_S4.mgf
