# Supplementary material for: Automatic MS/MS Data Mining Strategy for Rapid Screening of Polyether Toxins Derived from Gambierdiscus Species
Source: Anal Chem. 2025 Mar 4;97(10):5643–52. doi: 10.1021/acs.analchem.4c06440 (PMC11923951; doi:10.1021/acs.analchem.4c06440)
Supplement: Supplementary file 1 — ac4c06440_si_001.zip [file ac4c06440_si_001.zip › Supporting Information 2/1_RESULTS_Gambierdiscus_caribaeus_GCBG01.csv]

m/z	RT	charge	score_nH2O	score_SO3_nH2O	score_2SO3_nH2O	score_NH3_nH2O	score_NH3_SO3_nH2O	score_NH3_2SO3_nH2O	score_Na_nH2O	score_Na_SO3_nH2O	score_Na_2SO3_nH2O	total_score	type	library_hit_name	library_hit_formula	library_hit_adduct	library_precusor_type
114.0912	2.912	1+	1	0	0	0	0	0	0	0	0	1
121.0284	16.888	1+	0	0	0	0	0	0	1	0	0	1
146.0811	1.559	1+	0	0	0	0	0	0	1	0	0	1
149.0234	16.888	1+	0	0	0	0	0	0	1	0	0	1
150.1124	1.51	1+	2	0	0	0	0	0	0	0	0	2
158.1541	1.215	1+	0	0	0	1	0	0	0	0	0	1
161.0961	15.761	1+	1	0	0	0	0	0	0	0	0	1
161.0962	16.153	1+	2	0	0	0	0	0	0	0	0	2
163.0149	12.343	1+	0	1	0	0	0	0	0	0	0	1
163.039	13.175	1+	0	0	0	0	0	0	1	0	0	1
163.0391	12.401	1+	0	0	0	0	0	0	1	0	0	1
163.0754	9.366	1+	1	0	0	0	0	0	0	0	0	1
163.0755	16.046	1+	0	0	0	1	0	0	0	0	0	1
163.0756	16.207	1+	1	0	0	0	0	0	0	0	0	1
165.0546	15.761	1+	1	0	0	0	0	0	0	0	0	1
171.1492	1.575	1+	1	0	0	0	0	0	0	0	0	1
178.1341	2.835	1+	1	0	0	0	0	0	0	0	0	1
179.0706	19.892	1+	1	0	0	0	0	0	0	0	0	1
180.1021	1.223	1+	1	0	0	0	0	0	0	0	0	1
180.1022	1.606	1+	1	0	0	0	0	0	0	0	0	1
181.1225	10.048	1+	3	0	0	0	0	0	0	0	0	3
182.1177	1.207	1+	0	0	0	1	0	0	0	0	0	1
185.1178	24.883	1+	1	0	0	0	0	0	0	0	0	1
185.1648	4.539	1+	0	0	0	1	0	0	0	0	0	1
187.1441	3.516	1+	2	0	0	0	0	0	0	0	0	2
189.1274	8.867	1+	1	0	0	0	0	0	0	0	0	1
193.0496	10.647	1+	1	0	0	0	0	0	0	0	0	1
193.0894	1.231	1+	1	0	0	0	0	0	0	0	0	1
193.1592	10.37	1+	1	0	0	0	0	0	0	0	0	1
194.1176	1.215	1+	0	0	0	1	0	0	0	0	0	1
194.1178	0.357	1+	0	0	0	1	0	0	0	0	0	1
197.118	5.736	1+	2	0	0	0	0	0	0	0	0	2
199.0999	17.255	1+	1	0	0	0	0	0	0	0	0	1
199.1119	6.692	1+	1	0	0	0	0	0	0	0	0	1
200.9735	1.176	1+	1	0	0	0	0	0	0	0	0	1
202.0866	5.941	1+	0	0	0	0	0	0	1	0	0	1
202.9745	1.184	1+	1	2	0	0	0	0	0	0	0	3
203.1068	15.761	1+	1	0	0	0	0	0	0	0	0	1
203.1073	16.153	1+	1	0	0	0	0	0	0	0	0	1
207.1382	8.875	1+	3	0	0	0	0	0	0	0	0	3
208.1335	7.382	1+	1	0	0	0	0	0	0	0	0	1
213.1032	9.21	1+	2	0	0	0	0	0	0	0	0	2
213.1602	6.294	1+	0	0	0	2	0	0	0	0	0	2
215.1431	10.409	1+	2	0	0	0	0	0	0	0	0	2
215.1796	12.639	1+	1	0	0	0	0	0	0	0	0	1
216.1023	7.768	1+	0	0	0	1	0	0	0	0	0	1
217.1553	1.78	1+	3	0	0	0	0	0	0	0	0	3
218.2117	6.54	1+	1	0	0	0	0	0	0	0	0	1
219.1746	9.521	1+	1	0	0	0	0	0	0	0	0	1
220.1336	4.325	1+	0	0	0	1	0	0	0	0	0	1
221.081	10.868	1+	1	0	0	0	0	0	0	0	0	1
221.1173	15.761	1+	4	0	0	0	0	0	0	0	0	4
221.1175	14.982	1+	3	0	0	0	0	0	0	0	0	3
223.1331	10.017	1+	1	0	0	0	0	0	0	0	0	1
225.1969	10.571	1+	0	0	0	1	0	0	0	0	0	1
226.1803	8.332	1+	1	0	0	0	0	0	0	0	0	1
227.1756	1.231	1+	2	0	0	0	0	0	0	0	0	2
228.196	10.363	1+	1	0	0	0	0	0	0	0	0	1
228.1962	8.789	1+	0	0	0	1	0	0	0	0	0	1
230.0815	5.934	1+	2	0	0	0	0	0	0	0	0	2
231.1385	6.409	1+	1	0	0	0	0	0	0	0	0	1
231.1386	6.687	1+	2	0	0	0	0	0	0	0	0	2
232.0972	7.12	1+	1	0	0	0	0	0	0	0	0	1
233.1542	10.502	1+	2	0	0	0	0	0	0	0	0	2
234.1857	5.184	1+	1	0	0	0	0	0	0	0	0	1
237.076	8.324	1+	0	1	0	0	0	0	0	0	0	1
238.1081	5.053	1+	1	0	0	0	0	0	0	0	0	1
241.1231	6.422	1+	2	0	0	0	0	0	0	0	0	2
241.1591	11.947	1+	3	0	0	0	0	0	0	0	0	3
244.0972	7.768	1+	2	0	0	0	0	0	0	0	0	2
244.2028	25.864	1+	1	0	0	0	0	0	0	0	0	1
245.1141	1.583	1+	1	0	0	0	0	0	0	0	0	1
245.1389	7.811	1+	0	0	0	1	0	0	0	0	0	1
247.1452	11.917	1+	0	0	0	2	0	0	0	0	0	2
249.1586	21.355	1+	1	0	0	0	0	0	0	0	0	1
250.0867	19.945	1+	2	0	0	0	0	0	0	0	0	2
251.092	8.928	1+	1	0	0	0	0	0	0	0	0	1
252.1443	1.168	1+	0	0	0	1	0	0	0	0	0	1
252.1599	8.773	1+	0	0	0	2	0	0	0	0	0	2
252.16	7.382	1+	0	0	0	1	0	0	0	0	0	1
252.1603	9.215	1+	0	0	0	1	0	0	0	0	0	1
255.2436	14.975	1+	0	0	0	2	0	0	0	0	0	2
256.1336	8.217	1+	1	0	0	0	0	0	0	0	0	1
256.264	19.433	1+	1	0	0	0	0	0	0	0	0	1
257.1181	6.687	1+	0	0	0	0	0	0	1	0	0	1
257.129	7.374	1+	0	0	0	0	0	0	1	0	0	1
257.1292	8.719	1+	2	0	0	0	0	0	0	0	0	2
257.1866	4.231	1+	1	0	0	0	0	0	0	0	0	1
257.1904	15.653	1+	2	0	0	0	0	0	0	0	0	2
257.1907	12.639	1+	2	0	0	0	0	0	0	0	0	2
257.2228	6.765	1+	1	0	0	0	0	0	0	0	0	1
258.218	25.864	1+	1	0	0	0	0	0	0	0	0	1
258.243	15.121	1+	1	0	0	0	0	0	0	0	0	1
258.2435	15.368	1+	1	0	0	0	0	0	0	0	0	1
259.1232	14.475	1+	1	0	0	0	0	0	0	0	0	1
259.1547	8.68	1+	1	0	0	0	0	0	0	0	0	1
259.2057	12.769	1+	1	0	0	0	0	0	0	0	0	1
259.2061	11.327	1+	2	0	0	0	0	0	0	0	0	2
259.2063	13.021	1+	1	0	0	0	0	0	0	0	0	1
259.2269	12.938	1+	1	0	0	0	0	0	0	0	0	1
261.1387	15.537	1+	1	0	0	0	0	0	0	0	0	1
261.2213	17.591	1+	1	0	0	0	0	0	0	0	0	1
261.2218	14.075	1+	1	0	0	0	0	0	0	0	0	1
262.1806	7.056	1+	1	0	0	0	0	0	0	0	0	1
263.2375	18.245	1+	1	0	0	0	0	0	0	0	0	1
265.1082	9.567	1+	1	0	0	0	0	0	0	0	0	1
272.2592	15.483	1+	1	0	0	0	0	0	0	0	0	1
273.1188	15.865	1+	2	0	0	0	0	0	0	0	0	2
273.1391	15.899	1+	0	0	0	1	0	0	0	0	0	1
273.1393	15.645	1+	0	0	0	1	0	0	0	0	0	1
273.181	19.206	1+	1	0	0	0	0	0	0	0	0	1
273.1853	12.047	1+	5	0	0	0	0	0	0	0	0	5
273.1858	16.682	1+	2	0	0	0	0	0	0	0	0	2
274.2748	10.952	1+	1	0	0	0	0	0	0	0	0	1
275.1651	10.409	1+	4	0	0	0	0	0	0	0	0	4
275.2013	13.29	1+	4	0	0	0	0	0	0	0	0	4
275.2015	12.869	1+	5	0	0	0	0	0	0	0	0	5
276.9873	2.207	1+	1	0	0	0	0	0	0	0	0	1
277.1801	16.146	1+	2	0	0	0	0	0	0	0	0	2
277.1803	13.761	1+	1	0	0	0	0	0	0	0	0	1
277.1807	14.982	1+	2	0	0	0	0	0	0	0	0	2
279.16	16.88	1+	0	0	0	0	0	0	1	1	0	2
279.2328	16.957	1+	1	0	0	0	0	0	0	0	0	1
280.1914	6.702	1+	3	0	0	0	0	0	0	0	0	3
280.2284	11.741	1+	0	0	0	2	0	0	0	0	0	2
280.2639	18.252	1+	0	0	0	1	0	0	0	0	0	1
281.0525	19.025	1+	1	0	0	0	0	0	0	0	0	1
281.1899	20.543	1+	3	0	0	0	0	0	0	0	0	3
282.2796	19.907	1+	1	0	0	0	0	0	0	0	0	1
283.2025	6.733	1+	1	0	0	0	0	0	0	0	0	1
283.2061	14.406	1+	3	0	0	0	0	0	0	0	0	3
283.2067	13.962	1+	1	0	0	0	0	0	0	0	0	1
285.1454	1.687	1+	1	0	0	0	0	0	0	0	0	1
285.2218	17.249	1+	3	0	0	0	0	0	0	0	0	3
287.1546	17.062	1+	0	0	0	1	0	0	0	0	0	1
287.1549	17.263	1+	0	0	0	1	0	0	0	0	0	1
288.1628	17.461	1+	3	0	0	0	0	0	0	0	0	3
288.2543	12.554	1+	1	0	0	0	0	0	0	0	0	1
288.255	6.652	1+	1	0	0	0	0	0	0	0	0	1
289.1337	12.999	1+	2	0	0	0	0	0	0	0	0	2
289.1805	10.478	1+	5	0	0	0	0	0	0	0	0	5
290.2692	6.694	1+	2	0	0	0	0	0	0	0	0	2
290.2694	7.343	1+	2	0	0	0	0	0	0	0	0	2
290.2698	6.494	1+	1	0	0	0	0	0	0	0	0	1
290.2699	6.317	1+	1	0	0	0	0	0	0	0	0	1
290.2702	6.98	1+	2	0	0	0	0	0	0	0	0	2
291.1962	9.9	1+	5	0	0	0	0	0	0	0	0	5
291.1967	10.435	1+	1	0	0	0	0	0	0	0	0	1
292.1549	8.513	1+	1	0	0	0	0	0	0	0	0	1
294.2071	15.761	1+	2	0	0	0	0	0	0	0	0	2
295.1911	13.345	1+	7	0	0	0	0	0	0	0	0	7
295.1912	10.731	1+	5	0	0	0	0	0	0	0	0	5
297.1962	9.343	1+	2	0	0	0	0	0	0	0	0	2
297.1967	9.851	1+	2	0	0	0	0	0	0	0	0	2
297.2431	16.903	1+	2	0	0	0	0	0	0	0	0	2
298.2019	6.317	1+	0	0	0	1	0	0	0	0	0	1
298.2745	16.13	1+	0	0	0	2	0	0	0	0	0	2
299.1762	14.868	1+	2	0	0	0	0	0	0	0	0	2
299.199	17.728	1+	1	0	0	0	0	0	0	0	0	1
299.2006	11.375	1+	2	0	0	0	0	0	0	0	0	2
299.2009	13.539	1+	5	0	0	0	0	0	0	0	0	5
300.2903	18.169	1+	1	0	0	0	0	0	0	0	0	1
301.1441	6.692	1+	1	0	0	0	0	0	0	0	0	1
301.2166	13.642	1+	4	0	0	0	0	0	0	0	0	4
301.2168	14.398	1+	4	0	0	0	0	0	0	0	0	4
301.2171	14.652	1+	5	0	0	0	0	0	0	0	0	5
301.2173	18.047	1+	2	0	0	0	0	0	0	0	0	2
303.122	14.075	1+	3	1	0	0	0	0	0	0	0	4
303.1501	14.014	1+	2	0	0	0	0	0	0	0	0	2
303.2328	12.14	1+	1	0	0	0	0	0	0	0	0	1
303.2329	18.647	1+	2	0	0	0	0	0	0	0	0	2
303.2537	13.691	1+	1	0	0	0	0	0	0	0	0	1
303.2538	13.345	1+	1	0	0	0	0	0	0	0	0	1
304.2125	3.462	1+	2	0	0	0	0	0	0	0	0	2
305.0179	5.741	1+	1	0	0	0	0	0	0	0	0	1
306.2659	4.735	1+	3	0	0	0	0	0	0	0	0	3
307.1547	11.693	1+	0	0	0	0	0	0	1	0	0	1
307.1549	11.519	1+	1	0	0	0	0	0	0	0	0	1
307.2066	15.784	1+	1	0	0	0	0	0	0	0	0	1
307.2072	16.406	1+	0	0	0	1	0	0	0	0	0	1
308.2953	15.799	1+	0	0	0	1	0	0	0	0	0	1
309.2224	14.991	1+	1	0	0	0	0	0	0	0	0	1
310.3111	21.912	1+	1	0	0	0	0	0	0	0	0	1
311.1496	10.647	1+	1	0	0	0	0	0	0	0	0	1
311.176	14.798	1+	5	0	0	0	0	0	0	0	0	5
311.1807	17.636	1+	1	0	0	0	0	0	0	0	0	1
311.2382	18.242	1+	2	0	0	0	0	0	0	0	0	2
312.2656	25.811	1+	2	0	0	0	0	0	0	0	0	2
313.1919	8.332	1+	0	0	0	2	0	0	0	0	0	2
313.275	19.954	1+	1	0	0	0	0	0	0	0	0	1
314.2806	25.811	1+	1	0	0	0	0	0	0	0	0	1
317.1654	15.283	1+	2	0	0	0	0	0	0	0	0	2
317.212	15.66	1+	4	0	0	0	0	0	0	0	0	4
317.2126	14.609	1+	6	0	0	0	0	0	0	0	0	6
319.0796	15.329	1+	0	0	0	0	0	0	0	1	0	1
319.0915	14.99	1+	0	0	0	0	0	0	0	1	0	1
319.1907	11.947	1+	5	0	0	0	0	0	0	0	0	5
321.2431	11.718	1+	5	0	0	0	0	0	0	0	0	5
321.2432	18.389	1+	1	0	0	0	0	0	0	0	0	1
321.2433	18.891	1+	2	0	0	0	0	0	0	0	0	2
321.2434	12.155	1+	4	0	0	0	0	0	0	0	0	4
321.2435	15.137	1+	1	0	0	0	0	0	0	0	0	1
321.2436	15.347	1+	2	0	0	0	0	0	0	0	0	2
321.2437	12.615	1+	2	0	0	0	0	0	0	0	0	2
321.3157	24.249	1+	1	0	0	0	0	0	0	0	0	1
321.3162	24.346	1+	1	0	0	0	0	0	0	0	0	1
322.2021	7.513	1+	4	0	0	0	0	0	0	0	0	4
323.259	20.314	1+	2	0	0	0	0	0	0	0	0	2
323.2592	14.944	1+	3	0	0	0	0	0	0	0	0	3
323.2596	14.622	1+	2	0	0	0	0	0	0	0	0	2
324.2079	15.375	1+	2	0	0	0	0	0	0	0	0	2
324.2903	16.947	1+	1	0	0	0	0	0	0	0	0	1
324.2908	16.697	1+	0	0	0	2	0	0	0	0	0	2
325.1325	1.231	1+	0	0	0	0	0	0	1	0	0	1
325.1657	11.519	1+	1	0	0	0	0	0	0	0	0	1
325.1888	3.612	2+	1	0	0	0	0	0	0	0	0	1
325.2169	18.891	1+	4	0	0	0	0	0	0	0	0	4
325.2172	15.114	1+	6	0	0	0	0	0	0	0	0	6
325.2173	15.64	1+	3	0	0	0	0	0	0	0	0	3
325.2177	14.698	1+	2	0	0	0	0	0	0	0	0	2
325.218	17.202	1+	4	0	0	0	0	0	0	0	0	4
325.2385	15.292	1+	1	0	0	0	0	0	0	0	0	1
325.2386	12.248	1+	1	0	0	0	0	0	0	0	0	1
327.1534	17.324	1+	1	1	0	0	0	0	0	0	0	2
327.2076	16.189	1+	2	0	0	0	0	0	0	0	0	2
327.2079	9.351	1+	3	0	0	0	0	0	0	0	0	3
327.2326	15.776	1+	5	0	0	0	0	0	0	0	0	5
327.2327	15.013	1+	3	0	0	0	0	0	0	0	0	3
327.2328	19.446	1+	1	0	0	0	0	0	0	0	0	1
328.1223	5.446	1+	1	0	0	0	0	0	0	0	0	1
328.2029	17.255	1+	0	0	0	2	0	0	0	0	0	2
328.2128	10.025	1+	0	0	0	1	0	0	0	0	0	1
328.2276	10.157	1+	1	0	0	0	0	0	0	0	0	1
329.1865	7.768	1+	1	0	0	0	0	0	0	0	0	1
329.2224	11.924	1+	2	0	0	0	0	0	0	0	0	2
329.2499	19.501	1+	2	0	0	0	0	0	0	0	0	2
329.2693	13.975	1+	1	0	0	0	0	0	0	0	0	1
329.2696	19.152	1+	1	0	0	0	0	0	0	0	0	1
329.2699	14.314	1+	1	0	0	0	0	0	0	0	0	1
331.2281	12.639	1+	2	0	0	0	0	0	0	0	0	2
331.2845	15.977	1+	1	0	0	0	0	0	0	0	0	1
331.285	15.584	1+	1	0	0	0	0	0	0	0	0	1
331.2853	13.559	1+	1	0	0	0	0	0	0	0	0	1
331.2854	13.792	1+	1	0	0	0	0	0	0	0	0	1
333.137	17.293	1+	0	0	0	0	0	0	1	0	0	1
333.1707	6.409	1+	4	0	0	0	0	0	0	0	0	4
333.1709	6.687	1+	5	0	0	0	0	0	0	0	0	5
334.0843	9.265	1+	0	0	0	0	0	0	1	0	0	1
334.1939	3.604	2+	5	0	0	0	0	0	0	0	0	5
334.1942	1.223	2+	3	0	0	0	0	0	0	0	0	3
334.1943	3.288	1+	4	0	0	0	0	0	0	0	0	4
335.2954	18.866	1+	1	0	0	0	0	0	0	0	0	1
336.3271	18.115	1+	1	0	0	0	0	0	0	0	0	1
336.3272	22.273	1+	1	0	0	0	0	0	0	0	0	1
336.3273	17.674	1+	1	0	0	0	0	0	0	0	0	1
336.3286	20.329	1+	0	0	0	1	0	0	0	0	0	1
337.2378	13.052	1+	2	0	0	0	0	0	0	0	0	2
337.2382	13.738	1+	6	0	0	0	0	0	0	0	0	6
337.2385	13.376	1+	4	0	0	0	0	0	0	0	0	4
337.2386	17.222	1+	4	0	0	0	0	0	0	0	0	4
337.2389	16.947	1+	2	0	0	0	0	0	0	0	0	2
338.2236	10.064	1+	1	0	0	0	0	0	0	0	0	1
338.2238	9.429	1+	0	0	0	1	0	0	0	0	0	1
338.2476	10.138	1+	1	0	0	0	0	0	0	0	0	1
338.3424	24.306	1+	1	0	0	0	0	0	0	0	0	1
338.3436	24.764	1+	0	0	0	1	0	0	0	0	0	1
339.3156	24.357	1+	3	0	0	0	0	0	0	0	0	3
340.192	14.775	1+	0	0	0	0	0	0	4	0	0	4
340.2597	10.478	2+	2	0	0	0	0	0	0	0	0	2
340.2599	18.942	1+	3	0	0	0	0	0	0	0	0	3
340.3943	21.052	1+	0	1	0	0	0	0	0	0	0	1
341.0167	24.289	1+	0	0	2	0	0	0	0	0	0	2
341.2105	14.414	1+	3	0	0	0	0	0	0	0	0	3
342.0776	13.715	1+	0	0	1	0	0	0	0	0	0	1
342.0782	12.2	1+	0	0	1	0	0	0	0	0	0	1
342.0784	12.016	1+	0	0	1	0	0	0	0	0	0	1
342.1816	17.894	1+	0	0	0	1	0	0	0	0	0	1
343.2274	18.897	1+	3	0	0	0	0	0	0	0	0	3
343.2278	13.723	1+	4	0	0	0	0	0	0	0	0	4
343.228	15.668	1+	5	0	0	0	0	0	0	0	0	5
343.3079	5.631	1+	1	0	0	0	0	0	0	0	0	1
344.075	13.715	1+	0	1	0	0	0	0	0	0	0	1
344.1976	17.933	1+	2	0	0	0	0	0	0	0	0	2
345.1863	16.383	1+	2	0	0	0	0	0	0	0	0	2
345.2179	14.556	1+	0	0	0	1	0	0	0	0	0	1
345.2184	14.805	1+	1	0	0	0	0	0	0	0	0	1
345.2188	11.414	1+	1	0	0	0	0	0	0	0	0	1
346.2495	11.924	1+	1	0	0	0	0	0	0	0	0	1
346.2751	19.501	1+	0	0	0	1	0	0	0	0	0	1
348.1579	6.784	1+	1	0	0	0	0	0	0	0	0	1
348.2906	15.845	1+	1	0	0	0	0	0	0	0	0	1
348.2911	16.721	1+	0	0	0	1	0	0	0	0	0	1
349.2383	15.653	1+	2	1	0	0	0	0	0	0	0	3
349.2384	12.062	1+	2	0	0	0	0	0	0	0	0	2
350.2239	11.228	1+	0	0	0	2	0	0	0	0	0	2
350.3068	14.528	1+	0	0	0	1	0	0	0	0	0	1
350.307	17.574	1+	0	0	0	1	0	0	0	0	0	1
351.109	8.812	1+	0	0	0	0	0	0	1	0	0	1
351.1817	8.377	1+	3	0	0	0	0	0	0	0	0	3
351.2057	11.924	1+	0	0	0	0	0	0	2	0	0	2
351.2311	19.519	1+	1	0	0	0	0	0	0	0	0	1
351.2511	25.773	2+	2	0	0	0	0	0	0	0	0	2
351.2537	11.319	1+	2	0	0	0	0	0	0	0	0	2
351.2538	13.021	1+	3	0	0	0	0	0	0	0	0	3
351.2539	12.762	1+	3	0	0	0	0	0	0	0	0	3
351.2541	11.611	1+	3	0	0	0	0	0	0	0	0	3
351.2542	15.975	1+	3	0	0	0	0	0	0	0	0	3
352.322	18.866	1+	1	0	0	0	0	0	0	0	0	1
352.3221	15.706	1+	0	0	0	1	0	0	0	0	0	1
352.3223	19.508	1+	0	0	0	1	0	0	0	0	0	1
353.197	16.574	1+	1	0	0	0	0	0	0	0	0	1
353.1973	17.299	1+	1	0	0	0	0	0	0	0	0	1
353.2697	17.592	1+	1	0	0	0	0	0	0	0	0	1
353.27	13.8	1+	2	0	0	0	0	0	0	0	0	2
354.2195	13.113	1+	1	0	0	0	0	0	0	0	0	1
354.3377	15.738	1+	0	0	0	1	0	0	0	0	0	1
354.3388	20.239	1+	0	0	0	2	0	0	0	0	0	2
355.2848	15.047	1+	1	0	0	0	0	0	0	0	0	1
357.2787	18.692	1+	2	0	0	0	0	0	0	0	0	2
359.1509	18.078	1+	1	0	0	0	0	0	0	0	0	1
361.2137	15.16	1+	0	0	0	2	0	0	0	0	0	2
362.1877	9.035	1+	0	0	0	1	0	0	0	0	0	1
362.2421	25.795	2+	1	0	0	0	0	0	0	0	0	1
362.2701	15.822	1+	0	0	0	5	0	0	0	0	0	5
365.1557	18.647	1+	2	0	0	0	0	0	0	0	0	2
365.21	17.226	1+	2	0	0	0	0	0	0	0	0	2
365.2102	15.668	1+	1	0	0	0	0	0	0	0	0	1
365.2487	17.766	1+	3	0	0	0	0	0	0	0	0	3
365.2599	21.462	1+	2	0	0	0	0	0	0	0	0	2
365.2603	21.281	1+	1	0	0	0	0	0	0	0	0	1
366.2654	15.651	1+	0	0	0	2	0	1	0	0	0	3
366.3019	16.399	1+	1	0	0	0	0	0	0	0	0	1
366.3021	16.56	1+	1	0	0	0	0	0	0	0	0	1
366.375	21.98	1+	0	0	0	1	0	0	0	0	0	1
367.2257	15.662	1+	2	0	0	0	0	0	0	0	0	2
367.2259	15.383	1+	1	0	0	0	0	0	0	0	0	1
367.226	15.003	1+	2	0	0	0	0	0	0	0	0	2
367.2283	17.268	1+	1	0	0	0	0	0	0	0	0	1
368.193	1.223	1+	1	0	0	0	0	0	0	0	0	1
368.317	14.537	1+	2	0	0	0	0	0	0	0	0	2
368.3173	14.377	1+	2	0	0	0	0	0	0	0	0	2
368.3174	16.636	1+	1	0	0	0	0	0	0	0	0	1
368.3183	17.583	1+	1	0	0	0	0	0	0	0	0	1
369.1263	17.918	1+	6	4	0	0	0	0	0	0	0	10
370.3323	15.707	1+	2	0	0	0	0	0	0	0	0	2
370.3333	16.126	1+	2	0	0	0	0	0	0	0	0	2
371.1864	11.798	1+	3	0	0	0	0	0	0	0	0	3
371.1868	11.503	1+	7	0	0	0	0	0	0	0	0	7
371.2203	15.651	1+	0	0	0	0	0	0	1	0	0	1
372.2526	25.823	1+	4	0	0	0	0	0	0	0	0	4
372.3484	15.745	1+	3	0	0	0	0	0	0	0	0	3
372.349	15.206	1+	2	0	0	0	0	0	0	0	0	2
373.1634	6.415	1+	2	0	0	0	0	0	0	0	0	2
373.1637	6.692	1+	1	0	0	0	0	0	0	0	0	1
373.2134	14.647	1+	1	0	0	0	0	0	0	0	0	1
373.2343	26.201	1+	3	0	0	0	0	0	0	0	0	3
373.2344	0.151	1+	2	0	0	0	0	0	0	0	0	2
373.2346	3.281	1+	3	0	0	0	0	0	0	0	0	3
373.2351	25.987	1+	3	0	0	0	0	0	0	0	0	3
373.2359	15.985	1+	3	0	0	0	0	0	0	0	0	3
373.236	16.222	1+	2	0	0	0	0	0	0	0	0	2
373.2818	3.204	1+	1	0	0	0	0	0	0	0	0	1
374.1981	7.751	1+	1	0	0	0	0	0	0	0	0	1
375.2287	8.155	1+	1	0	0	0	0	0	0	0	0	1
375.2288	9.769	1+	1	0	0	0	0	0	0	0	0	1
375.291	16.743	1+	2	0	0	0	0	0	0	0	0	2
376.261	12.24	1+	1	0	0	0	0	0	0	0	0	1
376.3187	17.747	1+	1	0	0	0	0	0	0	0	0	1
377.2697	17.255	1+	2	0	0	0	0	0	0	0	0	2
377.2699	13.914	1+	1	0	0	0	0	0	0	0	0	1
377.3282	18.934	1+	1	0	0	0	0	0	0	0	0	1
379.1923	12.608	1+	3	0	0	0	0	0	0	0	0	3
380.1935	2.07	1+	1	0	0	0	0	0	0	0	0	1
381.3345	25.238	1+	1	0	0	0	0	0	0	0	0	1
382.2449	8.194	1+	0	0	0	1	0	0	0	0	0	1
382.2505	15.375	1+	1	0	0	0	0	0	0	0	0	1
383.2594	15.73	1+	2	0	0	0	0	0	0	0	0	2
386.1457	10.225	1+	0	0	0	1	0	0	0	0	0	1
387.2	9.877	1+	0	0	0	1	0	0	0	0	0	1
387.2503	4.962	1+	1	0	0	0	0	0	0	0	0	1
388.2555	1.231	1+	0	0	0	1	0	0	0	0	0	1
388.3416	23.912	1+	1	0	0	0	0	0	0	0	0	1
390.1861	7.542	1+	0	1	0	0	0	0	0	0	0	1
391.1707	19.501	1+	1	0	0	0	0	0	0	0	0	1
391.1978	10.754	1+	0	1	0	0	0	0	0	0	0	1
391.2642	18.47	1+	2	0	0	0	0	0	0	0	0	2
391.2645	17.69	1+	8	0	0	0	0	0	0	0	0	8
391.2857	23.829	1+	1	0	0	0	0	0	0	0	0	1
392.3148	15.706	1+	1	0	0	0	0	0	0	0	0	1
393.2875	12.24	1+	0	0	0	1	0	0	0	0	0	1
393.2987	23.897	1+	1	0	0	0	0	0	0	0	0	1
394.2236	7.729	1+	1	0	0	0	0	0	0	0	0	1
394.2873	18.397	1+	0	0	0	1	0	0	0	0	0	1
394.2967	17.249	1+	0	0	0	3	0	0	0	0	0	3
395.2177	25.924	1+	1	0	0	0	0	0	0	0	0	1
395.2187	18.654	1+	1	0	0	0	0	0	0	0	0	1
396.2361	25.795	2+	0	0	0	0	0	0	1	0	0	1
396.2398	6.399	1+	0	0	0	3	0	0	0	0	0	3
397.2022	13.147	1+	9	0	0	0	0	0	0	0	0	9
397.2027	12.608	1+	10	0	0	0	0	0	0	0	0	10
398.2336	19.387	1+	0	0	0	0	0	1	0	0	0	1
401.265	7.22	1+	1	0	1	0	0	0	0	0	0	2
401.3435	23.431	1+	3	0	0	0	0	0	0	0	0	3
402.3125	11.917	1+	0	0	0	1	0	0	0	0	0	1
403.2857	14.921	1+	1	0	0	0	0	0	0	0	0	1
403.2884	18.271	1+	3	0	0	0	0	0	0	0	0	3
403.2925	18.1	1+	1	0	0	0	0	0	0	0	0	1
404.2445	6.663	1+	1	0	0	0	0	0	0	0	0	1
404.2813	8.483	1+	2	0	0	0	0	0	0	0	0	2
405.1691	16.934	1+	0	0	0	1	0	0	0	0	0	1
405.2399	14.652	1+	2	0	0	0	0	0	0	0	0	2
405.2909	22.787	1+	1	0	0	0	0	0	0	0	0	1
406.1811	7.991	1+	1	1	0	0	0	0	0	0	0	2
406.2963	9.265	1+	2	0	0	0	0	0	0	0	0	2
408.2242	10.754	1+	0	0	0	1	0	0	0	0	0	1
409.0915	12.431	1+	0	0	0	0	0	0	1	0	0	1
409.2321	21.4	1+	3	0	0	0	0	0	0	0	0	3
409.2331	17.735	1+	2	0	0	0	0	0	0	0	0	2
409.2332	18.647	1+	2	0	0	0	0	0	0	0	0	2
409.2609	16.329	1+	1	0	0	0	0	0	0	0	0	1
410.2765	9.877	1+	0	0	0	1	0	0	0	0	0	1
413.1458	8.766	1+	1	0	0	0	0	0	0	0	0	1
415.2502	15.131	1+	1	0	0	0	0	0	0	0	0	1
415.2505	17.322	1+	1	0	0	0	0	0	0	0	0	1
416.1566	8.007	1+	0	0	0	1	0	0	0	0	0	1
418.1507	13.175	1+	0	0	2	0	0	0	0	0	0	2
418.1808	9.972	1+	0	1	0	0	0	0	0	0	0	1
418.2605	6.733	1+	1	0	0	0	0	0	0	0	0	1
420.1962	8.155	1+	1	2	0	0	0	0	0	0	0	3
421.1121	5.629	1+	0	0	1	0	0	0	0	0	0	1
421.1125	8.015	1+	0	0	1	0	0	0	0	0	0	1
422.2909	8.483	1+	2	0	0	0	0	0	0	0	0	2
422.2914	8.68	1+	2	0	0	0	0	0	0	0	0	2
423.167	9.9	1+	1	0	0	0	0	0	0	0	0	1
423.2431	14.744	1+	1	0	0	0	0	0	0	0	0	1
423.2472	7.22	1+	1	0	0	0	0	0	0	0	0	1
425.2159	18.404	1+	1	0	0	0	0	0	0	0	0	1
426.1776	10.447	1+	0	0	0	1	0	0	0	0	0	1
429.2413	23.821	1+	1	0	0	0	0	0	0	0	0	1
430.1718	10.347	1+	0	0	1	0	0	0	0	0	0	1
430.1721	8.773	1+	0	0	0	1	0	0	0	0	0	1
431.1346	10.876	1+	2	0	0	0	0	0	0	0	0	2
432.2777	17.362	1+	0	0	0	5	0	0	0	0	0	5
434.1456	10.187	3+	0	0	2	0	0	0	0	0	0	2
434.222	7.589	1+	0	0	0	0	0	0	1	0	0	1
434.2778	5.786	1+	0	0	0	1	0	0	0	0	0	1
435.128	8.789	1+	0	0	0	0	0	0	1	0	0	1
435.1682	9.183	1+	0	0	0	0	0	0	1	0	0	1
435.335	4.635	1+	1	0	0	0	0	0	0	0	0	1
436.2399	23.43	1+	1	0	0	0	0	0	0	0	0	1
436.3442	23.814	1+	1	0	0	0	0	0	0	0	0	1
437.2531	19.297	1+	1	0	0	0	0	0	0	0	0	1
437.3754	14.537	1+	1	0	0	0	0	0	0	0	0	1
438.236	8.468	1+	0	0	0	1	0	0	0	0	0	1
438.2504	3.153	1+	1	0	0	0	0	0	0	0	0	1
440.1935	9.682	1+	0	0	0	1	0	0	0	0	0	1
440.3026	8.483	1+	6	0	0	0	0	0	0	0	0	6
441.1775	9.468	1+	2	0	0	0	0	0	0	0	0	2
441.2931	21.349	1+	1	0	0	0	0	0	0	0	0	1
441.3449	6.433	1+	3	0	0	0	0	0	0	0	0	3
442.3176	9.265	1+	5	0	0	0	0	0	0	0	0	5
442.3287	6.614	1+	1	0	0	0	0	0	0	0	0	1
444.406	24.989	1+	0	0	0	1	0	0	0	0	0	1
444.4066	24.883	1+	0	0	0	1	0	0	0	0	0	1
445.0279	13.715	1+	0	0	0	1	0	0	0	0	0	1
445.1508	11.565	1+	1	0	0	0	0	0	0	0	0	1
445.2954	17.842	1+	1	0	0	0	0	0	0	0	0	1
445.3214	24.376	1+	1	0	0	0	0	0	0	0	0	1
447.0251	13.715	1+	0	0	0	2	0	0	0	0	0	2
447.1297	8.317	1+	1	0	0	0	0	0	0	0	0	1
448.1611	12.363	1+	0	0	0	2	0	0	0	0	0	2
448.1613	10.884	1+	0	0	1	0	0	0	0	0	0	1
450.2074	7.681	1+	0	3	0	0	0	0	0	0	0	3
450.208	7.334	1+	0	3	0	0	0	0	0	0	0	3
451.3388	20.681	1+	1	0	0	0	0	0	0	0	0	1
451.3656	24.86	1+	0	0	0	1	0	0	0	0	0	1
452.2665	4.75	1+	1	0	0	0	0	0	0	0	0	1
452.288	7.032	1+	1	0	0	0	0	0	0	0	0	1
452.3229	18.093	1+	1	0	0	0	0	0	0	0	0	1
452.3616	25.926	1+	4	0	0	0	0	0	0	0	0	4
453.118	12.37	1+	0	0	1	0	0	0	0	0	0	1
453.2064	17.176	1+	0	2	0	0	0	0	0	0	0	2
453.2758	4.619	1+	3	0	0	0	0	0	0	0	0	3
453.3448	4.645	1+	6	1	0	0	0	0	0	0	0	7
457.2894	22.085	1+	1	0	0	0	0	0	0	0	0	1
458.2035	8.194	1+	0	0	0	1	0	0	0	0	0	1
458.2037	9.46	1+	0	0	0	1	0	0	0	0	0	1
458.2042	10.363	1+	0	0	0	0	1	0	0	0	0	1
458.2404	4.529	1+	1	0	0	0	0	0	0	0	0	1
458.3354	7.334	1+	1	0	0	0	0	0	0	0	0	1
460.1823	8.194	1+	0	0	0	1	0	0	0	0	0	1
460.3279	12.001	1+	1	0	0	0	0	0	0	0	0	1
460.3656	21.791	1+	0	0	0	1	0	0	0	0	0	1
461.1454	8.921	1+	1	0	0	0	0	0	0	0	0	1
461.1458	10.18	2+	1	0	0	0	0	0	0	0	0	1
461.1465	9.76	1+	1	0	0	0	0	0	0	0	0	1
462.1487	24.312	1+	0	0	0	2	0	0	0	0	0	2
462.1757	10.18	3+	0	0	0	1	0	0	0	0	0	1
462.3443	12.639	1+	1	0	0	0	0	0	0	0	0	1
464.1563	8.309	1+	0	0	0	1	0	0	0	0	0	1
464.268	4.867	1+	2	0	0	0	0	0	0	0	0	2
464.338	25.818	2+	1	0	0	0	0	0	0	0	0	1
465.2631	13.452	1+	1	0	0	0	0	0	0	0	0	1
466.1634	19.169	1+	0	0	0	0	0	0	1	0	0	1
466.2457	2.514	1+	2	0	0	0	0	0	0	0	0	2
467.1045	24.3	1+	0	0	0	0	0	0	0	0	1	1
467.193	9.83	1+	0	0	0	0	0	0	1	0	0	1
467.2805	20.864	1+	0	0	0	0	0	0	1	0	0	1
467.3345	16.727	1+	1	0	0	0	0	0	0	0	0	1
468.2245	9.69	1+	0	0	0	1	0	0	0	0	0	1
468.2613	7.322	1+	1	0	0	0	0	0	0	0	0	1
468.3912	17.712	1+	0	0	0	1	0	0	0	0	0	1
469.1123	8.294	1+	0	0	1	0	0	0	0	0	0	1
469.332	25.7	1+	2	0	0	0	0	0	0	0	0	2
469.3334	25.56	1+	2	0	0	0	0	0	0	0	0	2
469.3405	7.335	1+	1	0	0	0	0	0	0	0	0	1
470.2042	7.983	1+	0	0	0	3	0	0	0	0	0	3
470.2044	7.706	1+	0	0	0	1	0	0	0	0	0	1
470.2052	7.521	1+	0	1	0	0	0	0	0	0	0	1
470.3724	4.637	1+	5	0	0	0	0	0	0	0	0	5
471.2737	24.042	1+	0	1	0	0	0	0	0	0	0	1
471.3233	19.328	1+	2	0	0	0	0	0	0	0	0	2
472.1839	8.385	1+	0	0	0	1	0	0	0	0	0	1
472.2202	13.691	1+	0	1	0	0	0	0	0	0	0	1
472.2221	7.433	1+	0	1	0	0	0	0	0	0	0	1
473.3414	23.603	1+	0	0	0	1	0	0	0	0	0	1
473.3442	17.347	1+	1	0	0	0	0	0	0	0	0	1
473.3699	23.679	1+	1	0	0	0	0	0	0	0	0	1
474.1995	8.982	1+	0	0	0	1	0	0	0	0	0	1
475.1617	9.559	1+	1	0	0	0	0	0	0	0	0	1
475.2401	25.433	1+	1	0	0	0	0	0	0	0	0	1
475.3273	17.735	1+	1	0	0	0	0	0	0	0	0	1
475.3275	18.639	1+	2	0	0	0	0	0	0	0	0	2
475.3281	12.424	1+	1	0	0	0	0	0	0	0	0	1
478.1716	10.21	2+	0	0	0	1	0	0	0	0	0	1
478.1719	8.921	2+	0	0	0	1	0	0	0	0	0	1
478.2368	10.572	1+	0	0	0	1	0	0	0	0	0	1
482.3342	13.691	1+	0	0	0	5	0	1	0	0	0	6
483.079	24.268	1+	0	0	0	0	0	0	0	0	1	1
483.2739	13.444	1+	2	0	0	0	0	0	0	0	0	2
484.2198	9.83	1+	0	1	0	0	0	0	0	0	0	1
485.2906	18.601	2+	1	0	0	0	0	0	0	0	0	1
485.2919	16.865	1+	1	0	0	0	0	0	0	0	0	1
485.2929	19.197	1+	0	0	0	0	0	0	1	0	0	1
485.3413	18.556	1+	1	0	0	0	0	0	0	0	0	1
485.3731	25.829	1+	1	0	0	0	0	0	0	0	0	1
486.2363	12.248	1+	0	0	0	1	0	0	0	0	0	1
487.2177	8.631	1+	0	0	0	1	0	0	0	0	0	1
487.3352	25.067	1+	0	0	0	1	0	0	0	0	0	1
487.3643	18.707	1+	0	0	0	2	0	0	0	0	0	2
488.2145	8.194	1+	0	0	0	1	0	0	0	0	0	1
488.2153	7.613	1+	0	0	0	1	0	0	0	0	0	1
488.2155	7.248	1+	0	0	0	1	0	0	0	0	0	1
488.3977	20.689	1+	0	0	0	1	0	0	0	0	0	1
490.2093	15.422	1+	0	0	0	1	0	0	0	0	0	1
490.3741	14.614	1+	1	0	0	0	0	0	0	0	0	1
490.3753	14.006	2+	1	0	0	0	0	0	0	0	0	1
491.1561	8.4	3+	1	0	0	0	0	0	0	0	0	1
491.157	9.149	1+	1	0	0	0	0	0	0	0	0	1
491.3016	19.491	1+	2	0	0	0	0	0	0	0	0	2
492.188	10.83	1+	0	0	0	1	0	0	0	0	0	1
492.1882	12.439	1+	0	0	0	1	0	0	0	0	0	1
492.1884	9.574	1+	0	0	0	1	0	0	0	0	0	1
493.3389	15.584	1+	2	0	0	0	0	0	0	0	0	2
493.3509	15.449	1+	1	0	0	0	0	0	0	0	0	1
494.1686	7.499	1+	0	0	0	2	0	0	0	0	0	2
494.1687	8.178	1+	0	0	0	2	0	0	0	0	0	2
494.2985	13.99	1+	0	0	0	1	0	0	0	0	0	1
495.2971	13.021	1+	2	0	0	0	0	0	0	0	0	2
495.2972	12.762	1+	1	0	0	0	0	0	0	0	0	1
495.2977	11.319	1+	2	0	0	0	0	0	0	0	0	2
495.3042	23.867	1+	1	0	0	0	0	0	0	0	0	1
496.3235	6.363	2+	0	0	0	1	0	0	0	0	0	1
497.1438	9.59	1+	0	0	0	0	0	0	1	0	0	1
497.2041	8.077	1+	1	0	0	0	0	0	0	0	0	1
497.377	21.325	1+	0	0	0	1	0	0	0	0	0	1
498.2358	7.983	1+	0	0	0	2	0	0	0	0	0	2
499.2713	15.845	1+	1	0	0	0	0	0	0	0	0	1
499.3345	24.719	1+	1	0	0	0	0	0	0	0	0	1
499.3378	24.612	1+	1	0	0	0	0	0	0	0	0	1
499.3492	18.112	1+	1	0	0	0	0	0	0	0	0	1
500.2523	4.889	1+	0	0	0	0	0	0	0	1	0	1
500.3819	9.273	1+	0	0	0	2	0	0	0	0	0	2
501.1989	7.891	1+	1	0	0	0	0	0	0	0	0	1
501.2859	18.062	1+	1	0	0	0	0	0	0	0	0	1
502.2296	9.483	1+	0	0	0	1	0	0	0	0	0	1
502.2302	7.914	1+	0	0	0	1	0	0	0	0	0	1
502.2306	11.511	1+	0	0	0	1	0	0	0	0	0	1
502.3177	18.601	3+	0	0	0	3	0	0	0	0	0	3
502.349	22.06	1+	1	0	0	0	0	0	0	0	0	1
502.3758	16.957	1+	0	0	0	1	0	0	0	0	0	1
503.1098	23.378	1+	2	0	0	0	0	0	0	0	0	2
503.3306	22.462	1+	1	0	0	0	0	0	0	0	0	1
504.2096	8.332	1+	0	0	0	2	0	0	0	0	0	2
504.2097	7.32	1+	0	0	0	3	0	0	0	0	0	3
505.1726	8.974	1+	1	0	0	0	0	0	0	0	0	1
506.2029	10.149	1+	0	0	0	2	0	0	0	0	0	2
506.2037	8.906	1+	0	0	0	1	0	0	0	0	0	1
506.3349	13.29	1+	0	0	0	1	0	0	0	0	0	1
506.3508	19.428	1+	0	0	0	1	0	0	0	0	0	1
508.1819	8.408	2+	0	0	0	1	0	0	0	0	0	1
508.1839	9.141	1+	0	0	0	1	0	0	0	0	0	1
508.3429	19.056	1+	0	0	0	1	0	0	0	0	0	1
509.2533	15.131	1+	1	0	0	0	0	0	0	0	0	1
509.2765	9.783	1+	1	0	0	0	0	0	0	0	0	1
510.2932	8.627	1+	0	0	0	1	0	0	0	0	0	1
510.3649	15.969	1+	0	0	0	3	0	0	0	0	0	3
510.3655	15.591	1+	0	0	1	0	0	0	0	0	0	1
511.2838	21.616	1+	0	1	0	0	0	0	0	0	0	1
511.2921	12.639	1+	3	0	0	0	0	0	0	0	0	3
511.4045	25.811	1+	0	0	0	1	0	0	0	0	0	1
512.2518	9.818	1+	0	0	0	3	0	0	0	0	0	3
512.2722	6.918	1+	0	0	0	1	0	0	0	0	0	1
512.3579	14.607	1+	0	0	0	0	0	0	1	0	0	1
512.4175	17.583	1+	0	0	0	1	0	0	0	0	0	1
513.3077	13.021	1+	4	0	0	0	0	0	0	0	0	4
513.3078	12.762	1+	3	0	0	0	0	0	0	0	0	3
513.3079	11.319	1+	1	0	0	0	0	0	0	0	0	1
513.3517	25.131	1+	1	0	0	0	0	0	0	0	0	1
514.2309	7.667	1+	0	0	0	1	0	0	0	0	0	1
514.2313	9.69	1+	0	0	0	1	1	0	0	0	0	2
514.2314	7.846	1+	0	0	0	1	0	0	0	0	0	1
515.2152	7.744	1+	1	0	0	0	0	0	0	0	0	1
515.3212	15.599	2+	0	0	0	1	0	0	0	0	0	1
515.3213	15.977	1+	1	0	0	0	0	0	0	0	0	1
515.3302	22.888	1+	1	0	0	0	0	0	0	0	0	1
515.3318	21.497	1+	0	0	0	0	0	0	1	0	0	1
516.2462	7.613	1+	0	0	0	1	0	0	0	0	0	1
516.3341	18.594	1+	1	0	0	0	0	0	0	0	0	1
517.281	16.613	1+	2	0	0	0	0	0	0	0	0	2
517.3138	18.328	1+	3	0	0	0	0	0	0	0	0	3
518.2255	9.073	1+	0	0	0	2	0	0	0	0	0	2
519.1889	9.559	1+	1	0	0	0	0	0	0	0	0	1
520.2198	13.228	1+	0	0	0	1	0	0	0	0	0	1
520.22	10.822	1+	0	0	0	2	0	0	0	0	0	2
520.2601	8.483	1+	0	6	0	0	0	0	0	0	0	6
522.1981	10.21	1+	0	0	0	1	0	0	0	0	0	1
522.1982	8.982	1+	0	0	0	2	0	0	0	0	0	2
522.199	7.49	1+	0	0	0	1	0	0	0	0	0	1
522.2756	9.257	1+	0	6	0	0	0	0	0	0	0	6
523.182	7.898	1+	0	0	0	0	0	0	1	0	0	1
523.2479	18.617	1+	1	0	0	0	0	0	0	0	0	1
523.2697	17.359	1+	1	0	0	0	0	0	0	0	0	1
524.3447	13.792	1+	0	0	0	2	0	0	0	0	0	2
525.3496	20.295	1+	1	0	0	0	0	0	0	0	0	1
526.2955	13.425	1+	1	0	0	0	0	0	0	0	0	1
526.3348	5.601	2+	1	0	0	0	0	0	0	0	0	1
527.339	9.916	1+	5	0	0	0	0	0	0	0	0	5
528.3176	12.639	3+	1	0	0	0	0	0	0	0	0	1
528.3191	12.393	1+	0	0	0	5	0	0	0	0	0	5
529.4382	23.113	1+	1	0	0	0	0	0	0	0	0	1
529.8497	6.826	2+	3	0	0	0	0	0	0	0	0	3
530.2616	12.175	1+	0	0	0	1	1	0	0	0	0	2
530.2619	9.483	1+	0	0	0	2	0	0	0	0	0	2
530.3331	13.021	2+	0	0	0	7	0	0	0	0	0	7
530.3339	12.762	1+	0	0	0	7	0	0	0	0	0	7
532.2405	7.713	1+	0	0	0	2	0	0	0	0	0	2
532.2416	9.793	1+	0	0	0	2	0	0	0	0	0	2
532.2419	7.333	1+	0	0	0	1	0	0	0	0	0	1
532.2764	6.479	2+	2	0	0	0	0	0	0	0	0	2
532.35	13.8	1+	0	0	0	5	0	0	0	0	0	5
532.3867	15.375	1+	0	0	0	2	0	0	0	0	0	2
533.257	21.775	1+	0	0	0	0	0	0	1	0	0	1
534.1632	12.93	1+	0	0	0	1	0	0	0	0	0	1
534.2208	6.895	1+	0	0	0	1	0	0	0	0	0	1
534.2352	13.891	1+	0	0	0	1	0	0	0	0	0	1
534.3654	15.052	1+	0	0	0	2	0	0	0	0	0	2
535.1834	8.476	2+	1	0	0	0	0	0	0	0	0	1
535.2728	21.551	1+	3	0	0	0	0	0	0	0	0	3
535.29	13.029	1+	1	0	0	0	0	0	0	0	0	1
535.2902	12.762	1+	1	0	0	0	0	0	0	0	0	1
535.2982	25.365	3+	0	0	0	0	0	0	1	0	0	1
535.3227	18.328	1+	5	0	0	0	0	0	0	0	0	5
535.3237	19.538	1+	1	0	0	0	0	0	0	0	0	1
535.3331	25.131	1+	1	0	0	0	0	0	0	0	0	1
535.3341	25.238	1+	2	0	0	0	0	0	0	0	0	2
536.168	23.385	1+	0	0	0	2	0	0	0	0	0	2
536.2148	9.59	1+	0	0	0	1	0	0	0	0	0	1
536.2151	10.815	1+	0	0	0	1	0	0	0	0	0	1
536.3604	12.915	1+	1	0	0	0	0	0	0	0	0	1
536.3812	16.567	1+	0	0	0	4	0	0	0	0	0	4
537.1965	7.713	1+	1	0	0	0	0	0	0	0	0	1
537.537	23.905	1+	1	0	0	0	0	0	0	0	0	1
537.8474	5.4	1+	4	0	0	0	0	0	0	0	0	4
538.1949	7.613	1+	0	0	0	2	0	0	0	0	0	2
539.4175	25.879	1+	1	0	0	0	0	0	0	0	0	1
540.283	6.683	1+	1	0	0	0	0	0	0	0	0	1
540.3037	6.9	1+	0	0	0	1	0	0	0	0	0	1
540.3503	6.525	2+	0	0	0	1	0	0	0	0	0	1
541.1706	9.605	1+	0	0	0	0	0	0	1	0	0	1
542.2623	7.845	1+	0	0	0	1	0	0	0	0	0	1
543.1502	7.613	1+	0	0	0	0	1	0	0	0	0	1
544.2781	12.562	1+	0	0	0	1	0	0	0	0	0	1
544.3956	24.719	1+	0	0	0	1	0	0	0	0	0	1
545.2469	7.044	1+	0	1	0	0	0	0	0	0	0	1
545.3497	9.923	1+	8	0	0	0	0	0	0	0	0	8
546.1638	12.853	1+	0	0	0	1	0	0	0	0	0	1
546.2574	11.44	1+	0	0	0	1	0	0	0	0	0	1
546.3298	7.952	1+	1	0	0	0	0	0	0	0	0	1
546.3303	7.597	1+	1	0	0	0	0	0	0	0	0	1
546.4026	16.827	1+	0	0	0	1	0	0	0	0	0	1
547.4013	23.544	1+	1	0	0	0	0	0	0	0	0	1
547.4019	23.975	1+	1	0	0	0	0	0	0	0	0	1
548.1791	13.59	1+	0	0	0	1	0	0	0	0	0	1
548.2358	8.423	1+	0	0	0	1	0	0	0	0	0	1
548.2372	7.456	1+	0	0	0	2	0	0	0	0	0	2
548.2517	13.236	1+	0	0	0	1	0	0	0	0	0	1
548.3143	9.947	1+	1	0	0	0	0	0	0	0	0	1
548.3472	5.691	2+	1	0	0	0	0	0	0	0	0	1
549.1996	9.004	1+	1	0	0	0	0	0	0	0	0	1
549.2521	21.408	1+	2	0	0	0	0	0	0	0	0	2
550.231	10.225	1+	0	0	0	1	0	0	0	0	0	1
551.2673	19.063	1+	1	0	0	0	0	0	0	0	0	1
551.2686	19.831	1+	3	0	0	0	0	0	0	0	0	3
552.2089	8.491	3+	0	0	0	1	0	0	0	0	0	1
552.4517	25.856	1+	1	0	0	0	0	0	0	0	0	1
553.0809	8.415	1+	0	1	0	0	0	0	0	0	0	1
553.333	18.328	1+	11	0	0	0	0	0	0	0	0	11
553.3333	18.912	1+	4	0	0	0	0	0	0	0	0	4
553.3338	19.538	1+	7	0	0	0	0	0	0	0	0	7
556.2562	11.71	1+	0	0	0	1	0	0	0	0	0	1
556.2989	7.112	2+	0	0	0	1	0	0	0	0	0	1
556.3506	13.914	1+	0	0	0	3	0	0	0	0	0	3
556.4442	17.446	1+	1	0	0	0	0	0	0	0	0	1
557.3012	13.559	1+	1	0	0	0	0	0	0	0	0	1
557.3015	13.298	1+	2	0	0	0	0	0	0	0	0	2
558.2561	7.265	1+	0	0	0	2	0	0	0	0	0	2
558.3662	13.029	1+	0	0	0	1	0	0	0	0	0	1
558.3818	18.601	1+	0	0	0	1	0	0	0	0	0	1
560.3458	9.429	1+	1	0	0	0	0	0	0	0	0	1
561.3958	19.283	1+	0	0	0	1	0	0	0	0	0	1
562.2519	8.092	1+	0	0	0	1	0	0	0	0	0	1
562.2531	6.988	1+	0	0	0	1	0	0	0	0	0	1
562.2677	13.887	1+	0	0	0	1	0	0	0	0	0	1
562.2678	15.329	1+	0	0	0	1	0	0	0	0	0	1
562.3146	5.779	1+	3	0	0	0	0	0	0	0	0	3
562.3616	6.602	3+	1	0	0	0	0	0	0	0	0	1
562.3739	13.815	1+	1	0	0	0	0	0	0	0	0	1
562.3749	13.414	1+	1	0	0	0	0	0	0	0	0	1
562.3766	14.752	1+	1	0	0	0	0	0	0	0	0	1
563.2075	17.872	1+	1	0	0	0	0	0	0	0	0	1
564.2466	13.244	1+	0	0	0	1	0	0	0	0	0	1
564.3318	5.909	1+	3	0	0	0	0	0	0	0	0	3
564.3917	14.306	1+	1	0	0	0	0	0	0	0	0	1
565.1936	7.721	1+	1	0	0	0	0	0	0	0	0	1
565.2847	21.503	1+	1	0	0	0	0	0	0	0	0	1
565.286	21.67	1+	1	0	0	0	0	0	0	0	0	1
566.2253	10.386	1+	1	0	0	0	0	0	0	0	0	1
566.2257	9.035	1+	0	0	0	1	0	0	0	0	0	1
566.2259	7.613	1+	0	0	0	1	0	0	0	0	0	1
566.2971	2.675	1+	3	0	0	0	0	0	0	0	0	3
566.298	1.223	1+	1	0	0	0	0	0	0	0	0	1
566.4159	22.417	1+	1	0	0	0	0	0	0	0	0	1
569.4567	23.181	1+	0	0	0	0	0	0	1	0	0	1
570.3605	5.774	2+	0	0	0	2	0	0	0	0	0	2
570.417	22.798	1+	0	0	0	1	0	0	0	0	0	1
571.2218	15.973	1+	2	0	0	0	0	0	0	0	0	2
571.235	21.383	1+	1	0	0	0	0	0	0	0	0	1
572.2009	10.04	1+	0	0	0	2	0	0	0	0	0	2
572.2728	8.05	1+	0	0	0	2	0	0	0	0	0	2
572.2731	6.745	1+	0	0	0	2	0	0	0	0	0	2
572.3128	12.7	1+	0	0	0	3	0	0	0	0	0	3
572.313	12.34	1+	0	0	0	3	0	0	0	0	0	3
572.382	9.212	1+	1	0	0	0	0	0	0	0	0	1
572.3831	8.466	1+	1	0	0	0	0	0	0	0	0	1
574.3279	13.559	3+	0	0	0	2	0	0	0	0	0	2
574.328	13.298	3+	0	0	0	1	0	0	0	0	0	1
575.2316	17.575	1+	2	0	0	0	0	0	0	0	0	2
576.2668	7.83	1+	0	0	0	1	0	0	0	0	0	1
576.413	15.26	1+	0	0	0	2	0	0	0	0	0	2
577.3503	5.516	2+	1	0	0	0	0	0	0	0	0	1
577.3748	17.438	1+	1	0	0	0	0	0	0	0	0	1
578.1887	12.8	1+	0	0	0	1	0	0	0	0	0	1
578.2474	7.035	1+	0	0	0	1	0	0	0	0	0	1
578.2621	13.707	1+	1	0	0	0	0	0	0	0	0	1
578.2625	13.883	1+	0	0	0	1	0	0	0	0	0	1
578.3712	11.673	1+	1	0	0	0	0	0	0	0	0	1
579.2106	8.559	1+	1	0	0	0	0	0	0	0	0	1
579.2842	13.556	1+	2	3	0	0	0	0	0	0	0	5
580.2421	9.628	1+	0	0	0	2	0	0	0	0	0	2
580.3264	4.727	1+	6	0	0	0	0	0	0	0	0	6
582.2206	7.721	1+	0	0	0	2	0	0	0	0	0	2
582.3664	14.913	1+	0	0	0	2	0	0	0	0	0	2
582.4101	21.707	1+	0	0	0	1	0	0	0	0	0	1
582.4103	21.112	1+	2	0	0	0	0	0	0	0	0	2
582.4133	21.927	1+	0	0	0	1	0	0	0	0	0	1
582.461	16.704	1+	0	0	0	1	0	0	0	0	0	1
583.4156	21.104	1+	2	0	0	0	0	0	0	0	0	2
584.3306	7.112	1+	0	0	0	1	0	0	0	0	0	1
584.3764	6.687	2+	0	0	0	1	0	0	0	0	0	1
585.2285	21.665	1+	1	1	0	0	0	0	0	0	0	2
585.2292	22.584	1+	1	0	0	0	0	0	0	0	0	1
586.288	7.777	1+	0	0	0	1	0	0	0	0	0	1
586.4344	4.345	1+	6	0	0	0	0	0	0	0	0	6
587.1765	7.706	1+	1	0	0	0	0	0	0	0	0	1
587.1771	7.225	1+	0	0	0	0	1	0	0	0	0	1
587.2266	21.665	1+	1	0	0	0	0	0	0	0	0	1
587.2324	21.143	1+	0	0	0	0	1	0	0	0	0	1
588.3045	12.477	1+	0	0	0	1	0	0	0	0	0	1
588.3771	9.76	1+	2	0	0	0	0	0	0	0	0	2
589.2452	20.984	1+	1	0	0	0	0	0	0	0	0	1
590.1898	11.534	1+	0	0	0	1	0	0	0	0	0	1
590.211	9.288	1+	0	0	0	1	0	0	0	0	0	1
590.2836	6.989	1+	0	0	0	1	0	0	0	0	0	1
590.2843	8.077	1+	0	0	0	1	0	0	0	0	0	1
590.4286	16.704	1+	0	0	0	2	0	0	0	0	0	2
592.2042	11.519	1+	0	0	0	1	0	0	0	0	0	1
592.2057	13.429	1+	0	0	0	1	0	0	0	0	0	1
592.2625	7.613	1+	0	0	0	2	0	0	0	0	0	2
592.2786	13.083	1+	0	0	0	1	0	0	0	0	0	1
592.3256	5.106	1+	3	0	0	0	0	0	0	0	0	3
592.3265	5.516	1+	3	0	0	0	0	0	0	0	0	3
592.3742	5.865	2+	1	0	0	0	0	0	0	0	0	1
593.2767	21.3	1+	2	0	0	0	0	0	0	0	0	2
593.2791	20.772	1+	3	0	0	0	0	0	0	0	0	3
593.3974	19.826	1+	1	0	0	0	0	0	0	0	0	1
593.4587	23.001	1+	1	0	0	0	0	0	0	0	0	1
595.1854	17.072	1+	0	0	0	0	0	0	1	0	0	1
595.3444	18.336	1+	2	0	0	0	0	0	0	0	0	2
596.1777	14.268	1+	0	0	0	1	0	0	0	0	0	1
596.2352	8.559	1+	0	0	0	2	0	0	0	0	0	2
596.3447	13.182	1+	0	0	0	4	0	0	0	0	0	4
596.3454	12.907	1+	0	0	0	4	0	0	0	0	0	4
596.5101	25.673	1+	0	0	0	1	0	0	0	0	0	1
597.2737	17.524	1+	1	0	0	0	0	0	0	0	0	1
597.2758	18.471	1+	1	0	0	0	0	0	0	0	0	1
597.4001	22.37	1+	2	0	0	0	0	0	0	0	0	2
597.4085	22.719	1+	1	0	0	0	0	0	0	0	0	1
598.4214	4.483	1+	2	0	0	0	0	0	0	0	0	2
598.4222	25.856	1+	3	0	0	0	0	0	0	0	0	3
599.4029	26.021	1+	2	0	0	0	0	0	0	0	0	2
599.4059	4.517	1+	2	0	0	0	0	0	0	0	0	2
599.4268	22.377	1+	1	0	0	0	0	0	0	0	0	1
600.2688	13.159	1+	0	0	0	1	0	0	0	0	0	1
602.2218	13.941	2+	0	0	0	1	0	0	0	0	0	1
602.2262	14.106	1+	0	0	0	1	0	0	0	0	0	1
602.4285	3.658	1+	7	0	0	0	0	0	0	0	0	7
604.2053	12.109	1+	0	0	0	1	0	0	0	0	0	1
604.2507	14.199	2+	0	0	0	1	1	0	0	0	0	2
604.2992	7.83	1+	0	1	0	0	0	0	0	0	0	1
606.2215	11.855	1+	0	0	0	1	0	0	0	0	0	1
607.1853	15.884	1+	2	0	0	0	0	0	0	0	0	2
607.1857	16.995	1+	3	0	0	0	0	0	0	0	0	3
607.1865	17.45	1+	2	0	0	0	0	0	0	0	0	2
608.2	10.891	1+	0	0	0	1	0	0	0	0	0	1
608.2008	9.908	1+	0	0	0	2	0	0	0	0	0	2
608.2728	13.105	1+	0	0	0	2	0	0	0	0	0	2
609.2006	16.031	1+	2	0	0	0	0	0	0	0	0	2
609.2011	17.484	2+	2	0	0	0	0	0	0	0	0	2
609.2728	19.673	1+	4	0	0	0	0	0	0	0	0	4
609.2733	20.193	1+	1	0	0	0	0	0	0	0	0	1
610.1934	14.868	2+	0	0	0	1	0	0	0	0	0	1
610.2532	9.118	1+	0	0	0	1	0	0	0	0	0	1
611.3994	10.409	2+	6	0	0	0	0	0	0	0	0	6
612.4147	15.268	2+	0	0	0	0	0	0	1	0	0	1
613.1343	14.106	1+	0	0	0	0	0	0	1	0	0	1
613.3544	18.874	1+	3	0	0	0	0	0	0	0	0	3
613.3549	18.328	1+	6	0	0	0	0	0	0	0	0	6
613.3557	19.546	1+	5	0	0	0	0	0	0	0	0	5
613.4177	25.842	1+	2	0	0	0	0	0	0	0	0	2
613.4202	6.01	1+	2	0	0	0	0	0	0	0	0	2
614.2459	12.271	1+	0	0	0	2	0	0	0	0	0	2
614.3875	5.941	2+	1	0	0	0	0	0	0	0	0	1
614.4859	18.283	1+	1	0	0	0	0	0	0	0	0	1
616.3005	6.849	1+	0	0	0	1	0	0	0	0	0	1
619.2218	18.617	1+	2	1	0	0	0	0	0	0	0	3
620.2004	11.006	1+	0	0	0	1	0	0	0	0	0	1
620.2013	12.062	1+	0	0	0	1	0	0	0	0	0	1
620.2366	13.691	1+	0	0	0	1	0	0	0	0	0	1
620.2368	13.437	1+	0	0	0	0	0	0	1	0	0	1
620.2947	7.968	1+	0	0	0	1	0	0	0	0	0	1
620.4045	15.437	1+	0	0	0	1	0	0	0	0	0	1
620.4397	15.152	1+	0	0	0	1	0	0	0	0	0	1
621.2363	18.772	1+	0	0	0	0	0	0	1	0	0	1
621.3766	5.676	2+	1	0	0	0	0	0	0	0	0	1
622.2151	11.456	1+	0	0	0	2	0	0	0	0	0	2
622.2154	9.763	1+	0	0	0	1	0	0	0	0	0	1
622.2157	12.83	3+	0	0	0	2	0	0	0	0	0	2
623.1785	12.938	1+	1	0	0	0	0	0	0	0	0	1
623.18	15.892	1+	0	0	0	0	0	0	1	0	0	1
623.1804	18.692	1+	0	0	0	0	2	0	0	0	0	2
623.1809	17.049	1+	0	0	0	0	1	0	0	0	0	1
623.2526	20.448	1+	0	0	0	1	0	0	0	0	0	1
624.1956	6.702	1+	0	0	0	1	0	0	0	0	0	1
624.2196	14.943	2+	0	0	0	2	0	0	0	0	0	2
624.2685	9.69	1+	0	0	0	1	0	0	0	0	0	1
624.2693	9.816	1+	0	0	0	1	0	0	0	0	0	1
625.196	15.892	1+	3	0	0	0	0	0	0	0	0	3
625.2717	19.831	1+	1	0	0	0	0	0	0	0	0	1
625.3066	9.923	1+	2	6	0	0	0	0	0	0	0	8
626.1884	12.393	1+	0	0	0	1	0	0	0	0	0	1
626.3569	6.523	1+	2	0	0	0	0	0	0	0	0	2
626.4877	16.59	1+	0	0	0	1	0	0	0	0	0	1
627.173	11.449	1+	0	0	0	0	0	0	1	0	0	1
627.2102	16.031	1+	2	0	0	0	0	0	0	0	0	2
627.2963	12.441	3+	3	0	0	0	0	0	0	0	0	3
627.4359	7.544	1+	1	0	0	0	0	0	0	0	0	1
628.1992	22.708	1+	0	0	0	2	0	0	0	0	0	2
629.1512	6.702	1+	1	0	0	0	0	0	0	0	0	1
629.2271	17.088	1+	0	0	0	0	2	0	0	0	0	2
629.3481	20.389	1+	2	0	0	0	0	0	0	0	0	2
629.3585	5.774	1+	5	0	0	0	0	0	0	0	0	5
629.4096	9.908	2+	10	0	0	0	0	0	0	0	0	10
629.4097	14.035	1+	1	0	0	0	0	0	0	0	0	1
630.2329	15.988	1+	2	0	0	0	0	0	0	0	0	2
631.1862	17.45	1+	0	0	0	0	0	0	1	0	0	1
631.2427	16.031	1+	1	0	0	0	0	0	0	0	0	1
631.2434	15.22	1+	1	0	0	0	0	0	0	0	0	1
631.2545	20.18	1+	1	0	0	0	0	0	0	0	0	1
631.3645	18.897	1+	1	0	0	0	0	0	0	0	0	1
631.3652	18.328	1+	6	1	0	0	0	0	0	0	0	7
631.3665	19.523	1+	5	0	0	0	0	0	0	0	0	5
632.2374	12.024	1+	0	0	0	1	0	0	0	0	0	1
633.2354	20.921	1+	0	0	0	0	1	0	0	0	0	1
633.2385	20.796	1+	1	1	0	0	0	0	0	0	0	2
633.451	23.385	1+	1	0	0	0	0	0	0	0	0	1
634.2158	11.557	1+	0	0	0	1	0	0	0	0	0	1
634.2367	9.374	1+	0	0	0	1	0	0	0	0	0	1
634.455	16.567	1+	0	0	0	2	0	0	0	0	0	2
635.2516	19.424	1+	0	0	0	0	0	0	1	0	0	1
635.2524	20.723	1+	1	0	0	0	0	0	0	0	0	1
635.4725	21.972	1+	1	0	0	0	0	0	0	0	0	1
636.2316	11.464	1+	0	0	0	1	0	0	0	0	0	1
636.2321	13.444	1+	0	0	0	1	0	0	0	0	0	1
636.2325	12.086	1+	0	0	0	1	0	0	0	0	0	1
636.4009	6.025	2+	1	0	0	0	0	0	0	0	0	1
637.269	19.48	1+	1	0	0	0	0	0	0	0	0	1
638.2105	9.288	1+	0	0	0	1	0	0	0	0	0	1
639.1745	10.678	1+	1	0	0	0	0	0	0	0	0	1
639.2105	15.683	1+	0	0	0	0	0	0	1	0	0	1
639.2829	21.258	1+	2	0	0	0	0	0	0	0	0	2
639.2832	20.892	1+	2	0	0	0	0	0	0	0	0	2
640.2042	12.938	2+	0	0	0	2	0	0	0	0	0	2
640.2043	14.23	2+	0	0	0	1	0	0	0	0	0	1
640.2642	8.604	1+	0	0	0	1	0	0	0	0	0	1
640.3475	5.984	1+	0	0	0	1	0	0	0	0	0	1
640.4642	19.191	1+	0	1	0	0	0	0	0	0	0	1
640.5432	25.41	1+	0	0	0	1	0	0	0	0	0	1
641.1905	17.003	1+	2	1	0	0	0	0	0	0	0	3
641.1909	14.614	1+	3	2	0	0	0	0	0	0	0	5
642.8772	5.98	1+	0	0	0	1	0	0	0	0	0	1
643.1472	11.449	1+	0	0	0	0	0	0	1	0	0	1
643.1672	7.113	1+	0	0	0	0	0	0	1	0	0	1
643.2059	14.874	1+	2	0	0	0	0	0	0	0	0	2
643.2072	15.868	1+	3	0	0	0	0	0	0	0	0	3
643.2353	22.652	1+	1	0	0	0	0	0	0	0	0	1
643.2372	21.855	1+	1	0	0	0	0	0	0	0	0	1
643.3188	9.923	1+	1	6	0	0	0	0	0	0	0	7
643.4402	21.34	1+	1	0	0	0	0	0	0	0	0	1
644.2944	13.105	1+	0	0	0	0	0	1	0	0	0	1
644.4181	7.559	1+	2	0	0	0	0	0	0	0	0	2
644.4974	17.179	1+	1	0	0	0	0	0	0	0	0	1
644.498	16.811	1+	0	0	0	1	0	0	0	0	0	1
647.1663	14.232	1+	0	0	0	0	0	0	0	1	0	1
647.1798	15.868	1+	1	0	0	0	0	0	0	0	0	1
647.1944	14.637	2+	0	0	0	0	0	0	1	0	0	1
648.3922	18.336	2+	1	0	0	0	0	0	0	0	0	1
648.3929	19.546	1+	1	0	0	0	0	0	0	0	0	1
648.3936	18.677	1+	1	0	0	0	0	0	0	0	0	1
650.2479	11.449	1+	0	0	0	1	0	0	0	0	0	1
650.248	11.84	1+	0	0	0	1	0	0	0	0	0	1
650.4144	6.873	3+	1	0	0	0	0	0	0	0	0	1
652.2259	10.96	1+	0	0	0	3	0	0	0	0	0	3
652.2264	9.853	1+	0	0	0	1	0	0	0	0	0	1
652.2421	15.499	2+	0	0	0	2	0	0	0	0	0	2
652.3198	6.894	1+	1	0	0	0	0	0	0	0	0	1
652.4138	4.87	1+	0	0	0	1	0	0	0	0	0	1
653.1906	11.167	1+	1	1	0	0	0	0	0	0	0	2
653.3484	19.523	1+	4	0	0	0	0	0	0	0	0	4
653.349	18.67	1+	1	0	0	0	0	0	0	0	0	1
653.3501	18.328	1+	2	0	0	0	0	0	0	0	0	2
654.2031	15.029	2+	1	0	0	0	0	0	0	0	0	1
654.22	14.821	1+	0	0	0	2	0	0	0	0	0	2
654.2206	13.498	1+	0	0	0	2	0	0	0	0	0	2
654.4214	4.87	1+	1	0	0	0	0	0	0	0	0	1
654.4724	12.454	2+	6	0	0	0	0	0	0	0	0	6
655.2067	18.685	1+	1	0	0	0	0	0	0	0	0	1
655.2068	16.652	1+	2	0	0	0	0	0	0	0	0	2
655.4593	22.026	1+	1	0	0	0	0	0	0	0	0	1
656.1989	10.67	3+	0	0	0	1	0	0	0	0	0	1
656.2014	12.124	1+	0	0	0	1	0	0	0	0	0	1
656.2275	12.455	1+	0	0	0	1	0	0	0	0	0	1
657.1828	9.845	1+	0	1	0	0	0	0	0	0	0	1
657.2218	18.795	1+	1	0	0	0	0	0	0	0	0	1
657.2219	15.683	1+	1	0	0	0	0	0	0	0	0	1
657.2228	17.438	1+	3	0	0	0	0	0	0	0	0	3
658.4134	6.094	2+	1	0	0	0	0	0	0	0	0	1
659.1775	13.49	1+	0	0	0	0	0	0	1	0	0	1
661.1954	16.987	1+	1	1	0	0	0	0	0	0	0	2
661.2398	13.46	2+	1	0	0	0	0	0	0	0	0	1
661.2539	17.088	1+	2	1	0	0	0	0	0	0	0	3
662.2467	9.9	1+	0	0	0	1	0	0	0	0	0	1
663.3176	6.555	1+	6	0	0	0	0	0	0	0	0	6
664.2266	9.994	1+	0	0	0	1	0	0	0	0	0	1
664.2288	11.076	1+	0	0	0	1	0	0	0	0	0	1
664.2485	7.941	1+	0	0	0	1	0	0	0	0	0	1
664.3514	3.658	1+	6	0	0	0	0	0	0	0	0	6
664.4658	15.052	1+	0	0	0	1	0	0	0	0	0	1
665.348	4.002	3+	1	0	0	0	0	0	0	0	0	1
665.4027	5.837	2+	1	0	0	0	0	0	0	0	0	1
665.5859	25.841	1+	3	0	0	0	0	0	0	0	0	3
665.5875	25.57	1+	1	0	0	0	0	0	0	0	0	1
665.6144	25.755	1+	1	0	0	0	0	0	0	0	0	1
666.2418	11.511	1+	0	0	0	1	0	0	0	0	0	1
666.2421	9.273	1+	0	1	0	0	0	0	0	0	0	1
666.2433	10.416	1+	0	0	0	1	0	0	0	0	0	1
666.3522	3.658	1+	6	0	0	0	0	0	0	0	0	6
667.2062	11.683	1+	1	0	0	0	0	0	0	0	0	1
667.361	17.24	2+	1	0	0	0	0	0	0	0	0	1
667.3819	3.596	1+	1	0	0	0	0	0	0	0	0	1
667.3822	1.215	1+	1	0	0	0	0	0	0	0	0	1
668.0774	18.999	1+	1	0	0	0	0	0	0	0	0	1
668.222	15.796	2+	0	0	0	0	0	0	1	1	0	2
668.2369	14.215	1+	0	0	0	2	0	0	0	0	0	2
668.2386	17.064	1+	2	0	0	0	0	0	0	0	0	2
668.3884	11.763	1+	0	0	0	1	0	0	0	0	0	1
668.39	11.441	1+	0	0	0	1	0	0	0	0	0	1
668.4014	11.627	1+	0	0	0	1	0	0	0	0	0	1
669.187	14.16	1+	0	0	0	0	2	0	0	0	0	2
669.2574	17.45	1+	0	0	0	0	0	0	1	0	0	1
670.2147	11.167	2+	0	0	0	1	0	0	0	0	0	1
670.2151	12.416	1+	0	0	0	2	0	0	0	0	0	2
670.3831	16.491	1+	0	0	0	0	2	0	0	0	0	2
670.384	16.581	1+	1	0	0	0	0	0	0	0	0	1
670.3841	16.241	1+	0	0	0	0	2	0	0	0	0	2
670.5138	16.475	1+	0	0	0	1	0	0	0	0	0	1
671.4486	3.392	1+	1	0	0	0	0	0	0	0	0	1
672.4149	15.845	1+	1	0	0	0	0	0	0	0	0	1
672.4202	13.822	1+	0	0	0	2	0	0	0	0	0	2
673.2179	17.232	2+	1	1	0	0	0	0	0	0	0	2
673.3473	9.642	1+	2	0	0	0	0	0	0	0	0	2
674.3065	11.144	1+	0	0	0	2	0	0	0	0	0	2
674.3072	11.317	1+	0	0	0	2	0	0	0	0	0	2
674.4293	17.026	1+	1	0	0	0	0	0	0	0	0	1
674.4302	16.605	1+	1	0	0	0	0	0	0	0	0	1
674.4664	19.839	1+	0	0	0	1	0	0	0	0	0	1
675.3615	11.603	1+	1	0	0	0	0	0	0	0	0	1
675.3616	11.327	1+	2	0	0	0	0	0	0	0	0	2
676.2625	11.978	1+	0	0	0	2	0	0	0	0	0	2
676.3354	19.078	1+	0	0	0	1	0	0	0	0	0	1
676.4246	18.904	1+	1	0	0	0	0	0	0	0	0	1
676.4252	19.546	1+	1	0	0	0	0	0	0	0	0	1
677.1893	17.24	1+	0	0	0	0	0	0	2	0	0	2
677.19	18.685	1+	0	0	0	0	0	0	1	0	0	1
677.5007	5.119	1+	2	0	0	0	0	0	0	0	0	2
678.2432	11.472	1+	0	0	0	1	0	0	0	0	0	1
678.2796	14.114	1+	0	0	0	1	0	0	0	0	0	1
678.3559	9.923	1+	0	0	0	6	6	0	0	0	0	12
678.4819	16.452	1+	0	0	0	1	0	0	0	0	0	1
679.0824	25.767	3+	1	0	0	0	0	0	0	0	0	1
679.4233	11.921	1+	1	0	0	0	0	0	0	0	0	1
679.4276	5.66	2+	3	0	0	0	0	0	0	0	0	3
679.5134	5.631	1+	5	0	1	0	0	0	0	0	0	6
680.2589	12.086	1+	0	0	0	1	0	0	0	0	0	1
681.6432	23.634	1+	2	0	0	0	0	0	0	0	0	2
682.237	9.39	2+	0	0	0	1	0	0	0	0	0	1
682.2395	7.218	1+	0	0	0	1	0	0	0	0	0	1
682.2529	14.821	1+	0	0	0	1	0	0	0	0	0	1
683.1837	10.411	1+	1	0	0	0	0	0	0	0	0	1
683.201	10.617	1+	1	0	0	0	0	0	0	0	0	1
683.223	15.244	2+	0	1	0	0	0	0	0	0	0	1
684.231	11.687	1+	0	0	0	2	0	0	0	0	0	2
684.2311	14.199	1+	0	0	0	1	0	0	0	0	0	1
684.4001	17.13	1+	0	0	0	2	2	0	0	0	0	4
686.2116	9.75	1+	0	0	0	1	0	0	0	0	0	1
687.2695	16.031	1+	2	0	0	0	0	0	0	0	0	2
688.5237	17.049	1+	0	0	0	1	0	0	0	0	0	1
689.1879	14.207	1+	0	0	0	0	0	0	0	0	1	1
689.3409	9.157	1+	0	1	0	0	0	0	0	0	0	1
690.373	11.304	1+	0	0	0	1	0	0	0	0	0	1
690.4581	19.252	1+	0	0	0	1	0	0	0	0	0	1
691.2206	14.545	2+	0	0	0	0	0	0	1	0	0	1
692.3859	11.603	2+	0	0	0	1	0	0	0	0	0	1
692.3869	11.327	2+	0	0	0	5	0	0	0	0	0	5
692.4251	16.446	1+	0	0	0	1	0	0	0	0	0	1
694.2739	11.84	1+	0	0	0	2	0	0	0	0	0	2
694.2743	10.48	1+	0	0	0	2	0	0	0	0	0	2
694.3939	11.602	2+	0	0	0	1	0	0	0	0	0	1
694.404	12.416	1+	0	0	0	3	0	0	0	0	0	3
694.4051	12.124	1+	0	0	0	1	0	0	0	0	0	1
694.5047	21.865	1+	1	0	0	0	0	0	0	0	0	1
695.4485	21.98	1+	2	0	0	0	0	0	0	0	0	2
695.5055	25.739	1+	3	0	0	0	0	0	0	0	0	3
696.2531	11.008	1+	0	0	0	1	0	0	0	0	0	1
696.2534	9.853	1+	1	0	0	0	0	0	0	0	0	1
696.2677	17.301	1+	1	0	0	0	0	0	0	0	0	1
696.4145	15.013	1+	1	0	0	0	0	0	0	0	0	1
696.5434	5.631	1+	4	0	0	0	0	0	0	0	0	4
697.2164	11.087	1+	2	0	0	0	0	0	0	0	0	2
697.3442	11.327	1+	1	0	0	0	0	0	0	0	0	1
698.2473	12.225	1+	0	0	0	1	0	0	0	0	0	1
698.2475	13.498	1+	1	0	0	0	0	0	0	0	0	1
698.2481	11.182	1+	1	0	0	0	0	0	0	0	0	1
698.4155	18.089	1+	0	1	0	0	0	0	0	0	0	1
700.2254	10.731	3+	0	0	0	1	0	0	0	0	0	1
700.4966	11.053	2+	7	0	0	0	0	0	0	0	0	7
701.4968	5.631	1+	2	0	0	0	0	0	0	0	0	2
701.4971	19.501	1+	1	0	0	0	0	0	0	0	0	1
701.4973	11.611	1+	1	0	0	0	0	0	0	0	0	1
701.4982	17.735	1+	2	0	0	0	0	0	0	0	0	2
702.2177	25.041	1+	0	0	0	1	0	0	0	0	0	1
702.4398	6.232	2+	0	0	0	1	0	0	0	0	0	1
702.8691	25.811	1+	0	0	0	0	0	0	0	0	1	1
703.2056	12.232	1+	0	0	0	0	0	0	1	0	0	1
706.2741	10.347	1+	0	0	0	1	0	0	0	0	0	1
706.2754	9.904	1+	1	0	0	0	0	0	0	0	0	1
706.3687	9.992	1+	0	0	0	1	0	0	0	0	0	1
706.3688	9.157	1+	0	0	0	2	2	0	0	0	0	4
708.2903	13.528	1+	0	0	0	1	0	0	0	0	0	1
708.3837	9.132	1+	0	0	0	7	0	0	0	0	0	7
708.3839	9.388	1+	0	0	0	5	0	0	0	0	0	5
708.4926	14.944	1+	0	0	0	1	0	0	0	0	0	1
708.5417	20.059	1+	2	0	0	0	0	0	0	0	0	2
708.5566	20.173	1+	1	0	0	0	0	0	0	0	0	1
709.2521	21.023	1+	0	0	1	0	0	0	0	0	0	1
710.2689	10.466	1+	0	0	0	1	0	0	0	0	0	1
710.2703	11.403	1+	0	0	0	1	0	0	0	0	0	1
710.2704	9.343	1+	0	0	0	1	0	0	0	0	0	1
711.3217	9.166	1+	1	0	0	0	0	0	0	0	0	1
712.2621	14.199	1+	0	0	0	1	0	0	0	0	0	1
712.2637	12.8	1+	0	0	0	1	0	0	0	0	0	1
712.2641	12.915	1+	0	0	0	1	0	0	0	0	0	1
712.2643	14.868	1+	0	0	0	1	0	0	0	0	0	1
713.204	17.125	2+	0	0	0	0	1	0	0	0	0	1
713.34	9.374	1+	2	0	0	0	0	0	0	0	0	2
713.3404	9.157	1+	1	0	0	0	0	0	0	0	0	1
714.2417	12.294	1+	0	0	0	2	0	0	0	0	0	2
714.2418	11.087	2+	1	0	0	0	0	0	0	0	0	1
714.2419	11.237	3+	0	0	0	2	0	0	0	0	0	2
714.3788	20.734	1+	1	0	0	0	0	0	0	0	0	1
714.5397	16.36	1+	0	0	0	1	0	0	0	0	0	1
715.265	17.24	1+	0	0	0	1	0	0	0	0	0	1
716.2227	9.76	1+	0	0	0	3	0	0	0	0	0	3
716.2244	9.59	1+	0	0	0	2	0	0	0	0	0	2
717.4711	25.765	1+	1	0	0	0	0	0	0	0	0	1
718.3322	11.258	1+	0	0	0	1	0	0	0	0	0	1
719.1577	11.317	1+	0	0	0	0	0	0	1	0	1	2
719.1982	11.235	1+	1	0	0	0	0	0	0	0	0	1
720.4194	11.319	1+	1	0	0	0	0	0	0	0	0	1
721.3539	7.245	2+	0	0	0	0	0	0	1	0	0	1
721.4233	19.787	1+	1	0	0	0	0	0	0	0	0	1
722.2864	15.214	2+	0	0	0	1	0	0	0	0	0	1
722.5086	16.33	1+	0	0	0	2	0	0	0	0	0	2
723.4609	25.687	1+	1	0	0	0	0	0	0	0	0	1
723.4656	25.78	1+	1	0	0	0	0	0	0	0	0	1
724.2853	10.017	1+	0	0	0	2	0	0	0	0	0	2
724.3777	9.968	1+	1	0	0	0	0	0	0	0	0	1
724.3788	9.365	1+	1	0	0	0	0	0	0	0	0	1
724.3793	7.892	1+	0	0	0	2	0	0	0	0	0	2
724.4543	6.294	2+	1	0	0	0	0	0	0	0	0	1
726.2634	9.429	1+	0	0	0	1	0	0	0	0	0	1
726.2791	15.398	1+	0	0	0	1	0	0	0	0	0	1
727.2267	10.663	1+	1	0	0	0	0	0	0	0	0	1
728.2108	15.861	2+	0	0	0	1	0	0	0	0	0	1
728.2581	11.58	1+	0	0	0	2	0	0	0	0	0	2
728.2593	12.807	1+	0	0	0	2	1	0	0	0	0	3
729.3332	6.892	1+	0	0	0	1	0	0	0	0	0	1
729.3342	7.669	1+	2	0	0	0	0	0	0	0	0	2
730.2387	9.845	1+	0	0	0	2	0	0	0	0	0	2
732.5502	16.911	1+	0	0	0	1	0	0	0	0	0	1
734.4736	16.934	1+	0	0	0	1	0	0	0	0	0	1
734.5092	8.597	1+	7	0	0	0	0	0	0	0	0	7
735.2177	16.215	2+	0	0	0	0	0	0	1	0	0	1
735.2189	17.118	2+	0	0	0	0	0	0	1	0	0	1
737.4272	19.169	2+	0	0	0	0	0	0	1	0	0	1
738.2991	11.794	1+	0	0	0	1	0	0	0	0	0	1
738.3005	13.528	1+	0	0	0	1	0	0	0	0	0	1
738.451	19.835	1+	0	0	0	3	1	0	0	0	0	4
738.4519	19.713	1+	0	0	0	2	1	0	0	0	0	3
739.4749	4.946	1+	1	0	0	0	0	0	0	0	0	1
740.2798	9.947	1+	0	0	0	2	0	0	0	0	0	2
740.2953	17.217	1+	0	0	0	1	0	0	0	0	0	1
740.2966	15.969	1+	0	0	0	1	0	0	0	0	0	1
740.3739	6.708	1+	0	0	0	3	0	0	0	0	0	3
740.4598	21.519	1+	0	0	0	0	1	0	0	0	0	1
740.465	21.944	1+	0	0	0	1	1	0	0	0	0	2
742.2273	17.438	2+	0	0	0	1	0	0	0	0	0	1
742.2742	12.271	1+	0	0	0	2	0	0	0	0	0	2
742.2745	12.093	1+	0	0	0	1	0	0	0	0	0	1
743.2163	15.53	2+	0	0	0	1	0	0	0	0	0	1
744.2522	10.67	1+	0	0	0	2	0	0	0	0	0	2
744.2543	11.375	1+	0	0	0	2	0	0	0	0	0	2
744.3608	7.078	2+	1	0	0	0	0	0	0	0	0	1
744.3989	4.939	1+	2	0	0	0	0	0	0	0	0	2
744.4196	13.19	1+	0	0	0	2	0	0	0	0	0	2
745.3291	6.441	1+	1	0	0	0	0	0	0	0	0	1
745.33	7.166	1+	1	0	0	0	0	0	0	0	0	1
746.4668	6.355	2+	1	0	0	0	0	0	0	0	0	1
747.2753	14.168	2+	0	0	0	0	0	0	1	0	0	1
748.3419	9.597	1+	0	0	0	1	0	0	0	0	0	1
749.051	5.015	3+	2	0	0	0	0	0	0	0	0	2
749.1877	11.763	1+	0	0	0	0	0	0	1	0	0	1
752.5196	14.851	1+	0	0	0	2	0	0	0	0	0	2
754.2964	10.432	1+	0	0	0	1	0	0	0	0	0	1
754.4447	16.521	1+	0	0	0	2	0	0	0	0	0	2
754.467	24.249	1+	0	0	0	1	0	0	0	0	0	1
755.8938	2.994	2+	1	0	0	0	0	0	0	0	0	1
756.2905	14.868	1+	0	0	0	1	0	0	0	0	0	1
756.2908	14.713	1+	0	0	0	1	0	0	0	0	0	1
756.4598	18.146	1+	1	0	0	0	0	0	0	0	0	1
756.4602	19.824	1+	0	0	0	1	0	0	0	0	0	1
756.4622	19.713	1+	0	0	0	1	0	0	0	0	0	1
757.2324	16.215	2+	1	0	0	0	0	0	0	0	0	1
757.4053	4.515	1+	1	0	0	0	0	0	0	0	0	1
758.2688	12.324	1+	0	0	0	1	0	0	0	0	0	1
758.2691	11.152	1+	0	0	0	1	0	0	0	0	0	1
758.4757	16.781	1+	0	0	0	1	0	0	0	0	0	1
758.5678	16.253	1+	0	0	0	1	0	0	0	0	0	1
761.4157	18.146	1+	1	1	0	0	0	0	0	0	0	2
761.4865	21.474	1+	1	0	0	0	0	0	0	0	0	1
764.4091	10.355	2+	0	1	0	0	0	0	0	0	0	1
765.4751	23.001	1+	2	0	0	0	0	0	0	0	0	2
765.4765	22.865	1+	2	0	0	0	0	0	0	0	0	2
765.5029	22.73	1+	1	0	0	0	0	0	0	0	0	1
766.3322	11.794	1+	0	0	0	1	0	0	0	0	0	1
766.5349	16.215	1+	0	0	0	1	0	0	0	0	0	1
768.2181	12.723	1+	0	0	0	1	0	0	0	0	0	1
768.311	10.056	1+	0	0	0	2	0	0	0	0	0	2
768.4811	6.417	2+	1	0	0	0	0	0	0	0	0	1
769.2892	14.176	2+	1	0	0	0	0	0	0	0	0	1
770.233	14.383	1+	0	0	0	1	0	0	0	0	0	1
770.2907	9.498	1+	0	0	0	2	0	0	0	0	0	2
770.3056	15.375	1+	0	0	0	1	0	0	0	0	0	1
772.2369	15.861	2+	0	0	0	1	0	0	0	0	0	1
772.2849	11.486	1+	0	0	0	1	0	0	0	0	0	1
772.2853	11.672	1+	0	0	0	1	0	0	0	0	0	1
772.616	24.973	1+	0	0	0	1	0	0	0	0	0	1
774.2653	9.908	1+	0	0	0	2	0	0	0	0	0	2
774.4286	19.789	1+	0	0	0	1	0	0	0	0	0	1
774.472	17.507	1+	0	0	0	1	0	0	0	0	0	1		gambierol	C43H64O11	774.4787	[M+NH4]+
776.4086	25.545	1+	1	0	0	0	0	0	0	0	0	1
776.4409	21.7	1+	1	0	0	0	0	0	0	0	0	1
776.4424	21.548	1+	1	0	0	0	0	0	0	0	0	1
778.3138	11.741	1+	0	0	0	1	0	0	0	0	0	1
778.4398	21.743	1+	1	0	0	0	0	0	0	0	0	1
778.4812	22.035	1+	1	1	0	0	0	0	0	0	0	2
778.4815	21.869	1+	1	1	0	0	0	0	0	0	0	2
779.2448	16.199	2+	1	0	0	0	0	0	0	0	0	1
779.3898	8.513	1+	8	0	0	0	0	0	0	0	0	8
780.4962	24.718	1+	2	0	0	0	0	0	0	0	0	2
780.4963	24.249	1+	0	0	0	2	0	0	0	0	0	2
782.5145	20.966	1+	0	0	0	1	0	0	0	0	0	1
783.4376	21.869	1+	2	1	0	0	0	0	0	0	0	3
783.4377	22.085	1+	2	1	0	0	0	0	0	0	0	3
784.2496	14.913	1+	0	0	0	1	0	0	0	0	0	1
784.3072	9.947	1+	0	0	0	2	0	0	0	0	0	2
785.4525	24.226	1+	1	1	0	0	0	0	0	0	0	2
785.4528	24.651	1+	2	2	0	0	0	0	0	0	0	4
785.689	23.249	1+	0	0	0	1	0	0	0	0	0	1
786.4689	18.891	1+	0	0	0	1	0	0	0	0	0	1
786.4728	18.987	1+	0	0	0	1	0	0	0	0	0	1
787.4572	24.317	1+	0	1	0	0	0	0	0	0	0	1
788.28	10.619	1+	0	0	0	1	0	0	0	0	0	1
788.2805	10.727	1+	0	0	0	2	0	0	0	0	0	2
790.4268	12.523	1+	0	0	0	3	0	0	0	0	0	3
791.5029	20.953	1+	1	0	0	0	0	0	0	0	0	1
792.3691	9.628	1+	0	0	0	1	0	0	0	0	0	1
794.2498	15.732	2+	0	0	0	0	1	0	0	0	0	1
796.2499	13.684	1+	0	0	0	1	0	0	0	0	0	1
796.4973	20.378	1+	0	1	0	0	0	0	0	0	0	1
796.5467	14.767	1+	0	0	0	1	0	0	0	0	0	1
798.3214	9.343	1+	0	0	0	1	0	0	0	0	0	1
799.4154	22.035	1+	1	0	0	0	0	0	0	0	0	1
800.2445	12.693	1+	0	0	0	2	0	0	0	0	0	2
800.3177	14.698	1+	0	0	0	1	0	0	0	0	0	1
800.516	23.046	1+	0	0	0	3	0	0	0	0	0	3
801.2584	16.092	2+	0	0	0	0	0	0	1	0	0	1
801.4287	24.515	1+	2	0	0	0	0	0	0	0	0	2
801.4324	24.136	1+	1	0	0	0	0	0	0	0	0	1
802.2382	16.092	2+	0	0	0	1	0	0	0	0	0	1
802.2963	11.068	1+	0	0	0	1	0	0	0	0	0	1
802.2971	11.25	1+	0	0	0	1	0	0	0	0	0	1
805.4641	22.842	1+	1	0	0	0	0	0	0	0	0	1
805.4664	23.012	1+	1	0	0	0	0	0	0	0	0	1
807.4951	21.617	1+	1	0	0	0	0	0	0	0	0	1
808.5288	20.961	1+	0	0	0	3	0	0	0	0	0	3
808.5292	20.818	1+	0	0	0	2	0	0	0	0	0	2
810.5615	16.107	1+	0	0	0	1	0	0	0	0	0	1
812.2454	12.746	1+	0	0	0	1	0	0	0	0	0	1
812.3367	10.087	1+	0	0	0	1	0	0	0	0	0	1
812.4896	19.7	1+	0	0	0	1	0	0	0	0	0	1
812.5098	6.502	2+	1	0	0	0	0	0	0	0	0	1
812.5338	23.362	1+	0	0	0	3	0	0	0	0	0	3
812.5698	23.272	1+	1	0	0	0	0	0	0	0	0	1
813.342	6.733	2+	0	0	0	0	1	0	0	0	0	1
813.4823	21.134	1+	0	1	0	0	0	0	0	0	0	1
813.4835	20.976	1+	0	1	0	0	0	0	0	0	0	1
814.2594	14.383	1+	0	0	0	3	0	0	0	0	0	3
814.2612	13.159	1+	0	0	0	1	0	0	0	0	0	1
814.473	8.586	1+	0	6	0	0	0	0	0	0	0	6
814.5503	23.954	1+	0	0	0	2	0	0	0	0	0	2
814.5517	24.074	1+	0	0	0	2	0	0	0	0	0	2
816.2546	16.613	1+	0	0	0	1	0	0	0	0	0	1
816.6432	24.967	1+	0	0	0	1	0	0	0	0	0	1
817.4907	23.362	1+	0	0	0	0	1	0	0	0	0	1
818.2324	13.891	1+	0	0	0	1	0	0	0	0	0	1
818.2919	9.916	1+	0	0	0	2	0	0	0	0	0	2
819.505	24.034	1+	0	1	0	0	0	0	0	0	0	1
820.605	16.682	1+	0	0	0	1	0	0	0	0	0	1
824.5219	21.412	1+	0	0	0	1	0	0	0	0	0	1
824.5257	21.553	1+	0	0	0	1	0	0	0	0	0	1
824.6257	25.765	1+	0	0	0	1	0	0	0	0	0	1
826.4066	5.353	2+	0	0	0	1	0	0	0	0	0	1
826.5374	21.145	1+	1	1	0	0	0	0	0	0	0	2
826.5386	20.818	1+	1	0	0	0	0	0	0	0	0	1
826.5396	20.961	1+	1	0	0	0	0	0	0	0	0	1
827.4456	22.989	1+	1	0	0	0	0	0	0	0	0	1
828.2754	13.66	1+	0	0	0	1	0	0	0	0	0	1
828.2766	14.89	1+	0	0	0	1	0	0	0	0	0	1
829.4626	6.694	1+	9	0	0	0	0	0	0	0	0	9
829.4772	21.435	1+	1	1	0	0	0	0	0	0	0	2
829.4778	21.564	1+	0	1	0	0	0	0	0	0	0	1
830.2548	11.266	1+	0	0	0	1	0	0	0	0	0	1
830.4597	13.8	1+	1	0	0	0	0	0	0	0	0	1
831.4929	20.796	1+	1	0	0	0	0	0	0	0	0	1
831.4935	21.145	1+	1	0	0	0	0	0	0	0	0	1
831.4969	20.968	1+	1	0	0	0	0	0	0	0	0	1
832.3065	10.685	3+	0	0	0	2	0	0	0	0	0	2
833.4749	20.172	1+	1	0	0	0	0	0	0	0	0	1
833.4753	20.075	1+	1	0	0	0	0	0	0	0	0	1
833.4777	17.85	1+	1	0	0	0	0	0	0	0	0	1
833.4815	20.781	1+	1	0	0	0	0	0	0	0	0	1
834.4739	12.846	1+	0	0	0	4	0	0	0	0	0	4
834.4753	12.485	1+	0	0	0	2	0	0	0	0	0	2
836.3364	14.637	1+	0	0	0	1	0	0	0	0	0	1
839.2385	16.291	2+	0	0	0	0	0	0	0	1	0	1
840.3699	10.087	1+	0	0	0	1	0	0	0	0	0	1
840.5732	14.683	1+	0	0	0	1	0	0	0	0	0	1
843.4203	23.0	1+	1	0	0	0	0	0	0	0	0	1
843.4254	23.283	1+	0	0	0	0	0	0	0	1	0	1
844.2709	12.716	1+	0	0	0	1	0	0	0	0	0	1
844.2711	11.718	1+	0	0	0	1	0	0	0	0	0	1
845.2563	18.305	2+	1	0	0	0	0	0	0	0	0	1
845.5137	20.998	1+	1	0	0	0	0	0	0	0	0	1
845.5154	20.864	1+	1	0	0	0	0	0	0	0	0	1
846.2466	16.59	2+	1	0	0	0	0	0	0	0	0	1
846.2639	14.844	3+	0	0	0	1	0	0	0	0	0	1
846.2653	16.054	3+	0	0	0	1	0	0	0	0	0	1
846.4904	6.694	1+	0	0	0	8	0	0	0	0	0	8
848.243	12.317	1+	0	0	0	1	0	0	0	0	0	1
848.4859	19.033	1+	0	0	0	2	0	0	0	0	0	2
848.5447	18.153	1+	0	0	0	1	0	0	0	0	0	1
850.2577	22.276	1+	0	0	0	1	0	0	0	0	0	1
850.5029	20.761	1+	0	0	0	2	0	0	0	0	0	2
850.5048	20.638	1+	0	0	0	2	0	0	0	0	0	2
851.4681	21.598	1+	0	1	0	0	0	0	0	0	0	1
853.5201	6.286	1+	9	0	0	0	0	0	0	0	0	9
854.5883	15.992	1+	0	0	0	1	0	0	0	0	0	1
855.4568	20.761	1+	0	1	0	0	0	0	0	0	0	1
855.9276	7.999	2+	1	0	0	0	0	0	0	0	0	1
856.3066	15.083	1+	0	0	0	1	0	0	0	0	0	1
856.4744	13.645	1+	0	0	0	1	0	0	0	0	0	1
857.458	7.506	1+	10	0	0	0	0	0	0	0	0	10
857.5126	20.344	1+	3	1	0	0	0	0	0	0	0	4
857.5157	18.607	1+	1	0	0	0	0	0	0	0	0	1
857.5569	20.21	1+	1	0	0	0	0	0	0	0	0	1
858.286	13.182	1+	0	0	0	1	0	0	0	0	0	1
858.2864	12.163	1+	0	0	0	1	0	0	0	0	0	1
858.4944	5.608	1+	2	0	0	0	0	0	0	0	0	2
859.5272	20.368	1+	2	1	0	0	0	0	0	0	0	3
859.5273	18.976	1+	1	0	0	0	0	0	0	0	0	1
859.5286	22.708	1+	1	0	0	0	0	0	0	0	0	1
859.5288	22.339	1+	3	0	0	0	0	0	0	0	0	3
859.5289	22.163	1+	2	1	0	0	0	0	0	0	0	3
860.2637	17.202	2+	0	0	0	1	0	0	0	0	0	1
860.2811	15.368	1+	0	0	0	2	0	0	0	0	0	2
860.561	11.51	1+	6	0	0	0	0	0	0	0	0	6
861.2518	16.276	2+	0	1	0	0	0	0	0	0	0	1
861.5419	22.663	1+	1	0	0	0	0	0	0	0	0	1
861.5424	21.553	1+	1	0	0	0	0	0	0	0	0	1
861.544	21.367	1+	1	0	0	0	0	0	0	0	0	1
862.2586	12.754	2+	0	0	0	1	0	0	0	0	0	1
862.2589	13.899	1+	0	0	0	2	0	0	0	0	0	2
863.5201	20.926	1+	1	0	0	0	0	0	0	0	0	1
864.4995	6.694	1+	0	0	0	9	0	0	0	0	0	9
866.4979	16.33	1+	1	0	0	0	0	0	0	0	0	1
868.5134	17.85	1+	1	0	0	0	0	0	0	0	0	1
869.4549	6.687	1+	1	0	0	0	0	0	0	0	0	1
872.3031	13.66	1+	0	0	0	1	0	0	0	0	0	1
872.9302	6.071	2+	1	0	0	0	0	0	0	0	0	1
873.4459	6.934	2+	0	0	0	1	1	0	0	0	0	2
873.4698	17.85	1+	3	0	0	0	0	0	0	0	0	3
873.507	19.247	1+	2	0	0	0	0	0	0	0	0	2
873.5083	18.791	1+	1	0	0	0	0	0	0	0	0	1
873.5102	18.476	1+	1	0	0	0	0	0	0	0	0	1
874.2819	11.342	1+	0	0	0	1	0	0	0	0	0	1
874.2968	16.054	1+	0	0	0	1	0	0	0	0	0	1
875.4673	7.498	2+	10	0	0	0	0	0	0	0	0	10
875.5202	18.63	1+	2	0	0	0	0	0	0	0	0	2
875.5217	20.097	1+	1	0	0	0	0	0	0	0	0	1
875.5229	20.481	1+	2	1	0	0	0	0	0	0	0	3
875.5233	20.932	1+	2	1	0	0	0	0	0	0	0	3
875.5236	20.591	1+	1	2	0	0	0	0	0	0	0	3
875.5248	21.054	1+	2	3	0	0	0	0	0	0	0	5
875.5265	20.206	1+	1	0	0	0	0	0	0	0	0	1
875.5599	20.667	1+	0	1	0	0	0	0	0	0	0	1
876.2746	13.205	1+	0	0	0	2	0	0	0	0	0	2
876.2749	14.367	1+	0	0	0	2	0	0	0	0	0	2
876.276	15.53	1+	0	0	0	2	0	0	0	0	0	2
876.4998	4.889	1+	1	0	0	0	0	0	0	0	0	1
878.5662	11.495	1+	8	0	0	0	0	0	0	0	0	8
879.5444	20.516	1+	2	0	0	0	0	0	0	0	0	2
880.3647	14.614	1+	0	0	0	1	0	0	0	0	0	1
880.5122	18.442	1+	0	0	0	1	0	0	0	0	0	1
880.5521	20.38	1+	1	0	0	0	0	0	0	0	0	1
881.5113	22.339	1+	0	0	0	1	0	0	0	0	0	1
881.5114	22.163	1+	0	1	0	0	0	0	0	0	0	1
881.5501	20.007	1+	1	0	0	0	0	0	0	0	0	1
882.5302	20.075	1+	0	0	0	1	0	0	0	0	0	1
883.5245	22.686	1+	1	0	0	0	0	0	0	0	0	1
883.5252	21.594	1+	1	0	0	0	0	0	0	0	0	1
884.5779	18.862	1+	0	0	0	1	0	0	0	0	0	1
887.499	12.294	1+	2	0	0	0	0	0	0	0	0	2
888.2965	11.809	1+	0	0	0	1	0	0	0	0	0	1
888.2974	12.754	1+	0	0	0	1	0	0	0	0	0	1
890.2912	13.668	1+	0	0	0	2	0	0	0	0	0	2
890.2913	14.852	1+	0	0	0	2	0	0	0	0	0	2
890.2925	16.023	1+	0	0	0	2	0	0	0	0	0	2
890.5313	19.214	1+	0	0	0	1	0	0	0	0	0	1
890.537	18.791	1+	0	0	0	2	1	0	0	0	0	3
890.5466	19.147	1+	0	0	0	1	0	0	0	0	0	1
890.6456	15.946	1+	0	0	0	2	0	0	0	0	0	2
892.2691	12.201	1+	0	0	0	1	0	0	0	0	0	1
892.2701	12.355	1+	0	0	0	1	0	0	0	0	0	1
892.4955	7.498	1+	0	0	0	10	0	0	0	0	0	10
892.5476	20.12	1+	0	0	0	1	0	0	0	0	0	1
892.5516	20.481	1+	0	0	0	2	1	0	0	0	0	3
892.5532	20.218	1+	0	0	0	1	0	0	0	0	0	1
892.5544	20.622	1+	0	0	0	1	0	0	0	0	0	1
892.5548	21.075	1+	0	0	0	2	0	0	0	0	0	2
894.4233	8.589	1+	0	1	3	0	0	0	0	0	0	4
894.5669	19.61	1+	1	0	0	0	0	0	0	0	0	1
894.5698	18.959	1+	1	0	0	0	0	0	0	0	0	1
897.4509	7.498	1+	1	0	0	0	0	0	0	0	0	1
897.5063	20.591	1+	1	0	0	0	0	0	0	0	0	1
897.5071	20.932	1+	2	0	0	0	0	0	0	0	0	2
897.5096	20.481	1+	1	0	0	0	0	0	0	0	0	1
898.5262	17.77	1+	0	0	0	2	0	0	0	0	0	2
898.615	15.899	1+	0	0	0	1	0	0	0	0	0	1
901.519	5.431	1+	1	0	0	0	0	0	0	0	0	1
904.3068	15.36	1+	0	0	0	1	0	0	0	0	0	1
904.3069	14.161	1+	0	0	0	1	0	0	0	0	0	1
904.3073	16.084	1+	0	0	0	1	0	0	0	0	0	1
904.3088	14.36	1+	0	0	0	1	0	0	0	0	0	1
905.5092	12.286	1+	4	0	0	0	0	0	0	0	0	4
906.2856	12.792	2+	0	0	0	1	0	0	0	0	0	1
906.2857	13.761	1+	0	0	0	2	0	0	0	0	0	2
906.2859	12.624	1+	0	0	0	1	0	0	0	0	0	1
906.2875	13.916	1+	0	0	0	1	0	0	0	0	0	1
907.5479	19.864	1+	1	0	0	0	0	0	0	0	0	1
907.5545	19.673	1+	1	0	0	0	0	0	0	0	0	1
908.6556	16.452	1+	0	0	0	1	0	0	0	0	0	1
909.5059	12.093	2+	9	0	0	0	0	0	0	0	0	9	gambierones
910.3773	12.991	1+	0	0	0	1	0	0	0	0	0	1
910.5596	20.102	1+	0	0	0	1	0	0	0	0	0	1
910.5698	20.727	1+	0	0	0	1	0	0	0	0	0	1
911.6322	24.266	1+	1	0	0	0	0	0	0	0	0	1
912.5395	20.029	1+	0	0	0	1	0	0	0	0	0	1
918.31	11.273	1+	0	0	0	1	0	0	0	0	0	1
918.3237	16.529	1+	0	0	0	1	0	0	0	0	0	1
918.3241	13.652	1+	0	0	0	2	0	0	0	0	0	2
920.3019	15.507	1+	0	0	0	1	1	0	0	0	0	2
920.3021	13.251	1+	0	0	0	2	0	0	0	0	0	2
920.3022	14.211	1+	0	0	0	1	0	0	0	0	0	1
920.303	13.06	1+	0	0	0	1	0	0	0	0	0	1
921.5021	22.528	1+	1	0	0	0	0	0	0	0	0	1
921.5024	22.14	1+	1	0	0	0	0	0	0	0	0	1
923.5204	12.294	1+	4	0	0	0	0	0	0	0	0	4
925.2585	13.251	1+	0	0	0	0	0	0	1	0	0	1
926.5491	19.462	1+	1	0	0	0	0	0	0	0	0	1
927.2608	17.469	2+	1	0	0	0	0	0	0	0	0	1
927.5153	12.086	2+	9	0	0	0	0	0	0	0	0	9	gambierones
928.6392	25.878	1+	2	0	0	0	0	0	0	0	0	2
930.3448	13.345	1+	0	0	0	2	0	0	0	0	0	2
932.3245	11.71	1+	0	0	0	1	0	0	0	0	0	1
934.3176	13.707	1+	0	0	0	1	0	0	0	0	0	1
934.3188	13.521	1+	0	0	0	1	0	0	0	0	0	1
934.3217	14.713	1+	0	0	0	2	0	0	0	0	0	2
934.4517	7.067	1+	0	1	0	0	0	0	0	0	0	1
934.6448	24.755	1+	0	0	0	1	0	0	0	0	0	1
934.6455	24.831	1+	0	0	0	1	0	0	0	0	0	1
934.6732	15.853	1+	0	0	0	1	0	0	0	0	0	1
936.2966	12.248	1+	0	0	0	1	0	0	0	0	0	1
937.4951	20.932	1+	1	0	0	0	0	0	0	0	0	1
937.4969	20.458	1+	1	0	0	0	0	0	0	0	0	1
937.4976	21.066	1+	1	0	0	0	0	0	0	0	0	1
937.501	20.603	1+	1	0	0	0	0	0	0	0	0	1
938.5878	20.397	1+	0	0	0	2	0	0	0	0	0	2
939.4439	6.741	1+	1	4	0	0	0	0	0	0	0	5
942.6414	15.792	1+	0	0	0	1	0	0	0	0	0	1
948.334	16.061	1+	0	0	0	1	0	0	0	0	0	1
948.3349	14.176	1+	0	0	0	4	0	0	0	0	0	4
949.2767	17.469	2+	0	0	0	0	0	0	1	0	0	1
950.3126	12.67	1+	0	0	0	1	0	0	0	0	0	1
950.313	13.761	1+	0	0	0	2	0	0	0	0	0	2
950.6412	23.249	1+	0	0	0	3	0	0	0	0	0	3
954.4025	12.945	1+	0	0	0	1	0	0	0	0	0	1
955.5459	21.549	1+	1	0	0	0	0	0	0	0	0	1
957.4599	7.221	1+	0	5	0	0	0	0	0	0	0	5
958.4874	10.845	2+	0	3	0	0	0	0	0	0	0	3
958.5256	11.495	1+	1	6	0	0	0	0	0	0	0	7
958.5355	11.588	1+	1	1	0	0	0	0	0	0	0	2
958.5384	5.605	1+	1	0	0	0	0	0	0	0	0	1
958.5585	12.286	1+	1	0	0	0	0	0	0	0	0	1
960.3558	11.947	1+	0	0	0	1	0	0	0	0	0	1
960.467	7.937	1+	1	1	0	0	0	0	0	0	0	2
962.3506	16.506	1+	0	0	0	1	0	0	0	0	0	1
962.4499	4.284	2+	0	0	0	1	0	0	0	0	0	1
964.3286	13.098	1+	0	0	0	2	0	0	0	0	0	2
966.6309	22.183	1+	0	0	0	1	0	0	0	0	0	1
966.6314	24.638	1+	0	0	0	1	0	0	0	0	0	1
966.6325	23.461	1+	0	0	0	1	0	0	0	0	0	1
966.6382	22.776	1+	0	0	0	2	0	0	0	0	0	2
969.4749	7.46	2+	2	0	0	0	0	0	0	0	0	2
971.2867	17.438	2+	1	0	0	0	0	0	0	0	0	1
974.2769	14.452	1+	0	0	0	1	0	0	0	0	0	1
974.3696	13.36	1+	0	0	0	1	0	0	0	0	0	1
976.3511	11.763	1+	0	0	0	1	0	0	0	0	0	1
978.3417	12.67	1+	0	0	0	1	0	0	0	0	0	1
978.3452	13.559	1+	0	0	0	1	0	0	0	0	0	1
978.46	6.942	1+	6	0	0	0	0	0	0	0	0	6
980.266	16.59	1+	0	0	0	1	0	0	0	0	0	1
980.3234	12.294	1+	0	0	0	2	0	0	0	0	0	2
980.3244	12.157	1+	0	0	0	1	0	0	0	0	0	1
981.5601	21.98	1+	1	0	0	0	0	0	0	0	0	1
984.4146	11.372	1+	0	0	0	1	0	0	0	0	0	1
987.0698	4.78	2+	6	0	0	0	0	0	0	0	0	6
990.4795	9.513	1+	0	1	0	0	0	0	0	0	0	1
992.2872	14.014	1+	0	0	0	1	0	0	0	0	0	1
992.4932	6.548	1+	1	1	0	0	0	0	0	0	0	2
993.5256	12.086	2+	1	0	0	0	0	0	0	0	0	1	gambierones
994.2833	17.026	1+	0	0	0	1	0	0	0	0	0	1
994.3397	12.566	1+	0	0	0	1	0	0	0	0	0	1
994.3415	12.716	1+	0	0	0	1	0	0	0	0	0	1
999.7406	12.477	1+	10	0	0	0	0	0	0	0	0	10
1002.529	12.093	2+	0	0	0	3	1	0	0	0	0	4	gambierones
1002.659	18.1	1+	1	1	0	0	0	0	0	0	0	2
1004.381	11.832	1+	0	0	0	1	0	0	0	0	0	1
1006.303	14.437	1+	0	0	0	1	0	0	0	0	0	1
1007.473	12.086	2+	8	6	1	0	0	0	0	0	0	15	gambierones	gambierone	C51H76O19S	1007.4669	[M-H2O+H]+
1008.592	24.085	1+	0	1	0	0	0	0	0	0	0	1
1008.595	25.924	1+	1	2	0	0	0	0	0	0	0	3
1010.277	15.067	1+	0	0	0	2	0	0	0	0	0	2
1018.304	14.452	1+	0	0	0	1	0	0	0	0	0	1
1022.503	6.532	1+	0	2	0	0	0	0	0	0	0	2
1022.506	7.335	1+	0	1	0	0	0	0	0	0	0	1
1023.467	7.891	1+	1	7	0	0	0	0	0	0	0	8
1024.293	15.483	1+	0	0	0	2	0	0	0	0	0	2
1024.294	16.567	1+	0	0	0	1	0	0	0	0	0	1
1024.35	12.201	1+	1	0	0	0	0	0	0	0	0	1
1025.482	12.086	2+	8	6	0	0	0	0	0	0	0	14	gambierones	gambierone	C51H76O19S	1025.4775	[M+H]+
1027.774	11.97	1+	10	0	0	0	0	0	0	0	0	10
1030.686	19.955	1+	2	1	0	0	0	0	0	0	0	3
1035.76	11.634	1+	10	0	0	0	0	0	0	0	0	10
1036.314	13.083	1+	0	0	0	1	0	0	0	0	0	1
1036.315	14.029	1+	0	0	0	1	0	0	0	0	0	1
1038.309	15.923	1+	0	0	0	1	0	0	0	0	0	1
1038.605	12.639	1+	0	0	0	1	0	0	0	0	0	1
1040.287	13.575	1+	0	0	0	1	0	0	0	0	0	1
1041.479	7.891	1+	4	6	0	0	0	0	0	0	0	10
1042.508	12.093	2+	3	5	0	0	0	0	0	0	0	8	gambierones	gambierone	C51H76O19S	1042.504	[M+NH4]+
1042.638	13.021	1+	0	0	0	5	0	0	0	0	0	5
1045.782	11.963	1+	10	0	0	0	0	0	0	0	0	10
1047.521	4.962	1+	1	0	0	0	0	0	0	0	0	1
1050.332	14.437	1+	0	0	0	1	0	0	0	0	0	1
1052.562	25.841	1+	0	0	0	0	0	0	0	1	0	1
1054.303	13.975	1+	0	0	0	1	0	0	0	0	0	1
1059.652	9.327	1+	11	0	0	0	0	0	0	0	0	11
1063.548	6.479	1+	7	0	0	0	0	0	0	0	0	7
1068.319	14.391	1+	0	0	0	1	0	0	0	0	0	1
1068.32	15.483	1+	0	0	0	2	0	0	0	0	0	2
1068.322	13.575	1+	0	0	0	2	0	0	0	0	0	2
1076.516	7.891	1+	0	0	0	4	5	0	0	0	0	9
1076.518	8.147	1+	0	1	0	0	0	0	0	0	0	1
1080.341	13.128	1+	0	0	0	1	0	0	0	0	0	1
1080.342	14.045	1+	0	0	0	1	0	0	0	0	0	1
1082.335	15.923	1+	0	0	0	1	0	0	0	0	0	1
1082.336	14.798	1+	0	0	0	1	0	0	0	0	0	1
1084.313	13.614	1+	0	0	0	1	0	0	0	0	0	1
1085.531	6.479	1+	0	0	0	2	0	0	0	0	0	2
1091.546	7.383	1+	2	0	0	0	0	0	0	0	0	2
1094.358	14.46	1+	0	0	0	1	0	0	0	0	0	1
1094.359	13.552	1+	0	0	0	1	0	0	0	0	0	1
1096.351	15.252	1+	0	0	0	1	0	0	0	0	0	1
1096.352	16.345	1+	0	0	0	1	0	0	0	0	0	1
1097.554	3.627	1+	2	0	0	0	0	0	0	0	0	2
1098.329	14.006	1+	0	0	0	2	0	0	0	0	0	2
1098.33	13.841	1+	0	0	0	1	0	0	0	0	0	1
1098.331	15.06	1+	0	0	0	1	0	0	0	0	0	1
1100.536	9.845	1+	0	2	0	0	0	0	0	0	0	2
1102.485	10.571	1+	0	2	0	0	0	0	0	0	0	2
1102.553	10.579	1+	0	2	0	0	0	0	0	0	0	2
1105.588	25.811	1+	0	0	0	0	2	2	0	0	0	4
1105.59	25.918	1+	0	0	0	0	2	2	0	0	0	4
1112.345	14.414	1+	0	0	0	2	0	0	0	0	0	2
1112.346	15.46	1+	0	0	0	1	0	0	0	0	0	1
1117.529	15.946	1+	1	0	0	0	0	0	0	0	0	1
1119.961	7.617	3+	0	0	0	4	0	0	0	0	0	4
1120.566	9.69	1+	0	1	0	0	0	0	0	0	0	1
1123.075	5.015	2+	4	0	0	0	0	0	0	0	0	4
1123.746	13.807	1+	1	0	0	0	0	0	0	0	0	1
1124.369	13.037	1+	0	0	0	1	0	0	0	0	0	1
1126.36	15.899	1+	0	0	0	1	0	0	0	0	0	1
1126.362	14.837	1+	0	0	0	1	0	0	0	0	0	1
1128.341	13.49	1+	0	0	0	2	0	0	0	0	0	2
1134.607	15.964	1+	0	0	0	1	0	0	0	0	0	1
1140.376	15.275	1+	0	0	0	1	0	0	0	0	0	1
1142.356	13.876	1+	0	0	0	1	0	0	0	0	0	1
1156.373	14.433	1+	0	0	0	1	0	0	0	0	0	1
1156.374	14.276	1+	0	0	0	1	0	0	0	0	0	1
1158.58	11.924	1+	0	1	0	0	0	0	0	0	0	1
1166.414	14.545	1+	0	0	0	1	0	0	0	0	0	1
1171.337	5.384	3+	0	0	0	4	0	0	0	0	0	4
1172.367	13.521	1+	0	0	0	2	0	0	0	0	0	2
1186.383	13.914	1+	0	0	0	1	0	0	0	0	0	1
1193.099	5.307	2+	2	0	0	0	0	0	0	0	0	2
1202.32	16.015	1+	0	0	0	1	0	0	0	0	0	1
1216.394	13.552	1+	0	0	0	2	0	0	0	0	0	2
1217.398	17.496	1+	1	0	0	0	0	0	0	0	0	1
1232.332	14.629	1+	0	0	0	1	0	0	0	0	0	1
1244.368	17.163	1+	0	0	0	1	0	0	0	0	0	1
1246.347	16.015	1+	0	0	0	1	0	0	0	0	0	1
1246.348	14.99	1+	0	0	0	1	0	0	0	0	0	1
1257.815	9.9	1+	10	0	0	0	0	0	0	0	0	10
1260.363	15.373	1+	0	0	0	1	0	0	0	0	0	1
1260.364	16.376	1+	0	0	0	1	0	0	0	0	0	1
1263.83	11.809	1+	9	0	0	0	0	0	0	0	0	9
1274.379	15.776	1+	0	0	0	1	0	0	0	0	0	1
1274.382	16.75	1+	0	0	0	1	0	0	0	0	0	1
1276.357	14.645	1+	0	0	0	1	0	0	0	0	0	1
1290.373	16.0	1+	0	0	0	2	0	0	0	0	0	2
1290.375	15.006	1+	0	0	0	1	0	0	0	0	0	1
1292.854	9.9	1+	0	0	0	10	0	0	0	0	0	10
1297.809	9.916	1+	1	0	0	0	0	0	0	0	0	1
1304.392	16.353	1+	0	0	0	1	0	0	0	0	0	1
1317.584	9.597	1+	2	3	0	0	0	0	0	0	0	5
1318.405	15.776	1+	0	0	0	1	0	0	0	0	0	1
1320.389	14.66	1+	0	0	0	1	0	0	0	0	0	1
1333.576	7.103	1+	0	1	0	0	0	0	0	0	0	1
1333.577	7.259	1+	1	3	0	0	0	0	0	0	0	4
1334.402	15.021	1+	0	0	0	1	0	0	0	0	0	1
1348.419	15.255	1+	0	0	0	1	0	0	0	0	0	1
1351.588	7.236	1+	1	3	0	0	0	0	0	0	0	4
1351.591	7.086	1+	2	2	0	0	0	0	0	0	0	4
1364.412	14.576	1+	0	0	0	1	0	0	0	0	0	1
1366.744	11.603	1+	0	0	0	1	0	0	0	0	0	1
1366.745	11.311	1+	0	0	0	1	0	0	0	0	0	1
1374.644	7.009	1+	0	0	0	6	0	0	0	0	0	6
1406.607	13.83	1+	0	0	0	0	0	1	0	0	0	1
1435.233	11.886	2+	0	0	0	2	0	0	0	0	0	2
1438.389	15.869	1+	0	0	0	1	0	0	0	0	0	1
1452.407	16.222	1+	0	0	0	1	0	0	0	0	0	1
1475.75	10.355	1+	9	0	0	0	0	0	0	0	0	9
1482.417	15.876	1+	0	0	0	1	0	0	0	0	0	1
1483.632	7.011	1+	2	1	0	0	0	0	0	0	0	3
1510.732	8.139	1+	0	0	0	8	0	0	0	0	0	8
1510.789	10.355	3+	0	0	0	10	0	0	0	0	0	10
1544.735	7.027	1+	0	0	0	7	0	0	0	0	0	7
1550.716	8.665	1+	1	4	0	0	0	0	0	0	0	5
1567.742	8.673	2+	0	0	0	1	3	0	0	0	0	4
1638.934	8.612	2+	0	0	0	7	0	0	0	0	0	7
