# Supplementary material for: Automatic MS/MS Data Mining Strategy for Rapid Screening of Polyether Toxins Derived from Gambierdiscus Species
Source: Anal Chem. 2025 Mar 4;97(10):5643–52. doi: 10.1021/acs.analchem.4c06440 (PMC11923951; doi:10.1021/acs.analchem.4c06440)
Supplement: Supplementary file 1 — ac4c06440_si_001.zip [file ac4c06440_si_001.zip › Supporting Information 2/2_Gambierdiscus_caribaeus_GCBG02.mgf]

BEGIN IONS
SCANS=54
TITLE=102.1274
MSLEVEL=2
CHARGE=1+
RTINMINUTES=0.1516778
ION=[M+H]+
58.0652 30
74.09606 10
102.12771 20
END IONS

BEGIN IONS
SCANS=82
TITLE=104.1069
MSLEVEL=2
CHARGE=1+
RTINMINUTES=25.87367
ION=[M+3H]+
56.04888 40
57.05698 10
57.87706 12
58.0648 1422
58.65279 10
58.83231 10
59.07291 170
59.88715 10
60.06025 12
60.08043 1680
60.28311 10
60.43455 10
60.51948 10
62.92845 151
62.94021 10
71.07023 10
86.09528 10
88.07542 31
103.76411 10
104.10667 608
104.12286 11
END IONS

BEGIN IONS
SCANS=168
TITLE=110.0085
MSLEVEL=2
CHARGE=1+
RTINMINUTES=1.196167
ION=[M+NH4]+
66.01925 50
67.92359 10
68.75647 11
68.98181 608
81.9366 10
82.01302 20
86.99172 30
96.98873 10
END IONS

BEGIN IONS
SCANS=183
TITLE=112.0064
MSLEVEL=2
CHARGE=1+
RTINMINUTES=1.152817
ION=[M+H]+
68.01741 10
70.9789 70
88.99116 10
END IONS

BEGIN IONS
SCANS=197
TITLE=113.1072
MSLEVEL=2
CHARGE=1+
RTINMINUTES=1.62115
ION=[M+H]+
55.05443 10
58.05324 10
71.93927 10
79.05151 10
80.04906 30
113.10697 50
END IONS

BEGIN IONS
SCANS=207
TITLE=114.0911
MSLEVEL=2
CHARGE=1+
RTINMINUTES=2.928806
ION=[M+H]+
51.99363 7
55.01756 17
55.05417 27
55.9342 10
67.05269 7
67.05828 7
68.04905 10
69.07079 20
72.93719 23
77.03823 7
79.05393 40
96.07949 13
114.09168 63
END IONS

BEGIN IONS
SCANS=236
TITLE=117.07
MSLEVEL=2
CHARGE=1+
RTINMINUTES=18.20046
ION=[M+H]+
56.04857 20
58.06418 20
63.02314 10
65.03955 20
70.0636 10
72.04267 10
72.08031 70
77.03588 10
91.04758 20
91.05359 60
115.05426 70
115.06644 10
117.06846 30
END IONS

BEGIN IONS
SCANS=251
TITLE=118.1226
MSLEVEL=2
CHARGE=1+
RTINMINUTES=1.576367
ION=[M+H-2H2O]+
55.04489 10
55.05427 80
55.93706 10
58.06393 50
67.04198 10
83.08566 10
END IONS

BEGIN IONS
SCANS=266
TITLE=120.081
MSLEVEL=2
CHARGE=1+
RTINMINUTES=1.714633
ION=[M+H]+
51.02319 5
65.03743 5
66.04338 5
77.03793 10
77.04442 5
91.053 15
92.05752 10
93.06899 5
103.05393 20
120.07871 10
END IONS

BEGIN IONS
SCANS=272
TITLE=121.0282
MSLEVEL=2
CHARGE=1+
RTINMINUTES=16.91504
ION=[M+H]+
51.99408 10
53.0031 10
62.93002 10
64.92654 30
65.032 20
65.03811 213
77.03815 10
93.03242 40
93.04585 10
121.02881 40
END IONS

BEGIN IONS
SCANS=376
TITLE=129.0397
MSLEVEL=2
CHARGE=1+
RTINMINUTES=1.173072
ION=[M+H]+
55.05362 40
56.01541 10
59.05091 10
67.01894 40
68.98168 110
69.06775 10
69.98276 80
69.99622 10
83.02531 10
86.99124 30
87.99371 20
111.00885 10
END IONS

BEGIN IONS
SCANS=408
TITLE=130.1588
MSLEVEL=2
CHARGE=1+
RTINMINUTES=3.357872
ION=[M+H]+
57.07005 30
END IONS

BEGIN IONS
SCANS=442
TITLE=131.0702
MSLEVEL=2
CHARGE=1+
RTINMINUTES=1.227533
ION=[M+H]+
53.00347 10
53.0384 10
57.03342 70
58.06489 20
60.04397 10
61.02836 40
67.00733 10
70.98019 30
70.98801 10
71.01268 30
71.04854 40
85.04421 10
86.03155 10
99.04391 10
103.03987 20
131.07137 10
END IONS

BEGIN IONS
SCANS=465
TITLE=133.1009
MSLEVEL=2
CHARGE=1+
RTINMINUTES=18.64155
ION=[M+H-2H2O]+
53.03692 10
62.92841 20
64.92651 30
65.03923 40
73.04715 10
77.03804 30
78.04526 40
79.05327 10
91.05379 60
91.06151 10
103.05353 30
104.06104 10
104.07041 10
105.07024 10
115.05044 10
END IONS

BEGIN IONS
SCANS=490
TITLE=136.0758
MSLEVEL=2
CHARGE=1+
RTINMINUTES=4.102992
ION=[M+H]+
50.01562 10
51.02206 20
52.02504 5
63.01715 5
64.82813 10
65.03809 155
65.04568 10
68.97957 10
77.03794 25
78.04091 10
78.04814 5
90.75263 5
91.04406 5
91.05409 406
91.91381 5
93.06976 10
108.00408 5
109.01033 15
109.01832 5
117.06069 10
118.06628 5
136.02158 50
136.03802 5
136.11304 5
END IONS

BEGIN IONS
SCANS=514
TITLE=138.0911
MSLEVEL=2
CHARGE=1+
RTINMINUTES=1.994733
ION=[M+H]+
67.05457 10
94.06529 30
95.07198 20
96.08126 10
108.07916 20
120.08254 10
123.06911 10
138.09029 50
END IONS

BEGIN IONS
SCANS=515
TITLE=138.0915
MSLEVEL=2
CHARGE=1+
RTINMINUTES=3.279744
ION=[M+H]+
65.0377 10
77.03847 10
79.0534 20
82.07381 5
92.04826 5
93.05663 5
94.069 5
106.0663 10
111.0087 5
120.08243 5
121.08099 5
121.08774 40
138.01924 5
138.08339 5
138.09126 15
END IONS

BEGIN IONS
SCANS=521
TITLE=139.0502
MSLEVEL=2
CHARGE=1+
RTINMINUTES=1.224225
ION=[M+Na]+
53.00348 5
54.03345 5
56.97156 5
66.03326 80
67.05372 5
68.05033 15
69.0448 5
77.03709 10
83.04879 10
93.03191 10
93.04434 213
93.05755 10
93.06506 5
94.027 5
95.0506 5
95.06105 5
98.98299 10
121.02829 5
121.03941 105
123.09342 5
139.05292 15
139.12262 10
END IONS

BEGIN IONS
SCANS=528
TITLE=139.1118
MSLEVEL=2
CHARGE=1+
RTINMINUTES=0.08383334
ION=[M+H]+
55.05517 10
65.03293 10
65.03787 10
69.03295 10
70.06879 10
77.03908 10
139.12347 10
END IONS

BEGIN IONS
SCANS=533
TITLE=139.1228
MSLEVEL=2
CHARGE=1+
RTINMINUTES=0.15145
ION=[M+H]+
55.05517 10
65.03293 10
65.03787 10
69.03295 10
70.06879 10
77.03908 10
139.12347 10
END IONS

BEGIN IONS
SCANS=557
TITLE=141.9587
MSLEVEL=2
CHARGE=1+
RTINMINUTES=0.26555
ION=[M+H]+
55.9343 115
55.94031 5
56.942 218
71.9288 5
72.92984 5
72.93823 25
74.95047 5
97.96943 15
100.93245 25
END IONS

BEGIN IONS
SCANS=558
TITLE=141.9587
MSLEVEL=2
CHARGE=1+
RTINMINUTES=1.840444
ION=[M+H]+
55.92682 5
55.9339 115
55.94619 10
56.93564 16
56.9418 356
67.05333 5
69.03295 5
72.93724 45
74.95201 10
83.94122 5
97.96833 40
100.93166 25
END IONS

BEGIN IONS
SCANS=618
TITLE=146.0812
MSLEVEL=2
CHARGE=1+
RTINMINUTES=1.578792
ION=[M+3H]+
57.03187 10
68.9821 10
82.06559 10
86.05936 20
146.0806 40
END IONS

BEGIN IONS
SCANS=619
TITLE=146.0919
MSLEVEL=2
CHARGE=1+
RTINMINUTES=1.204006
ION=[M+H]+
55.01726 10
57.03316 10
68.98286 10
100.07595 10
146.08315 20
END IONS

BEGIN IONS
SCANS=655
TITLE=149.0232
MSLEVEL=2
CHARGE=1+
RTINMINUTES=10.65334
ION=[M+H]+
51.00906 20
51.99466 30
52.9965 10
53.0024 20
53.00594 20
64.82233 10
64.82728 33
64.83598 13
65.03832 2066
65.05033 50
66.09535 10
66.78916 10
77.03784 20
79.05249 10
80.02523 40
80.03236 10
91.05485 10
93.02397 32
93.03321 629
93.04333 43
105.07042 10
111.04312 30
121.01193 21
121.02854 434
121.04811 20
149.00735 10
149.02345 572
149.03935 40
END IONS

BEGIN IONS
SCANS=657
TITLE=149.0232
MSLEVEL=2
CHARGE=1+
RTINMINUTES=16.91504
ION=[M+H+2Na]+
50.0017 10
50.0142 30
51.0232 30
51.9939 110
52.00131 20
52.0044 10
53.00168 120
53.00745 10
53.99658 60
54.00833 10
55.01201 10
55.01852 20
62.01416 30
62.92813 30
63.02262 30
63.08478 10
64.03057 30
64.81418 10
64.82674 50
64.83205 20
64.85445 10
65.03815 10803
65.17273 23
65.18675 24
65.24627 10
65.28337 10
65.30935 10
65.31966 10
65.33702 20
65.3605 10
65.36649 10
65.38608 10
65.41194 20
65.43891 10
65.47896 10
65.50969 10
65.51612 10
65.5405 10
65.56405 10
65.58703 20
65.59339 10
65.64547 10
65.66201 10
65.67086 20
65.70213 10
65.73977 10
65.82462 10
65.86834 10
65.87473 10
65.88964 10
65.89668 10
65.91491 10
65.96215 10
65.97085 10
66.13135 10
66.37351 10
66.41218 10
66.47457 10
66.52659 10
67.40855 10
67.98918 60
68.99757 20
71.0762 10
74.01435 20
75.0222 40
77.03846 30
80.02546 120
80.03179 40
81.03285 10
91.05374 10
92.02544 30
92.72374 13
92.7316 13
93.0332 2632
93.46524 10
93.52248 10
93.94539 10
93.97359 10
94.4843 10
109.02571 10
111.04321 60
120.62893 10
120.64126 10
120.65248 10
121.00586 10
121.01516 12
121.02842 1703
121.06257 12
121.29593 22
121.3564 10
121.60717 20
121.79284 20
121.93217 10
122.27952 10
122.70278 10
123.46627 10
148.51234 10
148.53108 10
148.53963 21
148.97289 10
148.98347 22
148.99281 10
149.00742 22
149.02338 2220
END IONS

BEGIN IONS
SCANS=661
TITLE=149.0233
MSLEVEL=2
CHARGE=1+
RTINMINUTES=4.543128
ION=[M+3H]+
62.92922 50
65.02999 10
65.03792 130
77.03856 10
80.02671 10
93.03311 40
103.95608 20
121.02754 50
121.04017 20
149.02402 40
END IONS

BEGIN IONS
SCANS=663
TITLE=149.0233
MSLEVEL=2
CHARGE=1+
RTINMINUTES=23.8819
ION=[M+H-H2O]+
50.01414 10
51.9948 10
53.00181 10
59.05124 10
62.92817 10
62.93504 10
65.03833 540
67.98878 10
73.06561 10
74.01375 10
80.02703 20
93.03375 150
93.04325 20
103.95462 10
120.63503 10
121.02826 120
133.01227 10
149.0108 30
149.02364 180
149.23328 10
END IONS

BEGIN IONS
SCANS=673
TITLE=149.0961
MSLEVEL=2
CHARGE=1+
RTINMINUTES=10.41991
ION=[M+H-2H2O]+
50.01491 10
51.02354 40
62.92805 10
65.03827 130
65.04845 20
77.03834 130
77.0503 10
79.05627 30
91.05399 120
93.02639 20
93.03317 20
93.04198 10
93.06118 10
93.07299 10
103.05436 30
103.06743 10
103.95442 10
105.06895 50
105.07659 10
107.0484 10
115.05544 10
119.0876 20
121.02866 30
121.04108 10
121.10224 20
131.08725 10
134.07268 10
149.0235 40
149.0938 10
END IONS

BEGIN IONS
SCANS=690
TITLE=150.1123
MSLEVEL=2
CHARGE=1+
RTINMINUTES=1.518275
ION=[M+H]+
65.03778 7
66.04076 7
70.06494 20
88.07415 10
93.05689 7
106.06533 7
107.07206 20
108.08263 7
114.0897 7
132.10352 7
150.02652 7
150.08958 10
END IONS

BEGIN IONS
SCANS=746
TITLE=152.0162
MSLEVEL=2
CHARGE=1+
RTINMINUTES=7.803589
ION=[M+H]+
59.04849 10
63.02194 10
65.03843 60
65.92399 10
66.93424 10
68.9778 10
80.0418 10
80.0504 30
81.07048 10
90.03496 10
91.04229 20
92.04905 30
97.0106 30
109.00964 20
119.03661 50
124.02319 30
134.00343 10
137.08385 10
152.01599 110
152.02591 20
152.06328 20
152.10583 10
END IONS

BEGIN IONS
SCANS=747
TITLE=152.0566
MSLEVEL=2
CHARGE=1+
RTINMINUTES=1.553433
ION=[M+H]+
55.02838 20
66.93305 10
67.05251 10
79.05513 10
82.03928 20
110.03352 10
135.0294 40
135.03612 20
152.05589 30
END IONS

BEGIN IONS
SCANS=777
TITLE=154.1228
MSLEVEL=2
CHARGE=1+
RTINMINUTES=1.574092
ION=[M+H]+
58.06405 10
71.93957 20
108.0803 10
END IONS

BEGIN IONS
SCANS=796
TITLE=155.1538
MSLEVEL=2
CHARGE=1+
RTINMINUTES=3.185711
ION=[M+H]+
51.99442 15
53.00193 15
53.03833 155
53.04717 20
53.99931 5
54.87691 20
54.90833 5
55.0538 3894
55.07786 5
55.15401 5
55.19495 5
55.22589 10
55.27459 5
55.28538 5
55.3243 5
55.33569 5
55.36986 5
55.39806 10
55.42607 10
55.44013 5
55.45229 5
55.47813 5
55.49958 5
55.53098 5
55.54885 5
55.5751 5
55.6044 5
55.62723 5
55.63598 5
55.64855 5
55.70528 5
55.73042 5
55.73271 5
55.86307 5
55.87833 5
55.94129 5
56.06464 5
56.12885 5
56.18544 5
56.19615 5
56.41173 5
57.04447 35
58.0522 25
58.05762 5
58.06507 5
65.03949 5
67.05371 5
67.93604 10
67.98907 5
72.83817 20
72.85014 5
72.93785 15
73.07561 4445
73.18823 8
73.268 5
73.28067 5
73.32523 5
73.33635 5
73.35757 5
73.37768 5
73.38325 5
73.3944 10
73.42533 10
73.43014 5
73.45742 10
73.46382 5
73.46863 5
73.52331 5
73.54038 5
73.60209 5
73.63274 5
73.68223 5
73.69343 5
73.74294 5
73.75755 10
73.76373 5
73.77644 10
73.83475 5
73.86325 5
73.93388 5
73.99356 5
74.02781 5
74.04397 5
74.07875 5
74.09148 5
74.15475 5
74.24442 5
74.38475 5
74.69668 5
75.12422 5
75.22244 5
77.0377 5
79.05397 10
81.06222 5
81.07003 10
83.07453 5
83.08535 563
98.98652 5
154.64307 5
155.10683 5
155.11317 5
155.11954 5
155.15439 1341
155.32742 5
155.5361 5
END IONS

BEGIN IONS
SCANS=810
TITLE=156.1128
MSLEVEL=2
CHARGE=1+
RTINMINUTES=2.050092
ION=[M+H]+
55.04096 13
56.0491 20
58.06542 10
66.03353 17
68.05015 7
70.06398 10
82.02838 60
82.03903 7
83.03678 13
83.06074 7
84.04338 7
93.04626 7
98.0596 100
124.08721 7
125.07296 7
END IONS

BEGIN IONS
SCANS=813
TITLE=156.1382
MSLEVEL=2
CHARGE=1+
RTINMINUTES=1.599872
ION=[M+H]+
55.04086 20
55.05382 50
55.06225 20
56.04957 30
57.04316 11
58.06482 939
82.02813 30
82.03721 20
83.03668 20
83.0496 50
84.04351 10
98.05976 90
125.0695 20
156.08115 20
156.13651 20
END IONS

BEGIN IONS
SCANS=831
TITLE=157.1699
MSLEVEL=2
CHARGE=1+
RTINMINUTES=1.561033
ION=[M+H]+
55.05372 14
56.0495 6
58.06488 90
74.93119 8
140.14359 14
END IONS

BEGIN IONS
SCANS=844
TITLE=158.1536
MSLEVEL=2
CHARGE=1+
RTINMINUTES=1.227533
ION=[2M+3H2O+2H]+
56.96444 20
57.07017 20
58.064 70
67.05469 20
71.04776 10
71.95261 10
77.03856 10
84.96448 20
85.05547 10
98.09544 10
102.09278 10
158.09149 10
158.15273 40
END IONS

BEGIN IONS
SCANS=881
TITLE=159.065
MSLEVEL=2
CHARGE=1+
RTINMINUTES=10.51615
ION=[M+H]+
55.01754 90
59.01065 10
65.0378 10
77.03855 10
87.04548 10
91.05365 10
99.03521 10
99.04377 110
115.05474 10
116.0586 10
159.065 10
159.11716 10
END IONS

BEGIN IONS
SCANS=892
TITLE=159.1173
MSLEVEL=2
CHARGE=1+
RTINMINUTES=7.608239
ION=[M+H-H2O]+
51.02171 10
56.94265 10
63.02071 10
65.03859 30
77.0379 30
79.05641 10
89.0388 10
91.05384 180
91.07657 10
103.05253 10
105.06972 20
105.07648 10
115.05368 182
116.06215 30
116.6895 10
117.06978 283
117.08306 21
119.08747 10
127.05852 10
128.06158 60
129.06961 60
129.08119 10
130.07855 30
131.08548 30
141.07249 10
155.06102 10
159.11591 30
END IONS

BEGIN IONS
SCANS=913
TITLE=161.0961
MSLEVEL=2
CHARGE=1+
RTINMINUTES=15.78269
ION=[M+H-H2O]+
51.02185 30
53.03884 20
55.05376 20
64.9265 10
65.03793 40
67.05361 10
77.03775 110
77.04525 20
78.04521 30
79.05305 50
79.06115 10
91.05399 130
93.06967 30
103.05474 40
105.06921 110
105.08681 10
107.05396 10
115.05364 80
116.06234 10
117.07037 80
118.07916 30
119.04835 10
121.06431 20
127.05549 30
128.06216 30
131.04893 60
131.06416 10
131.08636 10
133.1011 50
145.06442 40
145.07076 20
146.07277 40
161.09579 90
END IONS

BEGIN IONS
SCANS=916
TITLE=161.0964
MSLEVEL=2
CHARGE=1+
RTINMINUTES=16.19274
ION=[M+H]+
51.02137 10
53.03878 10
63.02196 10
67.05289 10
77.03873 90
79.04466 10
79.05333 20
79.05918 10
91.055 60
103.05463 40
104.06054 10
105.06999 100
115.05232 40
115.05648 10
116.06255 10
117.07052 40
117.07719 10
118.07784 10
121.06352 60
121.07227 20
127.05538 20
128.06174 50
131.04929 70
131.06053 20
131.06439 10
131.0825 10
131.09126 10
132.05533 10
133.064 30
133.101 30
143.08549 20
145.06439 100
146.07204 80
146.0862 20
161.09615 130
161.13327 10
END IONS

BEGIN IONS
SCANS=943
TITLE=163.0225
MSLEVEL=2
CHARGE=1+
RTINMINUTES=12.31028
ION=[M+H]+
50.01447 161
50.85696 11
51.02239 998
53.00273 10
53.03822 40
53.04393 10
57.06879 20
61.00977 20
62.01403 60
63.02269 505
64.03036 322
65.00224 10
65.03798 20
65.04135 20
66.31863 10
67.05289 10
74.01641 10
75.02298 10
76.78379 20
76.79445 10
77.03828 3362
77.39376 10
77.57208 10
79.0541 163
79.06746 20
81.03514 10
91.05361 40
91.72157 10
92.02543 1109
92.04229 12
93.28623 10
95.04835 50
105.03334 173
105.04598 30
107.03409 10
107.04969 40
119.01014 10
120.02041 130
120.03246 20
133.01387 11
133.02852 460
135.04436 563
135.062 21
163.01047 11
163.03905 743
END IONS

BEGIN IONS
SCANS=946
TITLE=163.0388
MSLEVEL=2
CHARGE=1+
RTINMINUTES=12.41105
ION=[M+H-H2O]+
50.01447 161
50.85696 11
51.02239 998
53.00273 10
53.03822 40
53.04393 10
57.06879 20
61.00977 20
62.01403 60
63.02269 505
64.03036 322
65.00224 10
65.03798 20
65.04135 20
66.31863 10
67.05289 10
74.01641 10
75.02298 10
76.78379 20
76.79445 10
77.03828 3362
77.39376 10
77.57208 10
79.0541 163
79.06746 20
81.03514 10
91.05361 40
91.72157 10
92.02543 1109
92.04229 12
93.28623 10
95.04835 50
105.03334 173
105.04598 30
107.03409 10
107.04969 40
119.01014 10
120.02041 130
120.03246 20
133.01387 11
133.02852 460
135.04436 563
135.062 21
163.01047 11
163.03905 743
END IONS

BEGIN IONS
SCANS=949
TITLE=163.0389
MSLEVEL=2
CHARGE=1+
RTINMINUTES=13.19388
ION=[M+H]+
50.01456 160
51.02259 722
51.03425 22
53.03734 40
53.04238 20
57.07131 10
57.07716 10
61.00792 10
62.01457 20
63.02264 223
63.03777 10
64.03048 254
64.04234 10
65.00089 20
65.03746 10
76.78727 20
76.7927 12
77.03835 2348
77.06025 12
77.97803 10
78.27031 10
79.04667 20
79.05365 170
80.02449 10
91.05511 30
91.72215 11
92.02537 997
95.04946 20
105.03329 181
105.04807 21
107.04893 60
115.05376 10
119.01128 10
120.0196 90
133.01482 20
133.02884 529
133.04044 65
135.04396 605
135.06635 12
162.51686 11
163.00528 11
163.02548 11
163.03912 613
END IONS

BEGIN IONS
SCANS=950
TITLE=163.039
MSLEVEL=2
CHARGE=1+
RTINMINUTES=13.42586
ION=[M+Na]+
50.01497 274
50.02249 13
51.02261 1474
51.48459 10
52.04118 10
53.03842 40
55.01539 10
57.07079 10
61.00778 30
62.01455 50
62.02214 11
63.02236 357
63.03122 42
63.42689 10
64.03064 451
64.03967 44
64.31227 10
65.00242 21
65.03763 30
67.05328 20
75.02207 20
76.03144 20
76.77932 20
76.78554 10
76.7906 32
77.02937 33
77.03831 4775
77.30307 10
77.49073 10
77.50241 16
77.55543 10
77.79379 10
77.94014 10
78.66353 10
79.05366 415
91.05387 70
91.06343 10
92.02545 1795
92.04045 24
92.49864 12
92.5621 10
95.05183 20
104.68872 10
105.03352 355
105.06917 10
107.04794 70
107.0553 20
119.01177 10
120.00875 20
120.0208 171
133.00929 11
133.02861 857
135.01993 11
135.04427 762
138.03308 10
162.5173 11
163.03882 1196
163.05931 22
END IONS

BEGIN IONS
SCANS=951
TITLE=163.039
MSLEVEL=2
CHARGE=1+
RTINMINUTES=6.173522
ION=[M+H]+
50.01001 20
50.01556 30
51.02252 190
53.03723 10
57.06898 10
61.00648 20
63.02257 40
64.0299 80
64.04199 21
76.79329 11
77.03813 737
77.05069 10
77.84504 10
79.05388 30
79.06588 10
80.05816 10
91.05291 41
92.02527 268
105.03336 50
105.03926 10
105.04449 10
120.02149 30
133.02791 90
135.04378 130
135.05801 20
135.08475 10
163.02357 10
163.03912 210
163.05232 40
END IONS

BEGIN IONS
SCANS=952
TITLE=163.0391
MSLEVEL=2
CHARGE=1+
RTINMINUTES=10.22298
ION=[M+H]+
50.0151 90
50.02203 21
51.02239 489
52.02733 10
53.03788 20
55.05149 10
57.06956 10
61.00685 10
62.01513 30
63.02256 180
63.03212 21
64.03054 223
64.04194 30
65.03783 20
76.78521 20
77.03828 1480
77.0492 71
78.05301 10
79.05393 150
79.05986 20
91.05374 21
92.02555 632
93.35792 10
95.04883 10
105.0334 140
105.05009 10
107.0495 40
117.07381 10
120.02106 70
120.03302 10
133.01405 10
133.02866 278
133.04066 34
135.04478 442
135.07629 21
162.99222 10
163.03967 593
163.05757 10
END IONS

BEGIN IONS
SCANS=954
TITLE=163.0392
MSLEVEL=2
CHARGE=1+
RTINMINUTES=6.591039
ION=[M+H]+
50.01504 40
51.0226 90
57.0688 30
63.02204 30
64.03035 50
77.03827 347
77.05199 10
79.05347 21
92.02539 160
105.0343 20
105.0401 10
107.04879 10
120.01911 30
120.02987 10
120.07852 10
128.06133 10
133.0134 10
133.02815 70
133.03989 10
135.04388 100
135.08185 10
163.03935 150
163.05345 50
END IONS

BEGIN IONS
SCANS=956
TITLE=163.0751
MSLEVEL=2
CHARGE=1+
RTINMINUTES=9.120662
ION=[M+2Na]+
50.01473 40
51.02303 50
55.05436 10
57.06901 10
63.02129 10
77.02959 21
77.03849 503
77.04901 42
79.04733 10
79.05254 10
91.05441 30
92.02525 30
105.03359 206
115.054 20
116.06082 10
117.06955 20
135.0433 10
145.06505 20
163.04221 10
163.07581 20
END IONS

BEGIN IONS
SCANS=957
TITLE=163.0753
MSLEVEL=2
CHARGE=1+
RTINMINUTES=16.07701
ION=[M+H]+
50.01427 20
51.02236 40
57.0706 30
63.02238 10
64.03187 10
77.03851 263
77.0483 20
91.0552 10
92.02729 20
105.03371 120
105.04603 10
133.02827 20
135.04424 20
163.03545 30
163.04042 10
END IONS

BEGIN IONS
SCANS=958
TITLE=163.0754
MSLEVEL=2
CHARGE=1+
RTINMINUTES=9.376839
ION=[M+Na]+
50.0147 30
51.02252 140
53.03814 20
55.054 10
77.03811 607
77.04694 32
79.05279 20
91.05613 20
92.02465 40
105.03341 364
105.04677 20
115.05479 20
115.05917 10
117.06871 20
120.02041 10
133.02815 20
135.04469 20
145.06252 20
163.03752 20
163.07565 20
END IONS

BEGIN IONS
SCANS=959
TITLE=163.0755
MSLEVEL=2
CHARGE=1+
RTINMINUTES=16.24672
ION=[2M+H]+
50.01402 10
51.02278 80
57.07138 10
63.02441 10
77.0308 10
77.03828 225
77.04678 30
77.04938 20
79.05492 10
92.02464 10
93.06854 10
105.02347 20
105.03334 185
115.05974 20
133.02766 20
135.04404 10
163.03816 10
163.07425 20
END IONS

BEGIN IONS
SCANS=1014
TITLE=166.0863
MSLEVEL=2
CHARGE=1+
RTINMINUTES=1.631089
ION=[M+H]+
65.05177 10
78.03291 10
80.04812 10
92.04884 40
106.06505 20
107.0743 20
134.06047 20
166.08713 40
END IONS

BEGIN IONS
SCANS=1015
TITLE=166.0863
MSLEVEL=2
CHARGE=1+
RTINMINUTES=1.219661
ION=[M+H]+
65.04193 10
80.0511 10
92.04947 20
106.06702 10
107.07303 50
118.08719 10
134.05937 30
134.06779 10
151.06544 30
166.08636 40
166.09972 10
END IONS

BEGIN IONS
SCANS=1019
TITLE=167.034
MSLEVEL=2
CHARGE=1+
RTINMINUTES=23.8819
ION=[M+H]+
53.03703 10
77.03898 10
79.05391 10
85.06438 10
91.05364 10
93.03308 30
94.03879 10
105.05864 10
121.10286 10
149.02371 20
165.07002 10
167.1602 10
END IONS

BEGIN IONS
SCANS=1023
TITLE=167.1068
MSLEVEL=2
CHARGE=1+
RTINMINUTES=12.04021
ION=[M+2Na]+
53.03878 20
55.05417 60
55.06118 10
65.03782 10
67.0541 10
69.06991 30
71.95174 10
77.0386 40
77.04394 10
79.0532 20
80.06324 10
81.07093 10
84.95876 30
84.96325 20
91.05376 60
93.06949 30
93.08027 10
103.05427 20
103.06496 10
105.06881 30
121.10041 40
152.06049 10
166.08093 10
167.08325 20
END IONS

BEGIN IONS
SCANS=1026
TITLE=167.1072
MSLEVEL=2
CHARGE=1+
RTINMINUTES=8.153633
ION=[M+H]+
55.0533 10
77.03732 10
79.05262 20
81.06801 10
84.96068 60
91.05318 30
93.07132 10
152.06508 10
165.07095 10
167.08594 10
167.15982 10
END IONS

BEGIN IONS
SCANS=1073
TITLE=170.1175
MSLEVEL=2
CHARGE=1+
RTINMINUTES=1.576367
ION=[M+H]+
56.0493 10
57.0316 10
58.06484 100
58.06952 30
65.03819 10
66.03212 10
68.98192 70
79.05455 10
80.04949 10
84.07933 10
86.09537 10
92.05099 20
93.05659 20
152.06319 10
170.09573 10
170.12184 10
END IONS

BEGIN IONS
SCANS=1116
TITLE=171.1491
MSLEVEL=2
CHARGE=1+
RTINMINUTES=6.451517
ION=[M+H]+
55.05416 120
68.98244 20
69.98446 10
72.04388 180
83.08437 20
88.9517 10
89.0712 20
91.05421 10
93.0562 10
100.11227 10
171.14758 20
END IONS

BEGIN IONS
SCANS=1117
TITLE=171.1491
MSLEVEL=2
CHARGE=1+
RTINMINUTES=1.576367
ION=[M+NH4]+
55.05404 50
55.06039 10
58.06478 243
58.07421 10
59.04866 20
65.03819 10
67.05469 20
68.05059 10
69.98282 20
72.04436 40
72.07997 10
73.07626 20
77.03611 20
79.05092 10
79.05532 20
79.06108 10
80.05015 10
80.0568 10
81.0575 20
81.07038 20
82.06468 20
94.06797 10
96.08097 20
105.06743 30
107.07233 20
114.0926 20
122.0966 30
136.11395 10
154.12265 10
154.13266 10
171.15038 40
END IONS

BEGIN IONS
SCANS=1178
TITLE=174.1844
MSLEVEL=2
CHARGE=1+
RTINMINUTES=6.580958
ION=[M+H]+
57.06856 10
64.92814 10
117.05787 10
118.06542 10
132.08264 10
132.96852 10
144.08128 20
174.12508 10
174.18971 10
END IONS

BEGIN IONS
SCANS=1200
TITLE=175.1483
MSLEVEL=2
CHARGE=1+
RTINMINUTES=13.04081
ION=[M+H]+
55.05215 10
65.03747 10
77.03751 30
79.05447 10
81.06984 20
91.04549 10
91.05394 60
105.06925 10
117.07028 10
133.09612 10
133.10263 20
147.07867 10
147.11707 10
175.11133 20
175.15186 10
END IONS

BEGIN IONS
SCANS=1238
TITLE=178.1336
MSLEVEL=2
CHARGE=1+
RTINMINUTES=2.858872
ION=[M+H]+
65.03745 10
66.04009 10
77.04041 10
91.05617 10
93.05769 20
93.06311 10
106.06962 10
108.08145 10
137.10927 10
149.02832 10
149.10806 10
178.13364 140
178.14313 20
END IONS

BEGIN IONS
SCANS=1276
TITLE=180.0809
MSLEVEL=2
CHARGE=1+
RTINMINUTES=15.92204
ION=[M+H]+
55.0529 10
57.07023 10
77.03954 10
80.05007 10
89.06006 10
152.06207 30
153.06786 10
178.0648 10
179.07452 20
180.08243 90
END IONS

BEGIN IONS
SCANS=1279
TITLE=180.1019
MSLEVEL=2
CHARGE=1+
RTINMINUTES=9.716989
ION=[M+H-H2O]+
57.0708 20
67.0531 20
67.05575 10
77.03763 30
77.04228 10
81.0706 10
91.05334 10
92.04989 10
93.05652 30
94.0644 30
106.07077 10
108.08102 10
120.04183 10
120.04742 10
120.08184 10
122.05999 40
136.07553 30
137.08151 30
147.06764 10
148.07671 20
150.05388 50
152.10815 30
164.07175 10
165.07785 50
180.07912 10
180.10257 60
180.13458 10
END IONS

BEGIN IONS
SCANS=1281
TITLE=180.1021
MSLEVEL=2
CHARGE=1+
RTINMINUTES=1.227533
ION=[M+NH4]+
51.02246 20
52.0283 10
57.03204 10
60.94916 20
64.03185 10
65.03834 50
65.04772 10
66.03409 30
67.04182 10
71.01166 10
71.04865 10
72.01585 10
77.03828 70
78.03364 30
78.96028 10
79.04627 10
79.05397 50
79.06152 10
80.04957 30
80.05961 10
81.05625 10
82.06507 10
91.05652 30
91.0615 10
92.04889 100
92.0639 20
93.05591 20
105.06029 10
106.06487 267
107.07273 364
107.09056 10
108.07982 20
118.06873 20
120.08062 216
120.09663 21
120.68158 10
120.68866 11
121.06594 20
121.07151 22
121.08846 805
121.10408 11
121.79467 10
134.07672 10
134.09639 40
135.10387 10
148.07417 20
162.09048 60
162.10284 20
179.50525 11
180.07307 11
180.10226 773
180.1201 43
180.12613 10
END IONS

BEGIN IONS
SCANS=1282
TITLE=180.1022
MSLEVEL=2
CHARGE=1+
RTINMINUTES=1.623422
ION=[M+H]+
55.05433 10
65.03856 60
77.03893 20
79.04366 10
79.05338 10
80.04767 10
92.04943 100
106.06586 50
107.07309 258
120.08008 60
121.08929 20
148.07417 20
180.09007 10
180.10329 130
180.1376 10
END IONS

BEGIN IONS
SCANS=1302
TITLE=181.1223
MSLEVEL=2
CHARGE=1+
RTINMINUTES=10.06871
ION=[M+NH4]+
51.02244 10
53.03615 10
54.94704 20
55.05373 60
55.06194 20
57.07056 10
59.04731 10
65.03878 20
67.05293 20
69.06851 10
77.03947 40
79.05369 40
81.06863 10
83.04893 10
83.08381 10
91.04394 10
91.05594 40
91.0644 10
93.06967 40
95.08508 30
97.02969 10
105.07005 40
105.07431 20
107.08532 40
115.05212 20
119.08681 20
121.06527 30
121.10035 40
123.07978 10
125.05953 10
135.07939 10
135.11897 30
139.07407 20
145.09991 20
153.13087 10
163.10992 20
163.12666 10
181.12312 70
END IONS

BEGIN IONS
SCANS=1312
TITLE=181.1595
MSLEVEL=2
CHARGE=1+
RTINMINUTES=7.873567
ION=[M+H]+
54.94698 10
77.03959 10
91.05334 10
107.08701 10
123.07942 10
152.0618 10
153.0724 10
181.06743 20
END IONS

BEGIN IONS
SCANS=1329
TITLE=182.1903
MSLEVEL=2
CHARGE=1+
RTINMINUTES=5.360517
ION=[M+H]+
55.05377 180
55.94456 20
56.93997 10
83.07687 10
83.08501 70
83.09036 10
96.97315 10
99.9348 20
100.1129 30
182.1902 100
END IONS

BEGIN IONS
SCANS=1331
TITLE=182.9627
MSLEVEL=2
CHARGE=1+
RTINMINUTES=1.188206
ION=[M+H-H2O]+
55.93474 40
56.94183 200
56.95811 5
64.97206 5
64.97561 10
67.05376 5
68.98311 10
72.9361 20
77.03865 15
80.97402 20
82.98392 5
84.95864 5
97.96866 90
97.97951 5
98.98362 55
98.99755 5
100.9326 20
100.95523 10
105.03307 15
108.9621 15
108.97141 5
113.96276 10
126.97008 10
138.97302 10
146.96114 5
164.97456 5
END IONS

BEGIN IONS
SCANS=1332
TITLE=182.9627
MSLEVEL=2
CHARGE=1+
RTINMINUTES=1.129467
ION=[M+H]+
55.93474 40
56.94183 200
56.95811 5
64.97206 5
64.97561 10
67.05376 5
68.98311 10
72.9361 20
77.03865 15
80.97402 20
82.98392 5
84.95864 5
97.96866 90
97.97951 5
98.98362 55
98.99755 5
100.9326 20
100.95523 10
105.03307 15
108.9621 15
108.97141 5
113.96276 10
126.97008 10
138.97302 10
146.96114 5
164.97456 5
END IONS

BEGIN IONS
SCANS=1341
TITLE=183.138
MSLEVEL=2
CHARGE=1+
RTINMINUTES=16.8997
ION=[M+H]+
53.0384 10
55.0534 20
55.06234 10
57.07058 10
62.9616 10
68.99985 10
71.01284 20
77.04263 10
80.9739 30
80.98414 10
95.08492 10
98.98404 90
113.05908 10
127.07404 20
153.0703 10
183.13632 10
END IONS

BEGIN IONS
SCANS=1344
TITLE=183.1855
MSLEVEL=2
CHARGE=1+
RTINMINUTES=4.830039
ION=[M+H]+
55.05379 100
55.06499 10
55.93408 40
56.04876 30
56.9415 180
56.95538 10
67.05539 10
72.93746 20
73.07579 30
74.09611 90
77.04039 10
80.97335 20
83.08579 20
83.08943 10
85.02774 10
95.08492 10
97.96845 110
97.97847 10
98.98484 20
98.9911 10
99.04391 10
100.93257 30
101.10721 224
101.11642 21
183.17226 10
183.18626 110
183.19885 20
183.20554 10
END IONS

BEGIN IONS
SCANS=1351
TITLE=184.1336
MSLEVEL=2
CHARGE=1+
RTINMINUTES=1.576217
ION=[M+H]+
56.05162 10
67.05326 10
68.04894 10
98.09584 10
108.08012 20
109.08903 10
124.07443 10
148.11302 20
166.12579 20
167.10751 20
184.10086 10
184.11909 20
184.13451 40
END IONS

BEGIN IONS
SCANS=1363
TITLE=184.9606
MSLEVEL=2
CHARGE=1+
RTINMINUTES=1.180411
ION=[2M+H]+
53.03788 20
55.05393 10
56.05012 10
56.05432 10
57.06903 50
57.93371 20
58.06466 120
58.07302 30
65.03935 20
66.96948 40
67.05397 20
67.05956 10
68.97992 10
69.07004 10
69.07744 10
70.06577 10
70.97932 10
71.95461 10
77.0366 10
79.04373 10
79.05427 30
80.75882 10
81.01858 10
81.06925 70
82.96341 10
83.04891 20
84.08062 70
84.09044 10
85.06727 10
91.05274 10
93.07046 10
94.06449 20
101.05856 10
107.08559 20
109.06511 10
110.09448 10
110.95907 50
110.96747 10
112.07587 80
123.07982 10
123.11684 80
128.05968 10
168.1394 10
185.12643 10
185.1424 10
185.16391 40
END IONS

BEGIN IONS
SCANS=1370
TITLE=185.1176
MSLEVEL=2
CHARGE=1+
RTINMINUTES=25.06773
ION=[M+H-H2O]+
55.0538 20
67.0518 10
67.05435 5
69.07112 5
79.05395 10
81.06853 10
83.04808 5
83.08436 5
84.08053 10
93.06855 5
95.05164 5
109.06304 5
112.07726 5
123.08046 5
154.12251 10
185.1071 5
185.12863 15
END IONS

BEGIN IONS
SCANS=1377
TITLE=185.1649
MSLEVEL=2
CHARGE=1+
RTINMINUTES=1.227533
ION=[M+H]+
53.03881 10
57.06947 10
58.06459 70
79.05404 20
81.06911 20
83.04949 10
84.07988 30
84.9603 10
94.06496 20
110.961 10
112.0754 40
123.11689 20
168.13739 10
185.16476 20
END IONS

BEGIN IONS
SCANS=1378
TITLE=185.1651
MSLEVEL=2
CHARGE=1+
RTINMINUTES=4.565828
ION=[M+H]+
55.05424 60
55.05981 20
57.93464 10
58.02813 50
58.03645 10
58.94132 20
60.08174 20
71.06017 20
79.05413 10
83.08504 30
98.96009 10
98.9677 10
103.03231 10
103.07686 10
103.08607 120
103.09552 10
126.96936 10
185.16547 30
185.17648 10
END IONS

BEGIN IONS
SCANS=1379
TITLE=185.2016
MSLEVEL=2
CHARGE=1+
RTINMINUTES=6.602366
ION=[M+H]+
56.04939 10
57.93441 20
73.07641 10
79.05396 10
84.95581 10
91.05504 20
93.07052 10
98.96084 20
129.13531 10
130.16064 40
185.20146 30
END IONS

BEGIN IONS
SCANS=1380
TITLE=186.0767
MSLEVEL=2
CHARGE=1+
RTINMINUTES=3.279744
ION=[M+H]+
51.02286 5
55.05746 5
56.0494 5
57.03208 5
58.02719 5
62.9303 5
77.03754 15
79.05423 5
81.07745 5
84.95909 35
113.02255 10
126.05517 15
154.05058 5
186.09016 5
END IONS

BEGIN IONS
SCANS=1402
TITLE=187.0967
MSLEVEL=2
CHARGE=1+
RTINMINUTES=11.65734
ION=[M+H+2Na]+
55.05323 30
73.06599 10
83.05145 30
88.01998 10
91.05336 40
103.03185 10
103.05465 10
111.04336 20
115.05811 10
119.0853 10
128.06316 10
131.08658 10
137.06117 10
155.06871 10
187.10358 10
END IONS

BEGIN IONS
SCANS=1404
TITLE=187.0968
MSLEVEL=2
CHARGE=1+
RTINMINUTES=9.470783
ION=[M+2H+Na]+
55.054 90
59.04737 20
59.05247 10
67.05459 10
69.03423 10
73.06629 20
73.07031 20
83.04932 30
83.05971 10
88.02233 30
91.05399 10
99.04449 10
111.0454 30
113.0573 10
127.07501 10
137.06126 10
155.07178 40
159.06973 10
END IONS

BEGIN IONS
SCANS=1412
TITLE=187.1442
MSLEVEL=2
CHARGE=1+
RTINMINUTES=3.525217
ION=[M+H]+
55.05438 10
56.04799 10
59.04889 10
74.05239 10
74.06033 40
84.9581 10
88.02208 10
97.07542 20
97.07953 10
97.09026 10
111.09239 20
112.10049 20
154.11913 10
END IONS

BEGIN IONS
SCANS=1413
TITLE=187.1445
MSLEVEL=2
CHARGE=1+
RTINMINUTES=2.04315
ION=[M+H]+
55.054 7
57.07068 5
58.06478 57
58.0757 5
59.93021 7
67.05378 5
79.05329 5
81.06984 7
81.07273 5
83.08537 5
88.02119 12
100.95569 5
103.03292 5
123.11826 5
145.09831 5
187.14561 12
END IONS

BEGIN IONS
SCANS=1418
TITLE=187.1482
MSLEVEL=2
CHARGE=1+
RTINMINUTES=15.68982
ION=[M+NH4]+
77.03861 10
79.05432 20
88.01951 10
91.05373 10
128.062 10
129.06879 10
130.07893 10
131.08759 20
145.10083 20
159.07137 20
159.1147 10
187.11227 10
END IONS

BEGIN IONS
SCANS=1419
TITLE=187.1485
MSLEVEL=2
CHARGE=1+
RTINMINUTES=10.42956
ION=[M+3H]+
55.05455 20
88.02007 30
91.0544 30
94.07155 10
105.07078 20
115.05606 10
116.06231 10
117.06913 10
128.06322 20
130.07835 10
142.07832 10
143.08408 10
145.1028 20
159.07288 10
169.10278 10
187.14478 10
END IONS

BEGIN IONS
SCANS=1422
TITLE=188.0704
MSLEVEL=2
CHARGE=1+
RTINMINUTES=3.771225
ION=[M+H-2H2O]+
62.92967 10
77.03597 10
104.949 10
END IONS

BEGIN IONS
SCANS=1440
TITLE=189.0758
MSLEVEL=2
CHARGE=1+
RTINMINUTES=8.145778
ION=[M+Na]+
90.01809 10
97.06419 10
105.06978 10
127.05175 10
187.06041 10
END IONS

BEGIN IONS
SCANS=1441
TITLE=189.0759
MSLEVEL=2
CHARGE=1+
RTINMINUTES=10.23823
ION=[M+H]+
52.99799 20
53.00797 10
55.01749 50
57.03324 10
59.01206 20
59.0487 80
59.05718 20
73.02715 10
75.04337 80
85.02828 10
101.06006 20
105.07084 10
113.02304 20
128.05862 10
129.05392 30
129.07002 10
141.07083 10
189.07832 10
END IONS

BEGIN IONS
SCANS=1442
TITLE=189.076
MSLEVEL=2
CHARGE=1+
RTINMINUTES=8.789827
ION=[M+NH4]+
55.01581 10
55.05518 10
77.00416 10
128.06322 10
141.07249 10
159.08002 10
189.07378 10
END IONS

BEGIN IONS
SCANS=1446
TITLE=189.1122
MSLEVEL=2
CHARGE=1+
RTINMINUTES=18.63398
ION=[M+H]+
147.11771 10
END IONS

BEGIN IONS
SCANS=1451
TITLE=189.1274
MSLEVEL=2
CHARGE=1+
RTINMINUTES=8.876017
ION=[M+H-H2O]+
50.01472 20
51.02344 20
51.0301 10
53.03808 30
55.05352 70
62.99034 10
63.02153 10
65.03101 10
65.03771 30
65.04811 10
67.05419 10
69.03394 30
77.03851 120
78.04423 10
79.05367 80
81.06928 20
81.07308 10
83.04911 20
89.03898 20
90.75981 10
91.042 10
91.05392 279
93.07062 30
102.04823 10
103.05417 60
103.06445 10
104.06135 20
105.06954 164
105.08149 20
105.08943 10
107.08571 40
109.06579 20
115.04414 10
115.05394 180
115.07032 10
116.06128 70
116.07379 10
117.06959 90
117.08011 10
118.07587 10
119.08465 206
119.09705 20
121.09337 10
121.101 30
127.05277 40
127.06773 10
128.06235 90
128.07697 10
129.05713 10
129.06973 100
130.07877 40
131.04855 10
131.08511 200
132.05585 10
132.09319 20
133.06548 60
133.1008 30
141.07022 332
141.08704 20
142.07832 30
143.0854 50
143.09499 10
144.0564 70
144.09233 20
145.064 40
145.08125 10
145.08823 10
145.10106 160
145.11098 10
145.1208 10
146.10976 20
147.0802 50
147.0975 20
147.11684 150
152.06325 20
153.07106 40
154.07385 10
155.08504 110
156.05453 10
156.09409 210
157.06274 10
159.0554 10
159.08022 180
159.11848 10
160.08681 20
160.09908 10
161.09691 10
161.13297 20
171.11761 70
173.09464 40
174.10388 110
174.118 20
189.12831 150
END IONS

BEGIN IONS
SCANS=1452
TITLE=189.1282
MSLEVEL=2
CHARGE=1+
RTINMINUTES=9.688833
ION=[M+H]+
68.9833 10
91.05417 10
119.08506 20
128.06367 10
141.06898 30
145.09805 10
156.09407 10
159.08051 10
171.11526 10
189.12769 20
END IONS

BEGIN IONS
SCANS=1454
TITLE=189.1371
MSLEVEL=2
CHARGE=1+
RTINMINUTES=4.959539
ION=[M+H]+
68.98086 10
72.08183 10
91.05409 40
117.03778 10
END IONS

BEGIN IONS
SCANS=1461
TITLE=190.1075
MSLEVEL=2
CHARGE=1+
RTINMINUTES=1.219617
ION=[M+Na]+
58.06515 70
68.98165 30
69.98264 40
69.98712 10
70.97968 10
86.06093 10
87.99463 20
88.95365 20
88.99071 10
102.0908 10
144.10162 70
190.06718 10
190.10863 90
END IONS

BEGIN IONS
SCANS=1469
TITLE=190.1434
MSLEVEL=2
CHARGE=1+
RTINMINUTES=4.232584
ION=[M+H]+
56.05019 10
60.04467 10
62.92889 20
81.06831 10
103.95501 10
END IONS

BEGIN IONS
SCANS=1488
TITLE=192.1022
MSLEVEL=2
CHARGE=1+
RTINMINUTES=4.543128
ION=[M+H+2Na]+
59.03637 10
65.03849 40
65.04568 20
72.04359 20
72.04835 10
74.05993 80
91.0538 320
91.06981 10
100.07808 10
105.95192 10
119.04917 130
119.05926 10
132.08583 10
192.13884 20
END IONS

BEGIN IONS
SCANS=1489
TITLE=192.1027
MSLEVEL=2
CHARGE=1+
RTINMINUTES=1.897117
ION=[M+H]+
64.92924 10
65.03892 20
72.04385 20
90.754 10
91.05415 150
100.07448 10
119.04905 140
119.05939 10
131.07547 10
192.07605 10
192.10716 10
192.13841 20
END IONS

BEGIN IONS
SCANS=1502
TITLE=193.0497
MSLEVEL=2
CHARGE=1+
RTINMINUTES=10.65334
ION=[M+H+2Na]+
59.04898 11
65.03838 672
65.04757 32
66.93229 10
80.02451 20
91.05241 10
92.05719 10
93.01947 21
93.03342 289
93.04893 21
119.04788 10
120.05133 20
121.02833 421
148.53052 20
149.00731 34
149.02361 1507
149.05533 10
193.02907 20
193.05019 200
193.13844 20
END IONS

BEGIN IONS
SCANS=1503
TITLE=193.0497
MSLEVEL=2
CHARGE=1+
RTINMINUTES=8.028366
ION=[M+H-H2O]+
59.04875 10
65.04078 10
66.93431 10
77.03821 10
91.05302 20
93.03066 10
120.05271 10
121.02725 20
149.01469 10
149.02402 60
193.05186 10
193.1754 10
END IONS

BEGIN IONS
SCANS=1504
TITLE=193.0497
MSLEVEL=2
CHARGE=1+
RTINMINUTES=10.88973
ION=[M+H-H2O]+
53.00045 10
65.03816 451
65.04725 21
67.98915 10
80.02617 20
92.05655 10
93.03324 180
105.06889 20
121.02795 258
121.03939 52
147.11807 10
149.00522 21
149.02338 1252
193.05072 120
193.06615 20
END IONS

BEGIN IONS
SCANS=1505
TITLE=193.0497
MSLEVEL=2
CHARGE=1+
RTINMINUTES=10.20012
ION=[2M+H]+
51.99298 10
53.00645 10
55.01805 10
64.82827 11
64.93087 11
65.03814 1292
66.9351 10
77.03886 10
80.02456 30
91.05442 10
92.06056 10
92.7247 10
93.023 21
93.03338 576
93.22298 11
93.28967 10
111.04637 11
119.04632 10
120.05258 21
121.02878 755
122.12775 10
129.03226 20
148.52904 30
148.54118 22
148.9772 13
149.00652 11
149.02348 3505
149.5042 11
149.84923 10
150.31622 10
193.01784 10
193.04993 470
193.07005 30
END IONS

BEGIN IONS
SCANS=1506
TITLE=193.0498
MSLEVEL=2
CHARGE=1+
RTINMINUTES=8.937856
ION=[M+H]+
59.0495 11
65.03824 775
65.04885 22
66.93298 20
80.02585 30
91.05683 20
92.05724 10
93.03325 395
93.04443 20
119.05135 10
121.01256 11
121.02841 390
148.53101 21
148.53786 30
149.0238 1554
149.66003 10
193.04965 260
END IONS

BEGIN IONS
SCANS=1507
TITLE=193.0498
MSLEVEL=2
CHARGE=1+
RTINMINUTES=8.339294
ION=[M+H]+
51.99518 10
59.04952 20
64.83182 10
64.84025 20
65.0382 1131
77.03792 20
80.0261 20
92.73746 10
93.02091 21
93.03335 577
107.95836 10
119.04661 10
120.05253 20
121.0112 11
121.02833 754
121.05202 25
129.03107 10
148.51974 10
148.53363 50
148.54361 20
148.55519 10
148.5726 10
149.00108 20
149.02336 3481
149.07793 12
149.17593 10
149.66936 10
149.8492 10
150.02666 10
151.58287 20
193.05029 419
END IONS

BEGIN IONS
SCANS=1509
TITLE=193.05
MSLEVEL=2
CHARGE=1+
RTINMINUTES=5.020595
ION=[M+2H+Na]+
59.04884 20
65.03795 30
91.05532 10
91.06457 10
92.05825 10
93.03307 20
107.96014 10
119.04737 10
121.02971 20
149.01108 10
149.02446 100
149.03517 10
END IONS

BEGIN IONS
SCANS=1511
TITLE=193.05
MSLEVEL=2
CHARGE=1+
RTINMINUTES=4.543128
ION=[M+H]+
59.04926 20
65.03895 60
91.05289 20
92.05644 20
93.03319 50
111.04473 10
121.02614 30
121.03412 10
121.03844 10
149.02344 120
149.03693 10
151.86484 10
END IONS

BEGIN IONS
SCANS=1513
TITLE=193.0895
MSLEVEL=2
CHARGE=1+
RTINMINUTES=1.227533
ION=[M+Na]+
51.02246 10
53.03872 90
55.01713 50
55.05332 20
56.02437 30
57.03304 895
58.86004 10
59.01226 40
59.04881 183
59.05576 10
60.82593 20
61.0111 21
61.02784 630
61.03913 21
61.04975 10
63.02615 50
65.03845 30
66.92966 10
68.98146 20
69.98421 11
71.01232 628
71.02167 39
71.04877 814
71.06256 12
72.04833 10
72.98261 10
75.04242 10
75.04728 10
81.03249 60
81.04063 10
83.06198 10
85.06335 30
89.06138 20
91.05371 10
92.0559 10
99.04379 110
101.05815 20
103.0386 236
107.95943 10
113.05914 100
113.07449 20
119.04876 20
120.05326 30
121.08948 10
130.64581 10
131.01588 10
131.05734 21
131.0697 420
131.08963 11
149.02592 30
175.15646 10
193.13693 10
END IONS

BEGIN IONS
SCANS=1520
TITLE=193.1588
MSLEVEL=2
CHARGE=1+
RTINMINUTES=10.36803
ION=[M+H]+
55.05466 20
65.03908 50
65.04758 20
66.04216 10
66.93762 10
67.05415 20
69.06898 10
77.03848 30
79.05535 10
81.06953 30
83.08712 10
85.06306 10
91.05492 30
92.05666 10
93.03313 60
93.07009 10
95.08794 20
104.06003 10
105.06974 20
107.08954 10
107.96082 10
109.10268 10
111.07547 10
119.04579 10
119.08705 20
120.05338 20
121.02796 40
121.0391 20
133.10332 10
149.02376 130
149.04079 10
175.1494 10
193.04993 40
193.14197 10
193.15942 20
END IONS

BEGIN IONS
SCANS=1527
TITLE=194.1174
MSLEVEL=2
CHARGE=1+
RTINMINUTES=1.994733
ION=[M+H]+
50.01453 5
51.02244 25
58.06419 20
60.0519 5
63.02238 5
65.03795 15
65.04404 5
66.03397 10
66.04631 5
67.04105 15
77.03843 100
78.03463 15
78.04654 5
79.05356 70
79.061 20
80.04925 15
80.06193 5
81.05661 15
81.06762 10
89.03741 5
91.0529 25
92.04902 15
93.05633 25
93.06783 20
94.05622 5
94.0652 15
103.05571 5
105.05784 10
106.06474 264
106.81881 5
107.04869 110
107.0605 5
107.07255 45
108.07919 15
108.08994 5
117.0559 15
118.06622 5
119.07387 10
120.06252 10
120.08097 281
120.11386 5
120.50623 5
120.68723 5
120.69659 10
121.0885 1055
121.11096 10
121.28108 5
122.20561 5
128.04874 5
132.07896 15
132.09288 5
133.0885 10
134.08209 5
134.09621 155
135.04407 95
135.06027 5
135.10349 15
144.08092 15
147.0706 5
149.05823 5
160.07916 5
161.08302 10
161.55331 5
162.0918 140
162.11043 15
162.12265 5
176.10855 10
193.46977 5
193.48325 5
194.06078 5
194.1179 859
194.16029 5
194.23141 5
194.31961 5
END IONS

BEGIN IONS
SCANS=1528
TITLE=194.1176
MSLEVEL=2
CHARGE=1+
RTINMINUTES=1.219617
ION=[M+H]+
51.02233 40
53.03796 20
57.03334 80
57.03733 10
58.03629 20
58.06386 40
59.04847 10
60.04908 10
61.02849 30
62.03081 20
63.02719 10
65.0395 20
66.04418 10
71.0124 50
71.04813 30
72.01552 30
72.05349 20
77.03826 80
77.05603 10
78.0334 10
79.05386 70
81.03324 10
81.05642 10
82.06436 10
89.0383 10
91.05415 20
92.04908 30
93.0564 20
93.06962 20
94.06573 20
100.04686 10
103.03671 10
103.04314 20
103.05545 20
104.04901 10
105.05972 10
106.0557 10
106.06486 215
107.04905 160
107.07267 90
108.08004 20
117.06574 10
118.06501 10
120.08098 216
121.07381 11
121.08853 883
122.29974 10
131.0713 10
132.07607 40
134.09692 140
135.04401 152
135.10577 20
144.07822 10
162.09166 101
162.10872 11
194.07761 11
194.11781 874
194.16006 20
END IONS

BEGIN IONS
SCANS=1586
TITLE=197.1175
MSLEVEL=2
CHARGE=1+
RTINMINUTES=5.737744
ION=[M+H]+
55.0185 10
55.05295 10
59.05094 10
65.03843 30
67.05321 10
69.03302 10
77.03988 20
79.05389 40
81.05913 10
81.06832 10
91.05384 80
93.06906 50
95.04994 30
95.08406 10
103.05945 10
105.07009 70
107.08612 60
109.06473 10
109.10151 10
115.05529 20
116.06269 10
117.06883 10
118.0802 10
119.08674 20
121.06382 10
133.10179 50
135.10881 10
135.11807 30
137.06076 10
137.0984 10
146.07301 10
151.10577 10
161.09528 30
179.1077 80
179.12512 20
197.11633 20
197.12286 20
END IONS

BEGIN IONS
SCANS=1598
TITLE=197.1648
MSLEVEL=2
CHARGE=1+
RTINMINUTES=3.216428
ION=[M+H]+
53.00211 10
53.0385 21
54.03238 5
54.86135 5
54.87377 5
54.88365 5
55.03914 5
55.05385 777
55.39026 5
56.15283 5
58.06591 5
60.04583 5
68.05137 5
69.04338 5
69.839 5
70.06454 306
70.07546 10
70.36667 5
71.05932 60
71.06614 5
72.04435 20
77.03865 5
81.06988 5
83.07475 5
83.0849 235
86.06064 15
87.78563 5
87.80066 6
88.07531 861
89.25161 5
91.05353 5
99.04118 5
107.08507 5
114.70758 20
114.7182 5
115.08634 1656
115.3964 5
115.91611 5
116.08924 5
116.54494 5
137.1095 10
151.12283 5
179.12042 5
196.49812 10
196.50966 20
196.52226 5
196.52911 10
196.55852 5
197.01204 5
197.0797 6
197.09975 5
197.12125 5
197.13174 11
197.14131 16
197.16496 1786
197.20847 6
197.41869 5
197.52554 5
END IONS

BEGIN IONS
SCANS=1615
TITLE=198.9402
MSLEVEL=2
CHARGE=1+
RTINMINUTES=1.250933
ION=[M+NH4]+
55.05377 30
56.96459 10
57.06747 10
58.06428 60
58.07047 10
67.05284 20
68.98102 20
69.06952 40
71.94957 10
74.09608 30
80.95012 10
81.06883 40
81.07498 10
84.07999 60
84.94725 10
84.95954 185
84.97157 20
96.94546 10
112.90444 10
123.11623 40
124.94141 20
126.09151 30
140.14243 10
154.95145 10
198.94122 10
199.10825 10
199.17593 10
199.18385 20
END IONS

BEGIN IONS
SCANS=1627
TITLE=199.1696
MSLEVEL=2
CHARGE=1+
RTINMINUTES=18.31464
ION=[M+H+NH4]+
55.05318 30
62.9276 20
69.06924 60
69.0748 10
72.0431 10
74.09614 30
111.1168 10
112.10121 10
128.061 20
130.96815 30
141.13634 20
143.08553 10
157.10172 10
199.15001 20
END IONS

BEGIN IONS
SCANS=1633
TITLE=200.1284
MSLEVEL=2
CHARGE=1+
RTINMINUTES=1.68875
ION=[M+H]+
82.0636 10
84.08088 30
94.06698 10
109.10231 10
137.09628 10
154.11121 10
154.1223 90
164.10606 20
183.10277 20
200.12778 50
200.13531 10
END IONS

BEGIN IONS
SCANS=1639
TITLE=200.2013
MSLEVEL=2
CHARGE=1+
RTINMINUTES=14.12444
ION=[M+2H]+
55.01719 10
55.05429 10
57.06949 60
57.07665 10
69.06969 10
71.0481 10
74.05989 20
83.08416 10
88.07441 30
102.09183 20
116.10741 10
200.18379 10
200.20091 180
200.22351 10
END IONS

BEGIN IONS
SCANS=1641
TITLE=200.9732
MSLEVEL=2
CHARGE=1+
RTINMINUTES=1.133711
ION=[M+Na]+
58.95349 20
64.9716 50
68.98357 40
70.07001 10
76.96199 10
80.96662 30
82.97499 10
82.98263 30
86.9917 10
98.97735 10
108.96188 299
109.96415 21
126.97292 40
138.9729 60
138.99036 10
154.96062 10
154.96825 40
182.96236 30
200.97614 10
END IONS

BEGIN IONS
SCANS=1652
TITLE=201.1125
MSLEVEL=2
CHARGE=1+
RTINMINUTES=14.70151
ION=[M+H-H2O]+
55.05304 20
65.03702 10
91.05404 50
115.0527 40
116.06307 10
117.07112 30
127.05626 10
128.06371 10
129.06934 20
131.08388 20
141.07919 10
142.07802 10
157.0986 10
173.13084 10
183.11491 10
201.12933 20
201.16336 20
END IONS

BEGIN IONS
SCANS=1675
TITLE=202.0866
MSLEVEL=2
CHARGE=1+
RTINMINUTES=3.771225
ION=[M+H]+
55.05404 10
56.94253 20
97.96901 10
100.11181 10
100.93297 10
142.15964 10
155.85712 10
202.08182 10
202.18227 10
END IONS

BEGIN IONS
SCANS=1676
TITLE=202.0869
MSLEVEL=2
CHARGE=1+
RTINMINUTES=5.913125
ION=[M+H]+
55.05267 10
55.93591 10
56.94093 20
62.06064 10
62.93403 10
93.06745 10
100.93029 10
104.9499 10
187.06561 10
END IONS

BEGIN IONS
SCANS=1677
TITLE=202.0871
MSLEVEL=2
CHARGE=1+
RTINMINUTES=6.498178
ION=[M+H+Na]+
55.05207 10
56.94569 10
93.05807 20
97.96757 10
100.93077 10
107.08519 10
130.06715 10
187.06233 20
END IONS

BEGIN IONS
SCANS=1683
TITLE=202.144
MSLEVEL=2
CHARGE=1+
RTINMINUTES=1.770928
ION=[M+H]+
55.05363 10
56.94082 20
77.03994 10
83.08663 20
184.13281 10
END IONS

BEGIN IONS
SCANS=1689
TITLE=202.1803
MSLEVEL=2
CHARGE=1+
RTINMINUTES=3.76295
ION=[M+H]+
56.94158 10
57.07003 20
58.06182 10
58.06726 10
86.09556 10
100.11212 20
100.9304 30
142.15936 20
202.13562 10
202.17738 10
END IONS

BEGIN IONS
SCANS=1698
TITLE=202.9716
MSLEVEL=2
CHARGE=1+
RTINMINUTES=1.149405
ION=[M+H]+
66.96939 30
82.01254 10
84.98029 20
97.01846 10
101.00889 10
109.96717 10
110.96014 100
110.97091 10
128.96921 30
140.96999 40
156.967 10
184.96107 20
202.9715 10
END IONS

BEGIN IONS
SCANS=1703
TITLE=203.092
MSLEVEL=2
CHARGE=1+
RTINMINUTES=11.24225
ION=[M+H]+
67.05335 10
79.0551 20
105.07084 10
131.08727 10
137.09653 10
143.08411 20
145.10191 10
END IONS

BEGIN IONS
SCANS=1706
TITLE=203.1069
MSLEVEL=2
CHARGE=1+
RTINMINUTES=15.79825
ION=[M+H-H2O]+
55.01694 30
65.03733 10
77.03894 40
77.04385 10
79.0532 20
91.05357 60
93.06687 10
103.06069 10
105.0696 60
115.05401 40
116.06255 20
117.06892 40
118.07708 10
119.08446 30
121.06571 10
128.06396 20
131.04843 20
131.08437 10
133.06683 10
133.10043 50
141.06883 30
142.07747 20
143.08478 20
145.0645 30
146.07149 30
147.08249 20
157.099 10
160.08688 10
161.07793 10
161.09592 180
175.11159 30
203.10725 50
203.11935 10
END IONS

BEGIN IONS
SCANS=1707
TITLE=203.1072
MSLEVEL=2
CHARGE=1+
RTINMINUTES=16.17731
ION=[M+H-H2O]+
55.01661 10
79.05564 10
91.05558 20
103.05996 10
104.06118 10
105.06767 50
105.07739 10
107.04952 10
115.05059 10
116.06179 20
117.06761 10
117.08031 10
121.06434 30
127.05413 20
128.06273 30
129.06935 20
131.0491 20
132.05548 10
133.06192 10
133.10033 30
133.10901 10
141.06909 10
142.07849 10
143.08525 20
145.06462 40
145.07533 20
146.07336 70
160.09222 10
161.08034 10
161.09663 140
161.10898 20
175.11458 20
185.10052 20
203.10522 30
END IONS

BEGIN IONS
SCANS=1710
TITLE=203.1282
MSLEVEL=2
CHARGE=1+
RTINMINUTES=10.46049
ION=[M+H]+
69.06938 10
91.05712 10
115.05645 10
185.13615 10
203.14334 10
END IONS

BEGIN IONS
SCANS=1733
TITLE=204.9576
MSLEVEL=2
CHARGE=1+
RTINMINUTES=1.157317
ION=[M+H]+
57.07059 10
65.03827 10
84.04574 10
85.97241 10
90.97607 180
103.97414 10
121.03111 10
149.02139 20
205.11797 40
205.13853 10
END IONS

BEGIN IONS
SCANS=1736
TITLE=205.086
MSLEVEL=2
CHARGE=1+
RTINMINUTES=16.91504
ION=[2M+H]+
53.00088 10
55.05478 10
57.0695 244
57.0769 10
65.03826 755
65.05037 33
80.02677 30
92.73382 11
93.03313 430
93.04638 21
93.07098 20
93.60096 10
95.08644 10
109.02953 11
121.01737 22
121.02825 520
145.10616 10
148.53348 10
149.00311 22
149.02332 2460
204.09254 10
END IONS

BEGIN IONS
SCANS=1740
TITLE=205.1225
MSLEVEL=2
CHARGE=1+
RTINMINUTES=10.03741
ION=[M+H-H2O]+
65.03861 10
77.03828 10
85.0287 40
91.05531 10
105.07433 10
117.07122 10
121.02818 10
129.06924 10
131.08607 20
143.0882 10
145.10147 100
149.02362 30
149.0601 100
187.11179 10
END IONS

BEGIN IONS
SCANS=1775
TITLE=207.0309
MSLEVEL=2
CHARGE=1+
RTINMINUTES=24.10445
ION=[2M+NH4]+
51.02211 10
52.03039 20
77.03683 10
91.05396 10
119.01072 10
135.04698 10
136.0161 50
151.04132 20
179.03424 40
189.02177 10
190.99956 20
207.02867 30
207.174 10
END IONS

BEGIN IONS
SCANS=1777
TITLE=207.0651
MSLEVEL=2
CHARGE=1+
RTINMINUTES=12.43393
ION=[M+H-2H2O]+
50.01438 160
50.02102 11
51.02252 576
51.03269 21
53.03133 10
53.03791 100
53.04917 10
55.01896 10
61.00709 10
62.01493 30
63.02283 110
63.02924 10
64.03009 150
65.03813 20
67.05519 10
74.01507 10
75.02233 20
76.78842 20
77.03798 4350
77.18826 10
77.20171 15
77.32865 10
77.49657 10
77.53162 10
77.55723 10
77.58015 10
77.96177 10
77.97694 20
78.04506 10
78.14887 10
78.2811 10
78.50566 10
78.62326 10
79.05382 606
81.0319 10
81.04246 10
91.05348 70
92.02542 1083
95.04813 20
101.03906 10
104.68771 11
105.03313 576
105.04518 75
107.0491 80
119.04699 20
119.05693 20
120.007 10
120.02111 216
121.02546 10
129.02122 10
129.03429 30
132.58771 10
132.59827 10
133.0154 46
133.02849 2105
133.05643 10
133.17847 13
133.26961 10
133.3842 13
134.60513 21
134.6179 10
135.04424 2306
136.17661 10
136.57289 10
136.67072 10
147.04517 40
149.024 20
162.0654 10
162.50085 40
162.51532 20
162.52632 10
162.67468 10
162.8726 10
162.95467 10
162.98856 10
162.99767 10
163.00894 25
163.01794 37
163.03888 9233
163.32359 10
163.33611 14
163.35733 14
163.37074 20
163.4012 10
163.42012 10
163.43185 10
163.46645 10
163.49059 10
163.52135 20
163.57933 10
163.59303 10
163.6087 10
163.63594 20
163.65504 10
163.66615 10
163.81306 10
163.83136 10
163.99861 10
164.04305 10
164.17509 10
164.35497 10
165.13374 10
165.45522 10
175.04233 10
191.08575 10
206.37407 10
206.40852 10
206.98541 11
207.01643 11
207.04964 22
207.06551 1343
207.11147 10
207.42297 10
END IONS

BEGIN IONS
SCANS=1778
TITLE=207.0652
MSLEVEL=2
CHARGE=1+
RTINMINUTES=10.1925
ION=[M+NH4]+
50.01509 80
51.02241 308
51.03157 21
53.03749 40
62.02209 10
63.02242 50
63.02881 20
64.03082 70
65.03744 20
76.77886 13
76.78466 10
76.78946 20
77.03837 2346
78.23372 10
79.05357 326
79.06461 20
91.0546 50
92.02585 411
93.03454 10
95.04888 30
101.04015 20
104.68561 10
105.03346 215
105.04682 30
107.04937 50
120.0087 10
120.0209 130
121.03082 20
121.0384 10
129.03632 10
133.01147 20
133.02853 1122
135.04427 866
137.10361 10
147.0452 10
149.02383 60
162.502 20
162.51263 20
162.94102 10
162.99803 10
163.00414 40
163.03925 5217
163.15077 12
163.32948 10
163.56892 10
163.60025 10
163.66682 10
163.76477 10
163.79742 10
164.04897 10
164.06662 10
164.0797 10
164.10323 10
164.18756 10
165.00069 10
165.87891 10
207.03551 11
207.06578 835
207.08061 21
END IONS

BEGIN IONS
SCANS=1779
TITLE=207.0653
MSLEVEL=2
CHARGE=1+
RTINMINUTES=10.88209
ION=[M+H]+
50.01502 20
51.02282 90
53.03462 10
63.02188 20
64.03219 10
65.03826 160
65.04702 20
77.03863 369
77.04781 10
79.05368 50
91.05264 20
92.02593 60
93.03326 100
95.04849 10
105.03275 50
105.04344 20
105.07096 20
120.0221 40
121.02921 120
132.58807 20
133.01588 20
133.02899 210
133.03886 30
135.03293 30
135.04424 170
135.05983 21
143.05016 30
149.02357 540
163.02237 32
163.03937 1189
189.05583 20
191.00163 10
207.06464 210
END IONS

BEGIN IONS
SCANS=1780
TITLE=207.0654
MSLEVEL=2
CHARGE=1+
RTINMINUTES=8.919033
ION=[M+H]+
65.03882 30
81.07128 10
85.02808 50
91.05336 20
93.03353 20
93.07011 10
105.07457 10
121.02794 30
121.0672 10
123.07966 20
123.11553 30
143.05006 10
147.11533 10
149.02374 110
149.03722 10
163.04028 10
165.12613 10
207.19237 30
END IONS

BEGIN IONS
SCANS=1781
TITLE=207.0656
MSLEVEL=2
CHARGE=1+
RTINMINUTES=6.173522
ION=[M+H-H2O]+
50.01526 10
51.02279 20
55.05252 10
64.02943 10
77.03815 150
79.0533 20
92.02493 50
105.033 30
107.05312 10
120.02282 30
133.01903 20
133.02866 80
133.03896 10
135.03513 10
135.04532 70
137.09767 10
149.02336 10
163.03986 438
191.00264 10
207.06728 80
END IONS

BEGIN IONS
SCANS=1782
TITLE=207.0656
MSLEVEL=2
CHARGE=1+
RTINMINUTES=7.444589
ION=[M+H]+
51.02228 10
55.0538 10
74.01465 10
75.02268 60
77.03767 60
77.04227 20
79.05454 20
91.01574 10
91.05421 10
92.0229 20
103.0179 40
105.072 20
107.05045 10
116.06144 10
117.06801 10
119.00123 10
119.0133 40
119.0853 10
120.02001 60
135.04453 110
135.05478 10
149.02144 10
153.05518 10
163.03886 396
207.06541 60
207.14163 10
END IONS

BEGIN IONS
SCANS=1783
TITLE=207.0657
MSLEVEL=2
CHARGE=1+
RTINMINUTES=15.4577
ION=[M+H]+
51.01845 10
77.03861 60
79.04692 10
79.05404 20
91.05288 20
92.02417 10
105.03886 10
105.06987 20
133.02916 20
135.04498 40
137.09644 10
147.11642 20
147.12442 10
151.05415 10
152.063 10
161.09633 10
163.02182 10
163.03963 130
163.0526 20
176.06129 10
178.07819 120
179.08737 30
207.0638 10
207.08073 50
END IONS

BEGIN IONS
SCANS=1784
TITLE=207.0657
MSLEVEL=2
CHARGE=1+
RTINMINUTES=9.599691
ION=[M+H]+
65.03829 40
65.04738 10
77.03844 30
79.0538 10
81.06966 10
91.055 30
93.03233 20
116.0533 10
121.02111 10
121.02875 50
121.04066 10
137.09834 10
143.05 10
149.02357 120
149.03683 30
163.04218 20
178.07712 20
207.06544 10
END IONS

BEGIN IONS
SCANS=1785
TITLE=207.0657
MSLEVEL=2
CHARGE=1+
RTINMINUTES=14.29427
ION=[M+H]+
51.02152 10
67.05119 10
77.03769 60
79.05325 10
92.0257 20
92.0336 10
120.01929 10
133.0293 50
135.0358 10
135.04419 40
163.03928 270
163.05742 20
191.09705 10
207.06412 40
207.07715 10
END IONS

BEGIN IONS
SCANS=1791
TITLE=207.138
MSLEVEL=2
CHARGE=1+
RTINMINUTES=4.603722
ION=[M+H]+
77.039 10
79.05376 5
81.06916 5
85.02765 15
85.03579 10
91.05425 10
93.0703 5
107.04838 5
109.10034 5
121.06484 5
123.1159 10
123.12247 5
145.10434 5
151.07555 5
189.12708 5
189.16638 5
207.16376 5
END IONS

BEGIN IONS
SCANS=1793
TITLE=207.1384
MSLEVEL=2
CHARGE=1+
RTINMINUTES=8.876017
ION=[M+H]+
50.01453 10
55.05422 30
57.06927 10
59.0481 20
65.03836 90
67.05457 40
69.03421 10
77.03846 40
79.0539 140
81.06938 90
83.04713 10
85.02828 321
85.03547 31
85.06636 10
91.05375 70
93.03481 30
93.06971 30
94.0775 10
95.04786 30
95.08645 30
103.05655 20
104.06212 10
105.0708 70
107.04918 20
107.0854 140
108.09419 10
109.06248 10
109.10272 20
111.04386 10
115.0554 20
116.06058 20
117.07015 10
119.08494 60
121.02714 50
121.03746 30
121.08728 10
121.10144 40
123.0844 10
123.11635 110
125.06096 20
127.05458 10
129.0723 10
130.0761 20
130.08362 10
131.08603 20
132.09055 10
133.10118 40
137.09502 10
141.0712 30
142.08051 20
143.08501 20
145.06252 10
145.06682 10
145.10081 50
146.10924 10
147.08121 30
147.1171 110
149.0239 210
149.04266 10
149.09666 40
151.07726 30
155.08627 10
156.09477 50
159.08054 30
160.08731 20
161.10156 10
161.13329 20
163.11113 20
165.12726 30
171.11882 10
174.10294 20
189.12694 50
207.13863 60
207.1505 20
207.17474 10
207.19624 20
END IONS

BEGIN IONS
SCANS=1806
TITLE=208.098
MSLEVEL=2
CHARGE=1+
RTINMINUTES=5.752634
ION=[M+H]+
51.02395 5
62.06039 10
63.02159 5
65.03856 55
84.96005 5
90.05478 80
90.06409 15
91.05404 519
107.04903 15
120.08145 5
148.07677 5
149.0618 10
162.09021 5
180.11459 5
208.09615 5
END IONS

BEGIN IONS
SCANS=1808
TITLE=208.1335
MSLEVEL=2
CHARGE=1+
RTINMINUTES=7.382216
ION=[M+H]+
65.03994 10
77.03775 10
78.04188 20
91.05295 20
101.06096 10
103.05418 10
104.05121 10
105.0682 10
117.05684 20
118.06347 10
122.05913 20
133.10303 10
136.048 10
149.06013 10
150.09091 20
164.04042 20
164.10818 40
178.12241 10
208.1348 50
208.15356 10
208.17104 30
208.17859 10
END IONS

BEGIN IONS
SCANS=1822
TITLE=209.0966
MSLEVEL=2
CHARGE=1+
RTINMINUTES=15.76723
ION=[M+Na]+
55.05257 10
77.03781 20
77.04856 10
82.06703 10
83.08396 10
91.05481 10
103.05395 60
105.03503 10
107.08332 10
131.04825 50
152.06265 10
165.06747 10
179.08687 10
194.11002 10
209.09583 40
209.1326 10
209.15359 30
209.16315 10
209.19904 10
END IONS

BEGIN IONS
SCANS=1826
TITLE=209.1174
MSLEVEL=2
CHARGE=1+
RTINMINUTES=7.733311
ION=[M+H]+
77.03859 20
79.0528 10
81.07187 10
95.04881 20
107.04854 40
135.08093 60
152.06557 10
153.06903 10
165.07474 10
END IONS

BEGIN IONS
SCANS=1834
TITLE=210.0763
MSLEVEL=2
CHARGE=1+
RTINMINUTES=4.114133
ION=[M+H]+
59.04918 20
151.8644 10
178.04971 20
210.07208 10
END IONS

BEGIN IONS
SCANS=1839
TITLE=210.1124
MSLEVEL=2
CHARGE=1+
RTINMINUTES=6.335317
ION=[M+H]+
166.05075 30
180.06461 30
181.07248 30
210.11124 10
END IONS

BEGIN IONS
SCANS=1841
TITLE=210.1487
MSLEVEL=2
CHARGE=1+
RTINMINUTES=5.639939
ION=[M+H+NH4]+
62.92921 10
182.1563 10
END IONS

BEGIN IONS
SCANS=1853
TITLE=211.148
MSLEVEL=2
CHARGE=1+
RTINMINUTES=15.79038
ION=[2M+3H2O+2H]+
55.05404 10
79.0553 20
99.04041 10
109.06304 10
128.05891 10
141.06708 30
151.86372 20
152.06628 10
153.07043 20
154.08005 10
155.0864 20
163.05643 10
165.05647 10
165.0696 10
166.07686 30
166.08739 10
167.08621 20
169.10538 10
171.11646 10
181.1021 60
182.11098 10
183.117 20
196.12479 30
211.14769 50
END IONS

BEGIN IONS
SCANS=1856
TITLE=211.1696
MSLEVEL=2
CHARGE=1+
RTINMINUTES=10.36803
ION=[2M+H]+
55.01809 10
55.05353 20
57.06985 10
67.0546 10
69.06986 10
81.06762 20
91.05412 20
91.06108 10
93.06945 10
95.08601 50
95.09245 10
97.06487 20
107.08325 10
109.10072 20
119.08983 10
151.11446 10
151.86404 10
152.06569 10
153.06853 10
END IONS

BEGIN IONS
SCANS=1871
TITLE=212.1651
MSLEVEL=2
CHARGE=1+
RTINMINUTES=7.173539
ION=[M+H-H2O]+
51.02278 10
55.05425 40
57.06977 10
67.0545 10
69.06764 10
77.03944 10
79.0532 10
81.06972 20
83.08729 10
86.05847 10
107.08635 30
111.08019 10
166.15746 20
END IONS

BEGIN IONS
SCANS=1874
TITLE=212.1761
MSLEVEL=2
CHARGE=1+
RTINMINUTES=3.840275
ION=[M+2H+Na]+
55.05453 20
64.92678 10
69.04861 10
70.06389 10
88.07554 40
130.09755 20
153.85989 10
212.17645 40
212.18753 10
END IONS

BEGIN IONS
SCANS=1885
TITLE=213.1025
MSLEVEL=2
CHARGE=1+
RTINMINUTES=9.228294
ION=[M+H+2Na]+
53.03752 10
55.05418 20
65.03829 30
66.04674 10
79.05058 10
80.04862 30
81.0566 40
83.04947 10
91.05425 10
92.04983 40
92.06256 10
93.05609 30
93.06653 10
107.05975 80
108.04434 10
108.06811 130
109.0577 10
111.08034 10
114.04393 10
115.05353 10
123.08045 10
135.05623 20
136.06293 100
141.06654 10
141.07262 10
153.85931 20
166.06635 20
167.0728 20
167.08852 10
168.0799 30
169.08672 20
170.04008 10
182.15712 10
183.09016 10
184.09482 10
184.10104 30
185.10532 10
186.09151 10
199.18552 10
213.05376 20
213.06412 20
213.10294 110
213.11647 20
213.23329 10
END IONS

BEGIN IONS
SCANS=1892
TITLE=213.1602
MSLEVEL=2
CHARGE=1+
RTINMINUTES=6.312111
ION=[M+H]+
55.05346 220
55.06188 20
68.04986 10
70.02776 60
70.03361 20
70.06429 150
83.08532 70
83.09347 10
88.06779 21
88.07548 499
88.08873 11
100.11374 10
107.08534 10
111.03839 10
114.05416 70
131.08064 20
153.86197 30
153.86946 10
182.15546 10
199.18695 10
213.10068 10
213.16193 70
213.19604 10
END IONS

BEGIN IONS
SCANS=1896
TITLE=213.178
MSLEVEL=2
CHARGE=2+
RTINMINUTES=4.626411
ION=[M+2H]2+
55.05495 20
62.92844 10
64.92739 20
70.06488 20
70.06738 10
87.05416 10
88.07631 20
131.08194 60
153.85175 10
153.86102 70
153.87959 10
181.86385 10
213.16045 30
213.17371 10
END IONS

BEGIN IONS
SCANS=1913
TITLE=214.1804
MSLEVEL=2
CHARGE=1+
RTINMINUTES=18.23788
ION=[M+NH4]+
51.0221 20
53.03729 20
55.05383 50
57.07039 10
67.05429 80
69.07087 30
77.03772 110
79.05382 20
80.80148 10
81.06951 80
83.08509 20
85.06869 10
91.05323 20
93.07024 20
95.08504 120
95.0941 10
97.06385 20
99.08151 10
107.08635 10
109.10017 20
133.1012 10
141.00333 20
158.09543 10
161.13106 20
214.1261 10
END IONS

BEGIN IONS
SCANS=1914
TITLE=214.1805
MSLEVEL=2
CHARGE=1+
RTINMINUTES=7.733311
ION=[M+NH4]+
50.01427 20
51.02243 30
53.03772 30
55.01653 10
55.05357 120
55.05999 20
56.05738 10
57.06874 20
57.07366 10
65.03839 20
67.05398 182
69.06968 70
69.07998 10
71.04907 10
77.03778 150
77.04501 20
79.05362 70
81.06978 100
83.04756 10
83.08515 30
91.05409 30
93.06974 30
95.08527 211
95.09557 40
97.06525 20
97.10082 10
107.08457 20
109.10006 70
109.1104 10
119.08614 20
121.10239 10
133.09749 30
135.11572 10
135.12283 10
141.00134 20
149.13544 10
151.14758 10
158.02739 10
161.13353 30
197.15192 20
END IONS

BEGIN IONS
SCANS=1915
TITLE=214.1806
MSLEVEL=2
CHARGE=1+
RTINMINUTES=9.174255
ION=[M+NH4]+
50.0149 10
51.02175 10
53.03742 30
53.04474 10
55.05363 211
57.03273 30
57.04131 10
57.06825 10
57.07225 20
59.04853 10
65.03797 20
67.05364 352
69.06915 130
69.08044 10
71.04877 20
71.05513 10
71.08481 20
77.03806 160
79.05381 90
79.05994 21
80.06148 10
81.06941 256
83.085 60
83.09225 20
85.06496 40
91.05394 50
93.05918 10
93.06942 71
95.07527 21
95.08475 452
95.10008 10
97.05943 10
97.06447 20
97.10051 40
105.06951 40
107.08612 10
109.07315 10
109.10087 80
111.08104 20
119.08527 20
123.08114 20
125.09786 10
133.10156 30
135.1165 30
137.13173 10
141.00046 60
143.07617 10
158.17184 10
161.13321 30
161.14561 10
169.09912 10
171.0657 10
179.1423 20
197.15155 20
197.15968 10
214.10683 20
END IONS

BEGIN IONS
SCANS=1917
TITLE=214.2168
MSLEVEL=2
CHARGE=1+
RTINMINUTES=16.47007
ION=[M+H]+
50.01525 10
55.0504 10
55.05705 10
57.06874 50
67.05373 10
69.06916 20
71.0848 10
74.06428 10
77.0384 100
85.10072 10
95.08544 10
158.02489 10
168.08138 10
214.21762 20
214.22739 20
END IONS

BEGIN IONS
SCANS=1924
TITLE=214.9165
MSLEVEL=2
CHARGE=1+
RTINMINUTES=1.2473
ION=[M+2Na-H]+
51.02352 5
55.05209 5
57.06862 5
58.06461 5
67.06162 5
69.06892 5
77.03798 15
77.04662 5
78.04151 20
84.07984 5
84.95807 10
95.99616 5
96.92788 10
98.98362 15
109.10449 5
112.9245 5
123.08089 10
128.03362 5
140.9176 25
140.92885 5
140.99933 10
141.00304 5
158.93069 5
END IONS

BEGIN IONS
SCANS=1927
TITLE=215.0528
MSLEVEL=2
CHARGE=1+
RTINMINUTES=1.157317
ION=[M+H+NH4]+
58.06642 10
69.03293 10
77.03772 10
78.04157 30
81.06867 10
83.0127 10
84.95954 10
140.99983 10
152.01778 10
215.12714 30
END IONS

BEGIN IONS
SCANS=1932
TITLE=215.1065
MSLEVEL=2
CHARGE=1+
RTINMINUTES=18.95656
ION=[M+2H+Na]+
55.05404 10
57.07005 10
78.04204 20
82.06557 10
88.11099 10
91.05781 20
100.06738 10
100.0752 20
116.06312 10
117.07137 10
131.08458 20
131.08949 10
141.0687 30
145.10072 20
153.07227 10
155.08592 10
159.08192 20
159.10509 10
170.15369 40
173.09802 10
179.08701 20
197.09592 10
198.14951 20
215.10924 20
END IONS

BEGIN IONS
SCANS=1935
TITLE=215.1432
MSLEVEL=2
CHARGE=1+
RTINMINUTES=10.41416
ION=[M+H]+
51.0223 30
53.03846 30
55.05395 20
57.06965 50
65.03986 20
67.05373 40
69.0313 10
71.08468 10
77.00823 10
77.03837 40
78.04165 10
79.05413 40
79.0591 10
81.06963 20
91.05443 140
92.06192 10
93.07008 10
93.07747 10
95.04866 40
95.08575 40
103.05269 20
104.06064 10
105.06999 80
107.08602 20
115.05456 80
115.06421 10
116.06046 20
117.0715 40
119.08563 50
121.06684 30
121.09973 10
123.08224 10
127.05354 10
128.06281 50
128.07253 10
129.07037 60
129.08282 10
130.07697 60
130.09303 10
131.08525 40
131.08931 20
133.10123 40
139.05257 10
141.05937 10
141.06966 80
142.00616 10
142.05814 10
142.07738 130
142.0928 10
143.08501 80
144.05727 20
144.08151 10
144.092 10
144.0997 20
145.0657 10
145.10136 130
145.1153 20
150.04623 10
152.06429 40
153.06967 50
154.07477 20
154.08421 10
155.08636 60
155.09648 10
156.08154 10
156.09505 30
157.06554 10
157.10088 150
157.1144 20
158.07137 50
158.10963 40
158.11806 10
159.08092 90
159.11766 40
164.06418 10
165.07127 40
166.07594 20
166.08289 10
167.08585 150
167.10117 10
168.10535 10
169.10257 30
170.10941 20
170.15154 10
171.08102 20
171.11646 30
172.0892 10
172.12698 50
173.09737 50
173.13188 20
173.14325 30
181.10143 20
182.11057 100
185.09541 50
186.1041 20
187.11385 20
187.14912 70
197.13412 100
197.15196 10
199.11578 10
200.12093 30
215.10043 10
215.11314 10
215.14436 170
END IONS

BEGIN IONS
SCANS=1938
TITLE=215.1795
MSLEVEL=2
CHARGE=1+
RTINMINUTES=12.64198
ION=[2M+3H2O+2H]+
53.03879 10
55.0542 20
55.05744 10
69.06941 10
71.0861 10
77.03711 20
78.04293 10
79.05601 10
81.07052 20
83.04805 10
91.0562 30
95.0842 20
100.07706 10
105.06922 10
117.06914 10
128.06203 10
129.07518 10
131.08453 30
141.07291 10
145.06065 10
145.10136 20
145.10738 10
155.08908 10
156.09389 10
157.10185 10
158.10509 10
159.11858 30
169.10043 10
170.15375 30
171.11568 20
172.12721 10
173.10002 10
182.1068 10
197.12956 10
197.13815 10
215.08855 30
215.12567 10
215.14397 10
215.17987 30
END IONS

BEGIN IONS
SCANS=1955
TITLE=216.1962
MSLEVEL=2
CHARGE=1+
RTINMINUTES=7.873111
ION=[M+H]+
53.03879 10
55.01731 20
55.05422 140
55.0635 10
55.32622 10
57.06939 60
58.0641 10
67.05364 20
67.05917 10
69.06985 110
69.07803 20
71.085 10
72.04446 10
72.08128 10
73.06418 10
77.03907 20
79.05346 40
81.06984 50
83.04873 10
83.08614 80
83.09666 10
85.0626 10
86.06052 20
86.09623 20
91.05374 20
93.06984 30
95.08619 30
97.06366 10
97.10088 70
97.1069 10
100.07962 20
105.06766 10
107.08606 30
109.10512 10
111.07954 30
121.10069 40
125.09557 10
128.11111 10
163.1481 50
198.18781 10
END IONS

BEGIN IONS
SCANS=1970
TITLE=216.9516
MSLEVEL=2
CHARGE=1+
RTINMINUTES=1.240775
ION=[M+H]+
55.05481 10
56.96928 10
57.06909 10
69.06901 30
73.06341 20
80.05055 10
84.95906 50
86.99609 10
91.05184 10
98.98559 10
111.04433 20
111.11748 10
124.94075 10
128.97092 10
173.09676 10
END IONS

BEGIN IONS
SCANS=1971
TITLE=217.0337
MSLEVEL=2
CHARGE=1+
RTINMINUTES=18.43651
ION=[M+Na]+
69.07163 10
105.07042 10
END IONS

BEGIN IONS
SCANS=1976
TITLE=217.1073
MSLEVEL=2
CHARGE=1+
RTINMINUTES=5.399511
ION=[M+3H]+
54.87472 10
55.05398 80
55.0567 10
57.06891 10
69.06932 40
69.07494 10
83.04878 50
89.06007 10
111.0431 30
137.05887 10
155.06886 50
173.08028 20
217.10776 10
END IONS

BEGIN IONS
SCANS=2004
TITLE=218.1764
MSLEVEL=2
CHARGE=1+
RTINMINUTES=7.903567
ION=[M+NH4]+
55.01717 30
55.05303 30
56.04901 10
57.06908 10
59.03756 30
67.05501 10
69.06985 40
69.07579 10
72.04374 50
72.07913 10
77.0373 10
79.05422 10
81.06889 20
83.08529 10
93.06954 10
97.06419 10
100.07396 20
128.10776 10
128.11867 10
183.09431 10
END IONS

BEGIN IONS
SCANS=2005
TITLE=218.2117
MSLEVEL=2
CHARGE=1+
RTINMINUTES=6.567844
ION=[M+H]+
57.07136 30
62.92833 10
68.04974 10
70.06465 50
71.08814 10
88.0776 20
102.08985 40
106.08529 20
200.20164 50
218.21172 160
END IONS

BEGIN IONS
SCANS=2012
TITLE=219.0576
MSLEVEL=2
CHARGE=1+
RTINMINUTES=4.141984
ION=[M+H]+
51.02356 20
77.0384 20
81.0696 10
131.08542 10
133.10239 10
141.00993 50
141.01656 20
201.04675 30
203.1418 20
219.0574 20
END IONS

BEGIN IONS
SCANS=2013
TITLE=219.0589
MSLEVEL=2
CHARGE=1+
RTINMINUTES=4.489905
ION=[M+H+Na]+
91.05329 10
101.01833 10
219.17587 20
END IONS

BEGIN IONS
SCANS=2028
TITLE=219.1748
MSLEVEL=2
CHARGE=1+
RTINMINUTES=9.539605
ION=[M+3H]+
57.06965 80
69.06982 10
77.03772 10
91.05312 30
93.06852 10
105.0696 50
117.06855 30
117.07576 10
119.08532 30
121.0648 10
121.10074 10
130.07777 10
131.09557 20
133.10396 20
135.08093 20
146.10838 20
159.08253 10
159.11829 10
161.09959 10
161.13152 20
163.10982 40
171.11736 20
173.09573 20
175.11127 10
177.12666 10
189.13052 10
203.14429 60
219.17464 220
219.19141 10
END IONS

BEGIN IONS
SCANS=2043
TITLE=220.1332
MSLEVEL=2
CHARGE=1+
RTINMINUTES=4.343184
ION=[M+H]+
50.01775 10
58.06421 20
62.92987 20
77.03895 60
79.05405 70
86.05883 60
86.06481 10
91.05465 10
103.05377 30
105.06977 110
107.08525 10
119.08559 20
133.06459 50
135.08151 40
135.08603 10
145.06178 10
151.86188 30
205.15742 10
220.11195 10
220.13347 190
220.14807 10
END IONS

BEGIN IONS
SCANS=2060
TITLE=221.0807
MSLEVEL=2
CHARGE=1+
RTINMINUTES=13.19388
ION=[M+2Na-H]+
50.01421 40
51.02234 250
51.02829 20
53.03819 30
59.05042 10
63.02248 40
64.03002 20
65.00082 20
65.03806 60
67.99168 10
76.78687 20
76.80451 12
77.03818 1348
77.12904 12
78.71011 10
79.05398 160
79.06379 20
86.0613 10
89.03979 20
91.05284 41
92.02509 269
92.0374 20
93.03222 20
105.03295 170
105.06952 20
107.04074 10
107.04973 40
115.05411 50
117.07263 20
120.02135 60
120.02976 10
120.08184 10
121.02824 40
121.03646 10
121.04334 10
121.10061 10
132.59357 11
133.01346 11
133.02808 657
133.04657 22
133.06085 23
134.59735 10
135.04395 827
143.03632 10
143.04919 120
147.041 10
149.02295 240
151.8629 10
151.87044 10
161.05925 80
162.50162 20
162.51608 10
162.8829 10
162.95065 10
162.9969 13
163.00798 10
163.03868 4108
163.20435 13
163.37108 10
163.73003 10
164.07823 10
164.4386 10
164.4975 10
164.81442 10
167.73535 10
189.05518 30
221.04938 10
221.0807 160
221.13954 20
221.14941 10
END IONS

BEGIN IONS
SCANS=2061
TITLE=221.0811
MSLEVEL=2
CHARGE=1+
RTINMINUTES=10.88973
ION=[M+H-H2O]+
50.01319 30
51.02216 50
51.02615 20
63.02253 20
77.03836 373
79.05373 70
79.06906 10
91.05389 40
92.02532 90
92.03499 10
105.03227 50
105.04248 20
107.04906 20
115.05403 20
118.06549 10
120.01974 20
121.02927 10
133.01862 10
133.02859 210
133.0424 21
135.04413 202
135.05865 10
137.05981 10
143.04836 30
149.02303 60
149.04182 10
151.86142 20
161.05984 40
161.09601 42
162.49493 10
163.03897 1478
163.06303 21
163.10893 10
189.05614 20
221.08325 30
221.13292 11
END IONS

BEGIN IONS
SCANS=2062
TITLE=221.0811
MSLEVEL=2
CHARGE=1+
RTINMINUTES=11.58102
ION=[M+NH4]+
50.01575 20
51.02211 10
77.0384 50
79.05556 20
92.02564 30
105.03365 20
133.0293 30
135.04477 40
143.04868 10
149.02458 30
161.05815 10
163.03944 221
END IONS

BEGIN IONS
SCANS=2063
TITLE=221.0812
MSLEVEL=2
CHARGE=1+
RTINMINUTES=11.25746
ION=[M+H]+
51.0214 20
51.02578 10
57.06986 10
58.0649 10
62.92805 10
63.02524 10
77.03813 100
77.05075 10
79.05321 20
92.02513 20
105.03235 20
105.06718 10
115.05545 10
119.08204 10
133.02895 50
135.04448 70
135.05534 10
149.02403 10
161.05984 20
163.02193 10
163.03896 292
163.0569 10
207.99683 10
221.08118 30
END IONS

BEGIN IONS
SCANS=2064
TITLE=221.0816
MSLEVEL=2
CHARGE=1+
RTINMINUTES=7.151283
ION=[M+2Na-H]+
57.06884 10
65.03863 10
77.03858 50
81.06787 20
91.05463 10
92.02649 20
105.03303 10
115.05529 10
133.02876 30
133.03775 10
133.10051 10
135.04257 40
135.05693 10
151.86185 40
163.03934 160
163.05391 50
163.05797 10
163.70457 10
175.0787 10
189.05458 10
END IONS

BEGIN IONS
SCANS=2067
TITLE=221.1173
MSLEVEL=2
CHARGE=1+
RTINMINUTES=15.79825
ION=[M+NH4]+
51.02243 10
53.03986 10
55.01807 30
55.02105 20
55.0533 30
57.06909 160
57.07928 10
62.92797 20
63.02192 10
65.03665 20
66.04169 10
67.05243 10
69.07105 10
71.04859 170
71.05521 20
71.06066 10
77.03774 50
79.05354 60
79.06457 10
81.07046 10
81.08057 10
91.05372 170
91.06271 10
92.04886 20
93.05587 20
93.06966 30
94.06109 30
95.08316 10
99.04488 10
103.05503 30
105.06928 150
105.08214 10
107.0508 30
107.08408 30
109.06543 40
115.05376 80
116.06028 60
116.06595 20
117.07019 30
117.0823 10
118.07887 20
119.0494 30
119.08471 40
119.09581 10
121.06382 80
121.07594 10
123.04293 60
124.04862 10
127.05374 40
128.06087 40
129.06937 20
131.03918 10
131.05055 40
131.06296 10
131.08408 30
131.09235 10
133.06441 30
133.10167 120
133.1133 30
134.0705 10
135.04248 20
135.07652 10
136.067 10
137.05963 433
141.06853 20
142.06261 20
142.07552 20
142.08028 20
143.07281 262
143.08611 20
143.09386 10
144.06099 21
144.07645 319
144.09415 10
145.06474 100
145.09926 10
146.0731 80
146.08136 30
146.08459 10
147.04369 30
147.08067 30
147.08818 10
147.11655 20
148.56943 10
149.05936 150
151.07529 80
151.11615 10
151.86162 50
152.05733 10
159.07983 20
160.08821 50
161.0558 10
161.09589 242
161.11653 20
163.07555 40
163.08231 20
164.0639 10
164.08321 80
165.02876 10
165.05475 493
173.09586 10
175.11176 50
177.08781 10
178.07726 10
178.09882 20
179.08273 10
179.09183 42
179.10719 593
180.09097 11
192.08655 10
192.09647 10
193.12343 50
193.13376 40
194.10619 20
203.06284 10
203.08188 40
203.09265 10
203.11018 30
204.09018 10
205.08212 20
205.09892 10
219.09749 20
220.10846 20
221.1006 31
221.11638 357
END IONS

BEGIN IONS
SCANS=2069
TITLE=221.1177
MSLEVEL=2
CHARGE=1+
RTINMINUTES=15.00929
ION=[M+H]+
55.0168 20
55.05349 40
57.06948 170
62.92966 10
69.07112 10
77.03879 20
79.05422 10
81.07009 20
81.07514 10
83.04791 40
83.08575 10
91.05464 20
95.04893 60
95.08497 10
99.04549 10
105.06918 20
109.02734 10
109.06492 10
109.07476 10
109.10141 10
111.04467 40
111.05238 10
119.0494 20
119.08512 20
123.08216 10
125.0592 50
133.10149 20
137.06035 140
146.06918 10
147.07993 10
151.07581 10
151.11049 50
151.86443 30
160.08916 10
161.09641 10
163.03987 30
165.05614 50
165.07025 20
175.11206 50
178.0761 10
191.08871 10
193.12204 80
206.11185 10
221.11673 90
221.13481 10
END IONS

BEGIN IONS
SCANS=2129
TITLE=223.1332
MSLEVEL=2
CHARGE=1+
RTINMINUTES=10.03741
ION=[M+H]+
55.05383 30
55.06154 10
65.03726 50
67.05282 10
69.0331 10
71.05332 10
77.03809 10
79.054 30
81.06997 10
83.04903 20
83.08462 70
85.02785 20
91.05375 30
91.06678 10
93.04085 10
98.98239 10
99.04241 30
105.03229 20
107.08504 90
109.10121 20
111.04146 10
121.02818 10
121.06299 10
121.1 20
123.07824 20
125.08629 10
125.09579 50
128.06418 10
137.0975 10
139.07661 20
141.05969 10
147.03145 10
147.07661 10
149.02327 90
153.85994 20
165.091 20
181.10326 10
181.12292 50
191.00075 20
207.02835 10
223.11481 10
223.13548 30
223.14388 10
END IONS

BEGIN IONS
SCANS=2138
TITLE=223.9894
MSLEVEL=2
CHARGE=1+
RTINMINUTES=1.141494
ION=[M+NH4]+
58.06505 10
64.97191 60
68.98273 50
77.03786 20
80.9654 30
80.97097 20
82.98269 90
82.99312 10
84.95854 10
93.06057 10
93.06952 20
98.9778 30
103.05462 11
108.96167 509
108.97329 42
110.97741 20
110.98769 20
116.98459 10
126.97208 120
136.96793 10
138.96088 10
138.97221 284
154.96822 80
165.0432 10
165.0537 10
179.95992 20
182.96254 334
183.01057 10
192.00311 10
195.94901 10
200.9595 10
200.97401 60
200.98676 10
208.03047 20
208.04292 10
224.12642 10
END IONS

BEGIN IONS
SCANS=2143
TITLE=224.1272
MSLEVEL=2
CHARGE=1+
RTINMINUTES=26.1809
ION=[M+H]+
58.06794 5
60.08028 6
77.0385 28
79.05372 12
91.05405 15
93.06947 29
121.06481 6
149.02299 5
165.0545 21
224.12839 10
END IONS

BEGIN IONS
SCANS=2147
TITLE=224.1648
MSLEVEL=2
CHARGE=1+
RTINMINUTES=8.774183
ION=[M+H+NH4]+
65.03696 20
77.03793 10
91.05728 20
93.06797 10
109.02858 20
119.04738 10
125.04702 30
125.05528 10
129.07085 20
136.07535 10
140.07091 40
143.08459 10
150.02826 20
150.04037 10
165.05501 20
208.03705 10
224.12601 10
224.1646 20
END IONS

BEGIN IONS
SCANS=2158
TITLE=225.0762
MSLEVEL=2
CHARGE=1+
RTINMINUTES=10.1925
ION=[M+H]+
67.05368 10
77.03789 40
105.03491 10
135.04295 10
149.02271 40
153.06383 20
163.03839 60
163.06213 10
209.03261 10
END IONS

BEGIN IONS
SCANS=2160
TITLE=225.0769
MSLEVEL=2
CHARGE=1+
RTINMINUTES=6.165844
ION=[M+H]+
50.01486 20
51.02194 50
53.0376 10
63.02165 20
64.03015 10
64.92739 30
65.03789 90
77.03827 326
79.05297 60
91.05556 10
92.02518 90
92.03597 20
93.03321 80
93.0412 30
105.03379 40
120.01971 20
121.02802 90
121.03769 20
121.04443 10
133.01492 20
133.02881 140
134.58701 10
135.02901 10
135.04491 151
148.53763 10
149.02318 659
151.86412 10
155.8566 20
162.49754 20
162.50655 11
163.01315 10
163.03897 1336
207.05547 10
207.06801 40
207.09648 20
209.03395 10
225.19743 10
END IONS

BEGIN IONS
SCANS=2178
TITLE=225.1964
MSLEVEL=2
CHARGE=1+
RTINMINUTES=10.56944
ION=[M+H]+
53.03764 10
55.05375 210
55.06331 30
61.03893 250
83.07758 10
83.08564 130
88.02147 30
89.02465 20
91.05516 10
100.11188 130
100.1198 20
119.99302 10
128.06023 10
143.11801 90
165.07079 10
225.13043 20
225.14326 10
225.1804 10
225.19678 263
225.21896 10
END IONS

BEGIN IONS
SCANS=2249
TITLE=226.952
MSLEVEL=2
CHARGE=1+
RTINMINUTES=25.83567
ION=[M+H]+
53.03853 30
54.87491 20
55.0537 1732
56.04882 20
57.06871 20
69.0301 20
79.05234 10
82.06432 60
82.82327 20
83.04787 60
83.05592 11
83.08511 408
83.0984 11
84.08141 21
90.97656 842
90.98926 43
92.05711 10
98.09634 10
99.77452 10
99.78275 20
99.80073 10
100.07507 34
100.09265 14
100.10044 28
100.11183 3030
100.57537 10
100.59049 10
101.34808 10
102.91739 10
110.05939 30
111.04351 20
117.13814 40
127.08436 20
127.09421 10
139.08673 60
140.10501 10
141.11546 20
154.12219 20
158.96492 20
168.13422 10
182.15544 50
199.18181 31
209.16554 432
210.14674 10
210.16005 10
227.1552 20
227.1759 240
227.20309 10
227.21387 10
END IONS

BEGIN IONS
SCANS=2261
TITLE=227.1283
MSLEVEL=2
CHARGE=1+
RTINMINUTES=17.27688
ION=[M+H]+
51.0196 20
53.03856 20
54.8785 33
55.04428 11
55.04649 22
55.05374 1202
55.61242 10
57.0704 30
65.03747 10
67.05435 20
67.06211 10
69.06985 20
70.06453 10
72.07956 10
77.03994 20
79.05363 20
81.06907 30
82.06585 50
83.04952 50
83.08506 298
84.079 10
91.05447 50
91.57944 20
93.06972 20
95.08796 10
98.09585 20
98.10616 10
99.78489 20
100.07549 32
100.11159 2124
100.45845 20
100.83764 10
101.11484 10
101.11916 10
104.06058 10
105.06971 40
105.0764 10
110.06038 20
110.07045 10
111.04324 20
112.07702 20
115.05652 10
117.06881 40
117.07525 10
117.13917 40
117.15643 10
119.0848 10
125.09397 20
126.09149 30
127.05576 10
127.08913 10
128.06326 40
129.07024 50
130.07841 10
131.08595 10
133.10245 20
138.12253 10
139.08734 40
140.10794 20
141.11501 60
141.13358 10
142.07811 10
143.08739 30
143.11917 20
145.10117 30
147.11728 20
147.1282 10
149.13304 10
153.06976 10
154.12344 50
154.14114 10
156.09166 10
157.09988 40
166.08015 10
166.15974 10
169.10313 10
171.11649 50
182.14088 10
182.15424 120
182.16747 10
183.11877 10
185.13557 20
192.13982 10
199.14706 20
199.18085 60
200.18137 10
209.14278 10
209.16582 321
209.18463 20
210.14774 30
213.17792 20
225.16095 30
226.19214 10
227.17703 180
END IONS

BEGIN IONS
SCANS=2270
TITLE=227.1758
MSLEVEL=2
CHARGE=1+
RTINMINUTES=1.227533
ION=[M+H-2H2O]+
53.03904 20
54.87324 11
55.05415 619
69.04263 10
82.065 30
82.98196 10
83.04923 40
83.08529 180
84.9601 30
85.06553 20
94.06366 10
95.06696 10
98.0973 20
99.77703 10
99.79395 12
100.11221 1570
101.58913 10
108.96329 10
110.06057 20
111.95942 10
117.13784 10
126.97338 10
127.08611 10
129.97063 10
139.08121 10
139.09055 20
140.10278 20
141.96999 10
154.1207 10
182.15546 30
185.96236 20
185.96997 10
209.16556 210
209.18546 30
210.15553 10
227.15918 10
227.17693 120
227.19191 10
END IONS

BEGIN IONS
SCANS=2277
TITLE=227.1759
MSLEVEL=2
CHARGE=1+
RTINMINUTES=10.46838
ION=[M+NH4]+
53.03724 11
55.054 499
56.05919 20
57.06875 10
81.06959 30
82.0655 30
83.04901 40
83.08438 180
83.09188 20
84.08002 10
93.07088 10
98.09463 20
100.07637 21
100.0874 11
100.11178 983
100.13182 10
101.1178 11
111.04521 10
112.07635 10
139.08643 10
140.11189 10
141.11458 30
141.61635 10
153.06825 20
154.12253 20
155.12614 10
182.15482 60
183.15939 10
199.1813 20
209.16531 210
210.14819 20
225.1602 20
226.16241 10
226.19005 10
227.17726 80
END IONS

BEGIN IONS
SCANS=2291
TITLE=228.0984
MSLEVEL=2
CHARGE=1+
RTINMINUTES=3.193356
ION=[M+H]+
55.05399 40
77.03993 10
83.06286 20
83.08541 20
84.09298 10
100.11123 40
101.11592 40
101.12833 10
102.05312 10
125.07154 10
171.0742 50
210.16968 30
228.17487 10
228.21649 10
228.2326 20
END IONS

BEGIN IONS
SCANS=2294
TITLE=228.1791
MSLEVEL=2
CHARGE=1+
RTINMINUTES=18.44375
ION=[M+NH4]+
53.03845 30
53.04359 10
55.01854 11
55.05364 566
55.06498 10
56.05824 60
56.06692 10
57.06929 30
59.06104 10
65.03824 20
67.03991 10
67.05387 300
67.06415 10
69.06954 90
69.07361 10
70.06832 10
71.04857 30
77.03688 60
79.05443 60
81.06887 192
81.08118 10
83.08484 110
84.08823 30
85.06407 20
91.05459 20
91.06218 10
93.06978 50
93.07389 10
95.07196 10
95.085 309
97.06126 20
97.06695 30
97.10139 50
97.10986 10
98.099 10
100.11191 298
100.12334 20
101.11552 244
105.07006 20
107.08245 20
109.10149 120
110.0634 10
111.07886 30
119.07969 10
119.08652 60
121.10125 10
123.11683 30
133.10127 30
135.1163 10
137.09554 20
140.08929 10
141.09068 10
147.11617 40
149.1337 10
154.12074 10
173.12923 20
175.14861 60
193.15761 40
210.16997 90
210.18571 30
228.17989 70
228.19951 20
END IONS

BEGIN IONS
SCANS=2296
TITLE=228.196
MSLEVEL=2
CHARGE=1+
RTINMINUTES=8.797639
ION=[M+NH4]+
51.02196 10
53.04032 11
55.05394 365
55.06382 10
56.05699 21
57.03207 20
57.06874 20
65.03861 20
67.04577 10
67.05389 268
69.06928 90
71.04842 30
77.03844 30
79.05501 60
79.06391 10
81.06991 200
83.05466 10
83.07885 10
83.08533 120
83.09234 10
84.08048 10
84.08843 10
85.06316 10
91.05482 40
93.07 60
95.08527 353
95.09434 21
97.06527 30
97.10061 60
97.11355 10
98.08957 10
98.09563 10
99.07891 20
100.07412 10
100.1115 90
101.11642 70
105.06969 30
107.08544 20
109.06314 10
109.10064 140
109.11324 20
111.07739 20
111.09335 10
111.11556 20
119.08491 30
121.10069 30
123.11702 40
125.09489 10
133.10229 40
145.10201 10
147.11739 30
149.13441 10
151.11333 10
151.14795 30
165.13072 10
165.16377 20
175.14848 40
193.16017 30
210.16853 20
210.18018 20
228.17799 20
228.18694 10
228.20219 10
228.2233 10
228.23431 40
END IONS

BEGIN IONS
SCANS=2297
TITLE=228.196
MSLEVEL=2
CHARGE=1+
RTINMINUTES=10.36803
ION=[2M+NH4]+
50.01453 10
51.02094 20
53.03801 80
54.87415 10
55.01884 31
55.02259 11
55.0538 1242
56.04864 11
56.05774 60
57.03278 40
57.06975 90
57.07708 20
65.0385 80
66.83377 21
67.05382 1152
67.06892 11
67.36624 10
67.53304 10
67.98839 10
68.83931 10
69.03195 42
69.06929 468
71.04867 50
71.08653 10
72.04316 30
72.08041 10
73.0651 10
77.03826 90
79.05368 267
80.0618 30
80.81155 11
81.06972 853
81.24207 11
83.04852 10
83.0853 353
83.09557 21
84.07991 10
84.08787 10
85.06505 40
85.10056 20
86.05998 10
86.06661 10
86.09738 10
87.07984 10
88.07458 10
91.05429 120
93.06973 265
93.07828 41
95.08511 1304
95.10535 10
95.3972 12
96.05975 10
97.06444 60
97.10232 160
99.08142 50
100.07567 20
100.11216 80
101.10682 10
101.11529 70
105.07057 60
107.08481 100
109.06539 11
109.10074 435
111.08064 50
111.11503 20
111.12087 10
113.09385 10
115.07472 20
117.06914 20
119.08452 110
121.05807 10
121.10077 50
123.08118 20
123.08637 20
123.11665 100
123.12893 10
125.09713 20
127.07586 10
127.11383 10
129.0909 20
131.08446 40
133.10112 140
135.11598 40
137.09576 40
137.10754 10
141.09163 10
143.12498 10
146.108 10
147.11594 100
149.13269 60
151.10947 20
151.14793 80
155.10434 10
163.14568 10
165.16331 10
175.14793 210
175.16373 20
193.15894 70
210.16911 30
210.18703 20
211.172 20
228.1786 20
228.19522 20
228.23045 10
END IONS

BEGIN IONS
SCANS=2305
TITLE=228.2323
MSLEVEL=2
CHARGE=1+
RTINMINUTES=16.86137
ION=[M+H]+
53.03808 10
55.05402 130
55.06164 10
56.05725 50
56.06329 30
57.06949 40
71.08591 20
74.05917 20
79.05542 10
81.06829 30
83.08486 20
84.09006 20
88.07377 30
88.08136 10
100.11183 173
101.10279 10
101.11515 160
102.09227 20
140.0919 10
154.11903 10
210.16853 50
211.15056 10
212.16914 10
228.17682 50
228.18823 10
228.23343 180
228.24721 20
END IONS

BEGIN IONS
SCANS=2307
TITLE=228.2326
MSLEVEL=2
CHARGE=1+
RTINMINUTES=16.4086
ION=[M+H]+
55.05393 110
55.06196 10
56.05682 70
56.06051 10
57.06961 60
57.07328 10
60.04382 140
67.05455 10
69.06854 10
71.08436 20
81.06928 30
83.0671 20
83.08424 30
84.08797 20
95.08511 20
99.10131 10
100.11175 171
101.11488 180
140.08752 10
175.14905 10
210.1676 40
228.17644 10
228.19263 10
228.20264 10
228.23143 160
END IONS

BEGIN IONS
SCANS=2336
TITLE=229.2161
MSLEVEL=2
CHARGE=1+
RTINMINUTES=24.71571
ION=[M+H]+
55.05363 45
56.05789 15
57.06173 5
57.06937 20
69.06983 5
71.04953 5
71.0848 5
75.04642 5
79.05601 5
81.0696 5
83.08666 5
84.089 5
85.0673 5
89.05956 5
95.08487 5
100.11248 60
100.1225 5
101.10754 10
101.11627 40
101.12507 10
102.11898 10
107.08373 5
114.09077 5
139.09035 5
149.13051 5
156.13815 5
182.15363 5
209.16895 5
211.12679 15
211.17229 15
211.18748 5
229.15419 5
229.18256 10
229.23734 10
END IONS

BEGIN IONS
SCANS=2345
TITLE=230.0813
MSLEVEL=2
CHARGE=1+
RTINMINUTES=6.498178
ION=[M+H]+
77.0395 20
89.03836 10
93.05697 50
115.05483 10
130.06427 50
144.04095 10
146.05946 20
158.05994 20
159.07166 20
170.05949 30
186.05499 30
187.05263 10
187.06316 100
198.05605 30
202.08691 60
230.0806 20
230.10762 10
END IONS

BEGIN IONS
SCANS=2346
TITLE=230.0814
MSLEVEL=2
CHARGE=1+
RTINMINUTES=5.942911
ION=[M+H]+
51.02267 20
53.00009 10
55.01671 20
66.05247 10
68.01526 10
68.99623 10
75.0437 10
77.0383 50
85.0291 10
89.03733 10
90.04609 30
91.05555 40
93.05668 70
94.06553 10
95.01123 10
101.04106 10
104.04924 70
104.05587 20
105.07331 10
114.04577 20
115.05355 30
116.05091 10
117.05709 334
118.03949 20
118.06375 60
118.07165 10
128.04836 10
130.04765 10
130.06459 130
131.04755 20
131.07013 10
132.04291 10
132.0816 20
133.05577 10
134.06097 20
140.04939 10
141.05769 20
142.06589 60
143.07309 20
144.02309 10
144.04466 110
145.05212 347
145.57283 11
146.06023 1131
156.07681 10
156.08244 20
158.05957 100
159.06796 300
159.08112 20
160.08031 10
168.04404 30
168.05872 10
169.05228 60
170.06067 60
172.07819 10
174.09123 11
183.07062 10
184.07463 31
185.43613 10
186.05505 1196
186.0817 10
186.3615 10
186.43979 20
186.44997 11
186.94279 11
187.02663 21
187.06279 2083
187.09816 10
187.12369 10
188.10014 10
189.119 11
198.05423 20
199.06274 20
201.425 11
201.43858 20
202.08649 1439
212.07365 21
214.04904 30
214.058 10
215.0587 30
230.04012 10
230.05122 10
230.05898 21
230.08151 922
END IONS

BEGIN IONS
SCANS=2350
TITLE=230.1147
MSLEVEL=2
CHARGE=1+
RTINMINUTES=1.205967
ION=[M+NH4]+
56.9638 10
66.01928 10
68.98199 10
77.03808 10
82.05252 10
110.00799 20
110.04567 10
125.07601 30
129.03909 20
170.09242 10
END IONS

BEGIN IONS
SCANS=2355
TITLE=230.1392
MSLEVEL=2
CHARGE=1+
RTINMINUTES=1.64205
ION=[M+H]+
54.03339 10
55.05367 70
55.05746 20
69.03328 10
83.04863 40
86.99452 10
96.08152 20
97.03086 10
122.0974 20
127.03142 10
134.09846 10
136.1122 10
137.0957 10
139.11186 10
148.1194 10
154.1245 40
166.12244 40
167.1077 10
184.13542 10
195.10194 10
212.12617 20
213.11281 50
230.13808 60
END IONS

BEGIN IONS
SCANS=2389
TITLE=231.1383
MSLEVEL=2
CHARGE=1+
RTINMINUTES=6.434025
ION=[M+H]+
51.02249 10
57.06899 10
77.03807 30
91.05436 20
105.07067 10
129.07172 20
130.07843 20
141.00009 20
141.0712 20
142.07706 20
143.07414 10
143.08575 10
145.10272 30
155.08508 10
156.09264 20
157.06969 10
157.1012 20
158.02698 10
171.08015 10
171.11443 20
199.11244 60
199.12401 10
END IONS

BEGIN IONS
SCANS=2390
TITLE=231.1383
MSLEVEL=2
CHARGE=1+
RTINMINUTES=6.690133
ION=[M+H]+
77.03861 30
86.09508 10
105.07035 10
117.07058 30
129.06717 10
141.00211 20
141.07094 20
143.08578 20
145.10133 30
156.09482 20
157.06424 20
157.09979 20
158.02725 20
165.07098 10
171.11877 20
199.11063 20
199.12254 10
231.13853 10
END IONS

BEGIN IONS
SCANS=2394
TITLE=231.1452
MSLEVEL=2
CHARGE=1+
RTINMINUTES=7.989542
ION=[M+H]+
56.01291 30
57.06975 10
71.06042 30
77.03937 70
85.03941 10
114.06444 10
140.99873 20
141.00237 20
141.06995 10
158.02914 10
231.09068 10
END IONS

BEGIN IONS
SCANS=2415
TITLE=232.0737
MSLEVEL=2
CHARGE=1+
RTINMINUTES=1.574092
ION=[2M+NH4]+
84.04453 10
84.96067 10
122.05641 10
137.0836 10
200.04633 10
232.06918 10
END IONS

BEGIN IONS
SCANS=2422
TITLE=232.1183
MSLEVEL=2
CHARGE=1+
RTINMINUTES=1.580917
ION=[M+H]+
78.04206 10
116.07017 10
122.0609 20
137.08382 20
200.0463 30
200.06564 10
232.07735 20
END IONS

BEGIN IONS
SCANS=2440
TITLE=233.1026
MSLEVEL=2
CHARGE=1+
RTINMINUTES=10.36036
ION=[M+NH4]+
51.02253 20
55.01809 10
57.06887 20
59.04872 10
67.05406 20
69.03339 20
77.0385 50
79.05396 40
81.07194 10
83.04855 10
91.0539 40
93.06561 10
93.07035 20
93.08038 10
95.04966 10
95.08549 20
97.0635 20
103.05396 10
103.05937 10
105.03276 10
105.07022 50
105.08548 10
107.0467 20
109.06596 10
109.10303 10
115.05763 10
116.06371 10
117.06919 20
117.07527 10
119.08551 20
121.06427 40
121.10234 20
123.04287 10
127.05463 10
128.06091 10
129.06705 10
131.05328 10
131.08665 20
132.90411 10
133.10069 10
135.08025 20
137.09564 50
137.10487 10
141.07008 30
142.07375 10
142.07996 20
142.08749 10
143.08862 20
145.06606 20
145.10117 30
147.08641 30
147.11763 40
149.09621 40
151.85873 10
152.06506 10
155.0955 10
156.09396 20
156.10316 10
157.06482 10
157.09041 10
157.10168 50
158.11414 10
159.04399 20
159.05264 10
159.08003 20
160.08504 10
160.09047 10
163.10924 10
165.06897 10
167.08459 10
169.10184 10
171.11649 10
172.12502 20
173.09428 20
173.12192 10
173.13226 20
175.11372 50
175.12798 20
177.09076 10
181.09874 10
182.10983 10
187.11208 10
187.14781 20
189.12923 10
191.14095 10
197.13368 20
215.14536 30
233.15649 30
END IONS

BEGIN IONS
SCANS=2448
TITLE=233.1539
MSLEVEL=2
CHARGE=1+
RTINMINUTES=10.48382
ION=[2M+H]+
55.01733 659
55.05416 57
57.03277 10
57.0694 130
59.01227 192
59.04886 10
65.03829 30
66.04624 10
67.05439 20
69.03263 50
69.06895 20
77.03936 30
79.05371 40
81.0701 20
83.04984 10
85.06491 30
87.04367 408
91.05361 70
93.06882 20
94.04128 10
95.04953 30
99.04389 387
101.02342 20
103.0542 20
105.03722 10
105.06943 60
107.0516 20
107.08421 20
108.05642 10
109.06524 20
109.0705 20
114.65122 11
115.0389 605
115.34503 10
116.0618 50
117.06937 30
119.08556 30
119.10192 10
121.06492 80
121.10021 30
128.06406 20
129.0706 20
129.07506 10
131.04726 30
131.06078 20
131.08513 40
133.0666 20
133.1111 10
135.07823 40
141.07205 50
142.07727 30
143.08507 30
144.0592 10
145.06386 20
145.10117 50
147.08098 20
147.11523 20
149.09595 80
153.07147 10
155.07877 10
155.08511 10
156.09784 10
157.10141 20
158.07156 10
159.0433 30
159.06503 80
159.08049 130
163.07446 10
167.08624 20
171.07887 10
173.09671 20
175.11449 10
177.09229 20
185.09425 30
185.10339 10
186.10413 40
189.1277 30
215.10602 10
215.14209 50
218.12901 10
233.06306 10
233.12022 20
233.15427 380
END IONS

BEGIN IONS
SCANS=2450
TITLE=233.1541
MSLEVEL=2
CHARGE=1+
RTINMINUTES=6.513216
ION=[M+H]+
81.06961 10
105.07027 10
115.0551 10
117.06694 10
119.08672 10
128.06203 10
130.07547 10
131.08545 20
137.09647 10
142.07928 10
143.0845 30
145.10123 20
147.11765 10
149.09772 20
151.85838 20
159.12503 10
162.06418 10
163.11073 20
173.13457 10
177.09137 10
END IONS

BEGIN IONS
SCANS=2452
TITLE=233.1544
MSLEVEL=2
CHARGE=1+
RTINMINUTES=8.15675
ION=[M+H]+
67.05294 10
77.03687 20
79.05308 20
81.06983 40
91.05379 10
93.06949 30
95.04945 20
95.08401 10
105.06937 30
107.05287 10
107.08379 10
115.0533 30
117.0681 10
119.08468 40
129.06946 10
131.08669 10
147.08244 20
149.09818 10
155.08623 20
156.0939 40
157.10571 20
161.13208 10
169.10583 10
172.13266 10
173.12898 10
175.11299 30
182.11449 10
189.13205 10
191.14238 10
215.14124 20
233.15253 20
233.15935 20
END IONS

BEGIN IONS
SCANS=2454
TITLE=233.1661
MSLEVEL=2
CHARGE=1+
RTINMINUTES=8.339142
ION=[M+2H]+
55.01812 10
62.9293 10
67.05436 20
69.03385 20
71.04831 10
77.03915 10
79.05473 30
81.06969 10
91.05442 40
93.06615 10
95.08398 20
99.04336 30
116.06322 10
119.087 30
121.10031 10
123.08055 10
128.05984 10
129.07066 10
133.06544 10
133.10312 10
137.09636 20
141.06969 10
142.07883 10
143.08755 10
145.06142 10
145.09818 20
147.08437 10
147.11716 10
172.12337 10
173.13577 10
182.10974 10
187.14778 10
189.12653 10
233.157 10
END IONS

BEGIN IONS
SCANS=2483
TITLE=234.1613
MSLEVEL=2
CHARGE=1+
RTINMINUTES=13.06367
ION=[M+H]+
55.05393 50
55.05685 20
57.06923 50
62.93326 10
69.06953 50
72.04529 10
72.07822 10
79.05553 10
81.06865 10
83.08536 30
88.07407 10
95.08479 20
97.1014 30
100.07498 10
107.08709 10
111.07865 20
114.09236 20
125.10122 10
151.86369 30
151.87845 10
163.15211 10
181.15833 10
192.8877 10
198.18594 20
234.16093 20
234.16985 10
234.1973 10
END IONS

BEGIN IONS
SCANS=2484
TITLE=234.1857
MSLEVEL=2
CHARGE=1+
RTINMINUTES=5.197428
ION=[M+H]+
55.05478 10
58.0641 10
62.92921 80
69.0694 10
73.06636 10
77.0373 30
86.0898 10
86.09636 50
86.10874 10
91.05471 10
103.05255 20
105.06765 20
114.12774 170
114.13856 10
116.07057 20
133.06294 10
151.86195 373
155.07065 10
179.86649 20
179.8763 10
192.88727 10
207.87701 20
220.89056 20
END IONS

BEGIN IONS
SCANS=2485
TITLE=234.2064
MSLEVEL=2
CHARGE=1+
RTINMINUTES=6.715111
ION=[M+NH4]+
56.04896 10
58.06717 10
59.04903 20
62.92191 10
62.9291 60
69.06851 10
71.08677 20
73.06544 10
74.06009 10
88.07539 40
96.05169 10
111.11574 10
151.85039 10
151.86205 160
169.87325 10
179.86954 30
186.18619 50
220.89653 20
234.20786 40
END IONS

BEGIN IONS
SCANS=2504
TITLE=235.1697
MSLEVEL=2
CHARGE=1+
RTINMINUTES=15.43444
ION=[M+H]+
57.06953 426
62.92801 10
70.07261 10
91.05226 10
93.06801 10
95.04761 20
95.05607 10
95.08688 20
105.07182 10
107.04813 20
121.06423 10
123.04701 30
135.07965 20
137.0582 10
149.09435 10
163.07623 20
177.08861 10
179.07777 10
179.08992 10
179.10667 313
179.1235 20
191.08652 10
207.11667 10
219.13649 10
235.15321 10
235.17003 431
END IONS

BEGIN IONS
SCANS=2515
TITLE=236.1051
MSLEVEL=2
CHARGE=1+
RTINMINUTES=1.832728
ION=[M+H]+
58.06427 10
64.92516 5
67.05416 5
79.05329 5
81.06823 5
82.07342 5
99.08001 5
108.08247 10
111.07709 5
111.08624 5
120.07919 5
137.06122 5
138.03188 45
138.04276 10
140.10638 20
147.07803 5
153.86038 30
153.87091 10
181.86938 10
222.89636 5
236.14771 10
236.155 5
236.16705 5
END IONS

BEGIN IONS
SCANS=2532
TITLE=237.0762
MSLEVEL=2
CHARGE=1+
RTINMINUTES=10.65334
ION=[M+2Na]+
59.04978 10
65.03882 30
81.06788 10
89.05948 30
93.03296 40
93.0406 10
121.02786 40
149.00807 20
149.02332 220
149.03835 20
153.0649 10
167.08675 10
181.06459 10
193.0502 100
195.11528 10
237.07884 10
END IONS

BEGIN IONS
SCANS=2533
TITLE=237.0762
MSLEVEL=2
CHARGE=1+
RTINMINUTES=4.550711
ION=[M+H-H2O]+
57.06975 20
65.04025 30
91.05172 10
93.03373 30
121.0287 20
121.04089 10
149.02328 270
149.04144 20
153.86008 20
154.86789 10
155.85568 10
192.14738 10
193.05051 90
237.07893 10
END IONS

BEGIN IONS
SCANS=2534
TITLE=237.0762
MSLEVEL=2
CHARGE=1+
RTINMINUTES=10.1925
ION=[M+NH4]+
57.06951 31
65.0383 394
65.04876 10
80.02418 20
80.02949 10
93.0335 246
119.04855 10
120.63843 11
121.02867 434
148.52557 20
148.53183 14
149.00137 26
149.02339 3575
149.71121 10
150.16798 10
176.0464 10
192.41074 10
193.0274 42
193.04974 1527
193.1095 12
193.33913 10
194.03242 11
208.12769 10
237.077 200
237.09528 20
END IONS

BEGIN IONS
SCANS=2535
TITLE=237.0762
MSLEVEL=2
CHARGE=1+
RTINMINUTES=8.339294
ION=[M+H-H2O]+
57.06921 11
59.04901 20
64.8247 11
65.03815 485
65.149 11
80.02556 10
80.0345 10
81.06819 10
91.05378 11
93.03316 407
109.10294 10
111.04571 11
121.02874 574
129.03188 20
148.52782 10
148.53432 26
148.55072 20
148.99631 20
149.00334 32
149.00757 59
149.02357 5690
149.05566 10
149.07011 16
149.25883 10
149.59756 10
149.64438 10
149.67998 10
149.75302 10
149.83171 10
150.02916 10
150.06854 10
150.67491 10
192.41069 20
193.01958 20
193.05009 1863
194.05357 10
236.29874 20
237.07625 305
237.09784 10
237.11298 10
END IONS

BEGIN IONS
SCANS=2536
TITLE=237.0762
MSLEVEL=2
CHARGE=1+
RTINMINUTES=5.415117
ION=[M+Na]+
57.06871 10
59.05444 10
149.02281 10
153.86118 30
237.15172 10
END IONS

BEGIN IONS
SCANS=2537
TITLE=237.0762
MSLEVEL=2
CHARGE=1+
RTINMINUTES=11.48763
ION=[M+H]+
57.07263 10
59.04845 10
65.0379 90
77.03718 10
79.05364 10
91.05509 10
93.03396 90
93.06791 10
95.08483 10
121.0286 100
121.04178 30
149.02338 1445
149.05679 10
153.85973 10
154.85574 10
178.0806 10
179.08656 11
189.06882 20
193.04977 603
193.07191 33
195.12402 10
219.12903 10
237.07639 90
237.1442 10
237.17249 10
END IONS

BEGIN IONS
SCANS=2539
TITLE=237.0764
MSLEVEL=2
CHARGE=1+
RTINMINUTES=6.591039
ION=[M+H]+
57.07094 10
121.02908 20
149.02354 40
153.85951 10
179.10632 10
192.13748 10
237.1498 10
END IONS

BEGIN IONS
SCANS=2540
TITLE=237.0765
MSLEVEL=2
CHARGE=1+
RTINMINUTES=5.020595
ION=[M+2H]+
57.0691 10
62.92701 20
77.03913 10
91.05382 10
93.06909 20
149.02373 20
153.86099 20
END IONS

BEGIN IONS
SCANS=2543
TITLE=237.1486
MSLEVEL=2
CHARGE=1+
RTINMINUTES=7.8665
ION=[M+H]+
57.06946 20
67.05543 10
77.03909 10
79.05286 10
83.04854 10
91.05279 10
93.06953 10
95.04866 20
105.06925 10
109.06475 20
119.08647 10
121.06316 10
135.08179 20
137.06012 20
144.09064 10
149.02338 20
151.07742 10
159.12035 20
163.07858 20
177.12672 10
181.08498 20
219.13811 20
237.14804 30
END IONS

BEGIN IONS
SCANS=2557
TITLE=238.108
MSLEVEL=2
CHARGE=1+
RTINMINUTES=5.058828
ION=[M+H]+
60.04392 40
64.92616 10
64.9343 10
65.04002 10
70.02743 20
80.04835 10
91.05386 70
102.05766 10
120.0655 30
151.86259 40
155.85838 80
155.87207 20
183.86389 10
196.88348 10
238.11481 10
238.1841 10
END IONS

BEGIN IONS
SCANS=2581
TITLE=239.1275
MSLEVEL=2
CHARGE=1+
RTINMINUTES=9.15325
ION=[M+H]+
50.01342 10
51.02475 20
55.05465 10
59.04874 30
59.05522 10
77.02612 10
77.03836 248
77.04851 21
77.4944 10
79.05499 10
81.07194 10
91.05306 40
93.06955 10
95.04914 11
105.03319 657
105.06898 20
107.08513 30
107.09435 10
117.06749 20
121.06449 20
123.04256 10
128.06093 10
131.08667 10
133.10213 40
135.11761 10
146.076 10
152.06192 10
155.08534 10
161.09709 40
163.07567 130
169.09918 10
179.1067 40
183.11299 10
END IONS

BEGIN IONS
SCANS=2585
TITLE=239.1283
MSLEVEL=2
CHARGE=1+
RTINMINUTES=7.475745
ION=[M+H]+
55.05367 10
57.06985 10
67.05476 20
79.05376 10
83.04974 10
83.05366 10
85.02748 70
91.05377 10
91.05961 10
93.06904 10
95.08654 10
97.06488 20
97.07072 10
105.07082 10
107.08571 20
107.10013 10
109.0663 20
109.10027 20
113.09659 10
119.08591 10
125.09528 20
137.09328 30
137.10034 10
139.07542 10
155.85966 10
161.09447 10
163.03748 20
163.07497 10
179.10994 10
181.08841 10
221.11635 20
END IONS

BEGIN IONS
SCANS=2586
TITLE=239.1285
MSLEVEL=2
CHARGE=1+
RTINMINUTES=9.376839
ION=[M+H]+
50.02249 10
51.02289 50
53.03881 10
55.05481 10
57.03353 40
57.04213 20
57.06715 10
58.85932 11
59.04883 952
59.05836 45
77.03831 540
79.0548 10
99.04601 10
99.07931 10
104.69142 12
105.03334 1530
107.08747 10
117.09332 20
123.04538 10
133.10152 10
141.07115 10
163.07553 398
239.10455 10
239.17874 10
END IONS

BEGIN IONS
SCANS=2591
TITLE=239.1794
MSLEVEL=2
CHARGE=1+
RTINMINUTES=15.70345
ION=[M+H-H2O]+
57.06906 10
67.05407 10
79.05374 10
91.05569 10
129.06822 10
141.06989 10
153.06972 10
155.08958 10
165.07281 10
167.08781 10
168.0946 10
169.10242 10
173.13359 10
183.11716 10
197.13206 20
211.14816 10
221.07767 10
221.13307 10
239.14394 10
239.17944 40
239.24809 10
END IONS

BEGIN IONS
SCANS=2594
TITLE=239.1802
MSLEVEL=2
CHARGE=1+
RTINMINUTES=12.64198
ION=[M+H]+
55.05401 10
57.07062 20
67.05539 10
77.03808 30
79.05528 20
91.05372 20
95.08891 10
105.03363 10
105.07064 20
107.08318 10
117.07164 10
117.07763 10
119.0866 10
128.06316 10
129.06886 30
133.10001 10
141.07022 60
141.08247 10
153.07031 20
154.07961 30
155.08685 50
156.0954 10
157.1031 10
157.16769 10
159.11697 10
165.07027 20
167.08542 20
168.09325 10
169.10118 50
171.11832 20
173.13222 10
180.08984 10
181.1022 20
183.11703 40
195.11993 10
197.13263 40
197.14142 20
211.1505 30
224.15514 10
239.1796 110
END IONS

BEGIN IONS
SCANS=2600
TITLE=239.2375
MSLEVEL=2
CHARGE=1+
RTINMINUTES=16.01516
ION=[M+H]+
55.0531 20
57.06932 20
59.04694 10
67.05307 10
69.07024 10
81.06821 10
83.08504 10
91.05319 20
91.06297 10
95.08615 30
109.10349 10
141.0683 10
169.10437 10
221.13226 10
239.1778 10
END IONS

BEGIN IONS
SCANS=2602
TITLE=239.2484
MSLEVEL=2
CHARGE=1+
RTINMINUTES=10.10781
ION=[M+H]+
53.03797 20
54.87248 11
55.05379 431
55.06228 42
57.04393 10
57.05472 10
57.06942 258
57.07803 21
57.37509 10
74.09684 40
77.03852 10
78.04237 10
83.08503 110
83.09627 20
84.07906 20
86.09511 10
89.05896 10
100.77446 11
101.0956 22
101.10713 752
101.12423 11
104.04896 10
105.05213 10
130.15903 181
130.17461 20
153.93633 10
156.65067 30
157.02811 10
157.04984 10
157.08885 10
157.12488 20
157.13347 10
157.1445 27
157.16986 4007
157.42621 13
157.54713 10
157.68359 10
157.77588 10
157.83229 10
158.40338 10
159.01218 10
165.07544 20
179.08234 10
183.18672 20
200.7511 10
202.32748 10
238.45062 20
238.46262 30
238.50806 20
238.92508 10
238.96846 10
239.11047 10
239.13493 10
239.17676 10
239.18913 22
239.20055 20
239.21169 30
239.24838 3228
239.27818 22
END IONS

BEGIN IONS
SCANS=2604
TITLE=240.0695
MSLEVEL=2
CHARGE=1+
RTINMINUTES=7.803589
ION=[M+H]+
65.03889 30
80.05019 50
89.05981 70
89.06819 10
91.04298 10
92.04923 20
92.06249 10
97.00953 20
98.53162 10
109.0098 20
119.03515 30
119.04295 10
124.02097 80
150.00227 10
151.99854 21
152.01636 950
155.79318 11
195.13914 10
END IONS

BEGIN IONS
SCANS=2614
TITLE=240.1961
MSLEVEL=2
CHARGE=1+
RTINMINUTES=10.49941
ION=[M+NH4]+
53.03835 10
55.01917 20
55.02595 10
55.05414 120
55.06987 10
56.05008 20
57.0335 40
57.06861 10
67.05412 150
69.06968 30
73.03008 10
77.03782 40
77.04794 10
79.05349 60
81.06982 130
81.07785 20
83.04936 10
83.0852 20
91.05364 30
93.06914 110
93.07716 20
95.08455 190
97.06382 20
105.06806 10
107.08492 50
107.09576 20
109.10158 30
119.08575 10
121.10108 80
121.10847 10
123.11483 10
131.08488 30
135.11578 10
137.10049 10
145.10046 40
159.11713 10
163.14745 10
177.16316 10
187.14738 10
223.1674 10
240.19202 10
240.25195 20
END IONS

BEGIN IONS
SCANS=2619
TITLE=240.2088
MSLEVEL=2
CHARGE=1+
RTINMINUTES=4.830039
ION=[M+H]+
62.92773 10
71.05968 50
113.07048 40
153.13376 10
153.85999 30
226.92172 10
240.20773 60
END IONS

BEGIN IONS
SCANS=2631
TITLE=241.1231
MSLEVEL=2
CHARGE=1+
RTINMINUTES=6.683994
ION=[M+2H]+
105.07267 10
140.07948 10
141.07632 10
155.08641 20
156.09811 10
157.10452 10
165.05656 10
165.07034 40
166.07695 10
167.08696 10
178.09525 10
180.09377 30
195.11514 10
195.1237 10
211.07716 10
223.11119 20
241.12234 20
END IONS

BEGIN IONS
SCANS=2632
TITLE=241.1232
MSLEVEL=2
CHARGE=1+
RTINMINUTES=6.428217
ION=[M+2H]+
114.91189 10
143.0827 10
145.06418 10
152.06104 10
165.0696 30
167.0731 10
167.0863 10
171.08083 10
171.11554 10
199.07793 10
211.08267 10
241.12195 30
END IONS

BEGIN IONS
SCANS=2638
TITLE=241.1596
MSLEVEL=2
CHARGE=1+
RTINMINUTES=11.96381
ION=[M+H-H2O]+
51.02537 10
55.05454 30
65.03414 10
67.05306 30
69.03461 10
77.03808 60
77.048 10
79.05379 30
81.06935 20
91.05407 80
91.06199 10
93.07113 20
95.04847 20
97.06815 10
105.06976 60
107.08753 20
115.05406 50
117.06879 20
117.07652 10
119.04854 10
119.08482 50
121.06333 10
121.10015 20
128.06262 40
129.06773 30
129.07312 40
131.08594 50
133.06293 20
133.08882 10
133.10201 20
135.0793 20
141.05193 10
141.06981 80
142.07739 60
143.08624 70
143.09895 10
144.09299 10
145.10107 20
147.08293 10
152.06226 70
153.0695 90
154.07718 50
155.08589 60
155.10011 10
156.09384 50
157.06429 20
157.1021 70
158.10889 10
159.08249 10
159.11725 10
161.09695 10
165.0705 50
166.07718 30
167.08427 80
167.09415 10
168.05817 10
168.09276 50
169.06544 20
169.10152 30
170.10883 10
171.08105 20
171.11687 70
172.12515 10
177.06889 10
178.07742 40
179.08482 30
180.09166 40
181.0666 20
181.10106 20
182.07162 10
182.10722 20
183.0804 30
183.11708 40
184.12312 10
185.09866 20
185.13333 50
192.09554 30
193.10146 100
195.11507 30
196.09557 10
196.12544 20
197.09612 30
197.13222 80
198.14175 10
199.07883 10
199.11296 30
199.14894 30
208.12537 30
211.1134 20
212.1169 10
212.15746 10
213.16943 10
223.15126 20
226.13515 30
241.15878 40
END IONS

BEGIN IONS
SCANS=2644
TITLE=241.1954
MSLEVEL=2
CHARGE=1+
RTINMINUTES=11.61158
ION=[M+H-H2O]+
55.05383 30
67.05398 30
69.0323 10
69.07064 20
69.07658 10
79.05507 10
81.07156 20
91.05362 30
93.07012 20
95.08665 20
105.07007 30
107.08603 10
109.09997 10
115.05589 10
117.06893 30
119.08415 20
121.10171 30
128.06516 20
129.07048 60
130.08041 20
131.08496 50
133.10074 20
141.06996 20
142.07922 30
143.08476 30
145.0946 10
145.10197 40
147.12154 10
153.06586 10
153.06964 10
155.08549 40
157.10219 30
159.11693 30
161.1322 10
167.0851 10
169.09491 10
169.10188 20
170.10918 10
171.119 40
171.13168 10
173.13374 20
173.17046 10
180.08981 10
183.11903 10
185.1322 50
187.14751 10
197.13838 10
197.1481 10
199.14803 30
199.15382 20
199.16808 10
213.1631 20
241.19534 120
END IONS

BEGIN IONS
SCANS=2645
TITLE=241.1954
MSLEVEL=2
CHARGE=1+
RTINMINUTES=13.04081
ION=[M+H-H2O]+
55.05409 30
65.03731 10
67.05322 40
69.06944 20
77.03771 30
79.05354 30
81.07043 20
91.05296 50
93.06931 30
95.08517 30
95.09067 10
105.03476 10
105.063 10
105.06999 70
107.08326 10
109.1018 20
115.05163 10
117.06914 90
117.07859 10
119.08459 20
121.10116 20
127.06442 20
128.06245 40
128.06873 10
129.06949 70
129.08395 10
131.08539 60
133.10158 30
141.07001 40
142.07639 40
143.0864 80
145.10069 60
145.11423 10
147.11668 20
153.06882 20
154.07639 20
155.08438 40
156.09361 20
157.10181 100
158.10774 10
159.11774 70
161.13234 20
167.08725 10
168.09047 20
169.10088 40
170.10991 30
171.1171 120
171.12817 30
173.13081 50
184.12535 10
185.13371 80
186.14079 20
187.1459 10
197.13274 30
199.14867 100
199.16972 10
212.15796 10
213.14946 20
213.16515 20
223.14642 10
239.17827 20
240.39096 10
241.1618 20
241.19611 262
END IONS

BEGIN IONS
SCANS=2647
TITLE=241.1957
MSLEVEL=2
CHARGE=1+
RTINMINUTES=16.26213
ION=[M+H-H2O]+
55.05236 20
67.05318 20
69.06854 10
81.06913 10
83.08478 10
91.05461 30
91.05831 10
105.06885 20
117.06912 20
128.06258 20
129.06879 10
131.08308 10
143.08684 20
145.0985 20
155.08778 10
157.10075 50
159.12177 10
160.12755 10
171.11742 20
173.13335 20
185.13826 10
199.14725 10
199.16093 10
241.1983 20
END IONS

BEGIN IONS
SCANS=2666
TITLE=242.2124
MSLEVEL=2
CHARGE=1+
RTINMINUTES=18.4666
ION=[M+H]+
53.03737 20
53.04365 10
55.05399 120
57.03357 10
57.06823 20
67.05398 90
69.03256 10
69.06942 50
79.05436 30
81.07025 90
81.07931 10
81.084 20
83.08603 70
85.11443 10
91.05456 10
93.06931 30
95.07722 10
95.08501 120
97.10127 40
97.10847 10
105.07054 20
105.07662 10
107.08413 20
109.10148 50
119.08541 30
121.09934 20
123.11681 50
125.09451 10
133.09982 30
137.13361 10
147.11713 20
151.11263 10
189.16383 30
207.17015 10
225.18762 10
242.16685 20
242.24677 10
END IONS

BEGIN IONS
SCANS=2667
TITLE=242.2128
MSLEVEL=2
CHARGE=1+
RTINMINUTES=18.26073
ION=[M+NH4]+
53.0406 21
55.05366 277
56.05623 10
57.0322 30
57.06926 50
65.03743 10
67.04758 20
67.05429 232
67.06427 20
69.06938 100
69.08168 10
71.04907 10
71.08497 10
74.05894 20
77.03859 10
79.05375 41
81.07002 161
81.08447 10
83.04899 20
83.08551 80
85.06679 10
86.06184 10
91.05409 40
91.06247 10
93.05962 10
93.0698 60
95.07889 30
95.0855 215
95.10083 10
97.06412 10
97.10103 50
105.07143 50
107.0849 40
109.10076 90
111.08134 10
111.0921 10
111.11707 20
119.08616 30
121.10214 20
123.07811 10
123.11737 10
125.09722 20
133.09515 10
133.10023 20
137.0946 10
139.1125 20
147.1188 30
149.13197 30
151.10931 10
161.12804 10
163.14774 20
189.16335 30
200.23827 10
207.17458 30
242.21472 10
242.24843 130
242.27457 10
END IONS

BEGIN IONS
SCANS=2670
TITLE=242.2482
MSLEVEL=2
CHARGE=1+
RTINMINUTES=18.27303
ION=[M+H-H2O]+
55.05363 20
57.0693 30
67.05407 50
69.0689 20
71.08319 10
74.06 30
81.06835 10
93.07112 10
95.08546 30
97.1012 20
107.086 10
109.1004 20
133.10004 20
242.2495 140
END IONS

BEGIN IONS
SCANS=2671
TITLE=242.2482
MSLEVEL=2
CHARGE=1+
RTINMINUTES=19.20998
ION=[M+H]+
57.06938 20
74.06049 20
74.06832 10
182.15109 10
242.24895 130
END IONS

BEGIN IONS
SCANS=2676
TITLE=242.9263
MSLEVEL=2
CHARGE=1+
RTINMINUTES=25.86608
ION=[M+NH4]+
55.05422 20
71.0847 10
90.97815 10
100.07538 10
100.11579 20
106.95087 40
170.15401 20
198.15588 10
199.18013 10
225.19359 10
243.1207 10
243.16096 20
END IONS

BEGIN IONS
SCANS=2677
TITLE=243.0203
MSLEVEL=2
CHARGE=1+
RTINMINUTES=1.134942
ION=[2M+Na]+
55.05439 10
56.96577 10
57.06904 10
58.06548 40
58.06991 10
62.06005 10
64.9276 10
64.97209 40
65.97249 10
67.0512 20
68.98179 30
70.06363 10
80.96735 10
81.06039 10
81.06857 20
82.98326 40
84.08175 10
84.95952 20
93.06948 10
98.97802 10
100.0367 10
102.0914 60
108.95162 10
108.96192 170
109.9628 60
110.9593 10
110.97816 20
114.09073 10
123.11719 10
123.12908 10
124.9369 10
126.96482 10
126.97249 40
127.96787 10
136.95364 10
136.96022 10
136.96899 20
138.97253 90
138.98911 10
139.97382 60
150.93938 10
152.95885 10
153.98523 10
154.96867 70
155.97194 20
156.10185 30
170.94551 20
180.9559 20
182.963 270
182.98236 20
183.06451 10
183.94173 10
183.96213 120
183.97655 40
183.98187 10
184.1702 10
184.96169 10
196.94756 10
198.14972 20
200.97115 20
201.9749 10
202.11435 10
224.94247 30
226.14818 20
243.08119 10
243.11852 20
243.17303 40
END IONS

BEGIN IONS
SCANS=2696
TITLE=243.2116
MSLEVEL=2
CHARGE=1+
RTINMINUTES=14.08574
ION=[M+H-H2O]+
55.05509 20
67.05292 20
69.06847 20
79.05047 10
81.07231 20
91.05362 40
93.06949 10
100.07642 10
105.06916 30
107.08518 10
117.07043 30
119.08708 10
129.06921 10
131.088 30
133.10458 10
145.1011 40
147.11684 10
157.08694 10
159.11755 20
161.13632 10
170.1543 10
171.11864 20
173.1319 20
173.14748 10
187.14386 10
187.15714 10
198.14874 10
201.16417 10
226.14343 10
243.18121 10
243.21124 80
END IONS

BEGIN IONS
SCANS=2699
TITLE=244.0973
MSLEVEL=2
CHARGE=1+
RTINMINUTES=7.780144
ION=[M+H]+
51.02212 20
53.03799 40
65.03772 50
66.04567 10
68.99641 20
69.06984 10
71.04907 20
77.03915 30
79.05103 10
81.03286 40
81.05721 10
82.04107 10
91.05351 40
92.04877 120
93.03556 10
93.05728 90
94.0404 10
94.04683 10
95.04837 20
95.05362 10
96.02197 10
104.04866 40
104.06369 10
105.07081 10
109.02845 130
110.05984 10
111.04504 20
115.05557 30
117.05653 30
118.06424 70
123.04356 40
124.03954 20
124.05163 50
127.05632 10
128.05046 30
128.06493 20
129.05608 10
129.07066 40
130.06479 50
130.07635 20
131.05225 20
138.05235 10
139.04774 20
139.05186 40
139.06149 40
140.0437 20
140.04977 30
141.05684 30
141.07045 10
142.06679 70
143.06247 10
143.07362 60
144.04555 10
144.08055 150
144.09219 20
146.06177 10
151.04326 10
152.03609 10
154.06526 90
154.07462 10
155.05544 10
155.07538 30
156.08089 150
157.06477 10
158.05975 150
158.20073 10
166.05157 10
166.06575 90
167.07376 50
168.08357 10
169.06197 10
170.05878 30
170.07935 10
170.09427 10
171.06743 40
172.07607 150
172.09177 20
173.08357 50
173.09871 10
182.05849 40
182.07339 10
183.06801 140
183.08394 10
184.05229 30
184.07661 140
185.04732 20
185.06334 10
185.08392 90
185.09639 10
186.05634 20
186.08733 10
194.05988 20
196.07635 10
197.08734 10
198.08846 20
199.06303 30
199.071 20
199.0818 10
200.04924 10
200.07169 210
200.09254 10
201.07932 579
201.10271 10
201.72942 10
211.06219 50
212.07111 100
212.07909 40
214.08717 20
214.10005 10
215.0946 50
216.07132 10
216.10248 559
226.08968 30
228.07018 10
229.07195 20
244.097 281
244.12894 20
244.16136 10
244.22833 10
END IONS

BEGIN IONS
SCANS=2704
TITLE=244.1298
MSLEVEL=2
CHARGE=1+
RTINMINUTES=1.23415
ION=[M+H]+
69.06903 10
75.04338 10
81.07051 20
126.05546 10
184.95905 20
185.0919 10
186.07558 10
END IONS

BEGIN IONS
SCANS=2711
TITLE=244.1912
MSLEVEL=2
CHARGE=1+
RTINMINUTES=7.204672
ION=[M+H]+
51.99367 10
55.05352 50
57.03354 10
57.07075 40
67.0474 10
67.05431 70
69.06864 40
71.05032 20
71.0833 20
77.03833 30
79.05434 70
81.06904 140
81.07917 10
83.04957 10
83.08572 20
85.06345 10
87.04404 10
91.05462 40
91.06241 10
93.06948 40
95.05002 10
95.08535 40
97.06324 40
97.07562 10
97.09925 10
105.06336 10
105.06922 30
107.08717 30
111.08121 30
117.06957 10
121.10182 20
123.11654 10
125.096 10
131.08681 30
133.10156 80
135.1163 20
145.09985 30
147.11639 30
149.0983 10
149.13319 20
149.1478 10
151.11253 40
163.11031 10
163.14928 20
167.1386 20
167.14513 30
173.13324 30
191.1418 20
209.15392 40
END IONS

BEGIN IONS
SCANS=2713
TITLE=244.2024
MSLEVEL=2
CHARGE=1+
RTINMINUTES=25.88124
ION=[M+H]+
55.04869 10
55.05427 80
57.06925 20
71.08443 10
82.06376 20
83.04951 10
83.08497 30
84.07997 10
90.97598 30
99.78534 10
100.07577 10
100.09041 10
100.11165 247
100.1226 20
107.96714 40
110.05819 10
111.04343 20
111.05027 10
117.13991 10
128.06995 20
199.15031 10
199.17696 10
209.16519 60
209.18198 10
226.19424 20
227.17609 50
227.19414 10
244.12801 10
244.16946 10
244.20416 110
END IONS

BEGIN IONS
SCANS=2741
TITLE=245.1323
MSLEVEL=2
CHARGE=1+
RTINMINUTES=5.545967
ION=[M+H]+
55.05393 50
69.04478 10
70.06401 20
75.98416 20
77.00545 10
83.0842 30
83.09127 10
87.04409 10
88.07573 30
118.0314 20
146.03084 10
163.05379 220
245.13239 80
245.14658 20
245.15549 20
END IONS

BEGIN IONS
SCANS=2743
TITLE=245.1388
MSLEVEL=2
CHARGE=1+
RTINMINUTES=7.825783
ION=[M+H]+
99.044 40
145.05302 10
217.10629 10
245.10088 10
245.21034 10
END IONS

BEGIN IONS
SCANS=2752
TITLE=245.1865
MSLEVEL=2
CHARGE=1+
RTINMINUTES=15.68982
ION=[M+NH4]+
56.01281 120
56.02304 10
57.07008 130
58.07229 10
79.05427 20
91.05406 20
99.05593 60
100.08323 10
105.06851 30
115.03933 10
117.0692 10
141.07385 10
143.08232 10
143.09514 10
145.10068 10
147.08304 10
157.09813 20
167.09317 10
183.1172 20
185.12985 30
227.14331 10
245.15758 10
END IONS

BEGIN IONS
SCANS=2771
TITLE=246.8633
MSLEVEL=2
CHARGE=1+
RTINMINUTES=26.7242
ION=[M+H]+
103.9549 5
105.95361 9
164.82251 8
END IONS

BEGIN IONS
SCANS=2773
TITLE=247.0583
MSLEVEL=2
CHARGE=1+
RTINMINUTES=6.165844
ION=[M+Na]+
154.07817 10
247.06129 10
END IONS

BEGIN IONS
SCANS=2789
TITLE=247.1444
MSLEVEL=2
CHARGE=1+
RTINMINUTES=11.92575
ION=[M+H+2Na]+
55.05331 30
65.03987 10
83.0868 10
92.0468 10
105.03828 10
117.07016 10
122.05857 30
131.08475 10
148.03966 60
165.06496 80
247.14401 40
END IONS

BEGIN IONS
SCANS=2798
TITLE=248.0921
MSLEVEL=2
CHARGE=1+
RTINMINUTES=3.767094
ION=[M+2H+Na]+
51.02168 10
75.0419 10
77.0386 50
128.05029 20
132.08331 10
160.07597 20
174.05635 40
188.0706 40
202.08548 20
END IONS

BEGIN IONS
SCANS=2804
TITLE=248.1762
MSLEVEL=2
CHARGE=1+
RTINMINUTES=4.098805
ION=[M+H]+
83.06038 20
84.06962 10
95.04863 10
103.05363 10
105.07114 20
117.0697 10
175.12408 50
248.17827 20
248.19585 10
END IONS

BEGIN IONS
SCANS=2818
TITLE=249.1126
MSLEVEL=2
CHARGE=1+
RTINMINUTES=10.65334
ION=[M+Na]+
57.06938 80
59.01125 10
77.03903 10
91.05175 10
114.02696 10
129.0705 10
133.06467 10
149.02515 10
161.09824 10
171.08163 10
174.05598 10
178.07733 10
199.07487 10
249.16141 10
END IONS

BEGIN IONS
SCANS=2821
TITLE=249.1127
MSLEVEL=2
CHARGE=1+
RTINMINUTES=16.98416
ION=[M+H]+
55.05343 10
57.06882 30
65.03863 10
249.15744 50
249.16969 10
END IONS

BEGIN IONS
SCANS=2831
TITLE=249.1578
MSLEVEL=2
CHARGE=1+
RTINMINUTES=19.24029
ION=[M+NH4]+
55.01659 5
59.0517 5
77.03912 5
145.09949 5
161.10165 5
171.1172 5
191.1156 5
205.10143 5
248.98691 5
249.13831 5
249.15834 235
249.20033 5
END IONS

BEGIN IONS
SCANS=2832
TITLE=249.1579
MSLEVEL=2
CHARGE=1+
RTINMINUTES=19.53519
ION=[M+Na]+
59.04942 20
249.12679 10
249.15788 355
249.21941 10
END IONS

BEGIN IONS
SCANS=2833
TITLE=249.1579
MSLEVEL=2
CHARGE=1+
RTINMINUTES=17.76602
ION=[M+Na]+
59.04853 20
105.06871 10
128.06319 10
133.10007 10
161.09833 10
248.33096 10
249.13174 10
249.15765 475
END IONS

BEGIN IONS
SCANS=2835
TITLE=249.1579
MSLEVEL=2
CHARGE=1+
RTINMINUTES=18.70223
ION=[M+H+Na]+
59.0493 10
249.11893 11
249.13551 10
249.15802 745
END IONS

BEGIN IONS
SCANS=2836
TITLE=249.1583
MSLEVEL=2
CHARGE=1+
RTINMINUTES=21.39003
ION=[M+Na]+
95.06051 10
117.06742 10
133.10115 10
145.103 10
147.1163 10
161.0994 11
248.33089 11
249.12672 10
249.15817 769
249.17863 42
249.19121 21
END IONS

BEGIN IONS
SCANS=2838
TITLE=249.1848
MSLEVEL=2
CHARGE=1+
RTINMINUTES=15.43444
ION=[M+H-H2O]+
57.06248 10
57.06917 70
59.0481 10
91.05337 20
105.06917 10
107.04883 10
117.06909 10
137.05986 50
165.07013 10
189.16273 10
193.06599 10
193.12273 90
193.14188 10
205.10191 10
219.10545 10
249.15283 20
249.16248 30
249.18478 120
249.20277 10
END IONS

BEGIN IONS
SCANS=2846
TITLE=250.1212
MSLEVEL=2
CHARGE=1+
RTINMINUTES=2.720033
ION=[M+H]+
59.04847 7
111.07937 7
138.03072 10
154.12245 20
END IONS

BEGIN IONS
SCANS=2853
TITLE=250.9506
MSLEVEL=2
CHARGE=1+
RTINMINUTES=1.157317
ION=[M+2Na-H]+
57.06981 10
59.04851 10
84.95788 10
98.98438 100
128.94705 10
172.93365 20
190.94615 10
251.1275 10
251.17441 20
END IONS

BEGIN IONS
SCANS=2854
TITLE=251.0007
MSLEVEL=2
CHARGE=1+
RTINMINUTES=12.08656
ION=[M+H-2H2O]+
55.05226 20
59.04853 20
67.05457 10
77.03801 20
80.97414 30
81.06915 10
91.0544 20
95.08496 10
98.98374 180
98.99825 20
105.0708 10
131.08743 20
149.02489 30
178.08015 10
251.2012 10
END IONS

BEGIN IONS
SCANS=2856
TITLE=251.0479
MSLEVEL=2
CHARGE=1+
RTINMINUTES=19.03807
ION=[M+H]+
51.02273 30
57.03208 5
57.07024 5
59.04862 35
77.03816 80
77.04825 5
81.06854 10
93.06807 5
93.08234 5
95.04979 10
98.98414 55
105.0316 5
117.08741 5
123.08274 5
139.07416 5
149.02464 5
151.05499 15
152.06305 60
152.07513 5
153.07179 30
153.08215 10
156.99959 5
168.05879 15
175.01547 25
196.96815 5
215.02731 20
215.03851 5
223.97627 5
223.98297 10
233.04079 10
251.04781 90
251.18024 5
END IONS

BEGIN IONS
SCANS=2858
TITLE=251.0917
MSLEVEL=2
CHARGE=1+
RTINMINUTES=5.337094
ION=[M+H]+
59.05128 10
65.0387 10
93.0329 30
98.98399 40
121.01599 10
121.02848 30
143.05054 20
147.11642 10
149.02261 222
149.0399 20
161.05803 20
193.04117 10
193.04976 60
END IONS

BEGIN IONS
SCANS=2859
TITLE=251.0918
MSLEVEL=2
CHARGE=1+
RTINMINUTES=10.88973
ION=[M+H]+
56.01085 20
59.04946 60
59.05504 20
65.03813 170
65.04849 10
79.05319 10
80.0253 10
91.05363 20
93.03318 150
93.04202 10
93.05642 50
98.98321 40
105.06805 10
115.05489 20
117.07035 10
121.02871 218
133.06396 10
143.04941 80
143.06305 11
148.52708 10
148.53809 20
148.54823 10
149.02356 2488
151.24722 10
161.06042 80
171.04279 10
193.04956 261
194.07047 10
207.06557 30
251.06339 10
251.09589 50
END IONS

BEGIN IONS
SCANS=2862
TITLE=251.092
MSLEVEL=2
CHARGE=1+
RTINMINUTES=8.937856
ION=[M+H-H2O]+
55.01806 10
59.04877 60
65.03845 150
65.04645 20
80.02585 10
80.97176 10
93.03248 130
98.98293 30
115.05338 20
115.07619 10
121.02835 247
143.049 50
143.05466 20
148.50175 10
148.52351 10
148.5352 20
148.99538 10
149.0025 46
149.02367 2653
149.33498 10
149.50961 10
149.57327 10
150.68498 10
151.33214 10
161.05956 60
161.07466 10
189.05443 20
193.04987 250
193.06709 20
207.06528 20
251.09184 70
END IONS

BEGIN IONS
SCANS=2874
TITLE=251.2377
MSLEVEL=2
CHARGE=1+
RTINMINUTES=16.90734
ION=[M+NH4]+
53.03913 10
55.02182 10
55.054 10
57.03199 20
57.06865 20
59.04881 30
59.05622 20
65.03866 10
67.05443 60
69.06986 20
77.03858 10
81.06983 10
95.08536 20
97.10232 10
98.9833 60
109.10229 10
125.0591 30
149.02264 10
169.1582 30
178.07867 10
251.20023 10
251.23663 20
END IONS

BEGIN IONS
SCANS=2888
TITLE=252.1443
MSLEVEL=2
CHARGE=1+
RTINMINUTES=1.18065
ION=[M+H]+
56.04889 30
57.03302 110
58.06501 210
58.07258 30
58.07562 20
59.07286 100
59.88654 20
60.08048 1247
60.3417 10
68.98247 10
70.0662 10
71.0728 90
72.79484 11
73.02815 772
73.05021 10
75.04571 10
86.09621 387
87.95631 10
101.02243 20
101.05754 10
103.03913 70
103.04878 20
103.76567 10
103.77805 10
104.09474 41
104.10687 8470
104.28584 20
104.35849 10
104.37413 10
104.39134 10
104.47321 10
104.4908 10
104.52144 10
104.69553 10
104.736 20
104.89926 10
105.11314 10
105.2267 10
105.37594 10
120.05399 10
130.94231 10
131.66122 11
132.05472 10
132.08572 21
132.10201 892
134.58301 10
147.06685 10
172.93486 10
173.93381 20
175.063 10
251.31824 10
252.09171 11
252.10542 20
252.14503 1276
END IONS

BEGIN IONS
SCANS=2890
TITLE=252.1596
MSLEVEL=2
CHARGE=1+
RTINMINUTES=7.405567
ION=[M+H]+
59.04769 10
69.0367 10
70.06616 20
73.02792 10
77.03856 10
79.05372 30
88.07568 80
91.0543 40
105.06933 50
107.04985 10
107.08478 40
115.05382 20
117.06618 10
122.07047 20
135.08078 160
137.09781 30
137.1077 10
165.09067 160
252.13599 10
252.15948 10
252.17003 10
END IONS

BEGIN IONS
SCANS=2891
TITLE=252.1601
MSLEVEL=2
CHARGE=1+
RTINMINUTES=8.789827
ION=[M+H]+
55.05388 10
57.07 20
59.05168 10
67.04196 10
68.04818 10
80.04884 20
81.03178 20
85.09981 10
95.05015 10
96.04328 20
97.05212 10
98.98304 20
108.04468 60
109.02979 40
109.05423 10
124.03721 20
125.04695 180
136.04301 10
136.07848 10
136.08502 10
140.0544 10
140.07104 160
166.08609 10
168.06577 40
220.1311 10
224.15157 10
224.16441 260
252.12575 10
252.15886 20
END IONS

BEGIN IONS
SCANS=2896
TITLE=252.2441
MSLEVEL=2
CHARGE=1+
RTINMINUTES=9.392478
ION=[M+H-H2O]+
55.03203 10
55.0538 180
56.03673 10
60.05146 10
71.05174 21
71.06016 267
83.08529 150
88.08659 100
100.11097 10
125.10737 236
153.1385 20
167.05472 10
170.1657 140
171.10228 10
207.18732 60
251.45261 10
252.16354 21
252.20618 21
252.2442 941
END IONS

BEGIN IONS
SCANS=2899
TITLE=252.9488
MSLEVEL=2
CHARGE=1+
RTINMINUTES=1.154075
ION=[M+H]+
58.06489 20
59.07358 10
60.08034 150
60.08705 10
61.08418 20
73.0272 30
73.03708 10
74.03162 30
80.97262 10
86.09779 10
87.09861 10
98.98528 20
98.99562 10
104.08985 10
104.10665 411
105.08692 10
105.11019 186
105.12593 20
106.80765 10
132.09958 20
132.10303 30
133.10628 30
133.12997 10
174.93629 10
253.14867 130
END IONS

BEGIN IONS
SCANS=2915
TITLE=253.2163
MSLEVEL=2
CHARGE=1+
RTINMINUTES=16.16193
ION=[M+H+Na]+
67.05476 30
69.07166 10
81.0698 30
95.08494 40
98.98538 20
109.1029 20
END IONS

BEGIN IONS
SCANS=2930
TITLE=254.2121
MSLEVEL=2
CHARGE=1+
RTINMINUTES=10.47606
ION=[M+H-H2O]+
55.05015 10
57.06904 10
58.06525 10
67.05323 20
69.0715 10
79.0544 20
83.08779 20
86.05995 10
93.06997 20
95.08475 20
97.10104 20
98.98348 10
105.07075 10
134.09563 10
149.13544 10
198.11517 10
201.16798 10
208.20403 20
236.11687 10
END IONS

BEGIN IONS
SCANS=2950
TITLE=255.087
MSLEVEL=2
CHARGE=1+
RTINMINUTES=8.339294
ION=[M+H]+
55.05516 10
82.07294 10
93.0328 10
121.06592 10
149.02408 70
171.11774 10
END IONS

BEGIN IONS
SCANS=2952
TITLE=255.0871
MSLEVEL=2
CHARGE=1+
RTINMINUTES=4.544858
ION=[M+H]+
55.05402 10
65.03793 30
74.05944 30
91.05415 30
93.03266 40
93.03881 10
121.0278 90
121.03797 30
137.10242 10
149.00151 10
149.02393 624
149.03981 52
182.15636 10
192.10223 40
193.05019 60
193.06322 10
219.14857 10
237.07059 10
END IONS

BEGIN IONS
SCANS=2963
TITLE=255.1748
MSLEVEL=2
CHARGE=1+
RTINMINUTES=12.09434
ION=[M+H]+
56.05163 20
57.07018 10
69.03459 10
69.06949 20
71.04906 10
77.03799 20
79.05313 30
86.0605 10
87.06768 10
91.05564 40
93.06858 20
93.07224 20
95.08639 10
98.9838 30
105.06979 20
107.08642 10
109.06668 10
116.06304 10
117.07625 10
119.08453 20
128.06075 20
129.07008 20
131.08366 30
133.06583 20
135.07832 10
141.06955 50
142.07706 60
143.08461 30
143.09315 10
144.09296 10
145.09828 20
145.10461 20
147.0844 10
149.02412 20
149.09576 20
151.05032 10
152.06126 20
153.07071 40
153.09174 10
154.07657 20
155.08711 60
156.09412 30
157.1012 30
159.11671 30
160.03773 10
165.07217 40
166.08067 10
167.08537 40
168.0601 10
168.09267 20
169.10207 40
170.11182 10
171.11536 30
171.12357 10
178.07896 10
179.0887 20
180.0937 20
181.1013 40
182.11031 40
183.08173 10
183.11626 20
185.13303 10
189.07149 10
195.11935 20
197.0965 10
197.13229 90
199.10757 10
207.1212 10
209.13078 10
211.14688 40
212.15584 20
212.1711 10
213.12807 20
213.16331 30
222.14302 20
225.15169 10
227.18044 20
237.17188 20
255.04201 10
255.17442 80
END IONS

BEGIN IONS
SCANS=2967
TITLE=255.2437
MSLEVEL=2
CHARGE=1+
RTINMINUTES=15.00929
ION=[M+H-H2O]+
55.0538 130
55.44507 10
57.0694 455
67.05409 20
72.08255 10
74.09644 200
81.06819 10
83.08512 80
83.09128 30
93.07018 10
100.07617 40
130.14409 11
130.15887 960
130.17819 22
130.54959 10
152.05991 10
154.07706 10
155.08394 10
156.1386 120
165.07014 10
171.09499 10
173.16508 20
238.14503 10
255.24426 200
255.27878 20
END IONS

BEGIN IONS
SCANS=2974
TITLE=256.1339
MSLEVEL=2
CHARGE=1+
RTINMINUTES=8.223817
ION=[M+H]+
51.02427 10
55.054 10
66.03218 10
77.03862 100
77.04435 20
79.05507 10
81.06865 10
89.06305 20
91.05348 120
91.06266 10
105.03377 223
105.04689 10
115.05753 10
117.06961 50
134.09468 20
238.12431 20
238.2159 10
256.12216 10
256.17526 10
END IONS

BEGIN IONS
SCANS=2978
TITLE=256.1667
MSLEVEL=2
CHARGE=1+
RTINMINUTES=1.578792
ION=[M+H-2H2O]+
55.01733 10
69.03296 20
86.06001 10
108.08081 20
136.07571 20
137.05917 20
166.08588 20
221.13087 10
239.1451 20
256.15912 10
256.16702 20
256.26587 20
END IONS

BEGIN IONS
SCANS=2983
TITLE=256.2276
MSLEVEL=2
CHARGE=1+
RTINMINUTES=18.2233
ION=[M+H]+
57.06831 40
60.04121 10
71.08436 10
88.03877 60
88.04866 20
89.05965 30
256.20309 10
256.20996 20
256.22827 170
256.26804 20
END IONS

BEGIN IONS
SCANS=2988
TITLE=256.2638
MSLEVEL=2
CHARGE=1+
RTINMINUTES=22.47377
ION=[M+2H+Na]+
55.05415 18
55.05848 6
57.07046 12
67.05391 8
69.06979 16
70.06422 12
83.08546 12
84.08045 16
88.07468 8
89.05928 24
95.08493 6
102.09144 6
133.08398 10
177.11253 6
238.25458 8
239.14725 6
256.26456 46
END IONS

BEGIN IONS
SCANS=2989
TITLE=256.2639
MSLEVEL=2
CHARGE=1+
RTINMINUTES=19.10843
ION=[M+H]+
55.05446 10
57.06933 20
60.0434 20
60.05117 10
89.05965 10
256.24832 10
256.26328 90
END IONS

BEGIN IONS
SCANS=2990
TITLE=256.264
MSLEVEL=2
CHARGE=1+
RTINMINUTES=19.47455
ION=[M+H]+
55.01714 10
55.05333 40
57.03388 20
57.06966 160
58.06488 10
69.06941 30
69.07746 10
71.05078 20
71.08531 40
71.09169 20
72.0806 10
74.06014 30
79.05409 30
81.0707 20
83.08459 30
85.10059 20
86.05903 10
86.09549 10
88.07578 182
93.06882 20
95.08699 20
97.06502 20
97.10086 10
100.07507 20
102.0907 70
105.03386 20
109.10032 10
114.09187 10
116.10715 50
121.09626 10
128.11047 20
144.13927 10
158.15347 20
172.16605 10
186.1853 20
200.20041 10
214.21825 20
239.14868 10
255.42743 11
256.20804 10
256.22885 11
256.24347 21
256.26422 841
256.29547 10
256.32077 10
END IONS

BEGIN IONS
SCANS=3002
TITLE=257.1175
MSLEVEL=2
CHARGE=1+
RTINMINUTES=6.422333
ION=[M+NH4]+
79.05426 10
91.05448 20
153.06857 10
166.07892 10
167.09454 10
181.10635 10
197.09962 10
227.07057 20
257.11804 20
END IONS

BEGIN IONS
SCANS=3003
TITLE=257.1178
MSLEVEL=2
CHARGE=1+
RTINMINUTES=6.683994
ION=[M+NH4]+
104.10749 10
111.08121 20
111.08481 10
129.07645 10
131.08614 10
139.0742 20
155.08389 10
166.08025 10
171.04312 10
181.10155 10
183.07921 10
195.13992 10
199.07616 10
227.06836 20
227.07817 10
241.08585 10
241.10124 10
257.11838 40
257.1329 10
END IONS

BEGIN IONS
SCANS=3004
TITLE=257.129
MSLEVEL=2
CHARGE=1+
RTINMINUTES=8.742945
ION=[M+H+Na]+
65.03822 90
67.05458 20
69.0321 10
77.03864 30
78.03303 10
78.04114 10
80.05053 20
91.05571 10
92.04846 40
93.05821 10
94.06548 20
105.06924 10
106.06515 30
106.07174 10
107.07238 10
109.0625 10
111.08087 10
115.05438 20
117.0556 20
117.06751 10
118.06624 20
119.09036 10
120.04526 30
120.04929 10
122.06081 20
124.07851 20
127.0546 10
128.06219 30
129.07231 10
130.06647 40
131.07362 20
131.103 10
132.07297 10
134.05553 10
135.0743 10
136.07637 10
137.08308 10
139.05367 10
140.04918 20
141.05841 20
141.06877 20
141.07806 10
142.06837 10
143.07198 50
143.08408 20
144.07959 30
144.08664 20
144.09062 10
145.07321 10
145.09093 30
146.06007 20
146.09537 20
147.07249 10
152.06544 20
153.07008 20
154.06564 70
154.08279 10
155.06017 10
155.07246 20
155.08403 10
156.06918 40
156.08136 60
156.09798 20
157.07594 20
157.08907 50
158.06039 20
158.08266 10
158.09883 40
159.06778 10
159.09219 30
159.10318 10
160.07442 20
160.09792 10
160.11317 20
162.09026 20
163.08705 10
164.0497 10
165.06996 10
166.06606 20
167.06213 10
167.07544 30
167.08588 10
168.06734 30
168.08138 70
168.09795 10
169.07603 70
169.08849 60
169.10185 20
170.05939 10
170.08443 60
170.09607 40
170.1093 10
170.11395 10
171.05594 20
171.07974 10
171.09151 100
171.10229 20
171.10896 20
172.04024 10
172.07704 30
172.10039 40
172.1152 10
173.07091 10
173.08557 30
173.1084 20
174.07899 10
174.09201 20
174.11131 10
175.10254 10
178.06474 20
179.07211 20
181.0761 20
182.05913 50
182.09885 20
183.06917 20
183.09276 40
183.10605 10
184.06445 50
184.07574 40
184.11259 120
185.07182 60
185.08482 20
185.0975 10
185.1075 130
186.07898 20
186.09125 30
186.09962 20
186.11581 130
186.12666 30
187.08743 70
187.10268 10
188.10852 20
188.11583 10
189.10213 10
193.0864 10
194.09564 10
195.05446 10
195.06657 10
195.09377 30
196.0761 40
196.08781 10
197.07095 30
197.08276 70
197.11099 10
198.07983 50
198.08759 20
198.09697 10
199.05086 10
199.08719 120
199.09853 40
199.12358 10
200.08131 10
200.09485 70
200.10654 60
200.13171 20
200.13948 10
201.0798 10
201.10229 60
201.13857 120
209.07259 20
210.09081 10
211.08609 60
211.10645 10
211.12375 30
212.06203 10
212.10722 140
212.12444 10
213.06593 90
213.08093 20
213.08678 20
213.10291 120
213.11731 20
214.07339 40
214.11061 90
214.12247 50
215.08382 20
223.08461 10
224.09183 10
225.07452 10
226.07347 20
227.05405 10
227.08151 90
228.08914 120
229.09769 90
229.13348 369
229.15767 20
230.11391 10
239.11748 20
239.12932 10
239.14793 10
240.10048 30
240.12195 10
241.09866 100
241.11201 20
242.0799 10
242.10614 130
256.28162 10
257.10706 20
257.12924 231
257.14722 10
257.15894 10
257.17084 10
END IONS

BEGIN IONS
SCANS=3005
TITLE=257.1291
MSLEVEL=2
CHARGE=1+
RTINMINUTES=7.382216
ION=[M+H]+
65.0386 10
81.07225 10
92.04772 10
117.05683 10
141.06995 10
144.07936 10
154.06451 20
154.08553 20
156.08119 10
157.10291 10
159.10548 10
164.04443 40
167.07109 10
168.08194 30
169.08742 20
169.10086 10
171.09154 20
171.10483 10
172.10754 10
173.07294 10
181.07549 20
183.08986 10
184.07198 30
185.07518 10
185.09708 10
185.10571 20
186.11577 20
186.12918 10
187.08521 10
194.0946 10
197.08534 20
199.08629 30
200.09608 40
201.13841 30
211.08856 10
211.12341 10
212.10626 20
213.06636 20
213.10255 20
213.1629 10
214.11763 10
227.08304 10
228.08871 30
229.09747 20
229.13367 40
241.09708 40
242.1055 50
242.11919 10
257.12946 70
END IONS

BEGIN IONS
SCANS=3008
TITLE=257.1544
MSLEVEL=2
CHARGE=1+
RTINMINUTES=15.38149
ION=[M+H]+
67.05356 20
77.03694 10
79.05325 40
87.04365 10
91.05369 40
105.07026 10
115.05512 20
117.07004 20
128.05104 20
128.06183 40
128.0677 10
128.07877 10
129.06905 60
141.07076 70
142.07381 10
143.08641 30
152.0587 10
153.06932 20
154.07681 20
155.06683 10
155.08501 30
157.10291 30
165.07391 20
167.0836 20
169.10236 40
178.07877 10
179.08467 30
183.1205 10
187.11205 20
191.08372 10
195.1154 10
197.13315 30
209.13237 10
211.1096 10
221.13429 30
239.14191 20
257.15393 30
END IONS

BEGIN IONS
SCANS=3009
TITLE=257.1865
MSLEVEL=2
CHARGE=1+
RTINMINUTES=4.256834
ION=[M+H]+
58.06482 100
81.06969 10
95.08455 10
107.08479 20
135.11829 20
154.15906 60
155.0816 10
208.05949 10
210.18547 50
257.18671 30
257.19678 10
257.21234 10
END IONS

BEGIN IONS
SCANS=3010
TITLE=257.1902
MSLEVEL=2
CHARGE=1+
RTINMINUTES=15.69455
ION=[M+H]+
67.05297 10
77.03736 10
81.06895 20
91.05698 10
93.0701 10
95.04376 10
109.10097 10
115.05333 10
117.06982 10
128.06554 20
129.06836 10
131.08266 20
141.06952 20
143.08582 30
145.10262 10
153.06989 10
154.0798 10
155.08388 10
159.1181 10
161.13475 20
167.09328 10
168.09412 10
169.10054 30
171.11423 10
175.14861 10
187.11525 20
197.13113 20
199.14545 20
201.12556 10
211.14395 10
213.16269 10
215.18205 10
224.15543 20
229.19691 10
239.18207 10
257.18973 40
END IONS

BEGIN IONS
SCANS=3013
TITLE=257.1905
MSLEVEL=2
CHARGE=1+
RTINMINUTES=12.64198
ION=[M+H]+
55.01729 10
55.05329 20
56.05624 10
57.07151 20
65.03908 10
67.05462 30
69.06931 40
81.07089 30
83.08478 10
91.05436 30
91.06443 10
93.06976 30
95.08628 30
105.06924 30
107.08512 20
109.09928 20
116.06088 10
117.06856 20
119.0848 20
121.10085 20
128.06094 30
129.06937 90
130.07576 10
131.08614 30
133.10297 20
135.07777 10
137.09822 10
141.06985 40
142.07864 10
143.08499 30
145.0631 20
145.1012 30
147.07985 10
147.12111 20
149.0946 10
152.06313 30
153.07031 10
154.07834 10
155.08514 30
155.09454 20
156.0954 10
159.0811 30
159.11662 20
159.13142 10
161.12743 10
161.1331 30
167.08499 20
168.09325 10
169.01498 20
169.10207 50
171.11871 30
172.08833 10
173.13126 40
183.11665 30
183.12737 10
184.1252 10
186.10394 10
187.11456 20
187.14806 40
197.13399 40
199.14581 10
200.12206 10
201.12811 40
211.15182 20
213.16322 40
215.14326 20
215.17953 10
229.15877 10
229.19328 10
239.18088 50
239.20044 20
240.10365 10
241.10338 10
257.19135 130
257.21609 20
END IONS

BEGIN IONS
SCANS=3017
TITLE=257.2229
MSLEVEL=2
CHARGE=1+
RTINMINUTES=6.777328
ION=[M+NH4]+
53.03734 20
55.05399 90
56.0493 30
57.06802 10
57.07156 20
58.06533 20
58.07258 10
60.04388 60
67.0536 40
68.04723 10
69.06967 40
70.06459 180
70.07254 20
72.04523 10
77.03901 20
79.0541 20
81.06874 60
81.07387 20
82.0653 20
83.08469 20
84.04443 20
84.08134 30
91.05402 20
91.05687 10
93.06864 30
95.08507 50
96.08106 30
97.08716 10
97.10074 10
97.10627 10
98.06002 10
98.09429 20
98.11056 10
105.06973 30
107.08554 30
108.08132 10
109.10052 10
110.09663 30
111.07942 30
112.11251 10
119.08613 10
121.10025 20
121.1079 10
124.0804 10
124.11621 10
131.088 20
133.10223 10
138.12712 10
139.07498 30
147.11436 10
163.15074 20
165.07066 10
173.13301 20
180.17596 10
194.18819 10
195.14017 30
195.14897 10
196.20673 40
208.16965 60
210.18681 20
212.20126 20
212.20976 10
222.18591 60
223.14145 10
239.19933 10
239.2126 50
240.19641 60
240.22678 10
257.22275 30
END IONS

BEGIN IONS
SCANS=3018
TITLE=257.2229
MSLEVEL=2
CHARGE=1+
RTINMINUTES=7.989255
ION=[M+NH4]+
55.0536 30
57.07009 20
67.05387 30
69.06953 20
77.04001 10
79.05214 20
81.0689 40
83.08485 10
91.05672 10
93.06853 20
95.08577 20
96.07981 10
97.1012 30
99.04349 10
105.07106 20
109.10092 10
117.06921 10
121.10059 20
135.11725 30
138.12936 20
139.08261 10
152.14223 10
177.16367 30
185.12868 10
194.18991 50
197.12395 10
212.20172 20
222.18678 30
240.20081 20
240.21614 10
257.1582 10
END IONS

BEGIN IONS
SCANS=3028
TITLE=258.1122
MSLEVEL=2
CHARGE=1+
RTINMINUTES=7.382216
ION=[M+2H]+
55.05663 10
69.03924 10
79.05458 10
92.05169 10
119.08634 10
142.07674 10
145.09128 10
148.07474 10
158.09918 10
159.09615 20
164.07465 10
165.08974 10
169.08504 10
172.07887 10
184.07359 20
202.08089 10
202.1219 30
230.09895 10
230.12553 10
230.13431 20
242.09949 20
243.10973 10
258.11441 30
258.13504 10
END IONS

BEGIN IONS
SCANS=3041
TITLE=258.2432
MSLEVEL=2
CHARGE=1+
RTINMINUTES=15.15637
ION=[M+H]+
55.0537 20
57.06954 194
57.21638 10
58.06502 60
62.05971 80
62.0687 10
69.0704 10
71.08531 90
72.04389 140
72.05329 10
74.05922 10
79.05596 10
85.10127 40
86.05898 20
90.05416 30
111.0821 10
114.08907 10
139.08064 10
198.14243 10
207.0336 10
211.5442 10
212.23808 160
212.2524 21
230.19501 10
230.20972 10
230.24837 596
240.23285 291
240.26965 10
258.22253 10
258.24326 341
258.26331 20
258.2749 20
258.28287 10
258.29581 10
END IONS

BEGIN IONS
SCANS=3042
TITLE=258.2432
MSLEVEL=2
CHARGE=1+
RTINMINUTES=15.38802
ION=[M+H]+
57.06958 181
58.06491 30
62.05909 70
62.06538 20
71.08447 40
72.04424 80
72.05381 10
85.10016 20
86.06046 20
114.094 10
128.06255 10
129.06818 10
130.07614 30
139.07405 10
144.08685 10
156.08772 10
171.06229 10
191.00465 10
212.22243 10
212.23634 100
230.22798 20
230.24794 615
230.27789 10
240.18744 10
240.23331 251
240.32349 10
258.1908 30
258.24347 60
258.2803 20
END IONS

BEGIN IONS
SCANS=3055
TITLE=258.8992
MSLEVEL=2
CHARGE=1+
RTINMINUTES=25.88883
ION=[M+H+Na]+
55.05351 60
83.04808 20
96.08284 10
100.11281 20
101.11511 10
111.04563 20
114.08542 10
114.1272 30
115.13214 10
122.92477 20
182.15311 10
206.11783 10
210.17809 10
214.14542 20
259.15228 10
259.20267 60
259.2207 20
259.27142 10
END IONS

BEGIN IONS
SCANS=3062
TITLE=259.1232
MSLEVEL=2
CHARGE=1+
RTINMINUTES=14.50987
ION=[M+H+Na]+
55.05381 30
65.03799 60
65.04432 10
67.05482 20
77.03839 40
79.05381 30
80.04852 10
81.06919 30
83.049 20
89.03916 10
91.05492 30
92.04913 60
93.05701 60
93.0705 20
95.08556 20
101.06096 10
103.04566 10
111.04514 10
114.08455 10
115.05234 30
116.05958 20
117.06615 20
117.07017 20
119.08453 10
121.06401 10
127.05385 30
128.05148 30
128.06311 20
129.06975 30
130.06618 20
131.08649 30
137.03883 10
139.05469 160
139.58763 10
140.04996 100
140.06187 50
141.05775 10
141.07169 10
142.0652 30
142.07901 10
143.07709 20
143.08716 20
145.10002 40
153.05884 30
153.56226 20
154.04893 10
154.06516 150
154.08504 10
155.07083 20
155.08643 10
156.08026 70
157.10091 30
157.10858 10
161.13297 10
165.05518 10
165.06912 11
166.04675 21
166.06543 959
166.08702 10
166.50554 10
166.51759 31
166.52647 20
167.02325 13
167.03769 20
167.04536 10
167.07324 4387
167.47095 10
167.79469 10
168.08005 20
168.08655 20
168.18427 10
169.0636 10
169.07886 10
169.20164 10
173.097 10
175.11189 10
179.09178 10
180.08151 30
181.07565 210
181.09619 20
181.10284 20
182.06444 10
182.08415 110
192.0679 30
193.07494 10
197.13437 30
199.14851 20
204.08266 10
215.08649 10
216.08136 10
217.08685 20
217.10123 10
218.09837 20
223.15407 20
231.10464 20
232.09702 10
241.08804 40
241.09836 10
242.08348 30
242.09285 20
243.09389 30
243.10361 20
244.09909 20
244.1122 10
255.09288 20
256.10056 60
257.09601 20
257.10788 60
257.12558 20
258.11569 140
258.12854 10
259.0997 32
259.1232 751
259.16351 42
259.18893 11
259.20795 20
END IONS

BEGIN IONS
SCANS=3064
TITLE=259.1238
MSLEVEL=2
CHARGE=1+
RTINMINUTES=14.25723
ION=[M+2Na-H]+
65.03864 50
66.04414 10
77.03717 10
92.04782 40
92.05752 10
93.0565 60
101.05794 10
103.05557 10
104.05104 10
105.07065 10
115.05449 30
127.05484 20
128.04749 20
128.06201 30
129.05994 20
129.0714 20
130.0674 20
139.05496 170
139.07211 10
140.04935 90
140.06201 50
141.05785 30
142.06754 10
143.07169 10
151.11545 10
154.06567 220
154.08211 10
156.08182 51
163.05486 10
164.04944 10
165.07002 11
166.03914 11
166.06548 890
166.08984 11
166.5186 30
166.61694 10
167.02625 10
167.07314 4362
168.07651 20
169.08693 10
169.11679 10
175.11104 10
179.06049 20
179.08507 10
180.08279 10
181.06203 10
181.0769 240
182.08386 150
191.07784 10
192.08221 10
193.07686 10
204.08424 10
217.09035 10
218.09534 10
230.10092 20
232.11229 30
241.08932 40
242.09488 30
243.09242 50
243.1035 30
244.0992 20
256.10004 50
257.10822 40
258.11682 90
258.13193 20
259.08438 10
259.08932 20
259.0994 11
259.12354 717
END IONS

BEGIN IONS
SCANS=3069
TITLE=259.1544
MSLEVEL=2
CHARGE=1+
RTINMINUTES=8.696278
ION=[M+Na]+
55.01797 50
55.0239 10
55.05362 30
57.06916 50
57.07428 20
83.05319 10
91.05376 10
101.0237 20
109.06197 10
111.08034 10
113.05892 40
114.09168 20
129.06709 10
130.07317 10
141.05261 10
143.0829 10
175.08633 10
196.1071 10
202.09996 10
213.12675 10
229.08319 10
230.0961 10
231.13686 20
259.15427 20
END IONS

BEGIN IONS
SCANS=3070
TITLE=259.1548
MSLEVEL=2
CHARGE=1+
RTINMINUTES=16.84603
ION=[M+H]+
68.9953 20
95.08552 10
100.11135 10
114.09173 30
189.09068 10
259.16461 10
END IONS

BEGIN IONS
SCANS=3072
TITLE=259.1696
MSLEVEL=2
CHARGE=1+
RTINMINUTES=11.9463
ION=[M+H]+
55.05313 10
58.06493 20
59.04727 10
67.05433 20
69.07017 10
77.03794 20
79.05364 10
81.07047 20
91.05379 40
93.07002 20
105.07005 20
107.04769 10
109.0634 10
109.10023 20
115.0541 20
116.05966 10
117.06959 20
119.08294 10
121.0659 20
121.10101 40
121.11239 10
127.05326 10
128.06242 20
129.06516 10
131.08519 30
133.10097 20
135.1162 10
137.09866 10
141.07188 20
143.08531 20
144.05794 10
144.0947 10
145.06232 10
145.10191 30
149.09525 20
153.06699 10
155.08669 20
156.0928 10
157.10176 40
158.10938 10
159.07976 10
159.11824 30
161.09773 10
163.11546 10
165.07167 10
169.10088 10
171.11832 20
173.13252 30
183.11765 20
185.09709 10
185.11307 10
185.13251 10
191.14555 10
193.09988 10
199.15135 10
201.12785 20
213.16399 20
223.15363 10
241.15225 10
241.15977 20
259.17178 20
END IONS

BEGIN IONS
SCANS=3074
TITLE=259.1906
MSLEVEL=2
CHARGE=1+
RTINMINUTES=23.96523
ION=[M+H]+
55.05269 20
57.06969 30
69.06969 10
71.08553 10
83.04959 20
86.09589 10
96.08018 10
100.07648 10
100.11186 50
101.05852 40
111.04545 20
114.09117 40
129.05331 10
139.05473 10
167.07344 20
178.12971 10
214.14423 10
224.12828 10
241.15398 10
259.1026 10
259.15237 20
259.16925 20
259.20001 10
259.28394 20
END IONS

BEGIN IONS
SCANS=3076
TITLE=259.206
MSLEVEL=2
CHARGE=1+
RTINMINUTES=13.04081
ION=[M+H]+
55.01789 20
55.05406 40
57.06818 30
57.07411 10
67.05406 140
69.06922 40
71.04899 20
71.08572 10
77.03848 60
79.05405 110
79.06787 10
81.06935 140
81.0807 10
83.04868 20
83.063 10
83.08561 20
85.06219 10
91.05424 172
93.06963 110
93.07913 20
95.05019 10
95.08507 70
97.0653 30
97.10446 10
103.05245 10
103.05682 10
105.03374 10
105.05735 11
105.06943 249
105.08283 20
107.05002 10
107.05583 10
107.08456 60
107.09913 10
109.06683 10
109.10097 30
111.08094 10
111.09031 10
114.09015 20
115.04673 20
115.05413 20
116.07035 10
117.07006 80
119.0852 150
119.09491 30
121.06491 10
121.1011 40
123.08134 10
123.11435 30
125.09281 10
127.05246 20
128.062 30
129.07021 80
129.08109 10
130.07906 10
131.08601 130
132.0918 10
133.06424 10
133.08836 10
133.10155 120
134.07451 10
135.07912 40
135.08527 20
135.11479 40
135.12715 10
137.09955 10
141.07056 30
142.07779 40
143.08528 100
144.09457 30
145.08842 10
145.10121 190
145.11794 10
147.08099 20
147.08693 10
147.11653 170
148.08801 10
149.09248 10
149.10056 20
149.132 30
149.13863 10
151.11327 10
153.06944 20
154.08139 10
155.08627 20
156.09174 10
156.10385 10
157.10202 170
159.09489 10
159.11713 130
159.13223 10
161.09662 40
161.13245 180
161.31743 10
162.10458 10
163.11162 30
163.14934 10
165.07201 10
169.09946 10
169.10396 20
170.11044 10
171.11751 120
173.13338 100
175.11078 40
175.14801 150
176.12106 10
177.1277 20
183.11443 10
184.12469 20
185.12108 10
185.13338 80
186.14381 10
187.14867 60
188.11026 10
188.11977 10
189.12859 30
189.16342 20
191.14525 20
193.15985 10
199.13664 10
199.14919 90
201.16315 10
203.14534 10
213.16385 50
214.14349 10
215.17963 30
215.19247 10
217.15808 10
217.16951 10
231.17903 10
231.21411 30
241.16226 10
241.1965 200
259.16574 20
259.20667 413
259.23032 10
END IONS

BEGIN IONS
SCANS=3077
TITLE=259.2061
MSLEVEL=2
CHARGE=1+
RTINMINUTES=12.78031
ION=[M+3H]+
55.05467 30
67.05424 20
79.0538 40
81.07 20
91.0551 30
93.07091 10
95.08438 10
97.06477 20
105.06952 40
111.08076 10
115.05444 20
116.06301 10
119.08612 20
133.10406 10
143.08661 20
145.10091 10
147.07976 10
147.11765 20
155.08514 10
157.10107 10
159.11845 10
161.13229 30
171.12495 20
173.13237 20
175.1479 10
185.12981 10
241.17772 10
241.19556 30
259.1954 10
259.20767 40
259.2189 20
END IONS

BEGIN IONS
SCANS=3078
TITLE=259.2062
MSLEVEL=2
CHARGE=1+
RTINMINUTES=11.61158
ION=[M+H]+
51.99367 10
55.0161 10
55.05341 60
65.03738 20
67.05394 50
69.07028 10
69.07671 10
77.03853 20
79.04639 10
79.05501 50
79.06499 10
81.07023 70
83.08749 10
85.06425 30
91.05434 140
93.07101 60
95.08443 50
97.06476 10
105.07003 160
107.08403 30
109.10103 40
115.0546 20
116.06407 10
117.0687 60
119.08569 80
121.10229 20
123.07858 10
123.11765 10
125.09577 20
128.0659 10
129.07005 40
131.08585 70
131.09639 10
132.09331 10
133.10159 70
133.11427 10
135.07848 20
135.11852 20
137.13335 10
141.06972 30
142.07669 20
143.08517 50
145.10158 90
145.11642 10
146.11153 10
147.07971 20
147.11595 50
149.09361 20
149.1241 10
149.13281 30
151.11798 10
155.08508 10
156.09508 20
157.10156 40
159.11778 130
161.09645 10
161.13231 90
161.14525 20
163.11012 20
171.08284 10
171.11604 80
171.12589 10
173.13144 60
175.10837 10
175.14832 80
175.158 30
177.12511 20
185.13373 60
187.10828 10
187.14767 30
189.12682 20
189.1633 10
199.14931 40
201.16531 10
203.14423 10
213.16354 30
213.17682 20
215.1786 30
217.16122 10
231.20946 10
241.19615 120
258.34979 10
259.18881 30
259.20657 210
END IONS

BEGIN IONS
SCANS=3080
TITLE=259.2066
MSLEVEL=2
CHARGE=1+
RTINMINUTES=16.25446
ION=[M+H]+
55.05328 10
57.06842 20
67.05291 20
69.03252 10
81.07028 10
83.08574 10
91.05327 20
93.07001 10
100.11097 20
105.07011 20
111.04053 10
114.09352 10
119.08646 10
128.07301 10
131.08604 10
143.08507 20
147.11517 10
148.1227 10
155.0853 10
161.10222 20
161.13229 30
167.07399 10
173.13564 10
173.14168 10
175.11296 10
183.11984 10
203.11102 10
213.16324 10
217.15961 10
241.19728 30
259.12338 10
259.16925 30
259.20395 30
259.21866 10
END IONS

BEGIN IONS
SCANS=3081
TITLE=259.2066
MSLEVEL=2
CHARGE=1+
RTINMINUTES=19.42911
ION=[M+H-2H2O]+
53.03916 10
55.01844 10
55.05424 40
55.05992 20
57.06867 10
67.05382 50
69.0328 20
69.06947 80
71.04858 80
77.03952 20
79.05402 50
79.0601 10
81.07035 50
83.04914 30
83.08645 10
85.06418 30
91.05526 80
91.06592 10
93.06907 50
93.08133 10
95.04764 20
95.0848 40
95.095 10
96.07976 10
97.06215 10
97.07472 10
105.06986 120
105.08439 10
107.08425 70
109.06248 20
109.10205 40
111.0456 10
111.07913 70
114.09113 30
115.05485 20
116.06201 10
117.07091 30
119.08607 110
120.09708 10
121.10392 20
123.08156 10
123.11723 30
128.05566 10
128.06293 20
129.0675 20
130.07837 20
131.08559 50
131.09656 10
132.10344 10
132.69061 10
133.09122 10
133.10193 80
133.11221 20
133.12065 20
135.08009 20
135.09206 10
135.11795 20
141.06935 30
142.07686 20
143.08632 30
144.09427 20
145.10135 110
146.11143 10
146.11664 10
147.11792 50
149.13136 20
156.09364 20
157.10255 40
158.10893 10
159.11925 80
160.12682 30
161.0947 20
161.13324 140
163.11308 10
167.07133 30
169.10309 10
170.10713 30
171.11018 20
171.11772 70
173.133 30
173.14771 10
175.11102 20
175.14873 160
175.16396 10
176.15721 30
177.12819 10
183.11775 10
185.1349 40
186.13629 20
187.1525 10
189.12802 30
189.1647 30
190.13583 10
201.16536 50
203.14665 10
215.18033 20
217.19792 10
229.16115 10
241.19682 10
259.20709 20
259.2211 10
END IONS

BEGIN IONS
SCANS=3082
TITLE=259.2274
MSLEVEL=2
CHARGE=1+
RTINMINUTES=12.96302
ION=[M+NH4]+
53.03957 10
55.01749 10
55.05392 80
57.06867 30
65.03978 10
65.04444 10
67.05383 80
67.06417 10
69.06964 50
71.0478 10
77.03795 50
79.05368 120
81.06932 110
83.04665 10
83.08479 10
85.06117 10
91.05408 153
93.06924 60
95.08503 80
97.0637 50
99.08019 20
103.05453 30
105.03364 10
105.05538 10
105.06976 192
107.08513 80
109.06673 10
111.08137 10
114.09164 20
115.05305 40
116.06149 20
117.06927 90
119.08521 130
119.10141 20
121.10152 90
123.08211 10
127.05373 10
128.06151 30
129.07072 60
130.07777 10
131.07307 20
131.08534 80
133.10101 80
133.11192 10
135.08313 10
135.11659 30
137.09802 20
141.07146 10
142.07697 30
143.08615 50
144.0927 40
145.10139 120
147.08302 10
147.11684 70
149.09599 30
149.1324 40
155.0864 10
156.09584 20
157.10188 60
157.11974 10
159.11667 130
161.09602 20
161.13274 190
161.14435 20
162.10703 10
163.11421 20
163.1497 20
165.12854 20
169.10371 10
170.11104 10
171.11662 110
171.12892 20
172.12418 20
173.13248 110
175.11125 20
175.14865 160
177.13042 20
177.13615 10
185.13231 140
187.14928 30
189.12807 30
190.1319 10
191.14301 30
198.1382 10
199.14822 80
199.1629 20
201.16602 30
203.1433 10
203.1786 10
213.16417 60
215.14436 10
215.18008 40
215.19002 10
217.16006 20
229.20282 10
231.17281 10
231.21162 20
241.19583 260
259.12866 10
259.18137 10
259.20618 508
END IONS

BEGIN IONS
SCANS=3095
TITLE=260.092
MSLEVEL=2
CHARGE=1+
RTINMINUTES=6.296722
ION=[M+H]+
95.08341 10
115.07341 10
146.06187 20
174.04318 10
174.05328 10
188.08203 10
217.06471 10
217.07524 10
217.08952 10
END IONS

BEGIN IONS
SCANS=3097
TITLE=260.1252
MSLEVEL=2
CHARGE=1+
RTINMINUTES=3.273733
ION=[M+H]+
56.04847 15
65.04036 5
101.05739 5
102.05415 10
107.08589 5
126.05329 15
186.07712 25
END IONS

BEGIN IONS
SCANS=3109
TITLE=261.0311
MSLEVEL=2
CHARGE=1+
RTINMINUTES=1.1572
ION=[M+H]+
64.97142 20
82.98182 40
83.98262 10
98.97692 10
108.96149 140
108.97092 20
110.97547 10
126.97218 40
136.95848 10
138.9726 120
154.96629 30
180.94878 20
182.94823 10
182.96265 293
182.98578 10
183.96649 20
196.9462 10
200.97285 40
224.94128 30
END IONS

BEGIN IONS
SCANS=3122
TITLE=261.1492
MSLEVEL=2
CHARGE=1+
RTINMINUTES=23.8819
ION=[M+H]+
93.06846 10
149.02498 30
184.10091 10
261.11661 20
261.13156 60
261.1528 10
END IONS

BEGIN IONS
SCANS=3123
TITLE=261.1494
MSLEVEL=2
CHARGE=1+
RTINMINUTES=6.876333
ION=[M+H]+
55.05364 10
79.05237 10
81.0696 10
105.06084 10
105.06816 10
131.08424 10
141.06966 10
143.08955 10
172.0894 10
183.11703 10
187.11127 20
198.14897 10
201.09566 10
201.12564 30
202.13181 10
261.14963 60
END IONS

BEGIN IONS
SCANS=3124
TITLE=261.1495
MSLEVEL=2
CHARGE=1+
RTINMINUTES=7.179825
ION=[M+H]+
79.05416 10
91.05241 20
117.0708 20
121.10238 10
127.05682 10
131.08565 10
133.10529 10
141.05556 10
141.06975 10
143.08641 20
145.10056 10
151.86111 10
156.09283 10
158.11102 10
159.10629 10
159.11852 20
165.06883 10
168.09586 10
172.08847 20
173.09526 10
173.13101 20
173.14696 10
183.1153 10
187.11296 60
201.1272 20
202.13474 20
219.1032 10
243.13686 10
261.14688 20
261.19821 10
END IONS

BEGIN IONS
SCANS=3131
TITLE=261.2219
MSLEVEL=2
CHARGE=1+
RTINMINUTES=17.63277
ION=[M+NH4]+
81.06863 10
85.0663 10
121.10011 10
145.10197 20
151.86324 10
158.97498 10
243.21001 10
261.12476 10
261.2222 20
END IONS

BEGIN IONS
SCANS=3132
TITLE=261.2219
MSLEVEL=2
CHARGE=1+
RTINMINUTES=14.09347
ION=[M+H]+
55.05362 10
57.03164 10
57.07095 10
67.05231 50
69.06767 10
77.03589 10
79.05328 60
81.06959 30
83.08289 10
85.06348 10
91.0538 40
91.06029 20
93.07059 40
95.05504 10
95.08413 50
105.07012 40
107.08737 20
109.09972 10
111.0426 10
117.06831 20
119.04906 10
119.08478 30
121.10084 30
131.08618 30
131.10114 10
133.10056 10
135.07892 10
135.11606 20
141.06946 10
145.10168 20
147.11357 10
147.11887 20
149.09364 10
149.13313 20
150.09978 10
159.12247 10
161.09627 10
161.1342 10
163.11234 10
163.14491 10
163.15367 10
173.13148 40
177.13403 10
179.14667 10
185.13194 10
187.14648 10
215.09187 10
243.21199 30
243.23152 10
261.20972 10
261.22238 40
261.24683 10
END IONS

BEGIN IONS
SCANS=3142
TITLE=262.112
MSLEVEL=2
CHARGE=1+
RTINMINUTES=1.240967
ION=[2M+3H2O+2H]+
58.06504 20
87.04403 10
183.96303 10
262.11426 20
END IONS

BEGIN IONS
SCANS=3177
TITLE=263.1497
MSLEVEL=2
CHARGE=1+
RTINMINUTES=10.46049
ION=[M+H]+
53.00121 10
55.01613 10
55.05417 30
55.05853 10
57.06999 40
57.07557 10
59.01254 20
59.04896 30
71.01077 10
73.02803 40
75.03266 10
75.04384 110
75.05246 20
79.05368 10
83.08427 10
85.02874 30
87.04373 40
101.0967 30
113.02357 40
115.03771 40
115.04728 10
117.05359 10
129.05428 30
131.07082 30
145.0507 10
147.06424 20
157.04857 40
171.10628 10
189.07355 10
203.12611 20
263.09348 10
263.17709 10
END IONS

BEGIN IONS
SCANS=3195
TITLE=263.2368
MSLEVEL=2
CHARGE=1+
RTINMINUTES=16.15418
ION=[M+H]+
55.05328 20
56.01154 10
57.06904 10
67.05391 40
67.05956 10
79.05462 10
81.06857 30
81.07554 10
85.06747 10
91.05546 20
93.07144 10
95.08627 40
99.07895 10
105.06902 20
109.10245 20
119.08305 10
121.10137 10
135.11755 20
137.09579 10
161.13087 20
163.14929 20
175.14835 10
219.20895 10
247.11401 10
263.14572 10
263.23746 20
END IONS

BEGIN IONS
SCANS=3197
TITLE=263.2379
MSLEVEL=2
CHARGE=1+
RTINMINUTES=18.29941
ION=[M+H-2H2O]+
67.05382 20
81.07069 20
83.0835 10
91.05093 10
95.08472 20
107.0902 10
109.10152 10
149.13441 10
153.8609 20
161.13412 10
203.08434 10
245.22887 10
263.10559 10
263.24136 20
END IONS

BEGIN IONS
SCANS=3206
TITLE=264.1236
MSLEVEL=2
CHARGE=1+
RTINMINUTES=6.165822
ION=[M+H]+
55.05366 10
129.05968 20
143.07495 10
144.04834 10
157.05467 20
158.06032 10
174.0554 10
185.04636 40
188.07056 10
189.07864 10
199.06245 30
199.06859 10
202.04791 20
202.05278 10
204.10258 20
217.07358 20
232.09747 80
232.10918 30
END IONS

BEGIN IONS
SCANS=3214
TITLE=264.2328
MSLEVEL=2
CHARGE=1+
RTINMINUTES=9.670539
ION=[M+H]+
53.04137 10
55.05412 30
59.05008 10
67.05455 10
69.06898 30
71.08565 20
80.04912 258
83.08392 40
91.0542 10
94.06114 10
97.10083 10
105.07024 10
109.10455 10
149.02579 10
264.19977 10
264.233 210
END IONS

BEGIN IONS
SCANS=3228
TITLE=265.1078
MSLEVEL=2
CHARGE=1+
RTINMINUTES=9.562494
ION=[M+H-H2O]+
55.05554 10
59.04889 70
65.03827 30
91.05617 10
93.03205 30
117.07079 20
121.0182 10
121.02735 40
149.0099 10
149.02347 459
149.04053 20
161.06526 10
207.06538 30
207.07556 10
END IONS

BEGIN IONS
SCANS=3263
TITLE=266.0667
MSLEVEL=2
CHARGE=1+
RTINMINUTES=4.114133
ION=[M+H]+
52.02942 20
59.04912 30
79.04102 10
107.03619 10
135.02679 30
135.03271 10
178.05092 60
210.076 20
END IONS

BEGIN IONS
SCANS=3300
TITLE=267.1601
MSLEVEL=2
CHARGE=1+
RTINMINUTES=10.49941
ION=[M+2Na-H]+
57.03241 10
59.01242 10
65.037 10
91.05324 20
91.05953 10
95.08937 10
105.0315 10
129.07162 10
135.0435 10
149.02325 10
163.03999 20
163.05302 10
179.08656 10
181.04665 20
207.1163 20
210.10898 10
END IONS

BEGIN IONS
SCANS=3305
TITLE=267.1808
MSLEVEL=2
CHARGE=1+
RTINMINUTES=3.310233
ION=[M+H]+
55.0541 20
57.03283 20
59.04865 30
73.02786 20
115.08066 10
267.15915 10
END IONS

BEGIN IONS
SCANS=3306
TITLE=267.1834
MSLEVEL=2
CHARGE=1+
RTINMINUTES=6.350822
ION=[M+2H]+
93.06907 10
109.03056 10
141.06963 10
154.12108 20
157.09938 10
180.06261 10
181.07335 10
209.11583 10
210.11409 20
210.12154 20
249.11111 20
252.15747 20
267.17715 10
END IONS

BEGIN IONS
SCANS=3308
TITLE=267.1957
MSLEVEL=2
CHARGE=1+
RTINMINUTES=13.30966
ION=[M+H]+
53.03803 10
55.01995 10
55.05375 60
57.0332 10
65.0395 10
67.05472 40
67.06375 10
69.03377 10
69.06914 70
69.07462 10
71.04952 20
77.0375 30
79.05397 40
81.06891 100
91.0543 40
93.07069 80
93.08248 20
95.04922 20
95.08483 40
95.09294 20
97.06364 10
97.10041 40
105.06763 10
109.06459 60
109.10114 10
111.08137 10
111.11289 20
115.05483 10
116.06052 20
119.08487 20
121.10185 10
127.05743 10
128.06142 20
129.07137 20
131.08133 10
133.10191 20
135.11752 10
137.06107 50
139.11346 50
141.06915 40
142.075 20
143.08597 40
145.06616 10
147.0712 10
147.08418 10
152.05968 20
153.07008 30
154.08025 20
155.08617 20
156.09238 20
157.10097 20
159.11627 10
161.13326 10
165.0712 20
166.07877 10
167.0863 20
167.09187 10
168.09198 20
169.08978 10
169.10034 20
171.11812 20
173.09462 10
175.10382 10
176.06401 10
178.07941 10
178.08963 10
179.08748 40
181.06499 10
181.10062 20
183.11887 20
184.12453 10
187.11169 20
191.08786 20
192.09375 10
193.10274 30
195.08359 10
195.11923 10
197.09846 30
198.0994 10
199.10982 10
202.07738 10
205.10782 10
206.10297 10
207.11652 20
208.12549 10
208.13211 10
209.13165 20
210.10167 10
211.11253 10
219.11986 10
221.18465 10
221.19298 10
223.11195 10
223.14854 20
224.12 10
225.16248 10
231.17554 10
234.13979 20
235.05716 10
267.17374 20
END IONS

BEGIN IONS
SCANS=3322
TITLE=268.1047
MSLEVEL=2
CHARGE=1+
RTINMINUTES=1.7014
ION=[M+H]+
57.03281 10
73.02839 10
136.06107 80
140.10504 10
163.07458 10
165.9742 10
177.08932 20
END IONS

BEGIN IONS
SCANS=3342
TITLE=268.9496
MSLEVEL=2
CHARGE=1+
RTINMINUTES=1.157094
ION=[M+H]+
59.04733 10
108.9613 30
120.95048 20
122.96081 20
126.97434 10
132.94431 10
132.9558 10
134.96336 70
134.97362 10
138.9577 20
142.97298 10
148.94182 70
150.95782 50
154.96541 10
166.95296 10
178.95299 330
186.95851 30
194.94817 70
194.95708 20
212.96306 20
222.91531 10
222.94284 200
240.94359 10
240.95181 50
END IONS

BEGIN IONS
SCANS=3345
TITLE=269.1026
MSLEVEL=2
CHARGE=1+
RTINMINUTES=7.428967
ION=[M+H]+
51.02248 10
65.0386 30
75.02177 30
77.03895 70
79.05212 20
79.05874 10
92.02485 10
103.01661 50
105.03138 20
107.0489 30
119.01173 20
120.02049 50
121.02946 10
133.03001 10
135.03479 20
135.04436 274
135.05984 20
149.02393 31
163.03928 702
165.09187 10
181.05061 10
193.05052 10
207.06589 430
237.07697 10
END IONS

BEGIN IONS
SCANS=3346
TITLE=269.1026
MSLEVEL=2
CHARGE=1+
RTINMINUTES=5.329306
ION=[M+H]+
57.06868 10
59.04752 40
59.05424 20
65.03756 20
65.04281 10
93.03533 20
121.02826 60
122.06914 10
149.02344 364
166.979 10
184.10381 10
193.05739 20
193.0647 10
251.09186 10
END IONS

BEGIN IONS
SCANS=3348
TITLE=269.1027
MSLEVEL=2
CHARGE=1+
RTINMINUTES=6.591039
ION=[M+H]+
51.02316 10
57.06631 10
63.02151 10
77.03814 140
77.04518 10
79.05339 20
89.0588 20
92.02639 20
105.03339 20
105.04246 10
120.02093 10
133.02798 100
135.04398 81
135.05872 10
149.02274 60
149.03523 10
163.02542 21
163.03925 768
163.05836 31
163.0732 10
207.06647 30
END IONS

BEGIN IONS
SCANS=3354
TITLE=269.1388
MSLEVEL=2
CHARGE=1+
RTINMINUTES=18.45171
ION=[M+H+NH4]+
68.99521 10
105.06923 10
139.00201 20
END IONS

BEGIN IONS
SCANS=3390
TITLE=270.2791
MSLEVEL=2
CHARGE=1+
RTINMINUTES=20.20724
ION=[M+H]+
57.0692 27
71.08489 17
88.07468 7
102.09124 7
103.03872 20
116.10502 10
158.15279 7
270.1958 7
270.28018 153
270.30042 7
270.31537 13
END IONS

BEGIN IONS
SCANS=3393
TITLE=270.2811
MSLEVEL=2
CHARGE=1+
RTINMINUTES=21.44314
ION=[M+H]+
55.05366 10
57.06918 30
59.04818 20
103.03777 50
238.14598 10
270.24182 10
270.27835 70
270.29071 30
270.31952 30
END IONS

BEGIN IONS
SCANS=3403
TITLE=270.9475
MSLEVEL=2
CHARGE=1+
RTINMINUTES=1.141739
ION=[M+H]+
108.97133 10
110.95715 10
122.94467 10
124.95927 10
128.97197 10
136.96071 60
150.93248 10
150.94122 40
150.95065 10
152.95554 20
180.95073 140
182.96925 10
188.92072 10
196.94707 40
214.95778 20
223.94583 10
224.94073 130
242.9518 20
271.18457 10
END IONS

BEGIN IONS
SCANS=3413
TITLE=271.1547
MSLEVEL=2
CHARGE=1+
RTINMINUTES=17.20741
ION=[M+2H]+
91.05423 10
271.19638 10
END IONS

BEGIN IONS
SCANS=3415
TITLE=271.1651
MSLEVEL=2
CHARGE=1+
RTINMINUTES=18.08627
ION=[M+H]+
55.05469 10
271.16531 30
271.3212 10
END IONS

BEGIN IONS
SCANS=3461
TITLE=272.2587
MSLEVEL=2
CHARGE=1+
RTINMINUTES=12.31902
ION=[M+H]+
55.05499 20
56.04942 30
57.0695 130
57.07442 10
58.06559 60
68.05031 10
70.06447 40
71.08408 30
71.08916 10
72.08047 30
83.0844 10
83.09509 10
85.1022 20
86.05977 110
86.06762 10
100.06131 10
100.07632 173
100.08558 20
100.1121 60
104.06896 10
107.08646 10
109.1004 10
118.08641 30
135.08116 20
154.06305 20
155.07394 10
177.12749 10
209.16489 30
212.237 40
227.17055 20
227.17822 30
228.23482 10
254.21013 10
254.24879 905
272.09515 20
272.23132 20
272.25897 210
END IONS

BEGIN IONS
SCANS=3464
TITLE=272.2593
MSLEVEL=2
CHARGE=1+
RTINMINUTES=15.52736
ION=[M+H]+
55.0536 40
57.06934 60
58.06374 10
62.05953 50
67.0546 10
71.08466 20
72.04406 10
83.08484 30
85.10253 20
86.06097 20
87.04348 60
95.085 10
100.11181 210
117.14099 10
144.08453 10
209.16496 90
212.15466 10
212.2012 10
212.23756 90
227.1765 70
230.19759 10
230.21693 10
230.22778 10
230.24844 429
231.25331 10
244.11281 10
254.24811 60
254.26808 10
255.23849 10
272.25858 70
END IONS

BEGIN IONS
SCANS=3468
TITLE=272.9451
MSLEVEL=2
CHARGE=1+
RTINMINUTES=1.157317
ION=[2M+H]+
71.08522 10
82.94436 10
90.9765 280
140.91077 10
146.05183 10
152.93903 10
169.92757 10
204.95828 30
226.94093 20
255.17329 10
273.16931 20
END IONS

BEGIN IONS
SCANS=3470
TITLE=273.0973
MSLEVEL=2
CHARGE=1+
RTINMINUTES=18.44411
ION=[M+Na]+
55.0538 10
57.07025 10
84.08652 10
100.07611 10
100.11193 30
101.11527 20
106.06339 10
167.0741 10
175.14787 10
180.08189 30
210.16788 20
210.1825 10
227.17513 20
228.17332 10
228.18491 20
255.17355 20
273.16071 10
273.18939 10
273.21667 10
END IONS

BEGIN IONS
SCANS=3478
TITLE=273.1391
MSLEVEL=2
CHARGE=1+
RTINMINUTES=15.92204
ION=[M+H]+
51.02311 20
55.05359 10
56.05848 10
57.06938 10
77.03865 50
78.03462 20
79.05409 120
91.05364 10
100.11243 40
101.1168 20
106.06505 302
106.07949 20
107.07249 80
107.08226 10
114.12608 10
115.05372 20
127.05369 10
128.05322 10
128.06432 20
129.07014 10
129.07968 10
130.06265 20
130.07149 30
139.05453 70
140.05083 70
140.06232 70
141.06575 10
144.0843 10
150.04524 40
151.03833 10
151.05501 60
151.06682 10
152.06252 200
153.05934 20
153.07101 30
154.05275 10
154.06569 210
155.07388 20
156.08247 50
156.10228 10
157.10168 10
164.04857 20
165.05786 10
165.52666 10
166.0654 413
166.51491 10
166.52412 10
166.5498 10
166.67694 10
167.04211 12
167.05154 24
167.07318 2716
167.11534 10
168.01041 10
168.07111 20
168.08125 150
169.09229 10
171.11719 10
177.06265 20
178.06531 130
179.07416 202
179.48898 20
179.50015 10
179.52039 10
180.02054 10
180.03749 30
180.05038 20
180.08107 5432
180.11951 24
180.13339 14
180.49355 20
180.98517 10
181.05763 11
181.07645 441
181.08888 687
181.98404 10
182.07298 11
182.08362 90
182.10591 10
192.06844 30
193.07722 10
194.08334 30
195.09241 120
195.10851 10
195.11336 10
196.10255 10
208.0988 10
210.17249 10
213.16446 10
218.10863 10
227.18175 20
228.17934 40
230.09837 30
230.14301 10
232.09334 10
240.15089 10
241.08794 20
242.09816 20
243.08775 20
243.09566 30
244.11285 20
245.11165 10
246.12814 10
254.09828 40
255.09174 20
255.1019 20
255.1731 10
256.10004 70
257.10861 190
258.11679 291
258.13531 20
269.10718 20
269.12857 10
271.1228 140
271.151 20
272.13077 40
272.23157 10
273.10126 21
273.13947 999
273.17624 10
273.18552 10
END IONS

BEGIN IONS
SCANS=3479
TITLE=273.1391
MSLEVEL=2
CHARGE=1+
RTINMINUTES=15.67438
ION=[M+2Na-H]+
65.03862 20
77.0386 50
78.03342 20
79.05361 90
80.05001 10
91.0555 30
100.11173 20
101.10574 10
101.11635 20
105.07231 10
106.06516 397
107.07375 41
111.04315 10
118.06504 10
127.05336 10
128.04926 10
129.07164 20
130.06422 10
130.51285 10
139.05453 170
139.06541 10
140.04935 50
140.06129 60
141.05675 10
150.04532 30
150.0527 20
151.05431 90
152.06206 140
153.0563 20
153.07013 30
154.04474 10
154.06532 260
155.07443 30
156.07983 50
164.05051 10
164.06329 10
165.07208 10
166.0656 533
166.09384 10
166.52161 10
166.54926 10
167.04211 20
167.07318 2716
167.10886 10
167.2253 22
167.86105 10
168.08051 140
169.08907 10
170.10052 10
171.1156 20
177.05597 30
178.06544 80
179.04356 10
179.06006 20
179.07249 160
179.47264 10
179.48477 40
179.4993 40
179.50751 10
179.5834 10
179.90504 20
180.04201 20
180.08107 5405
180.11737 20
180.46939 10
180.48653 10
180.50436 10
180.57224 10
180.58527 10
180.64781 14
180.70255 10
180.94821 10
180.96263 10
180.99422 10
181.07693 342
181.08864 674
181.11205 21
181.22839 10
181.65869 10
181.72734 11
182.08392 120
182.09631 10
183.16808 10
189.08484 10
193.07832 20
194.08421 30
194.09479 10
195.09264 130
196.09767 10
207.09209 20
210.16597 10
210.17485 10
214.08946 10
217.07707 10
218.10123 20
227.18079 10
228.08081 10
228.18307 20
230.09161 10
231.09479 10
232.10826 10
240.15262 10
241.08984 10
243.09468 10
244.11655 10
245.11078 20
254.10075 20
255.09439 30
255.11456 10
255.17549 20
256.09949 70
256.11938 20
257.06793 10
257.10892 110
257.12598 20
258.09576 10
258.11606 180
269.1044 20
269.11325 10
270.11749 10
271.12433 80
271.14334 20
272.13193 40
272.15598 10
272.23679 10
273.10956 11
273.13934 873
273.19113 10
END IONS

BEGIN IONS
SCANS=3482
TITLE=273.1706
MSLEVEL=2
CHARGE=1+
RTINMINUTES=9.384633
ION=[2M+3H2O+2H]+
55.01878 10
55.05394 60
55.05664 10
57.06979 10
58.07378 10
67.0541 10
69.03883 10
73.02867 20
79.05278 10
83.04953 60
83.08567 10
95.08416 10
99.04438 20
100.11222 30
101.11496 10
101.12009 10
105.07281 10
111.0441 30
113.06072 20
127.07685 20
128.06252 10
129.07162 10
131.08598 20
137.05992 10
143.08521 10
145.10114 10
155.07143 80
173.08179 10
183.11761 10
185.09583 10
196.14481 10
210.16711 20
228.1759 10
273.16876 10
END IONS

BEGIN IONS
SCANS=3483
TITLE=273.181
MSLEVEL=2
CHARGE=1+
RTINMINUTES=19.2478
ION=[M+Na]+
55.05418 20
83.08729 20
100.11155 30
100.11792 10
101.11447 30
167.07399 20
180.07993 20
210.16763 30
225.12589 20
227.16939 10
227.17944 30
228.17822 50
255.17503 10
256.26236 10
273.15298 10
273.1655 20
273.18314 90
END IONS

BEGIN IONS
SCANS=3485
TITLE=273.1852
MSLEVEL=2
CHARGE=1+
RTINMINUTES=11.67683
ION=[M+H]+
51.02286 30
53.03806 20
55.01657 10
55.05392 70
57.06837 20
59.04994 10
65.03905 20
67.05414 40
69.03509 10
69.06943 50
71.04945 30
77.03851 70
77.04815 10
79.05413 110
81.0687 50
81.07929 10
83.04802 20
83.05506 10
91.05424 160
91.06595 10
93.06974 130
93.08087 10
95.04717 10
95.08469 70
97.06391 10
100.11284 10
103.05356 30
104.05963 11
105.06949 356
106.07724 20
107.04941 20
107.08562 50
109.06406 60
109.07683 10
109.10036 10
111.11508 10
115.05467 50
116.06153 30
117.06971 70
118.08067 10
119.0853 120
121.08994 11
121.10093 250
125.0964 20
127.0552 10
128.06181 80
129.06937 100
130.07835 50
130.08293 10
131.08549 150
132.09512 21
133.06453 223
133.10049 80
135.08109 20
141.06111 10
141.07066 150
141.08286 10
142.07829 160
142.08992 10
143.07661 20
143.08588 180
144.09276 70
144.10197 20
145.06514 10
145.07793 20
145.10097 80
146.07784 10
147.08118 20
147.11633 60
149.09682 80
149.13118 10
152.06259 40
153.07037 50
153.08745 20
154.07846 40
154.0909 20
155.06563 10
155.08595 120
156.0929 110
156.10677 10
157.1013 180
158.10892 80
159.08075 20
159.11655 70
161.06145 10
161.0974 30
162.10255 10
165.0701 80
165.08405 10
166.07814 40
167.08571 110
167.10593 100
168.09412 30
168.10526 10
169.06798 10
169.10252 120
169.11234 10
169.1162 10
170.10794 50
171.08243 10
171.11723 150
172.12267 20
173.09521 40
173.1189 10
173.13408 50
173.15314 10
174.09518 10
174.10596 10
174.1147 10
175.11163 50
176.12196 10
178.07759 30
179.08516 40
180.09418 30
181.10059 80
182.09723 10
182.10953 80
183.07677 10
183.0826 10
183.11772 60
184.09 20
184.12709 20
185.09792 20
185.1221 10
185.1338 20
187.11122 20
187.14931 20
188.12138 10
189.12605 20
189.13075 10
189.16711 10
192.09012 20
193.10179 40
194.11415 10
195.1174 50
196.11356 10
196.12729 20
196.14243 20
197.07663 10
197.09454 10
197.11172 10
197.13306 210
197.15472 10
198.13911 20
199.11223 90
199.1488 10
200.15611 10
207.11765 40
208.12627 20
209.13304 10
210.16917 20
211.14919 30
211.15752 20
212.11971 20
212.14455 10
212.15669 40
213.10443 10
213.12747 20
213.1636 60
213.18074 20
214.13966 10
215.14357 30
217.12505 10
222.14059 30
225.12808 20
227.1433 20
227.17712 10
228.17921 10
237.16431 20
239.14876 10
240.14886 20
255.17661 40
273.17368 20
273.18695 50
END IONS

BEGIN IONS
SCANS=3486
TITLE=273.1854
MSLEVEL=2
CHARGE=1+
RTINMINUTES=16.7156
ION=[M+H]+
55.0533 30
57.07008 10
69.07029 10
77.03732 10
79.05197 10
91.05379 10
100.07559 10
100.11187 30
100.11554 20
101.11548 20
105.06981 10
106.066 10
115.05273 20
117.06921 10
119.0854 10
128.06187 40
129.06929 100
131.08435 20
141.07094 40
141.08154 10
142.07826 80
142.08876 10
143.08594 40
144.05943 10
145.1024 10
147.08244 10
151.05428 10
152.06429 30
153.06998 40
154.07883 30
155.08574 60
156.09209 30
157.065 20
157.10173 300
159.11639 20
165.06927 20
166.07745 20
167.0731 40
167.0863 100
168.09396 50
169.10138 60
170.10736 10
171.08047 10
171.11696 30
171.12251 10
175.07291 10
175.11192 50
179.07243 10
180.08136 100
180.09416 20
181.0974 10
182.08144 10
182.10941 110
183.08105 20
183.11012 10
183.11807 70
184.12674 10
185.08009 10
185.0968 210
185.10994 10
195.08052 30
195.11797 10
196.46536 10
197.09686 20
197.10461 20
197.13342 407
197.16479 10
198.14075 10
203.10579 30
207.11346 10
210.10529 50
211.11118 20
211.14951 20
212.13937 10
212.15675 374
213.16547 21
215.10484 10
224.11792 21
225.12859 574
225.15802 11
227.15796 10
227.17957 140
227.19521 10
228.17471 20
228.18034 30
229.19759 10
239.14803 10
240.12125 10
240.15173 392
240.17018 31
245.15324 20
254.3354 10
254.36069 11
255.14011 10
255.17557 1514
272.2775 10
272.30026 10
273.12527 10
273.13745 20
273.16141 21
273.18634 692
273.24249 10
END IONS

BEGIN IONS
SCANS=3487
TITLE=273.1855
MSLEVEL=2
CHARGE=1+
RTINMINUTES=12.05563
ION=[M+Na]+
51.0228 10
51.02936 10
53.0007 20
53.04029 40
55.01782 30
55.0474 10
55.05383 70
56.05621 10
57.03229 20
57.06885 40
59.04909 20
65.0383 30
67.05366 80
69.03251 20
69.06916 140
71.0503 50
77.0305 10
77.03779 160
77.04558 30
78.04242 10
79.04552 10
79.05406 190
79.06548 10
81.03346 10
81.06966 100
83.04795 20
83.05404 10
83.08445 20
85.06502 30
91.05405 301
92.06247 10
93.05467 10
93.0693 328
95.04956 50
95.0847 80
95.09483 10
97.06543 20
100.10967 10
100.11273 10
103.05432 50
105.06966 671
106.07837 20
107.04911 20
107.08514 110
107.09844 10
109.06394 160
109.10214 60
111.08158 20
111.11779 10
115.0538 120
116.06303 40
116.07265 20
117.06917 160
117.08093 20
118.07833 10
119.0574 10
119.08553 215
121.06522 30
121.09055 10
121.1013 294
121.11498 10
123.07843 20
127.05506 20
128.06184 190
128.07458 20
128.10928 10
128.12778 10
129.06142 10
129.06987 160
129.08437 10
130.07773 70
130.08701 10
131.04951 20
131.06879 21
131.08562 248
132.09454 10
133.05089 10
133.06477 343
133.08907 10
133.10143 106
133.11356 20
135.07993 50
135.11806 10
139.05655 10
139.11311 10
141.07014 283
142.078 240
143.05713 10
143.08583 411
143.1002 30
144.07823 10
144.0929 40
145.06631 20
145.10156 252
145.12006 10
146.10913 10
147.08122 70
147.11659 90
147.12973 20
149.05875 10
149.08344 10
149.09659 110
149.13512 10
150.04411 10
151.05438 20
152.06137 80
153.07042 90
153.08855 10
154.07858 80
155.04195 10
155.08607 190
156.09328 274
156.71118 10
157.06912 10
157.07808 10
157.10136 314
158.07353 20
158.10925 100
158.12033 30
159.08031 50
159.10045 10
159.11636 100
160.08966 10
160.12483 20
161.09598 40
161.13123 10
162.13748 10
163.05273 20
163.1123 10
164.06261 10
165.0704 160
165.08826 10
166.07732 70
167.08621 170
167.10725 150
168.08797 10
168.09531 40
169.06383 20
169.07709 10
169.10184 190
169.13483 10
170.07529 20
170.11002 80
170.54404 10
171.07068 20
171.08157 20
171.11755 290
172.0896 20
172.12613 50
173.09663 70
173.11482 10
173.13284 150
173.15038 20
174.10846 10
174.14145 10
175.07874 10
175.09698 10
175.11346 70
175.12331 10
176.1207 30
177.09169 20
178.07916 30
179.08635 50
179.10538 10
180.09328 80
181.10153 150
182.07265 10
182.09467 10
182.11031 130
182.1356 10
183.08058 20
183.11736 140
184.09023 40
184.12476 20
185.09727 40
185.13394 90
185.15205 20
186.14215 10
187.11465 20
187.14719 30
189.07076 10
189.08858 20
189.1273 10
191.08887 30
191.10814 30
191.14355 20
192.09367 40
193.1004 80
194.10896 30
195.0835 10
195.118 60
195.13441 20
196.09055 20
196.12482 110
197.08215 10
197.09753 30
197.11559 20
197.13303 220
198.10318 20
198.14056 50
198.1503 10
199.11223 160
199.15002 10
201.12883 10
203.10941 20
206.11087 20
207.11687 90
208.1256 20
209.13033 20
210.10429 10
210.16962 10
211.10938 40
211.14873 50
212.12086 20
212.15619 60
213.12621 30
213.13594 20
213.16508 150
214.13721 10
215.14188 20
217.12181 10
217.13986 10
221.13445 20
222.14235 40
225.12697 50
226.13359 10
227.14409 40
227.15587 10
227.18211 40
228.1694 10
228.17847 20
231.1405 10
231.17155 20
237.16611 30
240.14983 50
243.136 10
245.15533 10
255.1745 130
255.19862 10
273.12912 10
273.18463 80
273.216 10
END IONS

BEGIN IONS
SCANS=3488
TITLE=273.1855
MSLEVEL=2
CHARGE=1+
RTINMINUTES=8.153633
ION=[M+H]+
55.05566 10
91.0544 10
93.0686 10
95.08403 10
100.11294 20
101.11722 30
105.06773 10
109.06629 10
111.0847 10
115.05658 10
128.06537 20
129.07065 10
131.08655 20
133.06306 10
133.10378 20
135.07912 10
141.07088 10
142.07819 30
143.07016 10
147.08371 10
147.11731 20
153.06921 10
155.08678 20
156.09109 20
157.10091 20
157.11285 10
165.07098 10
166.07629 10
167.08861 10
168.09605 10
169.10323 30
170.10815 20
170.55894 10
171.11678 10
172.12497 10
173.13307 10
179.08955 10
181.10361 10
182.10895 20
189.12859 10
196.12366 10
197.1339 30
199.11223 20
207.1176 10
209.06834 10
211.11349 10
211.15388 30
213.1291 10
213.1647 20
215.14784 20
228.18007 30
229.15746 10
240.15082 20
255.17673 40
273.18542 30
273.19785 10
END IONS

BEGIN IONS
SCANS=3489
TITLE=273.1856
MSLEVEL=2
CHARGE=1+
RTINMINUTES=9.912283
ION=[2M+H]+
55.05409 40
57.06945 10
59.0497 10
67.05386 50
69.03353 20
69.06875 10
71.0486 30
77.03773 10
79.05319 20
81.07007 30
83.08465 20
85.06354 10
91.0543 40
93.07073 30
93.07936 10
95.04782 70
95.06157 10
95.08678 20
96.09227 10
100.11587 10
103.05623 10
105.06909 90
105.07428 20
107.08576 20
107.09043 10
109.06373 50
109.10192 30
111.07978 20
115.05738 20
117.07038 20
119.08641 60
121.10188 20
123.08135 40
125.09614 10
128.06235 20
128.07646 10
129.06992 20
129.08331 10
131.08136 10
131.08653 90
131.09544 10
133.10365 20
135.0808 20
135.11748 10
137.09692 20
141.071 30
142.06895 10
142.07777 50
142.08855 10
143.08414 50
143.10179 10
144.09059 10
144.09563 50
145.06619 10
145.10065 70
145.11314 20
147.0795 40
147.11554 60
147.12267 10
149.09633 20
152.06123 10
153.07117 20
153.08804 10
154.08029 10
155.08781 20
155.09747 10
156.09335 60
156.10577 10
157.10083 50
158.11536 10
159.08075 30
159.11749 40
160.08949 10
161.09616 30
163.11374 10
165.07043 20
166.07683 10
166.08275 10
167.08673 30
168.09264 10
169.10162 10
170.10927 10
171.11621 50
173.0968 40
173.1319 50
174.1032 10
175.10701 10
175.11389 40
179.07916 10
180.09512 20
181.10184 40
182.10883 70
183.12009 20
184.09064 10
185.09734 10
185.13406 20
187.11185 30
187.11758 10
187.14825 20
189.12738 40
192.09734 10
193.10127 20
193.10794 10
195.11565 20
197.13345 40
197.15179 10
199.11073 20
200.11943 20
201.12827 10
203.14374 20
207.11713 20
207.12494 10
210.10468 10
210.16756 10
211.11259 10
211.14944 20
212.1571 10
213.12074 10
213.1628 30
215.14406 60
215.15762 10
217.1239 40
222.14156 10
225.12756 20
228.17574 10
229.16049 30
231.17497 40
231.18724 10
237.16415 10
240.14799 10
243.13892 10
243.1497 10
246.09 10
255.17525 40
273.10403 30
273.18582 70
273.20474 20
END IONS

BEGIN IONS
SCANS=3503
TITLE=274.1268
MSLEVEL=2
CHARGE=1+
RTINMINUTES=1.157317
ION=[2M+NH4]+
68.98213 20
86.09505 20
90.97671 130
91.97876 20
98.93263 10
104.10728 30
140.91141 20
140.91679 10
158.92213 10
171.0266 10
172.935 80
172.94968 20
190.94073 10
200.9406 10
205.95992 20
214.34846 10
214.91066 10
214.93385 10
215.05293 482
216.07101 10
274.11154 10
END IONS

BEGIN IONS
SCANS=3504
TITLE=274.147
MSLEVEL=2
CHARGE=1+
RTINMINUTES=16.53909
ION=[M+H]+
91.05319 20
106.06515 70
118.06497 10
129.06808 30
130.06541 10
137.09511 10
139.06131 10
140.04936 10
140.0612 20
142.07945 20
144.08192 30
152.05791 10
153.07082 10
154.07187 10
155.07007 20
156.07959 40
157.09271 10
165.0692 40
166.06404 30
166.07532 10
166.08189 10
167.07364 200
167.09686 10
168.06737 20
168.08031 240
169.08864 383
169.10294 51
178.06287 11
179.07118 20
180.08066 150
180.09654 10
181.08524 120
182.08221 40
182.09587 110
183.09216 90
184.09843 10
193.07336 10
195.09134 10
197.10712 120
198.11789 10
207.08856 10
217.08713 10
256.0983 10
256.11301 10
257.10907 20
258.11774 10
258.12952 20
259.12161 50
272.13223 10
273.14038 110
273.16696 21
273.24338 20
274.08987 20
274.09982 20
274.11154 21
274.1228 43
274.14731 1262
274.18445 33
END IONS

BEGIN IONS
SCANS=3508
TITLE=274.2129
MSLEVEL=2
CHARGE=1+
RTINMINUTES=18.13197
ION=[M+H]+
57.06998 30
67.05404 10
70.06696 10
74.09227 10
99.05394 10
100.11172 10
106.07575 10
256.17822 10
274.14822 20
274.27383 40
END IONS

BEGIN IONS
SCANS=3516
TITLE=274.2747
MSLEVEL=2
CHARGE=1+
RTINMINUTES=10.97429
ION=[M+NH4]+
55.05394 10
56.0489 10
57.06956 130
58.06323 10
68.05141 10
70.06538 210
70.07425 20
71.08525 70
71.0933 10
85.10152 30
88.07512 244
88.08833 20
88.09551 10
91.05262 10
100.11366 10
101.75216 10
102.09147 80
106.08558 90
106.0973 20
157.1048 10
212.23019 10
212.23758 20
230.25137 40
256.26367 290
273.35968 20
273.37433 10
274.15027 10
274.23419 21
274.24667 43
274.27438 1474
274.30557 11
END IONS

BEGIN IONS
SCANS=3548
TITLE=275.1651
MSLEVEL=2
CHARGE=1+
RTINMINUTES=10.41416
ION=[M+H]+
55.05455 20
57.06892 10
65.03833 20
67.05386 80
69.033 20
69.07328 20
77.03812 40
79.05394 50
81.07002 30
82.07231 10
91.05468 60
93.07033 20
95.04959 90
95.08553 10
100.07562 10
103.05787 10
105.06941 60
106.07362 10
107.08543 50
109.06445 20
111.00812 10
115.05648 10
116.0612 30
116.07091 10
117.06971 50
119.08526 100
119.09545 30
120.05636 10
120.09271 10
121.06446 60
121.10447 10
127.06274 10
128.06306 20
129.07079 40
130.0779 40
131.08556 60
131.09958 20
133.06606 10
133.08427 10
133.10159 30
135.07947 30
141.07011 50
141.0824 20
142.07841 50
143.08594 120
144.05692 30
144.09465 40
145.06433 20
145.10153 300
147.08151 20
149.09512 10
151.05286 20
152.05733 10
152.06474 20
153.07124 40
154.07408 10
155.08621 60
155.10129 10
156.09335 50
156.10223 10
157.06808 10
157.10162 90
158.07234 50
158.08051 20
158.10992 31
159.08044 504
159.09901 21
159.11703 30
160.09093 10
161.09715 10
165.07175 10
166.08186 20
167.086 90
167.09846 10
169.10156 100
169.11717 20
170.10854 20
171.08194 40
171.11847 20
172.08987 30
172.10059 10
172.12468 40
173.09694 100
173.132 60
173.14987 10
175.14993 10
181.10294 20
182.10915 200
182.12808 10
185.0961 60
185.11398 30
185.13222 10
186.10413 40
187.11124 30
187.1485 120
195.11873 10
197.09537 10
197.1147 10
197.13303 230
197.15298 20
199.11122 10
200.12041 50
214.42662 10
215.07349 10
215.09029 10
215.10803 11
215.14368 1204
215.16354 33
233.1562 10
275.12775 10
275.16638 40
275.22171 10
END IONS

BEGIN IONS
SCANS=3553
TITLE=275.2011
MSLEVEL=2
CHARGE=1+
RTINMINUTES=13.29415
ION=[M+H-2H2O]+
50.01509 10
51.02222 30
53.03172 10
53.03882 50
53.04398 10
55.0174 32
55.05347 387
55.06368 20
57.07119 20
59.04734 10
65.03821 50
66.0452 11
66.83859 21
67.05374 643
67.06555 21
69.03251 10
69.06954 183
71.0494 110
73.064 30
77.03804 211
79.05402 424
79.07143 10
81.05903 10
81.0696 342
83.04791 40
83.08436 30
85.02776 10
85.06285 30
85.0687 20
87.04349 20
87.08269 10
91.03377 10
91.054 1014
92.06204 10
93.0694 503
95.04928 20
95.07567 10
95.08502 260
95.09785 20
97.06546 31
97.09917 20
99.0448 20
99.07978 10
101.05909 10
103.05458 60
104.06075 50
105.06972 860
105.87156 10
106.07936 10
107.04676 10
107.08522 150
109.06555 20
109.08805 10
109.1014 140
109.1163 10
111.07976 10
111.08622 10
113.06193 10
115.05429 70
115.0729 10
116.05955 20
117.06958 322
117.08228 20
118.07584 20
118.08287 11
119.04848 11
119.08535 546
120.09147 10
121.0657 40
121.10107 160
123.07928 10
123.11583 10
127.0562 30
127.0747 10
128.06206 70
129.06886 120
129.07658 40
130.07893 40
131.08537 428
131.09814 41
131.10544 20
132.09293 30
133.07472 20
133.08672 21
133.10127 428
133.11736 21
135.07938 40
135.11671 60
137.09465 20
139.07169 10
141.07014 130
141.08246 10
141.09621 10
142.07796 30
143.08604 140
143.10153 31
144.09349 40
145.06596 20
145.08463 10
145.10123 337
146.10823 30
147.08191 30
147.11703 345
149.09496 50
149.13423 20
151.07925 10
151.11214 20
153.0697 20
153.0899 10
154.07677 50
155.08534 90
156.09605 20
157.10109 120
159.08275 30
159.0954 10
159.1171 300
160.12331 20
161.09547 60
161.10497 20
161.11902 10
161.13226 310
163.07384 10
163.11188 30
163.12343 20
163.14928 10
165.0761 10
165.09081 10
166.07616 10
167.08569 30
167.10796 10
168.09326 30
169.10152 110
171.117 180
173.09496 50
173.13255 366
174.14021 20
175.11299 30
175.14801 70
177.09135 10
177.12869 30
179.10794 30
181.10371 20
181.12749 20
182.10777 20
183.11832 60
185.09662 10
185.12393 20
185.13342 50
187.11232 100
187.14835 50
187.15594 20
188.15979 10
189.12701 20
191.10686 50
191.14156 10
193.11757 20
193.12343 30
195.11996 10
196.12276 10
197.13164 140
199.11703 10
199.14873 10
201.12686 60
203.14499 20
205.12122 50
207.13615 20
209.1545 20
210.14165 10
211.14868 50
213.13115 10
213.16518 50
215.14207 60
215.18002 40
219.13773 50
219.15388 10
221.15794 10
227.11198 10
229.15817 80
229.19489 60
233.15578 60
239.17996 90
239.19485 10
242.12984 10
247.16928 40
257.14658 10
257.19208 51
275.10968 10
275.1507 10
275.17792 10
275.20078 391
END IONS

BEGIN IONS
SCANS=3554
TITLE=275.2011
MSLEVEL=2
CHARGE=1+
RTINMINUTES=12.88798
ION=[M+H]+
51.02213 40
53.00149 10
53.03338 20
53.03857 20
55.01725 40
55.05389 356
57.03275 20
57.06889 80
59.04955 20
65.03754 80
65.04777 10
66.04645 20
66.83294 11
67.05384 670
67.19884 10
68.55638 10
69.03252 21
69.06934 245
69.07882 41
71.04832 110
73.05767 10
73.06335 40
76.78714 10
77.03831 213
78.046 20
79.03154 11
79.05368 528
79.0761 11
79.43081 10
81.06936 560
83.04878 50
83.05739 10
83.0853 50
85.02875 10
85.06528 40
87.0456 10
90.76204 12
91.05375 1937
92.06821 11
93.05809 11
93.06946 419
93.08079 31
94.76729 10
95.04983 11
95.08526 483
95.09662 21
97.0642 40
97.10103 20
98.02178 10
99.04253 20
99.08157 10
101.05875 20
101.07403 10
103.05428 70
104.06273 30
104.72693 10
105.06972 1077
105.08248 56
107.05117 10
107.08491 224
109.06359 20
109.10086 170
111.07982 10
113.06002 20
115.05366 70
115.07424 20
116.06063 20
117.05208 10
117.06959 420
117.08747 10
118.07748 43
119.06756 11
119.08522 618
119.92941 10
120.09209 10
121.0655 40
121.10063 190
123.08065 40
123.11675 30
125.09619 10
127.05175 10
127.07534 10
128.06184 40
128.08075 30
129.06935 279
130.07661 50
130.08318 11
131.08578 424
131.1041 11
132.04895 10
132.09251 20
133.06638 20
133.10081 429
133.12247 10
134.1111 20
135.08035 90
135.11656 90
137.09473 10
137.13335 20
139.0751 10
139.11263 20
141.06967 291
141.08415 10
142.07822 20
143.08589 150
144.07962 10
144.09212 40
144.10008 20
145.06624 31
145.08855 11
145.10129 605
146.11171 20
147.08063 110
147.09872 21
147.11671 455
148.12708 10
149.09633 60
149.1331 60
151.07368 20
151.11383 10
152.06116 30
153.07037 50
153.09138 40
154.07832 50
155.08556 160
156.09381 20
157.10129 140
157.11583 10
158.07307 10
158.10709 10
159.07954 80
159.09349 20
159.1169 302
160.12508 10
161.0959 50
161.13277 201
162.14221 10
162.15585 10
163.11227 60
163.14835 10
165.06831 10
165.09052 30
166.07953 10
167.08987 10
167.10767 60
168.08971 20
168.09612 40
169.10176 180
171.11641 150
171.12831 30
173.06921 10
173.09673 80
173.11084 10
173.13277 314
173.14519 30
174.1403 10
175.11089 90
175.12183 10
175.13374 10
175.13927 10
175.1487 90
177.08864 30
177.12967 30
179.10674 40
181.10266 30
181.12279 30
182.10939 30
183.11708 150
183.13486 10
185.09673 10
185.12402 10
185.13187 110
186.10616 10
186.14307 10
187.11148 180
187.12711 30
187.14816 60
188.16199 10
189.12582 40
189.13274 30
189.16501 20
191.10814 40
191.14519 30
193.12239 70
195.13821 20
196.12572 10
197.13222 110
197.15331 20
198.14117 10
199.11424 10
199.14622 20
200.12148 10
201.11964 20
201.12741 160
201.13956 20
201.16402 20
201.17421 10
203.14215 80
205.1227 110
205.13377 20
207.13882 20
209.15318 50
210.14101 10
210.1669 10
211.14857 100
213.12679 10
213.16483 100
215.14304 90
215.15172 10
215.18011 150
219.1378 70
221.15341 10
229.13498 10
229.15794 100
229.19481 30
229.20605 10
233.15483 90
233.17635 10
239.15982 10
239.18018 110
246.16489 10
247.16928 40
257.19012 150
257.20633 30
257.22281 10
275.11661 10
275.15039 20
275.16437 20
275.2016 688
275.22888 41
275.23898 20
END IONS

BEGIN IONS
SCANS=3555
TITLE=275.2015
MSLEVEL=2
CHARGE=1+
RTINMINUTES=16.28538
ION=[M+H]+
55.05383 20
57.03285 10
57.06831 10
67.05335 20
69.06928 40
71.04913 10
77.03866 20
79.05587 30
81.07002 20
85.06405 10
91.05307 50
91.06374 10
93.06965 40
95.05033 20
95.08393 30
95.0899 10
97.06219 10
105.07004 20
107.04753 20
107.07692 10
107.0858 40
109.06589 20
109.10129 40
111.04194 10
111.08046 50
113.09567 30
115.05381 10
117.0692 10
119.08489 40
119.10042 10
121.06555 40
121.10081 50
122.07166 10
123.08101 40
123.11641 10
131.08446 30
133.10062 30
134.10933 10
135.08006 70
135.0916 20
135.11703 10
137.0961 20
139.06876 10
139.11209 10
141.07022 20
142.07976 40
143.08492 20
143.09142 20
144.09265 30
145.10101 50
145.10802 20
147.08191 10
147.11125 10
147.11856 30
149.09692 20
149.13182 10
152.05936 20
153.06979 10
155.08598 20
156.09488 20
157.09908 30
159.11726 60
161.09488 60
162.10777 10
163.11086 30
165.12799 10
168.09373 30
169.10228 20
171.1095 20
171.11703 110
173.13141 30
173.14644 10
175.11154 40
175.14919 20
176.11938 50
177.12608 10
181.12341 60
184.12257 10
185.13144 10
189.12572 20
189.16603 10
191.14362 366
197.12967 10
197.14043 10
198.11176 10
199.14763 40
201.12376 10
201.13196 10
205.15767 10
213.16261 20
215.18044 20
215.19122 10
217.15892 20
219.13664 10
231.17105 10
257.18011 10
257.19263 30
257.21301 10
275.15106 20
275.18774 10
275.20096 50
END IONS

BEGIN IONS
SCANS=3556
TITLE=275.2016
MSLEVEL=2
CHARGE=1+
RTINMINUTES=12.60812
ION=[M+Na]+
51.02425 10
55.05327 30
55.0661 10
57.03278 10
57.07055 10
59.04865 10
65.0374 10
67.05308 120
69.06885 30
71.04818 10
77.04015 10
79.05432 60
79.06457 10
81.06959 30
83.04938 10
91.05444 170
92.05983 20
93.06909 70
95.08592 50
103.05251 10
105.06957 60
107.08541 60
109.06612 10
109.10183 20
115.05421 10
117.06981 50
119.0853 50
121.10202 20
129.06804 20
131.08615 30
133.10155 40
135.07948 10
135.12196 20
139.07761 10
141.07124 10
145.10234 90
147.08276 20
147.11777 40
149.09985 10
149.13335 30
152.06361 10
153.07039 30
154.07571 10
155.08917 20
157.10094 20
159.11755 20
160.12917 20
161.09908 20
161.13074 20
163.11263 10
169.10361 10
170.11044 10
171.11761 10
173.09721 10
173.13405 30
175.11249 20
175.14798 20
182.05846 10
182.10735 10
183.06926 10
185.13057 20
187.11285 20
187.14925 10
187.15514 10
189.12688 10
193.12338 10
197.13029 20
201.12737 20
213.16602 10
215.14281 20
215.17924 30
219.13712 10
229.15981 20
231.13351 10
239.18179 20
275.16367 20
275.1759 10
275.20074 60
275.21906 10
275.2363 10
END IONS

BEGIN IONS
SCANS=3563
TITLE=275.2588
MSLEVEL=2
CHARGE=1+
RTINMINUTES=18.19286
ION=[M+H]+
57.06952 100
63.04338 20
71.08467 30
85.10116 10
89.05953 30
107.06875 20
107.07577 10
END IONS

BEGIN IONS
SCANS=3571
TITLE=276.182
MSLEVEL=2
CHARGE=1+
RTINMINUTES=4.956575
ION=[M+H]+
55.05424 10
74.09554 10
101.06074 10
111.04385 10
END IONS

BEGIN IONS
SCANS=3572
TITLE=276.1964
MSLEVEL=2
CHARGE=1+
RTINMINUTES=9.771389
ION=[M+H]+
55.05178 10
55.05497 10
80.04873 10
93.07024 20
95.084 10
107.08537 10
111.04595 10
121.06319 10
121.1025 10
122.09457 10
141.09145 10
143.0799 10
145.10069 10
146.06181 10
147.07935 10
149.09258 10
152.10686 20
163.1125 10
171.07045 10
171.11784 10
179.09702 10
190.12637 10
193.12363 10
204.10431 10
204.14441 20
205.12128 20
232.1377 10
233.15378 10
241.15823 10
246.15016 10
258.14685 10
260.16629 20
274.17621 10
275.26901 10
276.16324 20
276.19693 677
END IONS

BEGIN IONS
SCANS=3579
TITLE=276.7277
MSLEVEL=2
CHARGE=2+
RTINMINUTES=5.632383
ION=[M+2H]2+
55.0544 20
82.06278 10
83.08581 10
100.11141 60
141.1144 10
154.12172 10
182.155 30
209.16736 20
210.14937 10
210.16235 10
227.17703 10
END IONS

BEGIN IONS
SCANS=3593
TITLE=277.0692
MSLEVEL=2
CHARGE=1+
RTINMINUTES=4.543128
ION=[M+Na]+
277.07211 50
END IONS

BEGIN IONS
SCANS=3594
TITLE=277.0899
MSLEVEL=2
CHARGE=1+
RTINMINUTES=1.164983
ION=[M+H]+
82.94669 10
84.96009 30
90.97582 10
104.10738 10
159.11597 10
174.93188 20
175.93163 30
178.9512 30
178.95554 10
194.94746 10
198.9388 40
222.92905 10
222.9433 30
235.1667 10
258.9122 10
277.06552 21
277.09137 496
277.22208 10
END IONS

BEGIN IONS
SCANS=3606
TITLE=277.1801
MSLEVEL=2
CHARGE=1+
RTINMINUTES=13.36417
ION=[M+H-H2O]+
53.04066 10
55.01683 90
55.05394 30
65.03949 20
67.05477 40
68.05744 10
69.06942 20
77.03741 30
79.05335 40
80.05693 10
81.06959 100
83.0518 10
91.05421 20
92.05795 20
93.07016 40
94.07258 10
95.08702 20
97.06217 10
105.07063 20
106.0728 10
107.07743 20
109.06489 60
109.0769 10
111.04459 50
111.05399 10
117.07059 20
119.08536 10
121.10177 20
125.04709 10
125.06136 10
128.06403 20
129.07011 10
131.08511 20
132.09142 10
133.10039 30
134.10413 30
135.08415 20
135.10564 10
135.11462 10
137.05945 443
143.08534 10
144.09369 10
145.09943 10
147.08099 30
147.11681 20
148.12209 10
149.09715 30
149.10374 10
149.1236 10
149.13252 10
151.07426 40
155.08786 10
157.10126 20
159.11736 10
161.09717 20
161.12578 20
163.11024 10
165.12862 10
171.11685 20
172.12325 10
173.09605 10
174.13528 10
175.11287 30
175.14847 20
175.15659 10
177.10635 10
177.12582 30
179.10616 10
187.14764 10
189.12318 10
193.12288 10
195.12004 10
203.17506 10
203.18961 10
213.16508 20
231.16991 10
231.18652 10
259.20639 10
277.16022 10
277.18146 10
277.20526 10
END IONS

BEGIN IONS
SCANS=3607
TITLE=277.1805
MSLEVEL=2
CHARGE=1+
RTINMINUTES=15.79825
ION=[M+H]+
55.01713 30
55.05484 10
57.06953 180
59.05189 20
67.05528 10
71.04854 20
83.04983 20
91.05406 30
93.06814 10
93.07114 20
105.06918 50
115.05573 10
117.06955 20
118.07763 10
121.06458 20
123.07878 10
128.06203 10
133.06133 10
133.10127 30
135.08105 30
137.06203 60
141.06927 10
142.07658 10
145.06409 10
145.10342 10
146.07274 30
147.07819 20
147.11868 20
149.09221 10
159.08224 10
160.08789 10
161.06084 20
161.09624 336
161.49983 10
163.07639 20
165.05499 150
165.06575 10
175.07584 10
175.09137 10
175.11186 120
177.1311 10
179.10651 80
182.15398 10
193.12323 20
199.14764 10
203.10706 70
205.1221 10
219.13799 40
221.10384 10
221.11839 70
277.18048 10
END IONS

BEGIN IONS
SCANS=3608
TITLE=277.1806
MSLEVEL=2
CHARGE=1+
RTINMINUTES=10.75227
ION=[M+H-H2O]+
55.01764 50
55.05306 30
57.06884 10
67.05488 20
69.06929 40
77.0408 10
79.05429 30
80.80372 10
81.06954 150
91.05675 10
93.06907 30
95.05004 10
95.08575 20
97.06508 10
105.07018 10
107.09051 10
109.06338 50
109.10168 20
111.0444 40
115.07719 10
119.08547 30
121.10264 10
123.11764 20
125.05961 20
128.06248 10
131.08766 10
133.10168 20
135.11684 10
137.03719 10
137.06029 201
137.07716 20
137.08977 10
137.09813 10
145.1022 10
147.08037 10
147.1169 10
149.10297 10
157.06398 10
157.10184 30
159.11652 10
161.09547 30
161.13628 10
163.11023 20
165.09366 10
171.11626 10
175.11124 20
175.15097 10
179.10632 10
193.12051 10
195.11127 10
202.13745 10
231.17538 20
277.16754 10
277.19641 10
END IONS

BEGIN IONS
SCANS=3609
TITLE=277.1807
MSLEVEL=2
CHARGE=1+
RTINMINUTES=13.78572
ION=[M+H+Na]+
55.01723 40
55.05322 40
67.05375 20
67.05901 10
69.06871 30
79.05355 60
81.0322 10
81.07056 50
91.05113 20
93.0701 30
95.08567 20
105.07077 10
107.08559 10
109.064 20
111.04581 20
117.06997 10
119.08457 30
121.10159 10
133.09894 20
135.11382 30
137.04117 10
137.06087 70
137.0713 20
147.11818 10
149.09526 10
149.13245 20
151.0808 10
163.14789 10
171.12364 10
175.10953 10
179.10538 10
END IONS

BEGIN IONS
SCANS=3610
TITLE=277.1808
MSLEVEL=2
CHARGE=1+
RTINMINUTES=15.01701
ION=[M+H]+
55.05254 20
57.0692 140
69.06853 10
79.05351 10
83.04867 20
83.08569 10
91.05322 10
91.06198 10
93.06996 20
95.05028 30
95.08541 10
109.02954 20
109.06393 20
111.04165 30
117.07131 10
119.08416 10
121.09733 10
125.05801 40
125.06698 10
133.10146 20
137.05942 150
137.07549 10
145.06552 10
147.0788 20
147.11633 10
151.07579 10
151.11153 40
160.09259 20
161.0937 20
163.07912 10
165.04195 10
165.05386 160
165.12981 10
175.11108 70
175.11897 10
179.10709 10
193.10217 10
193.12358 60
221.11761 294
221.14157 20
277.18298 50
END IONS

BEGIN IONS
SCANS=3611
TITLE=277.1808
MSLEVEL=2
CHARGE=1+
RTINMINUTES=16.17731
ION=[2M+H]+
53.03804 10
55.05374 30
56.88685 10
57.06927 150
57.07748 20
67.05354 10
69.06927 20
79.05438 10
91.0544 20
93.0695 10
103.05254 20
105.06973 30
107.04782 10
115.05265 20
116.0609 10
117.0721 20
119.08779 10
121.06295 20
121.09849 10
123.04459 20
123.08268 10
129.06914 20
130.07777 10
131.08672 20
131.09946 20
133.1008 20
135.08253 10
137.06009 50
141.07014 10
142.08049 20
143.08624 20
144.09213 20
145.06557 10
145.10121 10
147.07925 10
149.13174 10
153.07224 10
159.08012 80
159.11787 30
160.08882 10
161.09605 50
161.12938 10
163.07498 20
165.05557 40
168.09512 30
173.09872 20
173.13229 20
175.11252 30
177.09157 20
177.12456 20
179.1059 150
179.12238 20
183.11845 40
189.13161 20
217.14751 10
217.15833 80
217.17458 10
219.13829 30
221.11774 70
221.13306 10
231.18022 10
235.15108 10
235.16936 375
259.1619 10
277.18088 130
277.21307 20
END IONS

BEGIN IONS
SCANS=3646
TITLE=278.1038
MSLEVEL=2
CHARGE=1+
RTINMINUTES=5.212894
ION=[M+H+Na]+
117.05989 20
130.06628 10
144.04726 10
146.05943 10
174.0603 10
175.06894 10
202.05127 10
203.05791 90
203.07323 20
218.08255 40
246.07796 20
END IONS

BEGIN IONS
SCANS=3671
TITLE=279.1598
MSLEVEL=2
CHARGE=1+
RTINMINUTES=16.91504
ION=[M+H]+
51.99422 60
53.00105 20
53.01166 10
53.99881 20
54.01158 20
55.01764 40
55.05348 30
55.05895 10
56.88504 20
56.89174 16
57.0696 4813
57.22336 10
57.24421 10
57.26892 10
57.32802 10
57.35353 10
57.39605 10
57.47997 10
57.50357 10
57.5259 20
57.55195 10
57.72397 10
57.82326 10
57.871 10
57.88071 10
57.92342 10
58.03183 10
58.06799 10
58.3331 10
58.45282 10
58.55118 10
64.8275 20
64.83427 14
65.03833 3272
65.53265 10
65.64878 10
65.72488 10
65.93438 10
66.52326 10
67.05361 20
67.98859 20
68.9969 10
69.07025 10
77.03913 30
79.05475 20
80.02536 160
83.04713 10
87.04413 10
91.05349 40
92.72227 10
92.72735 20
92.73382 20
93.00946 14
93.0334 3565
93.23225 10
93.29758 10
93.30645 10
93.36562 10
93.44502 10
93.58615 10
94.25924 10
94.68282 10
95.08498 30
105.03429 20
107.08637 10
108.02075 20
109.02809 20
111.02869 10
111.04358 20
116.82523 10
116.97309 10
117.75923 10
118.13553 10
118.51966 10
119.45705 10
120.62918 40
120.63852 10
120.83191 10
120.9778 10
120.99744 10
121.00414 20
121.01317 28
121.02879 5678
121.16365 18
121.22388 18
121.2822 10
121.31536 10
121.40306 10
121.52398 10
121.63651 10
121.67929 10
121.72714 10
121.82794 10
121.83639 10
121.88202 10
121.89082 20
122.0378 10
122.1086 10
122.33633 20
123.05496 10
123.1178 10
123.26991 10
123.35913 10
123.3869 30
123.62055 10
123.73916 10
124.01235 20
129.06998 10
135.08138 10
147.8427 10
148.16739 10
148.25436 10
148.39919 10
148.45824 10
148.47067 10
148.4791 10
148.49454 10
148.50612 10
148.53381 356
148.55965 74
148.57616 20
148.58946 10
148.60812 20
148.61832 20
148.64233 10
148.6946 10
148.71811 20
148.72758 10
148.74483 20
148.75339 20
148.76306 20
148.77853 20
148.80075 20
148.81473 10
148.82211 30
148.83775 20
148.8457 20
148.86391 10
148.88383 10
148.90077 20
148.91248 10
148.93456 30
148.9621 30
148.97296 60
148.98737 98
149.02296 62606
149.3165 50
149.32738 10
149.3512 10
149.35992 10
149.36617 10
149.37489 10
149.38586 44
149.40067 10
149.40924 10
149.42294 30
149.43768 40
149.44519 50
149.45729 30
149.46899 30
149.48474 40
149.50278 30
149.51886 30
149.52953 50
149.5414 40
149.55914 10
149.56505 10
149.57652 30
149.58839 40
149.59811 60
149.61061 30
149.61874 20
149.62907 30
149.63676 20
149.64938 30
149.67052 40
149.68169 20
149.69254 30
149.70282 30
149.72562 20
149.73643 20
149.74684 20
149.75267 10
149.76019 20
149.77522 60
149.78609 20
149.79868 40
149.80679 20
149.81035 10
149.81366 10
149.82117 30
149.83011 20
149.84079 20
149.84949 10
149.86316 20
149.87817 20
149.89508 20
149.91074 30
149.92366 20
149.94539 40
149.95979 20
149.96703 20
149.97704 10
149.99548 30
150.00334 40
150.01076 20
150.02586 50
150.03841 20
150.05215 40
150.06358 30
150.07674 20
150.08923 30
150.10315 20
150.12317 20
150.13211 30
150.14676 20
150.16408 30
150.1774 20
150.18678 20
150.19637 20
150.21078 20
150.22015 20
150.23895 20
150.24855 20
150.25546 20
150.2681 20
150.28397 20
150.30153 20
150.32272 50
150.33305 30
150.34218 20
150.34669 20
150.35486 30
150.36504 40
150.37555 10
150.38982 20
150.39999 20
150.40521 10
150.41576 30
150.42702 20
150.4444 30
150.45557 10
150.46602 20
150.48489 20
150.49129 10
150.50726 20
150.51761 20
150.53426 20
150.55348 10
150.56303 20
150.56914 10
150.57742 10
150.58409 20
150.59415 20
150.61098 20
150.61546 10
150.63023 20
150.64908 20
150.65837 30
150.66747 10
150.68588 10
150.69856 20
150.71117 10
150.72095 10
150.73662 20
150.75584 10
150.76416 30
150.77235 20
150.78461 10
150.79318 20
150.80563 10
150.82246 20
150.84555 20
150.85475 10
150.87315 10
150.88676 10
150.89554 10
150.90489 20
150.91875 20
150.92741 30
150.95447 10
150.97453 20
150.98547 10
150.99422 20
151.0127 20
151.01807 10
151.03662 10
151.05042 20
151.06064 20
151.06882 20
151.09621 30
151.10898 20
151.12318 10
151.13812 30
151.15005 30
151.15822 10
151.16743 20
151.17525 10
151.19569 20
151.21487 20
151.24577 20
151.25833 20
151.27028 30
151.32901 10
151.35503 10
151.37396 10
151.39012 20
151.41377 10
151.42506 10
151.45082 10
151.46211 10
151.48473 10
151.49214 20
151.50671 20
151.51636 20
151.52646 10
151.55812 20
151.56422 20
151.58336 10
151.61653 10
151.62842 20
151.63657 30
151.6595 20
151.68767 10
151.6956 20
151.70651 10
151.71783 10
151.7578 20
151.76813 10
151.79144 20
151.82874 30
151.84023 20
151.86244 10
151.88782 10
151.89766 10
151.90395 10
151.93916 10
151.96559 10
151.98758 30
152.00494 20
152.01402 10
152.03857 10
152.05969 10
152.07166 30
152.0927 10
152.10968 10
152.12102 10
152.14734 20
152.16872 10
152.18484 20
152.20789 10
152.24062 10
152.26202 10
152.28281 10
152.32059 10
152.35783 20
152.37286 10
152.39212 10
152.42516 20
152.4287 20
152.44469 10
152.46233 10
152.47028 30
152.53984 10
152.58586 10
152.60603 10
152.61612 10
152.63251 10
152.67728 10
152.70943 10
152.76492 10
152.77382 20
152.80341 20
152.81665 10
152.96556 10
152.99965 10
153.02995 10
153.04826 10
153.11922 20
153.12749 30
153.13664 10
153.17665 20
153.22002 10
153.25792 10
153.39061 10
153.42979 10
153.6015 10
153.74033 10
154.07648 10
154.1088 10
154.12146 10
154.30713 10
154.39897 20
154.47072 10
154.50751 10
154.90041 10
155.06747 10
155.14438 10
155.57181 10
158.41451 10
159.11671 20
165.06955 10
166.07945 10
167.03467 30
173.13361 10
183.13985 10
191.0661 10
191.07768 20
192.07681 10
201.04788 60
205.06403 10
205.08714 140
205.11006 10
205.49686 10
209.08295 10
219.20906 10
279.09399 70
279.10989 20
END IONS

BEGIN IONS
SCANS=3672
TITLE=279.1598
MSLEVEL=2
CHARGE=1+
RTINMINUTES=23.88947
ION=[M+H]+
51.02096 10
57.06927 110
65.03806 40
77.0379 10
80.02531 10
80.94642 10
93.03321 70
93.0397 10
121.02918 130
121.04032 20
148.53847 11
149.02318 1210
150.04968 10
165.07002 10
167.03201 20
173.05351 10
177.07147 10
178.0779 10
195.08199 10
201.04803 60
223.07205 20
279.0965 70
279.11215 10
279.17999 10
END IONS

BEGIN IONS
SCANS=3673
TITLE=279.1602
MSLEVEL=2
CHARGE=1+
RTINMINUTES=7.164967
ION=[M+H]+
57.0694 50
65.03752 40
69.04568 10
77.03837 20
87.0444 10
91.05355 20
93.03163 30
93.04541 10
103.05314 10
105.06931 40
121.02791 60
121.03745 20
129.07233 10
131.08723 10
133.04945 10
142.07784 10
143.08629 20
145.06622 10
147.11609 10
149.02322 623
149.0482 11
149.0645 10
155.08716 20
159.0813 10
159.11542 10
171.03436 10
171.11684 10
173.04945 20
183.03563 10
183.1209 10
187.11552 10
191.14334 10
201.04752 50
219.14111 10
223.10901 10
233.15685 10
261.14908 30
279.0571 10
279.09497 60
279.11053 10
279.16064 20
279.17505 20
END IONS

BEGIN IONS
SCANS=3679
TITLE=279.2319
MSLEVEL=2
CHARGE=1+
RTINMINUTES=17.5505
ION=[M+H]+
55.01757 10
55.05379 20
57.06959 90
65.03819 40
65.04501 20
67.05447 50
69.06969 10
71.01197 10
77.03695 20
79.0542 30
79.05968 10
81.06985 30
83.08417 10
93.0345 30
95.08464 30
109.1017 10
117.06812 10
121.02863 90
121.10219 10
135.11743 21
149.02348 1139
149.09468 10
151.05324 10
159.11761 10
165.07118 10
167.08353 10
169.12215 30
173.05231 10
183.03036 10
201.0477 60
223.07468 20
279.09677 50
279.23123 10
END IONS

BEGIN IONS
SCANS=3683
TITLE=279.2325
MSLEVEL=2
CHARGE=1+
RTINMINUTES=15.02476
ION=[M+NH4]+
53.03728 10
55.01804 10
55.05404 70
57.06998 60
65.03801 70
66.83576 10
67.05387 439
67.35407 10
69.06987 60
77.03792 30
79.05441 30
81.06974 214
83.08453 20
91.0534 20
93.03176 20
93.06923 50
95.08526 200
107.08506 40
109.10082 70
119.08719 10
121.02909 50
121.10037 30
123.11676 30
131.08527 20
133.10059 10
135.11691 10
137.13474 20
145.09995 20
147.11696 10
149.00211 10
149.02359 579
149.03899 31
149.13435 20
154.077 20
159.11566 10
166.05637 10
167.08446 10
173.05141 30
173.05862 10
173.13295 50
177.12593 10
191.08365 10
195.13914 10
201.04649 60
209.15076 10
219.11983 10
223.12791 10
223.16946 10
233.22758 10
243.21246 10
279.09308 70
279.10901 10
279.2312 20
END IONS

BEGIN IONS
SCANS=3685
TITLE=279.2326
MSLEVEL=2
CHARGE=1+
RTINMINUTES=16.98416
ION=[M+H+2Na]+
51.99352 20
53.00272 20
53.03816 20
55.01736 70
55.02435 20
55.05352 60
55.06234 10
56.88408 30
56.89129 12
57.06948 2006
57.37863 10
57.80811 10
57.99294 10
58.0046 10
64.82443 10
64.83401 13
65.03821 2188
67.05467 50
67.98816 20
69.06952 50
71.04965 20
71.08607 10
77.03825 20
77.04442 10
79.05362 20
80.02578 110
80.03191 20
81.06943 50
83.04884 20
83.08537 30
83.09081 10
85.09928 10
91.05398 20
92.73075 10
92.74117 12
93.0332 1891
93.06893 56
93.07366 20
93.24186 10
93.37917 10
93.75009 10
94.38013 10
94.8994 10
95.085 40
97.06563 10
105.03321 20
105.0697 10
107.08555 30
109.10348 10
111.04123 30
111.04869 20
111.08834 10
119.08472 10
120.63438 20
120.63985 25
120.64682 10
120.99628 10
121.01567 62
121.02842 3643
121.06509 16
121.09957 48
121.45732 10
121.81832 10
121.82846 10
122.04146 10
122.10066 10
122.26424 10
122.32462 10
122.50755 10
123.11589 20
123.13191 10
131.08566 20
135.07895 10
135.11774 20
148.46626 10
148.50864 20
148.53392 160
148.57011 20
148.58559 20
148.76511 20
148.80522 30
148.85014 10
148.86945 10
148.88937 10
148.91779 20
148.93886 22
148.95477 20
148.9586 23
148.96286 20
148.97984 20
148.99327 66
149.02275 41793
149.19728 32
149.21094 23
149.22656 22
149.2364 10
149.25636 10
149.30925 10
149.32478 20
149.34827 20
149.358 10
149.36673 10
149.39017 40
149.42403 30
149.4425 10
149.44801 20
149.45789 30
149.46819 20
149.47285 10
149.48122 20
149.49486 20
149.50584 10
149.51361 40
149.52277 20
149.54016 20
149.55409 20
149.57137 10
149.58211 30
149.58928 20
149.59756 20
149.6111 20
149.62315 20
149.63866 30
149.64877 20
149.66966 10
149.6781 10
149.69183 10
149.70058 20
149.71873 20
149.73082 10
149.73976 20
149.75168 20
149.75848 30
149.77414 20
149.78513 10
149.80026 10
149.81487 10
149.82281 10
149.83173 10
149.84354 30
149.84962 20
149.85733 10
149.87669 20
149.88669 10
149.89581 10
149.91106 20
149.92618 10
149.93605 10
149.953 10
149.98058 10
149.99249 20
150.02443 40
150.03757 10
150.05058 20
150.08856 10
150.0985 20
150.12566 20
150.12939 20
150.16484 10
150.17484 10
150.19077 10
150.19742 30
150.21191 20
150.22549 10
150.23613 10
150.24551 10
150.25803 10
150.26776 10
150.2818 10
150.29619 10
150.31371 10
150.32199 10
150.33162 20
150.36678 10
150.37979 20
150.38942 20
150.40068 10
150.43073 10
150.44875 10
150.46034 20
150.47893 10
150.49487 20
150.50397 10
150.5211 20
150.53088 10
150.54292 20
150.55029 10
150.56657 10
150.57596 10
150.59914 10
150.60751 30
150.61604 10
150.64548 10
150.64925 10
150.66113 10
150.68181 10
150.70248 10
150.73976 20
150.75574 10
150.76114 20
150.77264 10
150.79117 10
150.80649 10
150.82027 10
150.83281 10
150.84596 10
150.87968 10
150.9005 10
150.92633 20
150.95818 10
151.00165 20
151.01712 20
151.06918 20
151.15099 30
151.16956 10
151.17728 10
151.2097 10
151.23091 10
151.28188 10
151.29784 10
151.31348 20
151.32645 10
151.35783 10
151.37122 20
151.38483 10
151.39236 10
151.41936 10
151.45013 10
151.49158 10
151.53526 10
151.55 10
151.56696 10
151.58832 10
151.6235 10
151.70145 10
151.78819 10
151.85358 10
151.92087 10
152.0876 10
152.23679 10
152.35707 10
152.44176 10
152.8759 10
153.02422 10
153.12727 40
153.14227 10
153.40698 10
155.75801 10
159.11595 20
163.08174 10
167.08247 10
171.03758 10
173.05296 10
173.13533 20
177.12729 10
177.15378 10
181.15868 20
191.07237 10
191.14362 10
201.04909 80
205.06979 10
205.08582 70
233.22604 10
243.21486 20
261.22299 20
279.09491 80
279.22916 10
279.27094 10
END IONS

BEGIN IONS
SCANS=3695
TITLE=280.0817
MSLEVEL=2
CHARGE=1+
RTINMINUTES=5.274928
ION=[M+H]+
93.03461 10
149.02377 70
149.049 20
150.02734 90
150.03993 10
180.06534 10
192.06522 30
194.04593 10
201.04672 10
202.05141 10
220.05937 20
224.09171 30
262.17999 10
280.08194 10
280.09814 10
280.19211 10
END IONS

BEGIN IONS
SCANS=3704
TITLE=280.1914
MSLEVEL=2
CHARGE=1+
RTINMINUTES=6.707328
ION=[M+H]+
55.05474 10
57.06978 10
65.0384 10
80.0477 10
95.08786 10
110.09549 10
122.03126 10
126.09598 20
136.11343 10
147.1039 10
149.01575 10
149.02342 60
149.0419 10
150.02734 50
162.12772 40
163.09991 10
164.10704 40
166.15977 30
174.09296 10
176.14108 10
177.11359 30
177.15143 20
178.12221 20
186.09549 10
189.11845 10
190.12238 30
190.15749 30
190.16695 10
191.13101 10
192.13818 10
192.17493 50
192.18629 10
201.04993 10
202.04897 10
202.12305 40
203.13 20
204.13834 150
204.16164 10
205.1449 20
218.15511 110
218.16898 10
219.12878 10
219.16159 130
220.15787 31
220.17043 303
232.13419 10
234.18633 220
234.20177 30
246.13988 10
246.15349 20
247.15828 21
262.11493 11
262.13751 10
262.15485 11
262.18106 808
262.20502 53
262.21021 21
262.3689 10
262.82123 10
280.09607 10
280.15927 10
280.19159 356
280.21436 20
280.22839 20
END IONS

BEGIN IONS
SCANS=3709
TITLE=280.2277
MSLEVEL=2
CHARGE=1+
RTINMINUTES=11.75648
ION=[M+NH4]+
55.05291 20
57.03431 10
57.06939 10
65.03821 20
67.05302 40
69.06884 10
71.04889 130
71.05656 10
77.03855 20
77.04258 10
77.04885 10
79.05412 30
81.07106 30
83.04984 10
91.05073 10
91.0545 40
93.06942 50
93.07828 10
95.08524 30
97.06457 10
98.10705 10
99.08331 20
105.07104 40
107.08489 80
108.08665 10
109.10081 70
111.11732 30
113.09743 10
117.07145 10
119.08555 40
121.02877 10
121.06638 20
121.10128 50
121.11355 10
122.03237 10
122.06225 10
122.09608 10
123.08201 10
123.11546 20
125.09627 60
127.11428 10
131.08456 20
133.103 30
135.11684 10
137.09669 20
137.1312 20
139.11209 20
141.06786 10
143.0854 20
145.10294 10
147.08125 10
147.11707 30
149.02316 60
149.09625 20
149.13232 90
149.14096 10
150.0267 50
150.04221 20
151.11191 20
156.09148 10
157.09915 10
159.11774 150
159.13315 10
161.09744 20
161.14738 10
165.12814 20
166.15729 10
166.16283 10
171.11852 20
173.13029 20
175.14658 30
175.15771 10
177.12822 60
185.13396 10
189.16475 10
193.12199 20
193.16042 70
194.15292 70
202.04675 10
217.19534 30
219.16136 20
227.18085 20
227.21068 10
234.18468 10
235.20566 10
245.19093 30
262.18222 30
263.2016 50
280.0968 20
280.16522 10
280.19473 20
280.2327 40
280.25406 10
END IONS

BEGIN IONS
SCANS=3720
TITLE=280.2635
MSLEVEL=2
CHARGE=1+
RTINMINUTES=18.29177
ION=[2M+NH4]+
53.03786 20
55.01596 10
55.01915 10
55.05403 212
57.03278 10
57.06462 10
57.06962 50
57.07354 10
58.06483 10
65.03836 20
65.04193 10
67.05407 110
67.06306 20
69.03246 10
69.0693 200
70.06421 10
71.08543 30
72.07775 10
77.03864 30
79.0536 40
79.06366 10
81.0692 120
81.07827 10
82.06549 10
83.04845 30
83.08538 70
84.04522 10
84.08546 10
85.10065 10
86.05991 10
91.05433 30
93.06978 40
95.0853 140
95.098 10
97.10084 40
100.07865 30
101.06005 10
105.0693 80
107.08371 30
107.09152 20
109.10081 100
111.07968 10
111.11572 10
111.12594 10
114.09231 20
119.08445 40
121.0271 10
121.09972 40
121.10907 10
123.11672 40
125.09598 20
126.09133 20
128.10812 20
131.0865 10
133.10059 50
135.11739 30
137.095 20
137.13354 10
142.1248 10
147.11739 40
149.02377 110
149.13232 20
150.00909 10
150.02727 110
151.146 20
153.1321 10
156.13739 10
161.13264 40
163.1479 30
165.1304 10
165.16319 10
167.1431 10
175.15099 10
179.17892 20
181.15895 10
182.13489 10
184.16525 10
189.16412 30
190.11909 10
193.15387 10
193.16096 10
202.05202 20
203.1814 10
207.17676 10
219.21341 10
220.17323 10
221.22626 20
234.18671 10
245.22543 60
245.24265 20
262.18048 10
263.23453 80
280.0965 20
280.10214 20
280.10803 10
280.16388 20
280.23956 10
280.26263 20
END IONS

BEGIN IONS
SCANS=3731
TITLE=281.0515
MSLEVEL=2
CHARGE=1+
RTINMINUTES=19.07376
ION=[M+2H]+
57.06977 30
73.04624 30
81.07006 10
123.11609 10
151.02702 20
179.00063 10
203.0014 20
205.01813 30
207.04694 10
248.98958 40
265.01904 30
281.05112 60
281.06287 20
281.1871 10
281.25983 10
281.30185 20
END IONS

BEGIN IONS
SCANS=3740
TITLE=281.1026
MSLEVEL=2
CHARGE=1+
RTINMINUTES=5.020595
ION=[M+H-H2O]+
81.06875 10
89.06089 20
123.03297 10
129.06775 10
149.02312 80
149.03778 10
150.02684 10
151.02521 20
151.0336 10
193.05038 60
248.98935 10
281.10104 20
281.17194 10
281.1839 20
END IONS

BEGIN IONS
SCANS=3742
TITLE=281.1031
MSLEVEL=2
CHARGE=1+
RTINMINUTES=8.430422
ION=[M+H-H2O]+
65.03758 30
79.05376 10
89.05889 40
89.06498 10
93.03275 30
121.0284 30
149.0237 379
149.03833 30
150.02426 10
193.02032 20
193.04962 333
193.06757 10
203.06741 10
263.17984 10
281.05161 10
281.10107 20
END IONS

BEGIN IONS
SCANS=3744
TITLE=281.1389
MSLEVEL=2
CHARGE=1+
RTINMINUTES=13.42586
ION=[2M+H]+
50.01451 50
50.01992 20
50.02353 10
51.02232 120
51.99297 10
53.03753 50
55.05383 398
55.06448 22
57.06269 33
57.06943 589
57.08229 11
59.04865 30
63.02275 30
63.02964 10
64.03001 20
65.03824 10
76.78769 20
76.79378 10
77.03822 1504
79.05386 339
79.0624 31
81.03193 20
83.08492 50
83.09685 10
91.0542 21
92.02587 205
95.04825 20
101.09628 110
105.03322 194
105.04698 20
107.04907 70
119.04796 10
120.02071 120
120.03607 10
121.0301 20
126.1605 10
132.58829 10
132.99815 10
133.02838 1651
133.09991 12
133.20656 10
133.7112 10
134.33742 10
134.59955 10
135.03091 57
135.04408 1580
135.06744 12
135.20885 10
149.02258 60
149.03149 20
150.02756 10
151.02908 20
162.47427 20
162.50174 50
162.52023 10
162.57706 10
162.71632 10
162.90851 20
162.92926 10
162.93578 10
162.94424 10
162.95532 10
163.00192 30
163.00864 20
163.03882 13926
163.19447 10
163.22745 20
163.30792 10
163.33141 20
163.35162 10
163.41446 20
163.47948 10
163.49933 10
163.56235 10
163.69 20
163.7459 20
163.7569 10
163.79935 10
163.81567 10
163.86292 20
163.86858 10
163.91496 10
163.98405 10
163.99599 10
164.00514 10
164.02641 10
164.04436 10
164.21999 20
164.40337 10
164.54343 20
164.5899 10
164.65173 10
164.67239 10
164.76671 10
164.87482 10
164.95738 10
164.96524 10
165.00981 10
165.03867 10
165.08192 10
165.33344 10
165.6535 10
165.95972 10
167.14447 10
167.93445 10
179.10161 10
207.06596 270
207.0975 10
263.1871 10
281.18613 10
281.19897 10
281.21521 10
END IONS

BEGIN IONS
SCANS=3750
TITLE=281.2122
MSLEVEL=2
CHARGE=1+
RTINMINUTES=16.9611
ION=[2M+NH4]+
55.05368 30
57.06887 50
58.0728 20
59.04888 10
65.0382 70
65.04482 10
66.04205 30
67.04488 20
67.05293 20
69.03417 10
69.03841 10
69.06937 60
73.04495 10
77.03691 20
79.05446 40
81.06958 40
81.07907 20
85.06413 10
91.05499 20
93.03269 60
93.06986 40
94.03629 40
95.03978 20
95.08539 10
97.06963 10
97.10142 20
99.04521 20
107.08473 10
109.0653 40
119.08716 10
121.02788 80
121.04004 20
122.01663 10
122.03296 40
123.03494 50
123.04979 10
137.05907 20
139.10832 10
149.01067 41
149.02348 768
149.04253 22
150.01558 22
150.02654 842
150.04236 32
150.05067 22
150.81461 10
151.00998 21
151.02856 777
151.05338 10
151.83594 10
153.26591 11
189.16341 10
248.98499 10
263.1846 10
281.0603 10
281.12961 10
281.19977 10
281.22803 10
281.29849 30
END IONS

BEGIN IONS
SCANS=3762
TITLE=281.2487
MSLEVEL=2
CHARGE=1+
RTINMINUTES=16.16182
ION=[M+H]+
55.05428 40
67.0533 10
69.06942 20
79.0531 10
81.06939 30
81.07512 10
83.08651 30
91.05235 20
93.06838 20
93.0745 10
95.08458 40
97.07567 30
97.10051 20
105.07144 20
107.08382 10
109.10018 20
119.08564 20
121.10028 10
123.08109 20
131.0858 10
133.10294 10
135.11588 10
147.11775 10
151.0267 10
151.11221 20
151.14462 10
157.09943 10
161.09668 20
161.13213 30
165.12666 20
202.05508 10
205.01669 10
219.21301 10
221.22585 10
245.22523 10
265.0177 10
281.05463 20
281.1283 10
281.16595 10
281.19333 10
281.25238 10
281.29507 30
END IONS

BEGIN IONS
SCANS=3763
TITLE=281.249
MSLEVEL=2
CHARGE=1+
RTINMINUTES=17.89513
ION=[M+H-H2O]+
55.05336 20
57.07113 30
69.06963 20
79.053 10
81.06966 30
133.10004 20
141.12646 10
149.02763 10
151.02745 10
153.09111 10
163.03676 10
281.14334 10
281.29617 30
END IONS

BEGIN IONS
SCANS=3772
TITLE=282.0617
MSLEVEL=2
CHARGE=1+
RTINMINUTES=1.618617
ION=[M+H]+
173.09714 10
208.05904 10
282.22427 30
END IONS

BEGIN IONS
SCANS=3782
TITLE=282.2225
MSLEVEL=2
CHARGE=1+
RTINMINUTES=20.86953
ION=[M+H]+
57.06919 20
73.02801 10
91.05231 10
92.0469 10
93.05655 30
94.06454 20
103.03791 20
106.06508 70
117.06852 10
119.072 20
132.08131 10
133.08923 10
133.10139 11
133.6577 22
133.67767 10
134.09662 930
134.11877 10
147.10345 10
148.11154 10
169.08788 20
170.09679 30
180.08105 10
181.08499 10
194.0985 10
195.10509 10
201.07838 10
210.12778 150
210.14839 10
211.11636 10
211.13593 130
211.15182 30
224.14458 10
281.27707 10
281.29636 10
282.05301 20
282.1524 10
282.16727 20
282.22263 1714
282.27759 10
282.293 10
END IONS

BEGIN IONS
SCANS=3790
TITLE=282.2797
MSLEVEL=2
CHARGE=1+
RTINMINUTES=19.95064
ION=[M+NH4]+
53.00122 5
53.03891 10
55.01758 25
55.05367 185
57.03355 5
57.06967 150
58.06419 10
59.0505 15
60.0444 10
67.05406 45
67.06413 5
69.06091 10
69.0695 230
70.06412 15
71.04876 10
71.05636 5
71.08509 65
72.04478 20
72.08027 15
77.03856 10
77.04618 5
79.05484 30
79.06457 5
81.06932 85
82.06596 5
83.04799 10
83.05729 5
83.08532 120
84.08383 10
85.06569 5
85.10077 25
86.05951 30
86.06938 5
86.09535 10
93.06924 50
95.08543 90
97.06463 35
97.07285 5
97.08721 5
97.10084 95
97.11437 10
97.59471 5
99.08088 10
100.07513 45
100.11132 10
101.06467 5
103.03853 5
105.07385 5
107.07521 5
107.08452 40
109.10199 30
109.11179 10
111.0808 25
111.1082 5
111.1164 50
111.12626 10
112.11148 5
113.09485 5
114.0908 30
119.08555 5
121.10081 45
121.11414 5
123.11741 25
125.09547 15
125.13429 15
128.10667 25
133.09937 5
134.09628 25
135.11679 50
137.13087 10
139.11203 10
139.14622 5
142.12306 10
142.16254 5
147.11382 5
149.13319 40
149.14372 10
151.14592 5
151.16133 5
153.12549 20
156.13634 5
156.14188 5
159.11591 5
163.14693 25
165.16801 10
167.14403 10
170.15373 5
177.16254 10
183.17287 5
184.1729 5
184.20752 5
191.18011 15
191.19576 5
195.17343 10
198.18477 5
205.19939 5
209.1899 20
210.12967 5
212.20303 5
223.20651 10
226.21648 5
236.14343 5
240.26862 15
247.2086 5
247.243 65
249.993 10
264.26935 10
265.25293 30
282.14096 5
282.22318 25
282.2634 5
282.28006 80
END IONS

BEGIN IONS
SCANS=3809
TITLE=283.1547
MSLEVEL=2
CHARGE=1+
RTINMINUTES=10.03741
ION=[M+H]+
50.01556 10
51.02132 10
53.03793 30
55.01753 31
55.02254 10
55.05363 163
55.06055 31
57.06899 10
65.03838 10
67.05411 30
69.03281 30
69.06921 30
71.04812 50
77.03911 30
77.04794 10
79.05375 40
79.06318 10
81.03414 20
81.06993 50
83.04839 190
83.06207 22
83.08531 457
85.02793 417
91.05357 120
93.06895 40
95.0853 60
97.02907 50
97.06438 40
97.0741 10
97.10112 40
99.04416 120
99.07965 20
105.06976 70
107.0494 11
107.0608 11
107.08512 624
107.98214 10
111.04431 20
111.08257 10
119.08502 20
121.06641 20
121.10115 90
123.08001 60
123.09331 10
124.05401 10
124.68368 10
125.05995 50
125.07944 11
125.09572 760
129.0685 20
130.07816 30
135.07944 10
135.11594 40
137.09839 10
137.13156 20
138.06836 10
139.05168 10
139.07521 515
139.08978 30
139.11169 93
141.02733 20
141.05486 526
141.0699 52
143.08514 20
145.08539 10
145.10106 220
146.07207 10
147.08041 41
148.0519 10
149.05978 898
151.07503 20
153.09045 20
153.12798 30
153.13547 10
153.15163 10
157.10139 10
159.11905 30
163.07504 30
163.1111 60
163.12241 20
165.09193 140
165.11526 10
167.0696 30
167.08475 20
172.08736 30
177.12512 10
181.09361 11
181.12239 637
187.11163 130
190.11623 10
205.09959 10
205.12262 130
223.09573 10
223.13335 506
237.16151 10
251.15479 10
265.14349 10
283.15173 20
283.22534 10
END IONS

BEGIN IONS
SCANS=3810
TITLE=283.1761
MSLEVEL=2
CHARGE=1+
RTINMINUTES=2.7088
ION=[M+H]+
95.0865 5
283.22437 10
END IONS

BEGIN IONS
SCANS=3812
TITLE=283.2021
MSLEVEL=2
CHARGE=1+
RTINMINUTES=6.754011
ION=[M+H]+
67.05535 10
77.03766 10
80.04916 10
96.04366 10
107.05887 60
107.07097 20
108.06756 70
109.02775 10
122.06113 10
123.05309 40
124.06723 30
125.04704 30
125.06749 10
131.08417 10
135.0545 20
135.09193 50
136.06126 20
137.03481 10
138.04366 20
138.05548 20
138.07858 10
139.08694 110
139.09985 10
139.62035 10
140.07031 100
140.0865 10
149.02196 20
149.08485 40
153.05 10
153.06596 80
153.08369 20
165.06548 40
165.1013 60
166.07434 10
167.08131 40
177.13739 20
179.08182 20
180.09193 50
191.14494 10
192.16365 20
193.09996 10
195.11237 110
206.15434 20
207.06364 10
207.14766 20
222.13799 20
222.17516 30
223.16289 10
223.18103 190
223.20406 10
224.16492 110
236.15584 20
237.15961 250
237.19302 10
241.12335 20
249.16129 10
251.17551 180
251.19449 20
252.18405 140
252.20729 10
253.19128 10
283.1507 10
283.16788 10
283.20166 20
END IONS

BEGIN IONS
SCANS=3813
TITLE=283.2026
MSLEVEL=2
CHARGE=1+
RTINMINUTES=6.971189
ION=[M+H]+
55.05402 10
101.06012 10
107.05943 10
108.06765 20
123.05517 20
124.06519 10
125.07101 10
131.06088 10
132.06647 10
137.06956 30
138.04501 20
138.05431 30
138.06911 10
138.0835 10
139.0873 30
139.09911 10
140.07091 20
148.06407 20
149.02473 40
150.04285 30
151.05005 260
151.08682 20
152.07072 30
153.06586 130
153.10506 10
164.0583 30
165.06599 230
166.0742 210
167.08426 10
168.09015 20
169.09776 10
175.08965 10
177.1022 10
179.0806 70
179.0925 20
180.08966 110
181.09863 20
193.09752 60
194.10368 30
195.11319 386
195.12967 20
196.13277 10
205.13487 10
206.10298 10
206.11031 10
219.14935 10
220.15858 30
221.1279 40
221.16853 20
222.17432 10
236.1525 30
237.13962 10
237.16103 230
237.18668 20
251.15343 10
251.17654 130
251.19514 30
252.18405 90
252.201 10
253.19073 20
283.202 30
283.22562 10
END IONS

BEGIN IONS
SCANS=3814
TITLE=283.2064
MSLEVEL=2
CHARGE=1+
RTINMINUTES=14.68627
ION=[2M+H]+
55.05412 20
67.05386 30
77.0378 20
79.05441 20
81.07119 20
91.05193 30
93.06969 20
95.08448 40
105.07128 30
107.0854 20
111.08185 10
115.05636 20
117.07097 30
119.0858 20
123.07922 10
127.05478 10
128.06146 20
129.07013 80
131.08488 30
133.10468 10
135.11806 10
141.05769 10
141.07086 60
142.07677 10
143.0853 40
144.08279 10
145.0661 10
145.10168 50
145.11153 20
147.11603 20
149.1329 10
152.0621 20
153.07088 30
154.07874 10
155.0864 50
156.09251 10
157.10065 40
157.10854 20
159.07838 20
159.08372 10
159.11942 20
165.06967 50
165.08189 10
166.07182 10
166.07584 20
166.08461 10
167.08598 70
167.10091 10
169.10052 60
171.11729 50
173.09326 20
173.13147 20
179.08585 50
181.10229 80
182.11317 10
183.11674 90
185.09499 30
185.13185 60
187.10698 10
187.11427 20
187.14827 20
194.10803 30
195.11716 100
197.13345 40
198.10577 10
199.11446 20
199.1489 60
201.12769 30
201.13753 10
203.14505 10
207.11707 20
208.12392 10
209.13148 60
211.146 10
211.15842 10
213.16426 20
221.1347 20
222.13277 10
222.1412 30
223.14806 70
223.16191 10
225.1628 10
227.14383 10
236.15791 10
237.16374 50
239.18016 40
239.19034 10
241.15881 20
241.19283 10
251.09991 10
255.21124 20
265.19562 110
265.21591 10
283.16965 10
283.20703 270
283.22592 10
END IONS

BEGIN IONS
SCANS=3815
TITLE=283.2065
MSLEVEL=2
CHARGE=1+
RTINMINUTES=14.4325
ION=[M+NH4]+
55.0135 10
55.05349 20
67.05357 30
69.06954 20
79.05236 10
83.08524 10
91.05376 30
93.0703 20
95.08293 10
103.05153 10
105.06927 20
109.10082 10
115.06248 20
117.06963 20
119.08473 10
121.10123 20
128.05447 10
128.06276 30
128.07816 10
129.06181 10
129.06972 110
129.08481 20
131.08498 50
133.1011 20
141.07092 50
142.07652 30
143.08646 80
143.09686 10
144.62212 10
145.06432 10
145.10182 50
145.11963 10
152.06117 10
153.07018 30
154.0779 30
155.08682 100
156.09412 10
157.10156 90
159.08408 10
159.1194 20
159.12563 10
165.06908 60
166.07922 30
166.08797 10
167.08685 50
168.09309 30
169.10175 90
169.11671 20
171.07164 10
171.08232 10
171.11649 90
173.09569 50
173.13269 20
178.077 20
179.08594 20
180.10011 20
181.10167 60
182.10835 20
183.11926 40
185.0952 20
185.13329 40
187.11189 30
189.1312 10
194.1062 10
195.11678 90
195.12849 10
196.1263 10
197.13322 30
199.11124 30
199.14796 20
201.12955 40
203.14149 10
207.11855 10
209.13306 30
211.15118 30
211.1637 10
213.12695 50
213.16557 30
222.14081 10
223.14091 20
223.14938 40
227.14667 20
237.16223 30
239.15099 10
239.18117 60
241.15923 30
241.19098 10
255.21228 20
263.18137 10
265.19617 100
283.11395 10
283.16806 10
283.18719 10
283.20621 240
END IONS

BEGIN IONS
SCANS=3816
TITLE=283.2065
MSLEVEL=2
CHARGE=1+
RTINMINUTES=13.98561
ION=[M+H]+
55.01727 10
55.0521 10
79.05298 30
81.06909 20
83.04826 10
91.05458 30
93.07038 20
95.08666 20
103.05408 10
105.0706 10
107.08525 10
109.10131 10
117.06891 30
119.08302 10
121.09954 10
128.06367 10
129.07018 50
131.08669 20
131.09645 10
133.09886 20
141.07045 50
142.07797 10
143.08469 40
143.09438 10
145.10017 10
152.06049 10
153.07088 10
154.07848 20
155.08405 50
157.06273 10
157.09982 20
159.08041 50
159.10947 10
159.11937 20
165.06967 30
166.0775 30
167.08572 40
167.09563 10
168.09714 10
169.10098 40
171.11687 30
173.09772 20
179.08929 10
180.09222 10
181.10132 40
183.1172 20
185.10068 10
185.13286 20
187.14607 10
193.10001 10
195.1185 60
197.12958 30
197.14018 10
199.11044 10
199.1479 50
201.12595 10
203.14609 10
207.11572 20
208.12054 10
209.1356 30
211.14877 10
213.1273 10
213.16142 10
219.11674 10
221.13748 10
222.14183 10
223.1476 30
227.13229 10
227.1376 20
237.16663 20
238.14577 10
239.1846 40
239.19743 10
241.19678 10
241.20789 10
255.21838 10
265.16022 10
265.19662 50
267.01233 10
283.18253 10
283.20703 130
283.23578 10
END IONS

BEGIN IONS
SCANS=3835
TITLE=284.0771
MSLEVEL=2
CHARGE=1+
RTINMINUTES=1.7121
ION=[M+H]+
135.03094 10
161.09309 10
161.09958 10
164.03461 50
178.0472 20
178.05582 20
192.03294 10
206.04337 20
210.07877 10
END IONS

BEGIN IONS
SCANS=3850
TITLE=284.2954
MSLEVEL=2
CHARGE=1+
RTINMINUTES=21.42039
ION=[M+H]+
57.07006 40
60.04332 120
60.08036 40
69.06974 10
71.08538 40
89.06014 10
116.10695 10
161.09401 20
210.13622 10
284.27206 20
284.2955 294
284.33032 150
284.35434 10
284.37555 10
END IONS

BEGIN IONS
SCANS=3851
TITLE=284.2955
MSLEVEL=2
CHARGE=1+
RTINMINUTES=21.7682
ION=[2M+NH4]+
55.01652 10
55.05374 45
55.06006 5
56.04973 5
57.03349 15
57.06927 165
57.07749 5
58.06485 10
59.0483 10
60.08145 20
67.05377 10
69.06884 20
70.06514 5
70.07131 5
71.04828 20
71.0851 35
71.09208 5
72.08097 5
73.02842 10
74.06029 50
79.05321 10
79.05869 5
81.07042 15
83.08476 25
83.09183 5
85.06448 10
85.10095 25
88.07569 130
88.09226 5
89.06115 10
93.06798 5
95.0835 15
97.10138 20
100.07671 15
102.09111 65
102.10192 10
107.08526 5
111.07864 5
114.09095 10
116.10796 20
130.12296 15
133.09998 5
135.11655 10
144.13576 10
144.14095 5
149.13335 10
157.10432 5
158.15302 15
158.16405 5
161.0985 10
172.16965 10
186.18279 5
186.20695 5
186.22157 5
200.20131 10
214.21574 15
228.23421 5
231.14056 5
240.26651 5
242.24727 5
242.2552 5
242.29572 5
256.26999 5
283.34921 5
283.36673 10
283.38358 5
283.40591 5
284.20023 5
284.23801 10
284.24646 20
284.25702 15
284.29553 1043
284.33179 114
END IONS

BEGIN IONS
SCANS=3852
TITLE=284.3317
MSLEVEL=2
CHARGE=1+
RTINMINUTES=16.99191
ION=[M+H-H2O]+
57.06969 50
58.06438 50
60.0802 140
67.05332 10
71.08457 30
72.05269 10
85.10204 10
149.0237 20
249.18729 10
283.40262 10
284.25098 11
284.2692 10
284.29773 40
284.33212 1242
284.38538 10
END IONS

BEGIN IONS
SCANS=3858
TITLE=285.1449
MSLEVEL=2
CHARGE=1+
RTINMINUTES=1.691267
ION=[M+H]+
56.05089 10
57.03446 30
124.04359 10
138.05423 10
149.06693 10
151.08766 20
154.08723 10
161.07072 20
164.09277 10
175.08357 10
193.09798 10
196.43947 10
197.09328 80
205.05888 10
211.10886 10
221.13489 10
226.13203 40
239.10793 10
241.0834 60
270.12173 30
285.147 60
285.22672 10
END IONS

BEGIN IONS
SCANS=3860
TITLE=285.1706
MSLEVEL=2
CHARGE=1+
RTINMINUTES=16.60813
ION=[M+H-H2O]+
55.05364 10
67.05539 10
71.08436 10
75.02588 20
104.98343 10
104.99127 10
118.99745 50
119.00603 20
121.0136 225
137.00742 20
170.15648 10
183.11839 10
198.16116 10
203.09193 50
285.29825 10
285.3356 20
END IONS

BEGIN IONS
SCANS=3870
TITLE=285.2444
MSLEVEL=2
CHARGE=1+
RTINMINUTES=17.54451
ION=[M+NH4]+
57.06879 10
71.08616 20
88.11205 20
109.10288 10
121.01137 10
170.15491 20
198.15005 20
227.18376 10
285.22906 10
285.25925 10
285.33395 40
285.34976 10
END IONS

BEGIN IONS
SCANS=3890
TITLE=286.1295
MSLEVEL=2
CHARGE=1+
RTINMINUTES=6.592591
ION=[M+NH4]+
51.02289 5
53.03836 10
77.02794 5
77.03795 145
79.05397 15
81.06902 5
89.05975 45
91.05429 15
92.02628 20
93.03612 5
105.03335 15
107.04828 10
119.04924 5
120.01961 10
121.02899 5
121.03797 5
129.10371 5
133.02831 120
133.04935 10
135.02695 5
135.04379 140
135.05679 15
137.09538 5
146.09518 5
149.00417 5
149.02354 205
149.04839 5
161.12218 10
162.5051 10
163.0005 10
163.01396 10
163.03912 2493
163.07869 5
163.08977 11
163.31728 5
163.39584 5
163.8074 5
164.07857 5
164.51419 5
166.15656 5
169.10722 5
181.12218 5
197.1319 5
207.06599 35
237.07793 5
237.08656 5
286.1879 5
286.21802 10
END IONS

BEGIN IONS
SCANS=3900
TITLE=286.2745
MSLEVEL=2
CHARGE=1+
RTINMINUTES=17.82712
ION=[M+3H]+
55.05397 10
57.06973 60
62.05956 40
71.0863 20
72.04537 20
85.10158 10
100.11373 10
107.08627 10
128.1468 10
141.09003 10
198.22337 20
240.26787 30
258.27975 140
258.29916 10
268.26266 50
268.28665 10
286.2739 100
286.29788 10
END IONS

BEGIN IONS
SCANS=3919
TITLE=287.1309
MSLEVEL=2
CHARGE=1+
RTINMINUTES=16.99875
ION=[M+2Na-H]+
55.05362 10
56.05049 10
58.0664 10
69.03332 10
69.0686 20
91.05466 10
97.0641 10
106.06132 10
106.06588 10
107.08631 10
108.08038 20
111.11763 20
119.0847 10
128.04752 10
130.06783 10
150.04588 10
151.05476 60
152.06262 80
153.05637 10
153.06921 20
154.06697 20
166.06711 20
167.06331 10
167.07394 40
167.10751 10
168.08022 80
171.12164 10
177.05731 10
178.0647 70
179.07401 90
179.48463 20
179.48834 10
180.04185 10
180.05373 20
180.08115 4622
180.11327 13
180.30968 10
180.32874 13
180.44196 10
180.49786 10
180.64743 20
181.04298 11
181.089 624
181.37885 10
181.64423 10
181.68962 10
182.09293 10
185.11597 10
194.08197 30
194.09358 20
195.0813 20
195.09218 180
195.10693 20
196.0976 20
209.10643 10
233.10834 10
269.10651 10
269.11948 10
271.12393 130
272.13425 40
285.13779 50
287.12979 10
287.15549 180
287.23734 10
END IONS

BEGIN IONS
SCANS=3920
TITLE=287.1551
MSLEVEL=2
CHARGE=1+
RTINMINUTES=17.29182
ION=[M+H]+
69.06799 30
77.0373 20
93.05428 10
106.06447 20
108.08007 20
111.11693 10
121.10079 10
128.04878 10
133.10185 10
144.08145 10
150.04733 30
151.05473 70
152.04807 10
152.06165 150
153.06984 40
166.06374 10
167.07281 70
168.08067 100
168.09731 10
177.05722 20
178.06508 80
179.07283 110
179.08446 10
179.47797 10
179.49022 20
179.50008 20
179.51373 20
180.04271 10
180.05171 23
180.06496 52
180.08118 5314
180.1153 14
180.15242 20
180.30682 13
180.42293 10
180.49834 10
180.53673 10
180.60049 10
180.79601 10
181.02937 10
181.08945 663
181.81569 10
182.09998 10
194.08322 30
194.09138 20
194.09566 20
195.09283 140
241.15106 10
256.1142 10
269.10718 10
270.11853 10
271.12494 90
272.13116 50
272.14273 20
283.12357 10
285.1409 110
285.15576 10
286.15149 10
287.15506 130
287.1741 20
287.31543 10
END IONS

BEGIN IONS
SCANS=3949
TITLE=288.1086
MSLEVEL=2
CHARGE=1+
RTINMINUTES=1.672667
ION=[M+H]+
51.02067 10
69.06831 20
77.03762 30
79.0524 10
91.05367 90
91.06448 10
95.0489 30
95.08497 10
107.04997 60
107.05588 10
119.08577 130
119.09923 20
135.08167 30
151.07867 10
END IONS

BEGIN IONS
SCANS=3950
TITLE=288.1245
MSLEVEL=2
CHARGE=1+
RTINMINUTES=3.390908
ION=[M+H]+
77.03882 50
91.05363 120
91.06275 10
95.04919 60
107.0486 50
119.07542 10
119.08538 205
119.09931 21
135.08035 20
156.07343 20
156.08025 40
156.09424 20
288.1478 10
END IONS

BEGIN IONS
SCANS=3975
TITLE=288.2536
MSLEVEL=2
CHARGE=1+
RTINMINUTES=7.733311
ION=[M+H]+
55.05335 30
57.06899 40
65.03787 10
69.06984 10
70.06464 20
71.08587 10
77.03829 30
79.05375 10
83.08434 10
85.101 30
88.07363 10
91.05395 130
91.06671 20
93.0705 10
95.04871 40
99.04395 10
102.09184 10
106.08119 10
106.08562 10
107.04946 30
113.09655 50
119.08563 170
119.10371 10
135.08055 30
183.17564 30
226.21436 10
270.24429 30
271.19391 10
288.25439 190
288.2858 10
END IONS

BEGIN IONS
SCANS=3977
TITLE=288.2539
MSLEVEL=2
CHARGE=1+
RTINMINUTES=12.56431
ION=[M+H]+
55.05438 20
57.06925 150
60.04317 10
67.05416 31
68.0488 20
69.0681 10
70.05551 10
70.06489 164
70.07876 10
71.08446 30
73.02762 40
77.03901 60
81.06825 40
83.08502 20
85.10089 21
88.07549 531
91.04193 11
91.05383 161
93.06784 20
95.0488 40
95.08521 50
97.10106 20
105.74974 10
106.07202 22
106.08592 767
107.04854 40
109.10233 10
116.0702 10
119.07784 20
119.08536 212
119.09919 20
123.11547 10
135.08131 20
182.09631 20
226.22211 20
227.1777 10
227.20094 323
227.24847 10
270.24423 80
270.26593 10
288.25546 60
288.29346 10
END IONS

BEGIN IONS
SCANS=3978
TITLE=288.2541
MSLEVEL=2
CHARGE=1+
RTINMINUTES=7.324892
ION=[M+H-H2O]+
51.0223 10
67.05246 10
70.06748 10
71.0849 30
77.03758 50
79.054 20
88.07646 40
91.05403 80
95.04904 30
99.07591 10
102.09025 10
106.08693 10
107.0488 50
111.07921 10
119.08521 182
119.09644 21
135.08112 30
225.16093 10
226.21777 30
270.24338 90
288.15576 10
288.25531 130
END IONS

BEGIN IONS
SCANS=3979
TITLE=288.2542
MSLEVEL=2
CHARGE=1+
RTINMINUTES=6.999659
ION=[M+H]+
51.02218 20
55.05359 10
57.07009 40
69.07103 20
70.06501 20
71.0486 10
77.03839 30
79.05502 10
85.06372 30
88.07441 20
88.07816 10
91.05478 120
91.06653 10
95.04853 60
95.08386 10
107.04914 40
109.10211 10
119.08497 222
135.08131 40
135.10081 10
141.09668 10
143.08394 10
161.13275 10
163.1468 10
169.08566 10
170.15234 30
184.13129 10
197.08066 10
198.14735 10
208.16844 10
226.1825 20
226.21291 10
253.18556 10
270.24344 60
288.13824 10
288.16287 10
288.20148 10
288.25418 120
288.27258 30
END IONS

BEGIN IONS
SCANS=3984
TITLE=288.2547
MSLEVEL=2
CHARGE=1+
RTINMINUTES=6.673958
ION=[M+H]+
69.07102 10
70.06528 30
77.03796 40
79.05323 20
88.07559 30
91.05381 140
91.06492 10
95.0483 30
107.04916 40
111.11783 10
117.06955 10
119.08541 181
119.10133 10
135.07959 60
170.15404 30
198.14487 10
198.15091 10
270.228 10
270.24365 100
288.2326 10
288.25452 80
288.27332 10
END IONS

BEGIN IONS
SCANS=4004
TITLE=289.1806
MSLEVEL=2
CHARGE=1+
RTINMINUTES=10.49164
ION=[M+2H+Na]+
55.0531 20
55.0604 10
65.03738 10
69.03417 20
69.06933 10
77.03738 20
79.05456 20
81.07014 20
83.0847 10
88.07784 10
91.05359 40
91.0621 20
92.05732 10
93.07482 10
95.05001 10
95.08733 20
103.05352 10
105.06834 30
107.04964 40
107.05902 10
107.08511 30
108.08504 10
109.06259 30
117.06864 20
119.08544 60
120.08903 30
121.09921 20
122.0735 10
123.07944 20
125.09471 30
128.06592 10
129.06577 10
131.0849 20
133.10284 10
139.11247 10
141.06879 20
143.08398 20
145.06602 10
145.10164 20
147.06239 10
147.0807 20
147.11844 20
149.05997 50
149.09802 20
149.10887 10
151.03581 10
155.08492 40
156.09528 10
157.1012 20
159.11818 10
161.09315 20
163.0751 10
165.09756 10
166.08257 10
167.10776 50
168.09183 20
169.10065 20
170.11105 10
171.11823 10
172.12166 10
173.09782 20
175.07732 10
183.08163 10
185.13281 20
187.11247 20
187.14902 40
189.09033 20
189.12611 10
194.10889 10
196.0789 20
197.08923 10
198.1021 10
199.11324 10
201.09111 10
203.10992 10
205.1562 20
205.17197 10
211.11012 10
213.1279 30
229.16003 30
233.12379 10
247.17062 20
261.14526 10
271.14148 10
271.1709 10
271.24399 10
289.09702 10
289.18332 20
289.25757 20
END IONS

BEGIN IONS
SCANS=4038
TITLE=290.2699
MSLEVEL=2
CHARGE=1+
RTINMINUTES=7.757458
ION=[M+H]+
55.05308 20
56.04845 10
57.07194 10
69.06942 30
70.06452 10
81.0687 10
83.08543 20
88.07478 30
91.05278 10
106.08659 20
118.08515 40
142.0708 10
153.09184 10
234.63341 10
272.2587 80
290.25677 20
290.2699 70
END IONS

BEGIN IONS
SCANS=4039
TITLE=290.2699
MSLEVEL=2
CHARGE=1+
RTINMINUTES=6.99455
ION=[M+H]+
55.05553 10
69.06832 20
88.07258 10
91.05316 10
92.0551 10
106.09032 10
118.08642 40
119.08465 10
228.23022 10
254.24886 30
272.25818 60
272.27209 40
290.24176 10
290.26947 70
END IONS

BEGIN IONS
SCANS=4041
TITLE=290.27
MSLEVEL=2
CHARGE=1+
RTINMINUTES=6.335317
ION=[M+H+2Na]+
55.05572 20
88.07511 20
102.09004 10
106.08544 10
120.08763 10
249.04727 10
254.24669 10
272.25757 50
272.2702 30
290.27103 80
290.29297 20
END IONS

BEGIN IONS
SCANS=4042
TITLE=290.2701
MSLEVEL=2
CHARGE=1+
RTINMINUTES=7.3589
ION=[M+H]+
55.0526 20
69.06931 30
70.066 20
79.05998 10
83.08701 10
88.07534 10
95.05098 10
106.08513 20
118.08947 20
272.23233 10
272.25943 100
290.27026 50
END IONS

BEGIN IONS
SCANS=4044
TITLE=290.2702
MSLEVEL=2
CHARGE=1+
RTINMINUTES=6.725175
ION=[M+H]+
55.06619 10
69.06888 20
70.06457 10
88.07705 20
118.08326 10
118.08788 20
119.08375 10
254.24741 10
272.25031 20
272.26062 60
272.2843 10
290.21359 10
290.27042 70
END IONS

BEGIN IONS
SCANS=4050
TITLE=290.9434
MSLEVEL=2
CHARGE=1+
RTINMINUTES=1.157317
ION=[M+H]+
62.97981 10
68.98499 10
90.97615 60
182.94595 20
189.92281 20
222.94116 10
226.9411 20
291.13977 10
END IONS

BEGIN IONS
SCANS=4052
TITLE=291.0845
MSLEVEL=2
CHARGE=1+
RTINMINUTES=6.591039
ION=[M+Na]+
98.99003 10
119.08244 10
133.0658 10
291.04703 10
291.08496 70
END IONS

BEGIN IONS
SCANS=4053
TITLE=291.0847
MSLEVEL=2
CHARGE=1+
RTINMINUTES=7.452378
ION=[M+H]+
69.03213 30
87.04246 10
105.07018 20
118.08552 10
291.08786 50
291.27219 20
END IONS

BEGIN IONS
SCANS=4054
TITLE=291.0847
MSLEVEL=2
CHARGE=1+
RTINMINUTES=5.321528
ION=[M+Na]+
129.06941 10
291.08463 40
291.10257 10
END IONS

BEGIN IONS
SCANS=4059
TITLE=291.1172
MSLEVEL=2
CHARGE=1+
RTINMINUTES=10.01696
ION=[M+H-2H2O]+
55.05372 10
75.02663 10
77.03982 10
79.05566 10
81.08488 10
82.06474 20
83.04724 10
83.08352 10
85.066 10
91.05282 30
93.07111 20
95.04726 10
99.05501 60
105.07033 20
107.08335 10
108.0556 10
109.03042 10
109.06369 10
111.081 20
115.05172 10
117.07117 20
117.07758 10
119.0866 10
123.07906 30
128.06046 10
129.06787 20
131.08562 10
133.10139 10
135.08037 10
137.09605 10
141.06876 20
142.07706 10
145.10178 20
145.11066 10
147.11656 30
151.07478 110
151.08871 20
154.07796 10
157.10133 40
159.11659 10
163.10873 10
167.09134 10
169.09866 10
171.11531 20
173.07507 20
173.09557 10
175.11131 20
187.11156 10
189.12741 30
189.13536 20
191.14395 10
192.12022 10
197.11909 10
197.12769 10
199.07483 10
205.12131 10
207.12579 10
207.13814 50
207.16031 10
217.08617 10
231.17711 10
233.15742 20
273.18671 20
291.15601 10
END IONS

BEGIN IONS
SCANS=4064
TITLE=291.1963
MSLEVEL=2
CHARGE=1+
RTINMINUTES=9.912283
ION=[2M+Na]+
51.02315 30
53.03804 20
55.01711 70
55.05352 130
55.06014 20
57.02705 10
57.03315 70
57.06328 10
57.06938 50
59.04879 40
65.03904 40
67.0534 150
67.05947 30
69.03302 40
69.06945 40
71.01237 20
71.04865 80
77.03773 60
77.04602 20
79.05389 120
79.06427 10
81.03331 10
81.06988 70
81.08165 10
83.0505 40
83.08493 60
83.09503 10
85.02933 20
85.06452 60
87.04347 20
91.05398 180
91.06678 20
92.0603 10
93.06981 150
93.08455 10
95.04882 90
95.08541 160
95.09587 20
97.06448 80
99.08052 10
103.05457 30
104.72323 10
105.06971 289
105.0841 10
107.05046 90
107.05906 20
107.08564 110
107.10121 10
108.05666 30
109.02465 10
109.06415 170
109.10103 60
111.04697 10
111.06745 11
111.0805 305
113.05956 10
113.0954 20
115.0548 40
115.06635 10
116.06026 20
117.06897 60
119.07614 20
119.08564 171
121.0647 30
121.09161 20
121.10231 100
121.11461 20
122.07264 30
122.10861 11
123.08048 433
123.09964 20
123.11488 11
125.0579 10
125.0962 40
127.11069 20
128.06207 50
129.06953 50
130.07794 50
131.07639 20
131.08521 151
132.05627 10
133.06442 50
133.0818 10
133.10129 120
133.11205 10
134.10927 10
135.08131 100
135.11662 60
136.08826 20
137.06026 20
137.09595 90
137.10782 10
139.11617 30
141.05293 20
141.07008 100
142.0659 10
142.07771 100
142.09207 10
143.0854 100
143.09653 30
144.09329 50
145.06532 31
145.0834 10
145.1013 378
146.07179 20
146.10924 10
147.08105 80
147.11696 260
147.12939 20
148.08942 10
149.09698 130
149.12218 20
149.13257 20
149.1436 10
150.57263 11
151.04791 10
151.05766 21
151.07555 1409
151.1086 10
152.05676 10
152.06195 20
152.07983 10
153.06934 20
153.09264 10
154.07889 20
155.08537 60
155.10815 40
156.09335 120
156.57526 10
157.10118 160
157.11977 10
158.07237 20
158.10912 60
159.08028 140
159.11653 150
160.08704 40
160.12527 10
161.09563 110
161.13275 80
162.11031 10
163.09679 10
163.11214 100
163.14763 10
164.1183 10
164.13072 10
165.07094 30
165.09406 20
165.12923 20
166.07777 10
167.08575 50
167.10883 30
168.09087 20
169.10016 60
169.12411 20
170.07333 10
170.10822 40
171.11781 160
172.08733 20
172.09285 10
172.12633 50
173.09695 60
173.13281 190
173.14435 30
174.08569 10
174.10387 80
174.12071 10
175.10004 10
175.11166 130
177.09219 30
177.12871 40
179.08917 20
179.10693 60
181.09961 20
181.12228 10
182.10806 60
182.12311 20
183.11626 40
185.09665 20
185.13254 50
185.15358 10
186.14299 10
187.11264 60
187.14873 80
189.10318 20
189.12781 463
189.16528 10
190.13193 10
190.13634 20
191.10793 50
191.14305 140
191.15379 20
192.09521 10
192.11504 140
192.12704 10
193.10278 20
193.12212 10
195.11777 30
196.12498 30
196.13994 10
197.09805 10
197.11914 100
197.13275 150
198.14209 20
199.11127 50
200.11884 20
201.1297 10
203.14124 50
203.1481 10
203.17813 10
205.12543 20
207.13863 772
210.14209 11
211.13434 20
211.14864 50
212.1452 10
212.15488 10
212.17346 10
213.12764 20
213.16428 70
213.18781 10
215.14343 140
217.10994 10
217.12318 40
217.14528 10
221.15965 10
222.14017 30
227.18143 20
229.16029 60
230.16341 10
231.17361 40
233.15463 230
233.17938 10
235.13185 20
237.16827 20
240.15347 20
245.18784 10
249.18469 20
255.175 30
273.15549 10
273.16959 30
273.18817 60
291.19739 120
291.2131 20
291.23312 10
291.27408 10
END IONS

BEGIN IONS
SCANS=4093
TITLE=292.1189
MSLEVEL=2
CHARGE=1+
RTINMINUTES=6.288967
ION=[M+Na]+
59.04977 20
91.05425 10
104.05091 10
143.07469 20
146.05969 40
170.06004 10
174.05531 30
185.04851 20
188.06747 10
199.06526 10
202.04932 40
216.06789 20
217.05467 10
217.07373 120
217.0844 40
218.08253 10
228.06711 20
232.08044 10
232.09802 40
242.07671 10
260.0918 30
END IONS

BEGIN IONS
SCANS=4095
TITLE=292.155
MSLEVEL=2
CHARGE=1+
RTINMINUTES=8.521255
ION=[M+H]+
53.03786 10
55.05376 432
55.06537 21
65.03809 50
75.02237 60
77.03841 30
79.05493 50
79.06007 10
83.07826 10
83.08538 152
91.75371 11
92.04941 495
92.05883 42
92.20906 11
93.03342 30
103.0179 247
103.03547 10
104.05218 10
105.03527 60
120.02636 11
120.04442 391
120.06177 21
120.38801 10
121.02913 40
123.04591 50
130.02734 20
133.02861 130
147.54549 30
147.55344 20
147.56491 10
148.03944 5951
148.20958 10
148.31522 10
148.41219 10
148.46875 10
148.49113 10
148.62363 10
148.63538 20
148.67587 10
148.76674 10
149.00392 20
149.02348 160
149.04094 20
150.2205 10
150.74319 10
166.05038 260
166.07478 10
192.06552 100
193.05 60
202.12088 30
210.07658 200
210.09013 30
229.35062 11
229.3709 10
230.06113 10
230.09331 22
230.1185 1056
230.6955 10
246.18437 10
248.12341 10
248.13208 30
248.13948 10
292.12344 11
292.1554 553
292.19379 10
END IONS

BEGIN IONS
SCANS=4098
TITLE=292.2127
MSLEVEL=2
CHARGE=1+
RTINMINUTES=3.078242
ION=[M+H]+
57.06898 10
102.05489 20
274.20276 10
END IONS

BEGIN IONS
SCANS=4119
TITLE=293.1391
MSLEVEL=2
CHARGE=1+
RTINMINUTES=10.65334
ION=[2M+H]+
55.05381 255
57.06987 321
57.43673 10
59.048 10
65.03874 20
71.0862 10
83.08492 50
93.03385 10
101.09648 40
121.03012 30
121.10149 10
141.07339 10
147.11537 10
148.54301 10
149.00397 11
149.00835 21
149.02405 560
149.04785 10
159.0802 10
173.09625 10
175.10815 10
183.03929 10
193.05022 346
215.14546 10
293.10629 10
293.12112 10
293.13766 80
293.15457 20
293.15958 10
END IONS

BEGIN IONS
SCANS=4121
TITLE=293.1396
MSLEVEL=2
CHARGE=1+
RTINMINUTES=15.4577
ION=[M+2H+Na]+
55.05315 30
57.06918 20
65.03701 10
67.05328 10
77.03814 10
79.05393 10
81.07003 10
83.08708 10
91.05272 10
105.0685 20
109.1008 10
117.07424 20
145.10201 20
149.02229 30
163.07455 10
163.11272 10
193.04839 30
229.18962 10
233.13329 10
293.17038 10
END IONS

BEGIN IONS
SCANS=4123
TITLE=293.1763
MSLEVEL=2
CHARGE=1+
RTINMINUTES=10.42126
ION=[2M+Na]+
50.01488 10
51.02304 20
53.03712 20
55.01767 10
55.05423 170
57.03127 10
57.06958 50
65.03857 30
67.05407 100
69.03309 110
69.07005 10
71.05468 10
77.03848 70
79.04768 20
79.05423 190
79.7973 10
81.06952 90
83.04865 150
83.08524 10
85.02681 10
90.76082 10
91.05444 212
93.06992 150
93.08278 10
95.04913 70
95.05613 20
95.08583 50
99.04697 10
101.05857 10
103.05428 20
105.03834 10
105.06961 269
105.08148 10
106.07702 20
107.05015 40
107.06123 10
107.086 100
107.09819 10
108.09363 10
109.05553 10
109.06412 50
109.07448 20
109.0987 10
111.04383 100
111.08082 10
115.05447 40
116.06128 30
117.07216 80
119.04743 20
119.08587 180
121.06536 70
121.10123 153
123.04587 10
123.08017 60
123.11937 30
125.0573 10
125.09645 30
127.05512 10
128.04929 10
128.06133 50
128.07155 10
129.05081 10
129.07063 70
129.08269 10
130.07852 40
130.09056 10
131.0751 20
131.08603 160
132.09343 10
133.06636 30
133.07626 20
133.10092 70
133.11031 30
135.08044 100
135.11395 10
137.06058 10
137.09634 50
139.05602 10
139.07527 10
141.04951 20
141.07051 100
142.06758 10
142.07738 180
142.09508 10
143.08534 110
144.05614 20
144.06606 10
144.09537 30
145.06418 40
145.07195 20
145.10143 311
145.11841 10
146.07358 30
146.11043 10
147.08144 80
147.11716 100
148.60435 10
149.09663 1080
149.11427 66
149.13234 10
149.32529 11
150.1067 10
152.06172 50
153.07063 50
154.09418 10
155.08659 70
156.09343 70
157.06441 20
157.10191 281
158.07195 40
158.08772 10
158.10841 70
159.08084 292
159.09195 20
159.11702 50
160.08887 30
161.09627 20
163.11356 20
165.06927 50
165.07738 20
166.07738 20
167.0862 180
168.07935 10
168.09831 20
169.10252 70
170.11028 20
171.08034 20
171.11607 30
172.08833 10
172.12468 120
173.09631 90
173.13358 120
175.11281 100
175.12744 10
177.09312 20
181.10027 40
182.10893 250
185.09944 40
185.13461 30
186.10667 40
187.1147 30
187.1503 90
189.12717 20
191.14124 40
191.15352 10
197.12021 10
197.13341 343
197.1675 10
200.11983 70
200.12927 20
215.14351 460
215.17653 10
233.15471 40
293.15558 10
293.20801 10
END IONS

BEGIN IONS
SCANS=4127
TITLE=293.2269
MSLEVEL=2
CHARGE=1+
RTINMINUTES=18.29177
ION=[M+H-H2O]+
55.05521 10
67.05806 20
71.08487 10
77.04317 10
79.05699 10
81.06941 70
93.0695 40
95.0858 30
107.08676 10
109.09828 10
117.06869 10
131.08438 10
135.11589 10
142.08002 10
149.02509 20
159.11485 20
159.12065 10
167.08582 20
169.10216 20
181.10362 20
183.11555 30
185.13289 10
195.11636 20
209.13107 10
211.14941 10
223.15259 20
235.15208 10
293.21313 10
293.2305 50
293.24854 20
END IONS

BEGIN IONS
SCANS=4134
TITLE=293.2485
MSLEVEL=2
CHARGE=1+
RTINMINUTES=18.38861
ION=[M+NH4]+
55.05521 10
67.05806 20
71.08487 10
77.04317 10
79.05699 10
81.06941 70
93.0695 40
95.0858 30
107.08676 10
109.09828 10
117.06869 10
131.08438 10
135.11589 10
142.08002 10
149.02509 20
159.11485 20
159.12065 10
167.08582 20
169.10216 20
181.10362 20
183.11555 30
185.13289 10
195.11636 20
209.13107 10
211.14941 10
223.15259 20
235.15208 10
293.21313 10
293.2305 50
293.24854 20
END IONS

BEGIN IONS
SCANS=4144
TITLE=294.2071
MSLEVEL=2
CHARGE=1+
RTINMINUTES=15.79825
ION=[M+NH4]+
51.02128 10
51.9951 10
55.01742 461
55.05416 87
55.0596 10
56.88346 20
56.89022 10
56.89879 16
57.03465 15
57.06946 4237
57.42455 10
57.47423 10
57.48589 10
57.53365 10
57.59134 10
57.94895 10
58.0185 10
58.35365 10
59.04865 50
65.03898 10
67.05357 60
67.98759 20
69.03366 20
69.06885 10
71.04062 20
71.04868 431
71.05861 30
71.32581 10
77.03796 70
79.05377 50
81.06893 30
83.05022 10
83.06046 10
83.0865 10
85.06196 10
91.05434 140
91.06623 10
92.05845 10
93.03192 10
93.06965 40
95.04862 20
95.08577 20
103.05513 30
103.06431 11
104.72147 10
105.06984 292
107.04892 30
107.08424 40
109.0644 50
115.05371 40
115.06284 10
116.06017 30
117.06933 50
118.0784 30
119.04835 50
119.08645 60
119.10292 10
121.04774 10
121.06531 193
123.04395 100
123.05755 10
123.08246 30
127.05351 10
128.06192 80
129.0706 40
130.07851 10
131.04834 60
131.08563 70
131.10272 10
132.05666 30
133.0527 10
133.06496 160
133.10126 495
133.11739 31
134.07179 10
135.04494 10
135.08034 190
135.09239 10
135.09988 20
135.11493 20
137.04515 42
137.05978 948
137.0941 20
141.06194 10
141.07004 150
142.07678 110
142.09789 10
143.08514 110
143.09995 10
144.05624 20
144.08971 10
145.06454 160
145.08141 30
145.10107 80
146.05408 10
146.07262 341
146.08949 40
146.60777 10
147.02824 10
147.0443 100
147.08078 180
147.11722 90
147.12912 20
149.05943 70
149.08475 10
149.09665 50
151.06329 10
151.07507 120
151.08446 20
151.11151 30
152.06596 10
153.06818 10
155.08408 10
156.09335 30
157.10165 130
157.11334 30
159.08098 80
159.11571 30
160.08862 190
160.09984 20
160.5638 30
160.58415 10
160.89404 10
160.91959 10
161.04102 10
161.05957 120
161.07326 31
161.09602 11762
161.27173 15
161.29237 10
161.34486 10
161.36411 20
161.5128 10
161.53874 10
161.66032 10
161.69444 10
161.72688 10
161.85735 10
161.86839 10
161.93266 10
162.05219 10
162.10184 10
162.11324 10
162.12103 10
162.16003 10
162.18176 10
162.27284 10
162.48706 10
162.5892 10
162.69528 10
162.80074 10
162.81638 10
162.86586 20
163.07558 180
163.09105 20
163.11198 20
163.19164 10
163.62608 10
164.07027 30
164.08299 80
164.50957 30
164.88834 10
164.93552 10
165.00143 10
165.02335 10
165.03191 30
165.05475 3954
165.09109 12
165.21614 10
165.28371 20
165.30405 10
165.33093 10
165.35785 10
165.5784 10
166.05547 10
166.2186 10
167.10599 10
168.06187 10
169.06525 10
169.10092 20
170.07344 20
170.11028 10
171.11728 20
173.09528 30
173.13193 10
174.10355 10
174.11162 10
174.51855 10
174.54147 10
175.07675 52
175.11183 1949
176.2039 10
176.37871 10
177.08969 21
177.12672 50
178.0985 20
178.5118 10
178.52339 10
179.06992 32
179.07526 20
179.10674 3097
179.99026 10
180.25189 10
181.43359 10
184.12465 40
185.09654 50
187.07405 20
187.11137 20
187.14793 10
188.08408 20
189.09142 70
189.10141 10
189.12878 10
193.08842 10
193.10023 20
193.12302 220
199.11237 10
199.15042 40
201.09024 30
201.12787 10
202.43797 20
202.79292 12
203.0459 20
203.0611 20
203.0713 13
203.10683 3014
203.14552 10
203.52341 13
203.68192 10
203.74602 10
204.12206 10
204.65462 10
207.09177 10
207.10333 30
217.12286 30
217.15863 80
217.16531 40
217.18623 10
219.01451 10
219.10504 20
219.11626 10
219.13882 340
219.15846 10
220.1344 10
220.38297 30
220.39507 20
220.61847 10
220.88535 10
220.93919 10
220.95361 10
220.96613 13
221.04692 10
221.06464 20
221.07933 37
221.1172 5561
221.34021 10
221.42871 10
221.50693 10
221.5206 10
221.60492 10
221.7991 10
221.92638 10
222.0275 10
222.12102 10
222.27393 10
222.29446 10
222.37589 10
222.67429 10
222.69179 10
222.79613 10
223.10701 10
223.99664 10
224.57823 10
231.17438 10
231.19067 10
235.17336 10
239.12376 10
249.14999 60
259.16873 50
277.15536 10
277.17984 90
294.17038 10
294.18524 10
294.20779 20
END IONS

BEGIN IONS
SCANS=4148
TITLE=294.2434
MSLEVEL=2
CHARGE=1+
RTINMINUTES=17.76602
ION=[M+NH4]+
55.05416 20
57.06957 50
62.92759 10
67.05404 50
69.06956 20
71.04817 20
77.03814 10
79.05346 80
79.06048 40
81.06917 60
83.04662 10
85.06491 10
91.05393 30
93.06892 30
95.08472 40
105.0683 10
105.07221 30
107.0784 10
107.08661 30
109.09494 10
109.10071 30
109.10684 30
117.07063 30
117.08731 10
119.08488 20
119.09195 10
121.10135 50
131.08675 20
133.101 30
135.08145 30
135.11771 20
137.05756 10
137.06557 20
140.97433 10
141.07069 10
142.08044 10
143.08463 10
145.10056 10
146.07549 30
146.1104 10
149.13293 10
157.10306 20
159.1153 10
160.08424 10
161.09555 190
161.13193 10
163.14792 10
165.05383 40
171.11862 10
173.13219 10
175.11206 40
177.08923 10
179.10571 40
179.11597 10
189.13179 20
193.12273 10
203.10616 70
203.12077 10
221.11836 170
221.13203 30
241.19366 10
294.17743 20
END IONS

BEGIN IONS
SCANS=4161
TITLE=295.118
MSLEVEL=2
CHARGE=1+
RTINMINUTES=5.767711
ION=[M+H-H2O]+
55.01847 10
149.02409 40
295.17056 10
END IONS

BEGIN IONS
SCANS=4163
TITLE=295.1183
MSLEVEL=2
CHARGE=1+
RTINMINUTES=7.865439
ION=[M+H]+
59.04957 20
111.00611 10
144.0367 10
149.0246 10
165.0676 10
199.03137 10
277.17374 10
END IONS

BEGIN IONS
SCANS=4166
TITLE=295.119
MSLEVEL=2
CHARGE=1+
RTINMINUTES=7.686494
ION=[M+H]+
89.06095 20
95.08454 10
149.02098 10
161.06348 10
199.03516 10
295.10056 10
END IONS

BEGIN IONS
SCANS=4175
TITLE=295.191
MSLEVEL=2
CHARGE=1+
RTINMINUTES=13.35638
ION=[M+H]+
55.01735 50
55.04647 10
55.05402 30
55.05972 20
57.06967 30
67.05431 30
69.06928 30
71.08483 10
79.05475 60
81.06942 140
83.0491 10
83.08482 10
91.05409 10
93.06895 10
95.04832 20
95.08448 20
105.06899 10
105.07582 10
107.08527 20
109.06594 40
111.0439 60
119.08488 30
123.07877 10
125.05516 10
125.06093 20
128.06552 10
131.08665 10
133.10014 30
135.07941 20
135.11665 10
137.06017 330
137.07709 20
147.08067 10
147.11604 30
149.09521 20
149.13116 10
149.14218 20
151.05486 10
151.07347 20
151.07994 10
157.10233 20
159.118 10
161.09576 40
161.10742 10
163.11247 30
165.05583 20
165.09189 10
165.1273 20
167.11557 10
171.11739 20
175.11314 30
175.14645 10
179.10805 20
189.12669 20
189.16499 10
193.11526 10
193.12306 90
203.14743 10
203.17935 30
205.19856 10
213.16476 20
221.11742 40
221.12717 20
221.19006 10
223.14867 10
231.17346 40
231.19273 10
236.18289 10
239.12856 10
249.18634 30
277.18161 40
277.19717 20
END IONS

BEGIN IONS
SCANS=4188
TITLE=295.2633
MSLEVEL=2
CHARGE=1+
RTINMINUTES=19.18727
ION=[M+H]+
55.054 20
57.06939 10
67.05345 20
69.06928 30
71.08597 10
81.07042 30
83.08474 30
91.05319 10
93.07134 20
95.0858 40
97.10094 20
107.08571 10
109.10019 30
119.085 20
133.09993 10
137.13383 10
147.11647 10
147.12016 30
149.13197 20
161.0976 20
162.10036 30
163.14828 20
165.05473 10
166.05801 10
175.11156 10
175.14667 10
176.11713 10
179.10539 10
201.12782 10
204.11749 10
209.17033 10
221.11639 10
221.22601 10
222.12047 20
227.17664 10
239.13326 10
263.23904 20
295.17438 10
295.18665 10
295.2077 10
295.28134 10
END IONS

BEGIN IONS
SCANS=4191
TITLE=296.0776
MSLEVEL=2
CHARGE=1+
RTINMINUTES=5.560992
ION=[M+H]+
133.0199 10
149.02571 10
165.0414 20
208.05998 30
END IONS

BEGIN IONS
SCANS=4197
TITLE=296.2014
MSLEVEL=2
CHARGE=1+
RTINMINUTES=19.1192
ION=[M+2Na-H]+
57.06843 10
67.05496 10
87.04504 10
93.06996 10
95.0854 10
106.07243 10
154.07951 20
180.07748 10
182.09846 10
210.09218 80
223.12334 10
224.10593 10
225.11514 120
226.12367 10
278.18808 10
296.15918 10
296.20215 50
END IONS

BEGIN IONS
SCANS=4216
TITLE=297.0771
MSLEVEL=2
CHARGE=1+
RTINMINUTES=19.08891
ION=[M+NH4]+
73.04673 20
81.06919 10
176.98553 10
191.002 10
192.97905 20
207.02942 10
226.11829 10
226.12695 10
248.99034 30
265.01947 20
279.19443 10
281.05197 70
297.19623 10
297.20895 10
END IONS

BEGIN IONS
SCANS=4240
TITLE=297.1698
MSLEVEL=2
CHARGE=1+
RTINMINUTES=7.397467
ION=[M+H]+
59.04887 10
69.07063 10
91.05124 10
105.06705 10
109.0642 20
121.1029 10
170.09448 10
173.09451 10
187.11011 10
197.13158 10
243.14076 10
297.18042 10
END IONS

BEGIN IONS
SCANS=4243
TITLE=297.1963
MSLEVEL=2
CHARGE=1+
RTINMINUTES=9.333384
ION=[M+H]+
50.01432 30
51.02183 50
51.02904 10
51.99521 10
53.03901 20
54.03363 20
55.01708 20
55.05351 20
56.04824 10
57.06941 214
58.06178 10
63.02254 20
65.0379 100
65.04734 10
66.04673 10
67.03996 10
67.04664 10
68.04913 160
77.03803 355
78.03468 20
79.05496 20
80.04904 150
80.06148 10
81.05721 20
81.06916 10
82.05355 10
82.06382 50
84.09162 10
85.09038 10
85.10079 160
85.11439 10
90.75426 10
91.03558 11
91.04307 58
91.05386 1297
91.34323 10
92.04882 60
92.06001 20
93.03276 70
93.04411 20
93.05698 200
93.07494 10
94.05238 60
94.06514 20
95.05943 50
95.06714 11
96.03326 11
96.04374 659
96.07977 10
100.11026 20
103.05239 10
103.06298 10
104.04897 366
105.03302 60
106.06445 110
106.07633 20
107.03518 20
107.06019 203
107.07038 20
108.0332 10
108.04411 160
108.05831 30
108.06744 70
108.08074 30
109.05166 21
110.04742 11
110.05955 573
111.05989 10
115.05442 30
116.05104 10
116.06148 10
117.04766 10
117.05725 50
117.06952 50
118.06485 140
119.06371 30
119.07309 40
120.04195 11
120.05791 21
120.08075 687
120.0959 22
121.05585 20
121.06396 10
121.07662 10
122.04657 50
122.06126 10
123.07261 20
127.05437 20
127.06265 10
128.04955 50
128.06046 20
129.06361 10
129.06863 10
129.64172 21
130.04941 11
130.06496 795
130.0799 53
131.07262 10
132.04364 10
132.06767 10
132.08118 20
133.05238 10
133.07726 20
134.06107 60
134.06882 10
134.0838 30
134.09511 20
135.04131 30
135.05586 160
135.07793 20
135.09074 140
135.10686 20
135.62938 10
136.06393 80
136.07588 110
139.05466 120
140.04906 130
140.0592 30
141.05466 20
141.06966 150
141.07977 30
141.32729 10
142.06548 40
142.07445 10
143.06206 20
143.0726 150
143.60588 10
144.04161 10
144.0807 420
145.07677 30
145.08926 20
145.10149 20
146.05878 20
146.08705 10
146.0959 30
146.10432 10
147.05539 30
147.06691 10
147.08994 51
148.07549 366
148.09818 30
149.02274 10
149.03822 10
149.06967 40
149.08301 40
150.04482 30
150.12886 10
151.05437 150
152.04977 20
152.06161 20
152.0779 10
152.14201 50
153.03818 10
153.05687 50
153.06848 60
154.06554 150
155.06242 10
155.07275 80
156.08084 100
157.0746 40
157.08623 20
158.05956 10
158.09708 110
158.10875 10
159.10504 20
160.07466 10
161.07187 20
162.09285 20
162.12709 101
163.07265 21
163.08647 520
163.4698 10
164.04939 20
164.14693 20
165.05647 10
166.06522 459
166.08344 10
166.1012 10
166.52567 10
166.52962 10
166.5441 10
167.04471 12
167.07301 1718
167.52213 20
168.08087 3076
168.10614 22
168.11456 12
168.13885 25
168.29185 10
168.57066 10
168.61108 10
168.73569 10
168.86761 10
169.06451 79
169.07558 335
169.0874 162
169.09962 40
169.13222 20
169.2186 10
170.06013 40
170.07069 10
170.08537 130
170.09575 150
171.06767 90
171.09058 90
171.10822 20
172.05762 10
172.07578 60
172.08841 10
172.11519 10
173.07523 10
173.08218 20
176.05092 20
176.06001 10
176.11012 10
176.15211 10
177.05754 70
177.10539 20
177.13708 50
177.15105 90
177.15794 21
178.05132 21
178.06482 505
178.12227 10
178.13669 10
179.05751 21
179.07304 446
179.09103 11
179.15344 40
180.0582 20
180.08099 260
180.09842 30
180.13792 110
181.05269 10
181.07639 170
181.09013 30
181.48071 10
182.06075 51
182.0843 400
183.06744 40
183.09158 416
184.0757 80
184.09962 291
184.11932 10
184.48662 10
184.49454 30
184.50146 10
184.97865 10
185.07127 20
185.10739 2942
186.09152 80
186.10779 20
186.15555 10
186.4892 10
187.09946 10
188.14374 10
189.1404 10
190.07497 10
190.12456 50
190.15775 20
190.1615 10
191.15219 30
191.52278 10
192.06696 20
192.08162 50
192.11716 10
192.13837 130
192.16202 80
193.07776 50
193.08752 30
193.14697 10
194.05821 30
194.08388 445
194.11429 10
194.12785 20
194.13686 10
194.15337 250
194.16901 30
194.4292 10
194.44572 20
194.45795 20
194.96181 10
195.04697 10
195.05711 10
195.0918 4908
195.12643 10
195.1635 10
195.35246 10
195.41595 10
195.43144 30
195.7021 10
195.74709 10
195.81136 10
196.02928 11
196.05049 32
196.07574 1704
196.09888 131
196.28008 10
196.44167 10
196.90256 10
196.96954 10
196.99422 10
197.05295 10
197.06944 40
197.08324 210
197.10655 60
197.94652 10
198.06355 10
198.07922 292
198.11127 10
199.08739 30
199.10075 30
199.39369 10
204.08002 20
204.13737 20
204.16573 20
205.13393 60
206.08269 20
206.09752 40
206.13847 10
206.15327 20
207.0663 10
207.0733 21
207.09213 624
207.11732 10
208.07584 10
208.10275 10
209.08002 10
209.10728 170
209.12514 40
210.0797 30
210.0956 20
210.11501 80
210.41327 10
210.89691 10
211.06393 20
211.06921 10
211.08701 300
211.10336 53
211.123 821
211.1391 55
211.41821 10
212.08022 10
212.09567 120
212.13229 10
212.15256 11
212.41141 10
213.06203 21
213.07278 20
213.10234 1910
213.13846 20
213.69106 10
213.75 10
214.11115 30
214.12245 10
214.13007 10
219.09288 40
219.10786 10
219.14914 180
220.09969 10
220.1132 30
220.15646 150
220.17249 20
221.07545 10
221.10773 507
221.13615 10
221.97472 10
222.07281 10
222.09052 10
222.11569 140
222.13972 10
223.08919 10
223.10152 10
223.12373 270
224.09477 20
224.1082 20
225.10275 240
225.14113 10
225.15643 10
225.16563 10
226.1097 80
226.12321 20
227.11836 20
227.15508 20
229.08086 10
235.12308 70
236.12978 30
236.15698 10
237.10289 10
237.13983 10
238.10974 10
238.12201 10
239.11798 230
240.11147 20
240.12515 70
241.13426 190
246.13007 10
251.1563 20
251.16563 10
252.16104 20
252.17487 40
253.15013 10
253.16962 110
254.14464 30
254.17464 10
255.15141 10
255.1832 10
262.15759 10
263.15167 10
263.16382 20
264.16174 10
265.17126 40
266.17435 20
267.13348 10
267.14792 20
267.18634 60
268.19443 140
268.30576 11
269.1423 10
269.16547 21
269.17752 22
269.20148 1338
269.23178 33
269.25449 10
270.18161 11
278.25732 30
278.2706 20
279.11575 10
279.14005 30
279.18582 3152
279.22174 56
279.23615 10
279.40927 10
279.42548 12
279.50394 20
279.57928 12
279.62512 10
279.69083 10
280.16824 20
280.19565 90
280.21933 20
280.73981 10
281.14023 20
281.16824 20
281.37717 10
282.17386 40
295.17862 50
296.17401 20
296.19147 50
296.20865 30
296.22183 20
296.92188 12
297.15079 50
297.17453 34
297.19608 3626
297.23349 34
297.36887 13
297.41299 10
297.46051 10
297.5415 10
297.61105 10
END IONS

BEGIN IONS
SCANS=4244
TITLE=297.1967
MSLEVEL=2
CHARGE=1+
RTINMINUTES=9.8438
ION=[M+H-2H2O]+
51.02499 10
53.03787 20
54.03305 10
57.0693 80
57.07532 20
65.03859 40
67.05244 10
68.04891 60
68.0599 10
77.03831 130
79.05415 10
80.04895 40
81.0328 10
81.06956 10
83.08661 10
85.10075 40
91.05381 480
91.06555 21
92.04817 20
92.05857 10
93.03304 20
93.0569 90
93.06896 20
94.05418 10
94.06443 20
96.04393 192
103.05202 10
104.04921 80
104.06093 10
105.03217 20
105.04353 10
105.06184 10
106.06535 40
106.07476 20
107.05935 80
107.07047 10
107.07945 10
108.04478 20
108.06664 20
108.07313 10
109.05135 30
110.0603 160
110.0726 10
117.06008 20
117.07018 10
118.06444 40
119.0602 10
119.0886 10
120.0807 274
120.0998 10
120.8094 10
121.03835 10
121.10236 10
122.04785 20
128.04913 40
129.05714 10
129.07478 10
130.05327 10
130.06487 172
130.08936 10
132.08107 10
133.06818 10
133.07755 20
134.06226 10
135.05424 40
135.06834 40
135.08128 10
135.09232 50
135.09909 10
136.06369 40
136.07736 50
139.05537 40
140.05003 30
140.06281 20
141.05905 30
141.06712 30
141.07735 10
142.06435 40
142.07373 10
143.05653 10
143.07288 50
143.08733 10
144.07053 20
144.08075 150
146.06262 10
146.09866 10
147.06741 10
148.07549 120
148.09898 20
149.06989 20
149.08289 20
150.04654 20
151.05489 50
152.04855 20
152.06253 30
152.14484 10
153.06303 10
153.07173 20
154.06494 40
155.07394 20
156.07971 40
156.09407 10
158.09665 50
162.0946 10
162.12723 20
163.08678 150
166.06549 80
167.07307 638
167.52402 10
168.05766 20
168.08099 908
168.11644 11
169.06361 10
169.07718 80
169.08888 70
169.10365 10
169.29083 10
170.06308 10
170.08401 70
170.09769 50
171.06905 50
171.0836 10
171.09677 20
172.07413 30
176.1391 10
177.05798 50
177.13789 30
177.15292 30
178.06526 160
179.04909 20
179.05652 10
179.07341 110
180.0713 10
180.08138 70
180.13614 30
181.07561 30
181.09059 20
182.06308 20
182.08401 90
182.09695 30
183.06378 10
183.06792 20
183.09229 130
184.07458 40
184.08636 10
184.09996 70
184.11638 11
185.07153 10
185.08311 21
185.09081 20
185.10773 841
186.09178 40
189.13956 10
190.07622 10
190.1257 20
190.15714 10
191.15205 10
192.13683 40
192.16347 40
193.0752 20
193.08984 30
194.08411 150
194.09779 40
194.12959 10
194.15408 110
194.17867 10
195.06795 40
195.09229 1065
195.13412 10
196.05579 10
196.07591 509
196.10464 20
196.11896 10
196.36572 10
197.08398 60
197.10701 30
198.07915 100
198.0939 30
199.08742 10
199.09921 40
205.1317 20
205.14607 10
206.08192 20
206.14122 20
207.09142 220
209.03706 10
209.1064 40
210.11572 40
210.13414 10
211.07414 20
211.08759 90
211.12315 240
212.09468 50
212.10715 30
212.13556 11
213.06252 10
213.07787 21
213.10309 510
213.13626 10
219.14993 50
220.13618 10
220.15706 30
220.16666 20
221.08591 10
221.10904 130
221.12135 20
222.11459 70
223.12337 50
223.13635 10
224.09451 30
224.10715 20
225.10344 50
225.13713 10
226.1105 60
226.11913 20
235.12671 20
239.11859 70
240.13467 20
241.11623 20
241.13344 120
251.15453 20
252.17641 20
253.16901 30
254.14101 10
265.16772 10
265.1777 10
267.13745 10
267.18832 10
268.19366 70
269.15472 20
269.16638 10
269.20203 297
277.17273 11
278.26218 20
279.15204 30
279.18613 978
279.22791 20
279.36212 10
279.41245 10
280.16617 10
280.19211 31
280.20148 20
280.21057 10
281.0509 10
281.16727 10
282.17514 20
295.18127 30
296.19373 20
296.21536 10
296.81375 10
297.13895 10
297.14755 11
297.16177 20
297.1973 1316
297.45941 10
END IONS

BEGIN IONS
SCANS=4245
TITLE=297.1967
MSLEVEL=2
CHARGE=1+
RTINMINUTES=15.22582
ION=[M+2Na-H]+
57.06931 30
65.03809 20
68.05006 20
77.03742 50
80.04927 20
81.07046 10
85.10039 20
91.05368 100
92.04955 60
93.03547 10
93.05738 30
94.05103 20
94.06307 10
96.04383 20
96.0485 10
103.0551 10
104.04849 30
105.032 10
106.06466 20
106.06953 10
107.06019 30
108.04264 20
108.04794 10
109.05013 10
109.1013 10
110.06066 30
110.06873 10
118.06722 10
120.08012 50
130.06596 50
132.08122 20
135.05666 30
135.06467 10
136.06487 10
139.0528 20
142.0658 20
143.07359 20
144.07997 30
147.09029 10
148.07562 30
149.02634 10
151.05482 20
154.06435 30
156.08192 20
158.09982 10
162.12941 30
163.08556 50
166.06354 40
167.07288 130
167.08438 20
168.08118 190
169.07973 30
169.08852 20
170.09561 20
171.06755 10
171.09013 10
178.06596 40
179.07272 70
180.08069 20
180.13974 10
182.08484 30
183.09486 20
184.09888 40
184.11194 10
185.08537 10
185.10724 260
185.12627 20
186.09171 20
191.15103 20
192.07806 10
192.16306 30
194.08492 50
194.0997 10
194.15504 30
195.06702 20
195.09209 320
195.10735 20
196.0752 110
196.08614 30
196.09613 10
197.0764 10
197.08443 20
197.09862 10
197.13013 10
198.07852 60
204.13686 10
207.09273 30
207.10381 10
209.10616 20
210.11601 10
211.08646 10
211.12312 50
212.09282 20
213.06544 10
213.10258 250
219.15096 20
221.10786 40
223.12199 50
225.10304 10
239.11902 10
248.98895 10
268.19565 20
269.20139 100
279.18655 210
279.21881 10
280.19226 20
281.05426 10
295.17896 10
297.09949 10
297.16809 20
297.19705 452
297.24429 20
END IONS

BEGIN IONS
SCANS=4246
TITLE=297.1972
MSLEVEL=2
CHARGE=1+
RTINMINUTES=15.90653
ION=[M+H]+
51.02169 10
57.06915 30
65.03711 20
77.03828 20
79.05411 10
80.0478 10
82.06546 10
85.09988 20
92.04944 20
93.04922 10
93.05715 183
93.06768 20
94.06403 20
95.08385 10
103.05611 10
105.03281 40
107.06009 30
109.05326 20
110.05914 40
113.09372 10
119.05982 30
119.06928 10
120.04485 20
120.06768 11
120.08081 365
123.08199 10
135.05486 20
136.0759 10
143.07721 10
144.08246 10
155.07297 20
162.12662 20
167.06412 20
167.07246 40
168.06517 10
168.08087 120
177.15208 30
182.0825 10
183.09035 20
184.10027 20
185.10733 70
194.1487 10
195.09264 40
196.07254 10
212.09349 20
212.39552 10
213.05719 10
213.06177 11
213.10275 853
213.49614 10
224.12437 10
239.12184 11
240.12083 40
240.12836 20
265.02386 10
279.1846 20
281.05731 20
297.16827 20
297.19696 200
297.25598 10
END IONS

BEGIN IONS
SCANS=4263
TITLE=297.2429
MSLEVEL=2
CHARGE=1+
RTINMINUTES=16.9611
ION=[M+H-H2O]+
55.01713 80
55.02715 10
55.05441 80
57.03327 60
57.06212 10
57.06964 150
57.07811 30
59.0495 20
67.05418 150
69.06991 70
71.01213 60
71.04781 10
71.08498 80
71.09112 10
77.03761 30
79.05358 60
81.06982 90
81.0807 20
83.0557 10
83.0857 50
85.06626 10
91.05366 30
93.0316 10
93.07004 70
95.08551 150
97.05762 10
97.06617 20
97.10126 40
99.04445 10
99.08051 10
105.0687 10
107.05042 20
107.08589 30
107.09271 10
109.06532 20
109.10001 60
111.08085 10
113.05998 30
113.09795 10
117.06993 20
119.08867 10
121.02607 10
121.04235 10
121.10106 50
122.03249 10
123.11395 10
123.12063 10
125.09582 10
127.07445 10
133.10005 10
135.08138 20
135.08672 10
135.09027 10
135.10629 10
135.11647 40
137.09706 10
137.13171 30
139.11142 10
141.09196 20
141.12938 30
141.13927 10
145.10123 20
147.11578 10
149.01035 20
149.02347 200
149.13284 20
150.01485 10
150.02737 210
150.03809 30
151.14999 30
153.09308 10
153.12617 50
159.12025 10
163.11179 10
163.14893 10
169.12167 10
169.15912 140
181.13025 10
181.16017 10
183.13824 598
185.10706 10
185.15149 10
189.16423 10
195.09473 10
211.1237 10
213.10411 20
233.22633 20
243.21201 20
251.23798 100
261.21979 30
261.23544 10
265.02026 20
279.23132 30
279.24973 20
281.05383 20
297.19034 10
END IONS

BEGIN IONS
SCANS=4278
TITLE=298.1933
MSLEVEL=2
CHARGE=1+
RTINMINUTES=16.51596
ION=[M+H]+
55.01686 10
55.05434 10
57.06948 20
81.06997 10
83.08517 10
85.09968 10
91.05364 10
92.04823 10
130.06541 10
139.05455 30
140.056 10
142.08156 10
157.08934 30
163.04056 10
166.06561 30
167.07321 250
168.08061 260
168.09985 20
169.07602 20
169.08862 251
170.09798 20
170.10219 10
175.07327 10
183.09042 20
184.10107 20
196.08682 10
196.11427 20
197.09801 30
199.10458 10
214.09679 10
214.10919 20
226.11661 10
241.13248 10
249.99078 10
298.19724 10
298.34564 20
END IONS

BEGIN IONS
SCANS=4279
TITLE=298.2022
MSLEVEL=2
CHARGE=1+
RTINMINUTES=6.343061
ION=[M+H]+
53.03899 10
55.05254 20
57.06961 10
75.04155 10
81.03284 10
85.10307 10
104.04753 10
108.04385 60
109.02759 20
109.03369 10
112.07914 10
117.06085 10
122.06179 10
122.06856 10
124.07429 10
125.0208 10
125.04634 60
125.0574 20
134.06165 10
136.04329 20
136.054 10
137.02596 10
137.06059 10
138.05711 10
140.07072 261
140.08922 10
141.9613 10
146.05556 10
147.07071 10
148.07269 10
149.05136 10
150.05547 10
150.06358 10
151.03723 10
151.06329 10
151.07236 20
152.06813 10
152.07204 20
153.05463 40
154.0619 10
154.08691 10
155.07127 10
155.08243 10
161.08275 10
162.05382 20
163.06393 20
163.07396 10
164.03477 20
164.06915 20
165.04259 30
166.05019 120
166.08664 30
167.91402 10
168.06583 180
168.07906 40
168.08598 10
169.07375 10
176.07011 10
177.07845 10
178.05054 10
178.08656 20
179.05992 10
179.09436 60
180.04674 10
180.06569 281
180.10304 30
181.06181 20
181.07333 180
182.08543 10
183.08881 40
183.09631 20
184.065 10
184.09818 50
192.10124 30
194.08176 120
194.12756 10
195.08969 110
196.0856 10
196.09512 30
196.10419 10
199.11559 10
208.0968 10
209.10448 40
209.1235 10
209.41473 20
210.06323 10
210.08664 21
210.11311 1255
210.14238 11
212.41286 10
222.11153 10
222.14914 10
224.14906 21
224.16516 461
236.12892 40
237.13583 10
237.17278 10
252.12897 30
252.16089 768
252.40366 10
266.17612 50
267.11508 10
267.14511 10
267.15927 10
267.18399 552
268.19281 20
298.20456 50
298.22223 10
END IONS

BEGIN IONS
SCANS=4283
TITLE=298.2066
MSLEVEL=2
CHARGE=2+
RTINMINUTES=7.538078
ION=[M+2H]2+
55.05388 30
83.04714 10
111.04537 10
182.15289 10
199.17468 10
210.1465 20
211.11336 10
220.07579 10
298.12625 10
END IONS

BEGIN IONS
SCANS=4287
TITLE=298.2747
MSLEVEL=2
CHARGE=1+
RTINMINUTES=16.16963
ION=[M+H-H2O]+
55.05378 40
57.06886 70
67.05333 40
69.06937 60
71.04737 10
71.08478 90
71.09598 10
77.03799 20
79.05441 20
79.05872 10
81.07012 90
83.08525 60
85.1013 20
91.05446 20
93.069 30
95.08556 70
97.06364 10
97.10085 50
105.06907 20
107.08631 20
109.10045 40
111.0794 20
111.08468 20
111.11687 20
119.08494 10
121.102 40
123.07645 10
123.11688 30
133.10138 20
135.11613 40
137.13258 40
141.12651 10
147.11629 30
149.1311 20
151.10999 10
155.14297 50
155.15707 10
161.12421 20
161.13271 30
161.13976 20
163.1515 10
165.1284 10
167.14584 10
169.12032 10
179.14455 20
183.17435 10
189.16525 20
214.10379 20
226.11607 10
235.24377 20
241.13669 10
242.14967 10
245.22533 50
253.25284 30
263.2366 20
280.25769 10
281.24847 40
298.34491 20
END IONS

BEGIN IONS
SCANS=4291
TITLE=298.3106
MSLEVEL=2
CHARGE=1+
RTINMINUTES=23.30497
ION=[M+H]+
56.04907 20
57.06926 40
69.06944 5
71.08441 10
74.0595 75
83.0853 5
87.0445 15
88.07462 5
100.11183 5
135.11642 5
154.12279 5
194.08147 5
197.08237 5
206.01959 5
241.13242 10
256.29965 20
256.31296 10
256.32498 5
282.05093 10
298.25763 10
298.26987 10
298.31146 513
298.34671 55
298.36603 5
END IONS

BEGIN IONS
SCANS=4304
TITLE=299.1048
MSLEVEL=2
CHARGE=1+
RTINMINUTES=5.798039
ION=[M+H]+
142.06779 10
169.07463 10
183.09229 10
195.0927 10
197.10745 10
225.10483 20
239.08961 10
253.10068 10
255.11317 20
266.06458 10
271.1059 20
281.09912 10
299.1749 10
END IONS

BEGIN IONS
SCANS=4306
TITLE=299.1133
MSLEVEL=2
CHARGE=1+
RTINMINUTES=5.020595
ION=[M+H]+
65.03807 20
89.059 20
93.03417 30
100.11237 10
121.02798 30
121.04175 11
149.01102 21
149.02338 676
193.04939 60
237.0779 10
299.22882 10
END IONS

BEGIN IONS
SCANS=4309
TITLE=299.1136
MSLEVEL=2
CHARGE=1+
RTINMINUTES=8.430422
ION=[M+H]+
83.08581 10
91.05334 10
121.0298 10
133.09991 10
149.02286 70
149.03284 10
238.2186 10
END IONS

BEGIN IONS
SCANS=4312
TITLE=299.1761
MSLEVEL=2
CHARGE=1+
RTINMINUTES=14.90143
ION=[2M+Na]+
55.01733 20
55.05473 20
56.04894 10
57.06987 50
58.06467 40
58.07609 10
67.01889 30
67.0545 10
69.06866 20
70.02985 10
77.03932 20
81.06964 20
82.05345 10
83.05123 10
84.04376 80
84.08029 20
85.10157 30
91.05303 30
93.04382 10
93.05796 20
93.07089 10
94.06463 100
94.07658 20
95.03759 10
95.08585 10
96.04365 10
100.11283 60
104.04912 60
105.06911 10
107.08732 10
109.02809 10
109.04585 10
109.0645 10
112.03852 10
115.05479 40
115.05911 10
117.05743 10
117.06966 20
118.06406 50
119.08298 10
120.07836 10
122.05999 10
123.04407 10
124.04121 10
125.04179 10
128.06017 10
129.06871 30
130.06578 30
131.08531 20
132.08208 40
139.05098 10
140.04877 10
141.07037 30
142.06494 90
142.08104 20
143.0583 10
143.07323 30
143.08546 30
144.04506 20
144.07999 70
145.06325 10
145.07755 20
145.08755 10
145.10123 20
146.06007 180
147.04507 10
147.11665 20
148.04269 20
149.0602 20
149.09795 10
150.03845 10
150.05518 50
152.06358 10
154.0645 70
154.07619 30
155.07057 10
155.08334 20
155.09528 10
156.07233 10
156.07866 30
157.10139 20
158.06322 10
158.08337 60
159.09151 100
159.11913 20
160.07738 20
162.05556 10
164.06955 30
164.08087 10
165.07069 20
165.0901 20
166.07162 10
167.06946 10
168.08583 10
168.09245 10
169.07504 10
169.10104 30
170.0452 10
170.06049 310
170.07648 20
170.08224 10
170.09711 10
171.09221 20
171.11023 10
171.11601 20
172.06277 10
172.07567 140
172.08984 30
173.09811 20
174.05858 10
182.0587 70
182.07259 10
183.06906 20
183.08195 10
183.11723 30
184.07501 20
185.07146 20
185.1313 30
186.05347 20
186.08192 10
186.09518 20
186.46597 10
187.05429 21
187.06335 31
187.08716 1713
187.12926 11
187.14951 10
187.67751 11
197.07329 20
197.09642 10
197.13512 10
198.05531 80
198.07327 20
198.08109 20
198.09996 10
199.06458 50
199.09093 40
199.15575 10
200.07164 233
201.07916 120
201.09766 20
202.08722 40
205.10036 10
206.11668 50
210.15179 10
213.10364 20
213.16747 10
214.04007 10
214.0647 10
214.07364 130
214.08803 50
214.10278 10
215.02518 10
215.03267 10
215.04526 11
215.08203 1424
215.12054 10
215.33659 10
216.05006 10
216.07944 20
216.08974 140
217.10043 20
221.13023 10
225.09875 10
226.02687 10
226.07446 70
226.09132 10
227.08295 40
229.09988 10
229.15964 20
237.16548 10
239.09398 10
239.11134 10
239.17999 20
240.29565 10
241.04852 10
241.05887 11
241.09769 1746
242.09467 10
242.10274 10
242.11469 20
242.12817 11
242.3504 10
243.07545 10
243.09906 20
243.11421 190
252.10434 10
256.08365 10
256.12115 496
256.14404 20
257.09317 10
257.12979 130
258.14648 10
263.18033 10
271.17664 20
281.06021 10
281.18991 20
282.27634 10
283.04849 10
298.18729 11
298.20306 11
298.26425 10
299.10513 10
299.13336 20
299.14142 32
299.17636 1525
299.21747 11
END IONS

BEGIN IONS
SCANS=4313
TITLE=299.1764
MSLEVEL=2
CHARGE=1+
RTINMINUTES=7.184183
ION=[M+H]+
77.03944 10
93.0446 60
115.05418 10
121.04082 30
142.06612 10
144.08047 30
154.06543 10
164.92255 10
169.07623 40
171.09312 60
177.0966 10
177.13692 20
199.065 10
215.08243 110
215.09441 20
215.10451 10
255.18777 10
299.14355 10
299.17554 286
299.20239 10
END IONS

BEGIN IONS
SCANS=4315
TITLE=299.1996
MSLEVEL=2
CHARGE=1+
RTINMINUTES=17.77367
ION=[M+Na]+
55.05347 20
57.03367 10
67.06176 10
83.0849 10
91.05677 10
100.11241 10
129.06837 10
151.1127 10
156.09753 10
157.10141 10
169.10329 10
267.10541 10
299.16138 20
299.185 20
299.19855 10
END IONS

BEGIN IONS
SCANS=4316
TITLE=299.2013
MSLEVEL=2
CHARGE=1+
RTINMINUTES=15.68982
ION=[M+H-2H2O]+
55.01876 10
65.04108 10
67.05533 10
69.06763 10
71.04902 10
79.05392 30
81.07135 10
83.04936 10
83.08592 20
91.05454 30
93.06861 20
95.08584 10
97.05751 10
97.06606 10
105.06907 30
109.06608 10
117.06901 20
119.08484 20
125.05889 10
128.05841 10
129.0704 40
131.08601 30
133.06339 10
133.10062 20
141.07166 30
142.07547 10
143.08476 30
144.09348 10
145.10123 20
147.08034 10
147.11746 10
153.07143 10
154.07666 20
155.08763 30
156.09271 10
157.10144 50
159.08006 10
159.11929 20
161.09554 10
165.07198 10
169.10075 20
170.10706 10
171.11818 20
171.12823 20
173.13541 10
175.10837 10
179.08305 10
181.10005 20
182.10658 10
183.11714 30
185.13391 30
187.14983 20
193.10297 20
193.12331 10
197.09567 10
197.13087 30
199.14767 20
199.17809 20
201.09254 10
201.13235 10
201.1642 10
203.10567 10
207.12086 10
211.15015 10
213.16147 10
221.13281 10
225.12398 10
225.16762 10
229.12611 10
235.14926 10
239.17802 20
243.13986 10
253.19444 10
263.18323 20
271.20868 20
281.19513 20
299.12585 10
299.2063 50
299.36157 10
END IONS

BEGIN IONS
SCANS=4318
TITLE=299.2014
MSLEVEL=2
CHARGE=1+
RTINMINUTES=14.64822
ION=[M+H-H2O]+
55.04865 10
55.0547 10
57.03288 70
67.05291 40
69.07015 10
77.03968 20
79.05382 20
79.06381 10
81.06866 20
81.07117 10
85.06576 10
91.0537 70
93.06906 30
97.06401 10
99.08037 10
105.06765 30
107.08537 20
109.06376 20
109.10176 10
115.05378 40
117.06992 50
119.08515 30
121.10113 10
123.08063 20
127.05351 20
128.06281 20
129.06821 50
129.08022 10
131.08568 50
131.09401 10
133.10181 20
135.08058 10
141.06956 80
142.07895 20
143.08562 90
143.10892 10
145.06413 10
145.1011 40
147.08214 10
147.11618 10
149.09581 20
150.09027 10
152.06265 20
153.07004 20
153.08466 10
154.07751 10
155.08687 50
157.10133 40
159.11826 20
161.09613 10
163.11218 10
165.06876 20
166.07729 20
167.08691 30
168.09601 10
169.10146 80
170.10645 20
171.11697 30
173.09642 10
175.11276 20
175.11859 10
178.07851 10
179.08617 30
181.10188 50
182.11205 10
183.11644 20
185.09428 10
185.13359 40
186.13924 10
187.08524 30
187.11102 20
189.13301 20
193.10127 10
195.11472 10
197.09848 10
197.13264 40
199.11388 20
199.15134 10
201.12506 10
205.10075 20
206.10783 10
209.13354 60
209.14798 10
211.11555 40
211.15009 10
213.13086 10
215.08421 10
215.10815 10
215.12537 10
215.14394 80
217.12466 10
221.13277 10
223.14716 30
225.12906 10
225.14229 10
225.16328 30
225.17369 10
227.13287 10
227.14355 30
233.13228 10
233.15311 20
235.15146 10
237.16302 10
241.09438 10
241.10388 10
243.13264 10
243.17288 20
243.17799 10
253.16325 20
253.19438 20
263.18164 20
281.17728 10
281.19107 50
282.28256 20
299.1611 10
299.17697 10
299.2034 110
END IONS

BEGIN IONS
SCANS=4319
TITLE=299.2014
MSLEVEL=2
CHARGE=1+
RTINMINUTES=10.47603
ION=[M+H+NH4]+
51.02387 10
55.05379 30
57.07015 10
67.05292 30
67.05867 10
69.06848 40
71.04773 10
77.04063 20
79.05398 40
79.06363 10
81.07078 20
91.05387 70
91.06602 10
93.06957 70
95.08637 40
105.06932 50
107.04924 20
107.08525 20
109.1004 20
115.05581 20
117.06864 70
119.0854 30
121.06748 10
121.10127 30
127.05443 10
128.06245 40
129.0704 80
131.08565 30
133.10352 20
135.08241 10
135.11919 10
141.06914 70
142.06392 10
142.07671 20
143.08678 70
144.10049 10
145.06638 10
145.10277 20
147.11932 10
149.09856 10
152.06525 20
153.06882 10
153.08092 10
154.07832 10
155.08598 30
156.09335 20
156.10992 10
157.09271 10
157.10201 100
157.11278 30
159.08173 10
159.11583 20
161.09424 10
161.13258 10
165.07228 10
166.0768 20
167.08592 30
167.09927 20
169.10223 60
171.08075 20
171.11711 30
172.12415 10
172.13171 10
173.0948 20
178.07632 20
179.08649 10
179.10803 10
180.09654 10
181.10071 30
183.08057 10
183.11884 40
185.09505 10
185.13338 20
187.11388 10
191.0864 20
191.1075 10
192.0957 10
195.11835 10
197.09711 10
197.13161 30
197.14407 10
199.09235 10
199.1125 20
199.14584 20
201.12296 10
207.1172 10
207.13219 20
209.13657 10
210.14882 10
211.11308 10
214.10789 20
215.14236 20
219.13704 10
225.16545 20
227.14526 10
229.12064 20
233.15573 10
234.14168 10
235.14458 10
237.15994 10
239.14525 10
239.1795 30
242.14149 10
253.1571 10
263.17453 10
263.18115 20
263.18579 20
281.19482 20
299.18414 10
299.20166 90
299.23621 10
END IONS

BEGIN IONS
SCANS=4320
TITLE=299.2022
MSLEVEL=2
CHARGE=1+
RTINMINUTES=13.5681
ION=[M+H]+
55.01901 10
55.05401 50
57.07002 40
59.04737 10
65.03789 10
65.04448 10
67.05348 40
69.03494 20
69.06927 20
77.03796 30
79.05356 70
81.03334 10
81.06963 50
83.04776 20
83.0869 10
85.06385 20
91.05401 80
91.06254 10
92.06306 10
93.06931 60
95.04916 10
95.08606 30
95.09743 10
97.0647 10
103.05056 10
105.06936 140
105.08443 10
107.04681 10
107.0852 80
109.06518 20
109.10113 30
115.05482 40
116.06114 20
117.06971 30
117.07515 20
118.07291 10
119.08508 110
121.06416 30
121.10075 40
123.11558 10
127.05499 20
128.04417 10
128.06276 50
128.07643 20
129.07034 60
130.07874 40
131.08572 100
131.09892 10
133.07184 10
133.09184 10
133.10172 80
135.07787 10
137.09657 10
141.06027 20
141.07037 90
142.07822 110
143.07193 10
143.086 110
144.09334 30
145.06625 10
145.09268 10
145.10144 80
145.11111 10
146.07352 10
146.10954 30
147.08469 20
147.11807 60
149.09567 20
149.13469 20
151.05486 10
152.06168 30
153.0603 10
153.07021 70
153.08437 20
154.07661 30
155.08607 100
156.09399 120
157.10133 120
158.07626 10
158.10951 70
159.08031 10
159.11719 40
160.12183 10
161.09676 20
161.13429 20
162.10127 10
163.04044 10
163.11118 10
164.04155 20
165.06996 30
166.07889 30
167.0863 40
167.10493 30
168.09279 30
168.10526 10
169.06636 10
169.10262 70
170.10872 60
170.11398 10
171.11745 190
172.12576 10
173.09573 20
173.13213 70
173.14262 20
175.1124 10
175.14996 20
178.07968 30
179.08623 30
179.11884 10
180.09801 20
181.10155 40
182.10818 50
182.15439 10
183.08208 20
183.11676 60
184.12347 20
185.09949 10
185.13405 20
186.10406 10
187.15134 10
189.11377 10
189.12851 80
190.07951 10
191.08714 30
192.09465 30
193.10304 40
193.11269 20
194.1113 10
195.08044 40
195.11774 50
195.13004 10
196.09077 40
196.12642 10
197.09492 20
197.1319 80
197.14842 10
199.11267 20
199.1501 50
199.17041 10
201.12923 30
202.14569 10
203.08537 20
204.10063 10
205.10039 20
206.10893 20
207.08813 10
207.11797 20
207.13829 40
207.15938 10
208.12291 20
208.12782 10
209.0963 10
209.13129 20
210.10371 30
210.14043 20
211.11201 30
211.14632 20
211.15567 10
213.12976 10
215.14333 20
217.10098 10
217.16086 20
218.1071 10
219.11615 20
221.13515 30
222.13597 10
223.11665 10
223.14755 10
223.15782 10
224.15833 20
225.12775 50
225.16425 30
226.13229 10
227.18362 10
233.13377 30
234.14014 10
235.15051 20
239.1487 20
239.18182 20
239.20006 10
240.15283 10
241.16216 10
248.15688 20
248.17262 10
251.14304 30
253.16318 10
253.19362 20
255.1808 10
263.18365 20
265.16019 10
271.20911 10
281.19006 40
281.19977 10
299.20291 50
END IONS

BEGIN IONS
SCANS=4328
TITLE=299.2585
MSLEVEL=2
CHARGE=1+
RTINMINUTES=18.09978
ION=[M+H]+
55.0177 10
55.0555 30
57.06894 10
57.07485 10
67.05375 10
69.0714 20
71.08466 20
81.06909 60
83.08667 30
85.10133 20
91.05588 10
93.07073 20
95.08439 30
97.1039 10
109.10014 20
119.08591 10
123.11877 20
133.10223 20
135.02863 10
143.08473 10
155.08784 10
155.14082 30
182.15918 10
183.11459 20
183.1758 10
197.19196 10
198.14903 10
222.11844 10
242.13547 10
245.22943 20
299.15982 10
END IONS

BEGIN IONS
SCANS=4336
TITLE=300.1298
MSLEVEL=2
CHARGE=1+
RTINMINUTES=6.858366
ION=[M+H]+
59.01118 10
74.09579 50
79.05725 10
81.06862 20
83.0856 10
89.05887 20
103.03728 30
103.0428 10
105.03702 10
119.08458 10
123.11509 10
145.04753 10
149.02234 50
151.07513 40
163.04041 40
177.1169 10
195.06693 20
207.06644 10
209.16377 10
223.05907 10
300.14969 20
END IONS

BEGIN IONS
SCANS=4342
TITLE=300.1455
MSLEVEL=2
CHARGE=1+
RTINMINUTES=4.543128
ION=[2M+Na]+
55.05576 10
74.09724 30
82.06372 10
83.08229 10
100.11245 20
111.04591 10
149.02187 20
182.15736 30
210.15205 10
227.17557 10
237.07774 10
END IONS

BEGIN IONS
SCANS=4354
TITLE=300.2905
MSLEVEL=2
CHARGE=1+
RTINMINUTES=18.21569
ION=[M+H]+
55.0541 50
57.06954 232
57.07946 10
62.05964 844
62.06873 22
67.05503 50
69.06809 20
69.07661 10
71.0851 130
72.04498 20
74.09649 50
79.05691 10
81.06946 40
83.08531 30
85.1017 40
87.04394 20
89.0587 50
95.08581 50
97.1012 30
100.11301 10
103.03853 30
104.07511 10
109.09995 30
123.12029 10
133.08473 10
175.14908 10
177.11066 10
179.17409 10
209.16705 10
221.22565 10
227.17549 10
230.25009 10
239.23862 10
240.23473 20
240.24713 20
240.25632 10
240.26939 40
258.23773 10
258.26068 10
258.28088 110
282.23203 10
282.25861 10
282.28061 120
283.26422 140
283.28961 10
300.26349 20
300.29211 90
END IONS

BEGIN IONS
SCANS=4369
TITLE=301.1272
MSLEVEL=2
CHARGE=1+
RTINMINUTES=4.148267
ION=[M+H]+
301.12344 10
END IONS

BEGIN IONS
SCANS=4371
TITLE=301.142
MSLEVEL=2
CHARGE=1+
RTINMINUTES=16.91504
ION=[M+Na]+
69.0698 10
75.09857 10
79.05408 30
81.06975 20
91.05419 20
95.08641 10
103.04013 10
105.07052 10
107.09056 10
117.06579 10
117.07175 10
129.07166 10
131.08446 30
133.10176 10
141.06949 10
143.08377 10
143.08891 10
145.10333 20
145.11285 10
147.08417 10
157.10117 10
159.11571 20
165.97775 30
166.98619 10
167.08617 10
171.11502 10
173.13164 30
181.09927 10
185.13614 10
187.15031 10
201.13107 10
237.16798 10
300.9939 30
301.14197 192
301.17365 10
301.2034 10
301.21658 30
END IONS

BEGIN IONS
SCANS=4373
TITLE=301.1449
MSLEVEL=2
CHARGE=1+
RTINMINUTES=6.681
ION=[M+H]+
55.79981 10
85.02779 10
143.08229 10
164.04251 10
165.06985 20
171.08241 10
180.08925 10
217.12352 10
227.14864 10
255.1449 10
301.14371 10
END IONS

BEGIN IONS
SCANS=4376
TITLE=301.2129
MSLEVEL=2
CHARGE=1+
RTINMINUTES=21.39763
ION=[M+2Na-H]+
57.07327 10
59.04771 10
69.07021 10
72.04441 10
74.09638 30
89.06047 20
97.06511 10
100.11274 10
119.08662 10
134.08556 10
147.11569 10
159.11464 10
211.09244 10
284.29572 10
301.14148 10
301.14969 10
301.16904 20
301.21356 374
301.26978 20
END IONS

BEGIN IONS
SCANS=4379
TITLE=301.2163
MSLEVEL=2
CHARGE=1+
RTINMINUTES=13.62739
ION=[M+H]+
55.05486 30
59.04881 10
67.05404 50
69.03324 10
69.06909 20
71.0494 10
71.08425 10
77.03946 20
77.04923 10
79.0467 10
79.05441 60
79.06268 10
81.06973 70
83.0523 20
85.06508 20
89.0594 10
91.05439 110
93.0696 50
95.05244 10
95.08659 40
99.08033 10
105.07012 60
107.08659 50
109.06548 10
117.06979 80
119.08553 40
121.10119 10
129.06969 40
130.07465 10
131.08578 70
133.06648 20
133.10139 30
135.11752 20
141.06985 50
142.07632 30
143.08569 60
144.09427 10
145.1026 90
147.07838 10
147.11603 40
149.09659 10
149.13211 10
153.06767 10
155.08563 20
157.10168 40
159.11823 50
161.09682 30
161.13354 30
163.11174 20
165.06955 30
166.07851 30
167.0867 20
169.10046 20
169.10982 10
171.11818 30
173.13277 60
174.14127 10
175.10828 10
175.14676 10
179.10902 20
180.09642 10
181.10069 30
181.12787 10
183.1163 40
185.09755 30
185.13179 20
187.11096 10
187.14894 40
189.1284 10
190.11328 10
191.1048 20
193.12349 40
195.11832 40
197.13185 20
199.11246 30
199.14868 30
199.15797 20
200.15714 10
201.13223 10
201.16393 20
203.14337 10
205.12099 10
207.12074 10
207.14241 10
209.13379 30
213.12589 20
213.16432 10
217.13211 10
219.14326 10
221.15337 10
223.14828 40
227.14281 20
229.16158 20
231.13794 20
233.15636 10
237.1673 20
239.18092 20
241.1553 10
241.1976 40
245.15446 10
255.1713 10
255.21271 10
259.16443 10
259.17203 20
265.19638 30
273.1828 10
283.18652 10
283.20856 30
301.19742 10
301.21777 160
END IONS

BEGIN IONS
SCANS=4380
TITLE=301.2166
MSLEVEL=2
CHARGE=1+
RTINMINUTES=13.98561
ION=[2M+3H2O+2H]+
51.02263 40
51.99258 10
53.03803 30
54.87427 10
55.01718 60
55.04565 10
55.05405 192
57.03316 20
57.06973 40
59.04729 20
65.03797 30
66.83823 10
67.05403 325
69.06961 150
71.04866 60
73.02966 10
74.09803 10
77.03826 110
78.04653 20
79.0539 487
79.06728 10
81.0694 397
81.08032 21
83.04991 30
83.08646 50
83.09495 10
85.02883 20
85.06513 40
87.04357 30
90.7461 11
91.0435 22
91.05396 924
91.10853 11
91.71319 10
93.05662 10
93.06964 421
95.05143 10
95.08523 317
97.06356 10
97.0711 10
97.10379 10
99.04182 10
101.06147 40
103.05433 40
105.06969 464
105.08502 21
106.07635 10
107.04848 20
107.07149 10
107.08551 259
109.06495 20
109.1011 110
111.08075 10
113.05988 20
115.05512 80
115.075 10
116.06245 60
116.68892 10
117.05402 11
117.06973 773
117.4553 10
118.07719 30
118.69989 11
119.04726 11
119.06925 11
119.08568 456
119.10039 21
121.06463 50
121.10147 141
121.11474 31
123.08111 20
123.11665 40
125.09602 10
127.05291 20
127.07804 20
128.06322 70
128.07301 30
129.07036 353
129.08421 21
130.07726 80
131.06429 11
131.08565 788
132.09145 20
132.09862 10
132.66051 10
133.06375 20
133.10144 361
135.0795 70
135.08836 10
135.11755 140
137.09633 20
137.131 10
139.07515 30
141.05595 40
141.07036 210
141.08487 20
141.09512 10
141.1076 10
142.06821 10
142.07793 110
143.06879 10
143.08569 486
143.10556 20
144.09511 50
144.61343 10
145.06245 21
145.08022 11
145.10139 860
145.51016 10
146.07518 10
146.11046 30
146.12206 10
147.08064 90
147.08841 10
147.09406 20
147.11665 355
147.13371 10
149.09599 70
149.10629 30
149.13255 80
151.07486 10
151.11237 20
152.0621 30
152.07556 10
153.05759 10
153.07028 50
153.09258 20
153.10367 10
154.07806 60
155.08582 200
156.07936 10
156.09488 50
157.06445 30
157.086 10
157.10112 430
158.07671 10
158.11086 40
159.08128 61
159.11674 583
159.40437 10
160.1255 10
161.09615 130
161.11266 10
161.13329 160
163.07532 20
163.11192 60
163.14766 50
164.06258 10
165.07025 80
165.09065 40
165.12619 20
166.07788 70
167.0692 10
167.08521 90
167.10493 40
167.11229 10
167.12923 10
168.09123 20
168.10255 10
169.10146 210
169.11917 20
170.10934 20
170.15569 10
171.08221 10
171.11729 387
171.13718 30
172.1243 30
173.09798 71
173.10922 21
173.13222 485
173.15485 20
174.14066 60
175.08817 10
175.11258 80
175.14799 60
175.16354 20
177.09111 50
177.12801 70
178.07928 10
179.08479 40
179.10651 60
179.14456 10
180.09155 30
180.09875 20
181.10172 180
181.12163 50
182.11002 20
183.11693 210
183.13536 30
184.12923 20
185.09602 150
185.11333 20
185.13303 260
185.15121 10
186.14072 10
187.11101 100
187.12547 10
187.14824 341
188.15404 10
189.09106 10
189.1268 90
189.1371 20
191.1078 50
191.14211 10
193.10442 20
193.12314 100
193.14392 10
194.10944 10
194.11745 10
195.1167 220
195.13579 40
196.12402 20
197.12035 20
197.13307 150
198.10716 10
198.1478 10
199.09917 20
199.11189 190
199.14848 210
200.05911 10
200.15561 20
200.46497 10
201.12779 100
201.16447 180
201.18018 10
203.10637 40
203.14384 90
205.12285 90
205.13435 20
205.16029 10
207.11665 20
207.13866 150
208.12419 40
209.13339 200
209.15353 50
210.1395 20
211.10867 10
211.14793 130
211.16313 10
212.16209 10
213.12798 160
213.14737 10
213.16499 90
213.18314 10
214.173 10
215.14449 50
215.17967 40
217.12363 60
217.13777 20
217.16078 30
218.13127 10
219.1395 80
219.1571 10
221.12907 30
221.14249 10
221.15428 80
222.13992 20
223.13239 10
223.14851 110
223.16235 20
223.16859 10
224.15193 10
225.16367 30
225.17993 10
227.14372 120
227.158 20
227.18095 30
229.15981 50
231.13837 160
231.15871 20
233.15479 40
235.15245 10
235.16814 40
236.15359 10
236.16379 10
237.12778 10
237.16388 120
237.18794 10
239.14352 20
239.1806 100
239.19975 10
241.15897 110
241.1732 20
241.19611 270
243.14629 10
245.15489 160
247.17033 70
250.17563 10
255.17554 120
255.21275 70
258.1637 10
259.17017 190
260.17807 10
261.16675 10
263.18036 10
265.19608 210
265.2204 20
272.18069 20
273.18671 60
281.19119 10
283.17303 10
283.20712 305
284.21906 10
300.21338 10
300.99521 20
301.15689 11
301.17227 21
301.19144 33
301.21689 1611
301.25497 10
END IONS

BEGIN IONS
SCANS=4382
TITLE=301.2168
MSLEVEL=2
CHARGE=1+
RTINMINUTES=14.41706
ION=[M+2H+Na]+
50.01503 30
51.02232 50
51.02683 10
51.9922 10
53.03859 60
55.01665 70
55.04526 11
55.05371 503
55.0626 32
57.03247 30
57.06978 70
57.07503 10
57.0794 10
59.0487 60
63.0219 10
65.03832 70
66.04457 11
66.83088 11
67.05383 1153
67.06603 32
69.03434 21
69.0696 223
71.04843 90
71.08408 20
73.02738 30
73.06404 50
77.02823 10
77.03803 343
77.0487 30
78.04497 20
79.05372 1172
79.06943 21
80.01892 10
80.06046 10
81.03539 21
81.06957 1048
81.66193 10
83.04847 90
83.05759 40
83.08544 70
85.02892 40
85.06387 130
87.04433 30
89.03678 20
90.75754 20
91.05393 1999
91.27419 12
91.34116 10
91.51145 10
92.06341 10
92.7612 10
93.0593 34
93.06954 1028
93.60086 10
94.07492 10
94.77561 11
95.05142 21
95.0853 728
95.09893 22
97.06524 40
97.10055 70
97.1098 10
99.044 30
99.07984 20
101.05897 70
103.05411 50
103.06491 10
104.0624 30
104.69953 11
104.7205 10
105.0277 11
105.03685 11
105.06943 946
107.04376 11
107.04816 10
107.08523 444
107.10434 11
109.06391 60
109.07568 10
109.08794 10
109.10098 263
111.07857 10
111.11784 10
113.05814 30
113.06767 10
115.04221 20
115.05348 236
115.06918 21
115.07607 10
116.06217 51
116.69386 10
117.05627 37
117.06968 1900
118.07743 50
118.69588 11
119.06233 11
119.08545 891
120.09302 10
121.06525 80
121.08933 21
121.10116 463
123.07946 60
123.11789 80
125.09828 10
127.04005 10
127.0536 31
127.06881 10
127.07687 10
128.06194 267
128.07977 10
129.06985 792
130.07828 90
130.64864 10
130.65738 10
131.04498 10
131.06052 12
131.08553 1782
131.50922 10
131.74692 10
132.09354 40
132.10446 10
132.66106 10
132.67107 10
133.06664 30
133.1013 644
135.07999 110
135.11671 294
137.09592 40
137.13182 30
139.05528 20
139.07574 10
140.61156 10
141.05344 10
141.06978 429
141.08359 30
141.09248 20
142.07829 230
143.06725 11
143.07085 21
143.08548 986
144.09451 71
144.10451 10
144.13759 10
144.23012 10
144.63428 10
145.06606 72
145.10115 1542
145.54398 10
145.90045 11
146.10944 40
147.08087 140
147.09531 21
147.11668 507
147.13689 30
149.09624 130
149.11787 10
149.13298 170
149.14876 10
150.04584 10
151.05212 10
151.07607 30
152.05182 10
152.06203 40
153.05881 10
153.07027 160
153.09137 40
154.0775 150
155.06531 20
155.08572 658
156.09343 90
157.06378 41
157.07553 10
157.08185 11
157.08566 11
157.1011 888
157.58945 10
158.07111 30
158.10793 30
158.59486 10
159.02509 10
159.08078 200
159.09242 21
159.11667 1067
159.14545 10
160.08981 11
160.11578 10
160.12553 40
161.06509 10
161.09642 251
161.13266 661
161.15306 21
163.06255 10
163.07495 40
163.08748 10
163.11156 80
163.14835 40
165.06934 180
165.09158 70
165.12791 30
166.07751 140
166.08936 31
167.08585 231
167.10576 80
167.11696 20
168.09377 70
169.06839 10
169.10141 594
169.12473 21
170.1087 50
171.07996 70
171.0966 11
171.11685 800
172.08997 20
172.12509 50
173.07634 10
173.09583 200
173.11449 20
173.1328 930
173.2769 11
174.12724 10
174.14081 82
174.40546 10
175.10062 20
175.11208 150
175.1485 100
175.16309 10
177.09126 90
177.10678 10
177.1273 40
178.07945 20
178.09831 10
179.08537 90
179.10641 140
179.14111 10
180.0938 80
180.11092 20
180.5063 10
181.10178 565
181.12 70
182.07286 10
182.11012 30
183.08163 10
183.11758 323
184.12723 20
185.08147 10
185.09639 210
185.11041 50
185.13306 509
186.13972 40
187.09991 10
187.11256 190
187.1479 478
187.17072 21
189.0723 20
189.09129 190
189.12732 120
189.14647 10
189.16612 10
191.08986 10
191.10745 120
191.14136 10
193.09181 10
193.09891 20
193.10913 10
193.12231 140
194.09711 10
194.10896 30
194.48232 10
195.09567 10
195.11723 389
195.13759 40
195.15427 20
196.08325 10
196.12331 30
197.09537 10
197.10953 20
197.13306 260
198.10515 30
198.1404 30
198.15021 10
199.09428 30
199.11223 521
199.12701 62
199.14871 389
199.16772 10
199.54034 11
200.14912 11
200.15652 40
200.49384 10
201.10486 10
201.12756 200
201.16429 190
203.10706 90
203.14424 70
203.1646 10
205.10764 20
205.12254 190
205.15222 10
205.15985 20
207.11647 60
207.13866 160
208.11099 10
208.1261 30
209.13237 360
209.1521 30
211.14824 220
211.16853 20
212.12119 10
212.39998 10
213.1277 210
213.16383 220
214.16315 20
214.17392 40
215.14337 70
215.17992 70
215.19922 10
217.12183 230
217.15839 30
218.13194 30
219.13809 160
220.14433 20
221.13309 30
221.15459 110
222.13992 70
223.12166 10
223.14836 220
224.15733 20
225.12686 20
225.13577 20
225.16611 20
226.13879 20
226.17188 10
227.11757 10
227.14442 150
227.18054 50
229.13222 10
229.16005 180
229.1739 10
230.13293 10
231.10783 10
231.12257 20
231.13789 150
232.14584 30
233.13702 10
233.15466 100
235.16985 100
236.15685 40
237.1449 10
237.16389 476
239.14468 20
239.18082 160
241.14108 30
241.1595 200
241.19543 404
241.23692 10
241.45747 10
243.14146 10
245.15459 160
245.16908 30
247.17 80
247.19193 10
250.17235 10
253.19365 10
255.17548 333
255.21088 90
255.22607 10
257.15121 10
257.19049 10
258.16089 30
259.16983 250
259.19861 10
260.17966 10
263.18008 10
265.17007 10
265.19586 323
265.20996 51
265.22113 20
272.17676 40
272.18896 20
273.18503 110
273.19968 30
281.19449 10
282.26688 10
283.18607 21
283.20758 423
299.20108 10
300.23352 11
301.159 20
301.16458 11
301.17676 30
301.21701 1908
301.25098 21
301.42746 11
301.44803 11
END IONS

BEGIN IONS
SCANS=4383
TITLE=301.2169
MSLEVEL=2
CHARGE=1+
RTINMINUTES=14.67866
ION=[M+H]+
50.01496 20
51.02205 50
53.03828 50
53.04841 10
55.01735 41
55.05392 302
55.06477 20
57.03279 30
57.06965 40
59.04843 30
65.03773 100
65.04427 10
65.04893 10
67.05393 776
69.03306 30
69.06961 150
71.04864 100
73.06421 40
75.09899 10
77.03817 352
78.048 10
79.04371 22
79.05378 908
80.06024 10
81.06947 647
83.04913 70
83.06102 10
83.08499 50
83.09591 10
84.78179 10
85.02829 30
85.0644 120
87.04466 30
87.05264 10
90.74279 10
90.75567 12
91.05396 1537
92.0615 10
93.06965 1128
93.09094 11
93.4055 10
93.69374 10
95.04878 21
95.07369 11
95.08528 563
95.09488 53
95.12925 11
95.28652 10
95.54423 10
97.06521 40
97.10105 20
99.04134 10
99.04591 20
99.08133 20
99.08705 10
101.0584 60
102.04465 20
103.05443 70
104.06216 30
104.72838 10
104.73674 10
105.03254 10
105.06971 1073
106.0789 10
107.05016 21
107.06835 11
107.08539 575
109.06468 61
109.10097 193
111.08005 20
111.11551 10
113.05925 70
113.06393 10
113.09594 10
115.05346 120
116.0615 70
116.06945 20
117.06974 1120
118.07944 10
118.69427 11
119.07151 22
119.08542 743
121.06442 40
121.07454 11
121.1009 500
123.07936 50
123.11623 110
125.10005 10
127.05301 50
127.07462 10
128.06177 160
128.64787 11
129.0695 529
129.08437 20
130.06839 20
130.07806 90
130.09225 10
130.64343 10
131.06316 12
131.08559 1204
132.09274 30
133.06506 20
133.08733 11
133.10095 657
133.11443 54
133.29254 10
134.68301 10
135.08064 140
135.10526 21
135.11687 304
137.09499 21
137.10277 20
137.13173 30
137.13902 10
139.07462 10
141.07001 230
141.08839 30
142.0779 150
142.09605 11
143.06297 10
143.07133 31
143.08537 641
143.10555 31
144.09306 80
144.10439 20
144.62415 20
145.06712 40
145.08437 22
145.10143 1383
145.57237 10
146.05209 11
146.10818 30
147.07071 30
147.08138 120
147.11681 454
147.17882 10
149.06 10
149.09546 150
149.13251 160
150.04601 10
151.07539 10
151.11298 30
152.0631 40
152.06812 20
153.06966 100
153.09079 70
154.07771 60
155.08582 230
156.09262 50
156.58601 10
157.06419 20
157.0835 21
157.10143 584
158.10973 30
158.12936 10
159.08012 90
159.09418 11
159.11711 1228
160.12514 30
161.09625 190
161.10921 10
161.13321 252
163.07463 30
163.11247 60
163.13057 10
163.14691 30
163.15533 10
163.16316 10
165.06961 80
165.09116 60
165.10004 10
165.11349 10
165.12598 20
166.07829 50
167.0864 130
167.10594 120
167.1216 20
168.09409 30
169.07179 10
169.08904 20
169.10136 383
169.12035 10
170.10982 20
171.08115 50
171.11717 615
172.08894 10
172.12524 20
173.09679 110
173.11012 42
173.13258 1048
173.16917 11
174.14114 70
174.15224 10
175.07674 10
175.11224 150
175.12737 30
175.14876 140
175.15727 30
177.09193 70
177.11774 10
177.12817 30
179.08601 70
179.10678 130
179.14461 20
180.09273 50
181.07039 10
181.08047 20
181.08893 10
181.10156 270
181.12152 50
182.10783 30
182.51045 10
183.11763 335
183.13765 10
184.09052 10
184.11935 20
184.13087 20
185.08263 10
185.09636 120
185.13298 420
186.12128 10
186.14027 20
187.08929 20
187.1123 220
187.12666 31
187.1489 379
189.09119 20
189.1275 150
189.14095 20
189.16257 20
189.16808 10
190.09872 10
191.10828 130
191.12311 10
191.14462 30
192.09438 10
193.06808 10
193.10048 20
193.12267 150
194.11182 20
195.11751 210
195.13771 60
196.12469 20
196.1348 10
196.33138 10
196.49301 10
197.10365 10
197.11493 20
197.13335 210
197.14993 10
198.14281 30
199.11154 352
199.13403 20
199.14838 316
200.15714 50
201.1284 160
201.16396 230
203.10796 50
203.14294 90
205.09093 10
205.1235 130
205.15848 30
207.11877 10
207.13895 180
207.16284 10
208.12466 30
209.11833 20
209.13281 160
209.15102 20
209.1647 10
210.14059 20
211.11571 20
211.14925 210
213.10596 20
213.12852 180
213.16528 120
214.17413 40
215.14392 40
215.17963 80
217.1232 140
217.13472 20
217.15933 40
217.17371 10
219.11449 10
219.12202 10
219.13802 150
221.13133 30
221.15433 130
222.14157 30
223.11795 10
223.14864 230
223.1675 60
225.12717 10
225.16637 30
226.13744 10
227.14293 150
227.16502 10
227.18037 70
229.15993 70
229.1834 10
231.13731 130
232.146 20
233.15372 80
235.14703 10
235.17064 90
235.19633 10
236.15654 50
237.16449 210
239.14847 20
239.18076 130
241.13657 10
241.15994 140
241.19579 296
241.21191 21
244.14122 10
245.13812 20
245.15517 190
245.17567 10
246.16302 10
247.15166 10
247.17047 60
250.17166 10
253.16454 10
254.16747 10
255.17596 221
255.21175 80
255.22444 20
257.15891 20
258.15979 20
259.17023 190
259.19791 10
265.16995 20
265.19583 304
272.17673 40
272.20056 10
273.18677 80
281.19305 30
283.16879 10
283.18881 31
283.20596 421
283.2395 20
283.27786 10
286.19608 10
299.20099 21
300.20551 10
300.22052 20
301.07956 11
301.12515 20
301.1636 20
301.18027 23
301.21729 1911
301.25641 20
301.465 10
END IONS

BEGIN IONS
SCANS=4384
TITLE=301.217
MSLEVEL=2
CHARGE=1+
RTINMINUTES=18.08627
ION=[M+H]+
53.03721 10
55.01835 10
55.05405 40
57.0335 10
67.05315 100
69.06818 30
71.04901 30
77.03842 30
78.04956 10
79.05328 50
79.06042 10
81.07035 50
83.08586 10
85.0678 20
87.04514 10
89.06263 20
91.05429 110
93.06971 80
95.08491 20
97.06634 20
105.07024 50
107.08461 40
109.06336 10
109.1001 60
111.08121 10
115.0532 20
116.06292 10
117.07038 80
119.08445 60
121.10037 50
123.08419 10
127.0676 10
129.06165 10
129.06859 30
130.07854 20
131.08488 110
133.10197 30
135.07913 30
135.11612 30
137.09384 10
141.06992 40
142.07942 30
143.08585 90
144.09312 20
145.09016 20
145.10104 110
147.07976 20
147.11671 90
149.09709 20
149.13287 30
152.06223 10
153.06889 20
153.09129 10
154.07812 10
155.08516 20
155.0939 10
156.092 10
157.10068 60
159.11656 120
159.12691 20
160.08664 10
161.09618 20
161.10381 20
161.13303 10
161.14403 10
163.11234 20
163.14996 10
165.07169 20
165.12675 20
166.07524 10
167.08359 10
167.09415 10
167.10667 10
168.09167 10
169.10178 40
170.11763 10
171.1048 10
171.11546 40
171.12625 20
173.09752 20
173.13243 110
175.11452 20
175.14677 10
177.09039 10
179.08575 20
179.10551 20
180.09235 10
181.10143 40
183.11705 40
185.09496 10
185.11647 10
185.13255 50
185.14455 10
186.14198 10
187.11169 20
187.14874 40
189.12689 50
189.16463 10
191.10568 20
191.14397 40
193.12503 10
195.1179 40
195.13773 10
197.1322 20
199.11024 10
199.12537 20
199.15028 30
199.16055 10
201.12733 20
201.16266 10
203.10637 20
203.14159 20
205.1219 10
207.13727 50
209.1356 10
211.14886 40
213.12784 10
213.16409 20
217.12762 10
219.13487 20
219.15581 10
221.157 10
223.15109 20
227.14413 20
227.17899 10
231.1376 20
233.15717 10
235.1674 20
237.16383 20
239.17802 20
241.16035 30
241.19411 50
245.15582 20
247.16827 20
255.17331 30
255.20882 10
259.17056 30
259.18011 10
265.19287 40
265.20401 10
273.18668 10
283.20798 30
283.21533 10
301.1228 10
301.17682 10
301.18707 20
301.21622 260
301.29245 20
END IONS

BEGIN IONS
SCANS=4385
TITLE=301.2351
MSLEVEL=2
CHARGE=1+
RTINMINUTES=13.86213
ION=[M+H]+
51.02243 40
51.99446 10
53.03751 30
55.01731 70
55.05362 222
55.0616 10
57.03283 10
57.06844 30
59.05043 20
65.0386 30
67.05374 437
67.06487 11
69.03209 10
69.0696 210
69.07797 20
71.04871 100
73.06636 10
77.03871 110
77.05104 11
79.05377 491
80.06055 10
80.81251 10
81.06952 452
83.04945 50
83.08525 60
85.02777 10
85.06405 40
87.04488 20
91.05399 921
92.76351 21
93.05569 11
93.06975 421
95.04912 10
95.08529 279
95.09958 20
95.24076 10
97.06524 30
97.10119 20
97.11293 10
99.04474 30
99.07949 10
101.06013 41
103.05436 30
104.04267 20
104.06017 31
105.06956 606
107.05015 21
107.0852 307
107.64104 10
109.06557 30
109.08859 10
109.10149 100
111.0787 10
113.06129 20
115.05432 80
115.07291 10
116.06128 50
116.68906 11
117.05936 45
117.06966 827
117.08505 23
118.07619 10
119.08547 506
119.09766 32
121.06381 50
121.10079 245
121.11042 21
123.07951 40
123.1165 50
125.09841 10
127.054 20
127.07566 20
128.06168 110
128.07153 21
129.07033 250
129.08727 10
130.03745 11
130.07748 70
131.06148 11
131.0853 770
131.10033 32
132.09535 20
133.06821 31
133.10123 279
135.08083 80
135.09917 10
135.11668 120
135.1395 30
137.0937 20
137.13409 10
139.07564 20
140.60989 10
141.07021 190
141.08311 20
142.07797 131
143.08604 359
143.0994 40
144.09459 70
145.06557 30
145.08344 21
145.101 841
145.12151 20
146.108 10
147.07959 80
147.1172 230
147.13434 20
149.09523 80
149.10683 10
149.13242 80
149.14082 20
151.05544 10
151.11237 20
152.0587 10
153.07086 50
153.07909 20
153.09032 30
154.07698 40
154.09483 10
155.08594 170
156.09483 40
157.06471 20
157.10155 355
158.10902 40
159.08057 70
159.11722 443
160.12646 20
161.09688 100
161.13223 150
163.07484 30
163.09872 10
163.11206 50
163.14716 30
164.06339 10
165.06966 60
165.09113 30
165.12724 10
166.07887 50
167.07198 10
167.08611 110
167.10648 40
167.12343 10
168.09406 30
169.08888 10
169.10066 180
170.1086 20
170.54814 10
171.08189 60
171.11707 397
171.66087 10
172.12424 30
173.09753 90
173.11734 10
173.13232 398
173.15172 21
174.14157 40
175.11278 90
175.12659 20
175.14865 50
177.09003 40
177.0976 20
177.10825 10
177.12878 30
179.1068 70
180.08685 10
180.09448 40
181.10204 200
181.12126 50
182.11108 30
183.11732 180
185.09612 80
185.13315 240
186.10747 10
186.13902 20
187.09663 10
187.11238 100
187.12772 20
187.14865 324
188.15421 10
189.09193 10
189.1277 110
191.0929 10
191.10666 50
191.12041 10
191.1442 30
193.11324 10
193.12297 50
194.11012 10
195.11729 210
195.13826 50
197.13274 90
198.10805 10
198.14108 10
199.11131 120
199.13072 10
199.14787 220
200.15598 20
201.12823 80
201.13837 20
201.16461 130
203.1073 30
203.14368 40
205.12193 90
205.17802 10
207.11716 20
207.13866 80
208.12552 20
209.13297 160
209.14513 40
209.15578 10
209.17223 10
211.14771 60
211.16374 20
212.11844 10
212.1561 20
213.10732 10
213.1279 110
213.16376 80
213.18481 10
214.17506 20
215.14569 50
215.16908 10
215.1799 40
217.12231 70
217.15855 20
218.13071 10
219.11839 10
219.13876 80
221.14407 10
221.1532 80
222.14044 10
222.16022 10
223.14825 140
223.17133 10
225.12424 10
225.16362 10
226.13757 10
226.16597 10
227.14372 80
227.16595 10
227.1815 40
229.12715 10
229.16087 40
230.12856 10
231.1386 100
231.15453 20
232.14613 30
233.1553 30
235.16924 30
236.15552 20
237.1642 130
239.17923 100
239.19238 10
241.15926 70
241.19649 250
243.14014 10
245.13907 10
245.15388 100
245.16814 30
247.16997 40
247.19513 10
250.16698 10
255.1749 100
255.21149 40
258.13934 10
259.16965 90
260.17419 10
265.19571 160
272.17972 20
273.15546 10
273.18494 50
281.18759 10
281.19473 20
283.20667 250
286.19366 10
300.21011 10
300.81784 10
301.13217 11
301.16217 20
301.17422 20
301.21747 1411
301.25757 21
301.56708 10
END IONS

BEGIN IONS
SCANS=4387
TITLE=301.2387
MSLEVEL=2
CHARGE=1+
RTINMINUTES=14.26953
ION=[M+H]+
50.01503 30
51.02232 50
51.02683 10
51.9922 10
53.03859 60
55.01665 70
55.04526 11
55.05371 503
55.0626 32
57.03247 30
57.06978 70
57.07503 10
57.0794 10
59.0487 60
63.0219 10
65.03832 70
66.04457 11
66.83088 11
67.05383 1153
67.06603 32
69.03434 21
69.0696 223
71.04843 90
71.08408 20
73.02738 30
73.06404 50
77.02823 10
77.03803 343
77.0487 30
78.04497 20
79.05372 1172
79.06943 21
80.01892 10
80.06046 10
81.03539 21
81.06957 1048
81.66193 10
83.04847 90
83.05759 40
83.08544 70
85.02892 40
85.06387 130
87.04433 30
89.03678 20
90.75754 20
91.05393 1999
91.27419 12
91.34116 10
91.51145 10
92.06341 10
92.7612 10
93.0593 34
93.06954 1028
93.60086 10
94.07492 10
94.77561 11
95.05142 21
95.0853 728
95.09893 22
97.06524 40
97.10055 70
97.1098 10
99.044 30
99.07984 20
101.05897 70
103.05411 50
103.06491 10
104.0624 30
104.69953 11
104.7205 10
105.0277 11
105.03685 11
105.06943 946
107.04376 11
107.04816 10
107.08523 444
107.10434 11
109.06391 60
109.07568 10
109.08794 10
109.10098 263
111.07857 10
111.11784 10
113.05814 30
113.06767 10
115.04221 20
115.05348 236
115.06918 21
115.07607 10
116.06217 51
116.69386 10
117.05627 37
117.06968 1900
118.07743 50
118.69588 11
119.06233 11
119.08545 891
120.09302 10
121.06525 80
121.08933 21
121.10116 463
123.07946 60
123.11789 80
125.09828 10
127.04005 10
127.0536 31
127.06881 10
127.07687 10
128.06194 267
128.07977 10
129.06985 792
130.07828 90
130.64864 10
130.65738 10
131.04498 10
131.06052 12
131.08553 1782
131.50922 10
131.74692 10
132.09354 40
132.10446 10
132.66106 10
132.67107 10
133.06664 30
133.1013 644
135.07999 110
135.11671 294
137.09592 40
137.13182 30
139.05528 20
139.07574 10
140.61156 10
141.05344 10
141.06978 429
141.08359 30
141.09248 20
142.07829 230
143.06725 11
143.07085 21
143.08548 986
144.09451 71
144.10451 10
144.13759 10
144.23012 10
144.63428 10
145.06606 72
145.10115 1542
145.54398 10
145.90045 11
146.10944 40
147.08087 140
147.09531 21
147.11668 507
147.13689 30
149.09624 130
149.11787 10
149.13298 170
149.14876 10
150.04584 10
151.05212 10
151.07607 30
152.05182 10
152.06203 40
153.05881 10
153.07027 160
153.09137 40
154.0775 150
155.06531 20
155.08572 658
156.09343 90
157.06378 41
157.07553 10
157.08185 11
157.08566 11
157.1011 888
157.58945 10
158.07111 30
158.10793 30
158.59486 10
159.02509 10
159.08078 200
159.09242 21
159.11667 1067
159.14545 10
160.08981 11
160.11578 10
160.12553 40
161.06509 10
161.09642 251
161.13266 661
161.15306 21
163.06255 10
163.07495 40
163.08748 10
163.11156 80
163.14835 40
165.06934 180
165.09158 70
165.12791 30
166.07751 140
166.08936 31
167.08585 231
167.10576 80
167.11696 20
168.09377 70
169.06839 10
169.10141 594
169.12473 21
170.1087 50
171.07996 70
171.0966 11
171.11685 800
172.08997 20
172.12509 50
173.07634 10
173.09583 200
173.11449 20
173.1328 930
173.2769 11
174.12724 10
174.14081 82
174.40546 10
175.10062 20
175.11208 150
175.1485 100
175.16309 10
177.09126 90
177.10678 10
177.1273 40
178.07945 20
178.09831 10
179.08537 90
179.10641 140
179.14111 10
180.0938 80
180.11092 20
180.5063 10
181.10178 565
181.12 70
182.07286 10
182.11012 30
183.08163 10
183.11758 323
184.12723 20
185.08147 10
185.09639 210
185.11041 50
185.13306 509
186.13972 40
187.09991 10
187.11256 190
187.1479 478
187.17072 21
189.0723 20
189.09129 190
189.12732 120
189.14647 10
189.16612 10
191.08986 10
191.10745 120
191.14136 10
193.09181 10
193.09891 20
193.10913 10
193.12231 140
194.09711 10
194.10896 30
194.48232 10
195.09567 10
195.11723 389
195.13759 40
195.15427 20
196.08325 10
196.12331 30
197.09537 10
197.10953 20
197.13306 260
198.10515 30
198.1404 30
198.15021 10
199.09428 30
199.11223 521
199.12701 62
199.14871 389
199.16772 10
199.54034 11
200.14912 11
200.15652 40
200.49384 10
201.10486 10
201.12756 200
201.16429 190
203.10706 90
203.14424 70
203.1646 10
205.10764 20
205.12254 190
205.15222 10
205.15985 20
207.11647 60
207.13866 160
208.11099 10
208.1261 30
209.13237 360
209.1521 30
211.14824 220
211.16853 20
212.12119 10
212.39998 10
213.1277 210
213.16383 220
214.16315 20
214.17392 40
215.14337 70
215.17992 70
215.19922 10
217.12183 230
217.15839 30
218.13194 30
219.13809 160
220.14433 20
221.13309 30
221.15459 110
222.13992 70
223.12166 10
223.14836 220
224.15733 20
225.12686 20
225.13577 20
225.16611 20
226.13879 20
226.17188 10
227.11757 10
227.14442 150
227.18054 50
229.13222 10
229.16005 180
229.1739 10
230.13293 10
231.10783 10
231.12257 20
231.13789 150
232.14584 30
233.13702 10
233.15466 100
235.16985 100
236.15685 40
237.1449 10
237.16389 476
239.14468 20
239.18082 160
241.14108 30
241.1595 200
241.19543 404
241.23692 10
241.45747 10
243.14146 10
245.15459 160
245.16908 30
247.17 80
247.19193 10
250.17235 10
253.19365 10
255.17548 333
255.21088 90
255.22607 10
257.15121 10
257.19049 10
258.16089 30
259.16983 250
259.19861 10
260.17966 10
263.18008 10
265.17007 10
265.19586 323
265.20996 51
265.22113 20
272.17676 40
272.18896 20
273.18503 110
273.19968 30
281.19449 10
282.26688 10
283.18607 21
283.20758 423
299.20108 10
300.23352 11
301.159 20
301.16458 11
301.17676 30
301.21701 1908
301.25098 21
301.42746 11
301.44803 11
END IONS

BEGIN IONS
SCANS=4405
TITLE=302.1968
MSLEVEL=2
CHARGE=1+
RTINMINUTES=5.415117
ION=[M+H-2H2O]+
145.10378 10
165.08904 10
302.15689 10
END IONS

BEGIN IONS
SCANS=4406
TITLE=302.197
MSLEVEL=2
CHARGE=1+
RTINMINUTES=6.823989
ION=[M+H]+
57.03704 10
67.05412 10
76.07525 10
79.0533 20
91.06101 10
99.04542 10
102.09281 10
105.06604 10
121.10126 10
145.09932 10
145.11899 10
163.11171 10
164.11102 10
191.10976 10
199.10904 10
209.11652 20
266.1738 10
284.18597 20
END IONS

BEGIN IONS
SCANS=4428
TITLE=303.1501
MSLEVEL=2
CHARGE=1+
RTINMINUTES=14.01833
ION=[M+H]+
51.02099 20
55.0532 10
57.03292 10
67.05391 20
71.06063 10
77.03955 30
78.04103 10
79.05506 20
81.06884 30
82.07347 20
91.05412 90
91.07554 10
92.05028 10
92.05834 20
93.0689 10
94.0759 10
96.09064 10
104.05313 20
105.06941 60
106.06476 40
106.07357 10
107.0723 30
107.08489 10
108.08928 10
117.05796 20
117.06983 10
118.06496 30
118.07217 30
119.07773 20
121.09335 20
128.04921 20
128.06474 10
130.05493 10
130.06564 80
130.07207 60
131.07417 10
131.08295 10
131.08969 10
132.08205 30
132.09042 20
133.04279 10
133.0936 20
134.10345 10
139.04964 10
139.05647 30
140.05048 20
141.06088 10
142.06537 30
142.0779 10
143.07259 30
143.08269 10
143.09428 10
144.04385 10
144.08328 30
144.09348 20
145.10304 30
146.10619 20
147.10619 10
147.11958 10
153.05557 10
153.06511 10
154.06575 110
155.07237 10
156.08334 30
157.08119 10
157.09116 20
157.10143 20
158.09853 20
159.11754 20
160.08154 10
160.1235 20
161.09422 10
161.12143 10
163.1409 10
165.07288 20
166.06537 70
167.0737 329
168.08189 180
168.09572 10
169.05212 20
169.07567 20
169.08826 40
169.09479 10
169.10451 20
170.09708 10
170.10506 10
172.07745 10
173.07899 10
173.08772 10
173.13232 10
174.13261 10
175.1077 10
175.13808 10
176.11327 10
177.12103 10
178.06766 10
179.06461 10
179.07468 100
180.08214 110
181.08836 20
182.06146 100
182.07445 20
182.09703 60
183.06918 10
183.08926 30
183.10498 30
184.07794 20
184.08888 10
184.10425 10
184.12433 10
185.08322 10
186.09154 40
187.07617 10
189.13171 10
189.1636 10
192.08012 10
192.10912 10
193.07602 10
193.08821 30
194.08635 20
195.06891 210
196.07703 190
197.08376 140
197.1087 20
197.1279 10
198.09203 20
198.11427 10
200.10971 30
200.15297 20
201.15984 11
207.09927 20
209.08667 20
209.39049 10
210.06198 21
210.09213 868
210.12291 11
211.0862 21
211.09996 290
211.15015 10
212.09589 10
224.09608 10
225.10411 20
226.1115 20
228.08064 10
229.19254 10
241.0976 10
241.19824 10
242.09801 30
243.09317 20
243.16373 10
243.2059 10
244.10442 10
245.11026 20
254.1002 10
255.09177 20
256.10062 50
256.11789 10
257.10983 20
257.18884 10
257.22403 10
258.12839 10
259.12241 50
260.14014 10
261.17905 10
267.10477 10
269.10767 100
269.13116 20
270.11716 20
271.08835 10
271.10028 21
271.12479 405
272.09433 10
272.11234 20
272.13364 120
273.10471 20
274.14728 50
275.15634 120
283.12555 30
285.11093 10
285.12149 20
285.14084 160
287.1196 70
288.12735 50
303.15155 273
303.17923 10
303.22485 60
303.24332 20
END IONS

BEGIN IONS
SCANS=4432
TITLE=303.1801
MSLEVEL=2
CHARGE=1+
RTINMINUTES=10.47099
ION=[M+Na]+
55.05178 20
69.06971 40
79.05279 10
81.07136 20
103.03959 10
145.09685 10
165.07011 10
243.25462 10
303.27344 10
END IONS

BEGIN IONS
SCANS=4440
TITLE=303.2325
MSLEVEL=2
CHARGE=1+
RTINMINUTES=18.67947
ION=[M+H]+
53.03731 10
55.05333 70
67.05383 130
69.06996 40
71.04833 10
77.03818 40
79.05391 150
81.06994 150
81.07743 10
83.08465 30
83.09272 10
85.06449 10
91.05352 130
93.06944 100
95.08608 100
97.06316 10
103.05416 10
104.06056 10
105.07073 60
107.08501 70
109.10111 80
115.05267 10
117.07216 30
119.08537 120
121.10027 70
123.11709 50
128.06781 10
129.06927 20
131.08659 50
133.06689 20
133.10124 90
133.11858 10
135.08186 30
135.11716 50
137.09721 20
139.08014 10
141.07056 40
142.08052 10
143.08569 40
144.08569 10
144.09305 10
145.10162 90
147.07941 40
147.11774 60
149.08752 10
149.0965 20
149.13327 70
155.08566 20
157.10234 50
159.08192 10
159.11777 60
159.12505 10
161.09315 10
161.09727 20
161.11581 10
161.13307 100
161.14685 10
163.11066 40
163.14848 30
167.10675 30
169.10156 20
169.12279 20
171.11722 50
173.09669 20
173.13342 50
175.11266 60
175.1498 60
177.08867 10
179.10719 20
181.10419 10
181.12299 20
183.11836 30
185.1356 60
187.11258 20
187.14908 40
189.12846 10
189.16748 30
193.12321 20
195.1385 30
197.13509 20
199.15092 20
201.12775 30
201.1413 20
201.16615 50
203.1423 30
203.1817 20
207.13612 30
207.1438 20
209.15823 10
211.15044 20
213.16473 10
215.14201 20
217.15761 20
219.14243 20
221.15604 30
225.1629 20
229.16096 20
232.1465 10
233.15404 30
239.18658 10
241.19188 10
243.16962 10
243.18872 10
243.21085 40
246.15967 10
247.17111 30
257.19199 40
261.18668 20
261.19562 10
267.21317 20
267.22324 20
285.22281 30
285.24457 20
303.2067 20
303.23297 190
303.25696 20
END IONS

BEGIN IONS
SCANS=4441
TITLE=303.2326
MSLEVEL=2
CHARGE=1+
RTINMINUTES=12.15664
ION=[M+H-H2O]+
55.05384 30
67.05535 20
69.06991 30
77.03847 20
79.05323 10
81.06946 30
83.08613 10
91.05464 30
93.0703 20
95.08765 10
105.06981 30
105.07712 20
105.08047 10
107.0488 10
107.08555 20
109.06452 10
109.1029 20
117.06984 10
119.08477 50
121.06275 20
121.06747 10
121.10249 20
123.08362 10
131.0871 10
133.09956 30
133.10847 10
135.0788 40
135.11592 40
137.09755 10
143.08704 10
145.09837 20
147.11722 70
149.09731 40
149.11107 10
149.13329 20
150.1039 10
151.11258 40
159.11653 10
161.09747 20
161.13429 30
163.11186 40
163.1507 20
171.1172 20
173.13104 20
175.14874 20
177.12585 10
187.14745 10
191.13721 10
191.14919 10
199.14642 10
233.18776 10
247.24181 20
257.22659 10
261.15689 10
261.18329 10
275.2403 90
285.1214 10
285.18518 10
285.22379 10
303.23322 80
303.25705 20
END IONS

BEGIN IONS
SCANS=4443
TITLE=303.2329
MSLEVEL=2
CHARGE=1+
RTINMINUTES=11.72594
ION=[M+H-H2O]+
67.05322 10
91.05411 20
91.06249 10
93.06965 30
95.08324 20
105.07077 30
107.08588 20
109.10207 40
117.06857 10
119.08505 20
121.10185 10
133.10002 20
135.11963 20
137.09644 10
145.06801 10
147.08789 10
147.11597 10
149.09621 10
151.11412 20
163.11293 30
169.10239 10
275.23868 40
303.21143 20
303.23071 30
303.2403 40
END IONS

BEGIN IONS
SCANS=4452
TITLE=303.2535
MSLEVEL=2
CHARGE=1+
RTINMINUTES=13.71024
ION=[M+3H]+
55.01643 10
55.05343 60
57.07045 20
67.05404 20
69.06883 20
71.04914 20
71.06443 10
71.08551 30
79.04495 10
79.05385 20
81.07016 30
83.08475 20
85.06511 20
91.0543 30
93.07078 10
95.08479 20
97.06646 10
97.10059 20
99.04119 10
105.06965 20
107.08588 20
117.07024 10
121.10554 10
125.06086 20
139.11353 10
141.06802 10
141.09227 10
147.08018 10
153.0334 10
153.05579 10
153.07245 20
157.08575 50
163.14883 20
169.08614 10
173.1351 20
181.15596 10
181.16203 10
191.13976 10
195.11456 10
202.07843 10
209.1548 20
229.10889 10
241.18613 10
271.19226 70
285.20935 60
303.11124 10
303.16263 20
303.21875 10
303.26852 20
303.31204 10
END IONS

BEGIN IONS
SCANS=4454
TITLE=303.2538
MSLEVEL=2
CHARGE=1+
RTINMINUTES=17.53685
ION=[M+H]+
55.05345 20
57.03309 20
57.07015 30
69.06893 10
71.08658 20
81.06972 20
81.08424 10
85.10086 40
95.08502 20
109.10236 10
123.1194 10
229.21581 10
285.24808 10
END IONS

BEGIN IONS
SCANS=4455
TITLE=303.2896
MSLEVEL=2
CHARGE=1+
RTINMINUTES=16.43166
ION=[M+H]+
57.0726 10
131.08502 10
303.22232 20
303.24023 10
303.26993 50
END IONS

BEGIN IONS
SCANS=4457
TITLE=303.3054
MSLEVEL=2
CHARGE=1+
RTINMINUTES=24.38974
ION=[M+H-H2O]+
57.06822 20
81.06889 30
93.06797 10
95.08389 10
107.08623 20
111.11789 10
135.11673 30
149.13353 10
303.13315 20
303.17746 10
303.30505 30
END IONS

BEGIN IONS
SCANS=4467
TITLE=304.2142
MSLEVEL=2
CHARGE=1+
RTINMINUTES=7.021467
ION=[M+H]+
51.9963 10
53.00162 10
55.0536 50
57.06954 20
67.05456 10
69.0342 10
69.06959 200
71.04848 20
81.07074 20
91.05403 20
104.10635 10
107.05204 10
111.11676 236
111.13011 41
113.06171 50
131.08192 10
139.10899 10
155.07318 10
163.14796 10
173.13441 20
173.14062 10
199.16876 20
209.15474 20
237.14684 10
244.18761 10
304.21274 10
END IONS

BEGIN IONS
SCANS=4472
TITLE=304.2486
MSLEVEL=2
CHARGE=1+
RTINMINUTES=6.3318
ION=[M+H]+
55.05355 40
57.06856 10
68.85667 10
69.06934 272
71.0482 40
81.07236 10
83.04898 10
85.09978 10
89.061 10
93.07049 10
97.06817 10
104.10792 10
106.08486 10
111.08246 10
111.11657 140
113.05844 20
113.09547 10
114.09162 10
121.09925 20
132.104 10
139.11021 10
143.08896 10
181.16733 10
185.11884 20
199.16933 50
227.13243 10
304.20563 10
304.24811 60
304.26834 10
END IONS

BEGIN IONS
SCANS=4483
TITLE=305.0189
MSLEVEL=2
CHARGE=1+
RTINMINUTES=5.745178
ION=[M+H]+
55.05433 10
69.06926 50
70.07402 10
81.07087 10
111.11243 10
111.11696 10
112.12005 20
150.9332 20
166.96689 10
180.94598 10
182.96162 50
210.95522 30
212.94913 10
212.96938 30
212.97644 20
212.98785 10
226.98314 20
228.96574 10
240.96683 10
242.98006 60
255.07916 20
256.99847 20
258.97842 10
272.99072 20
END IONS

BEGIN IONS
SCANS=4528
TITLE=306.2086
MSLEVEL=2
CHARGE=1+
RTINMINUTES=19.04732
ION=[M+H]+
57.06946 20
69.07028 10
71.08569 10
85.09981 10
107.06951 10
133.04828 10
144.07593 10
165.07645 10
173.09807 10
194.11823 20
195.10165 10
222.11401 30
229.19212 10
249.13799 20
306.17413 10
306.20737 60
END IONS

BEGIN IONS
SCANS=4535
TITLE=306.2651
MSLEVEL=2
CHARGE=1+
RTINMINUTES=4.739411
ION=[M+H]+
202.18494 10
270.24026 10
288.19415 10
288.25461 30
306.26208 30
END IONS

BEGIN IONS
SCANS=4536
TITLE=306.2661
MSLEVEL=2
CHARGE=1+
RTINMINUTES=5.26715
ION=[M+H]+
67.05405 10
81.07113 20
118.08762 20
162.05502 10
270.24423 20
288.23199 10
288.24933 10
288.25946 40
306.20859 20
306.24716 10
306.2666 60
END IONS

BEGIN IONS
SCANS=4537
TITLE=306.2796
MSLEVEL=2
CHARGE=1+
RTINMINUTES=12.56431
ION=[M+3Na]+
51.02351 10
53.0377 20
55.05357 80
57.06921 60
67.057 10
69.07028 80
69.07769 20
71.08627 22
79.78613 11
80.04923 694
81.07135 11
83.08482 30
83.09002 10
93.06814 10
94.06539 20
95.04852 10
97.06605 10
105.03562 10
111.11646 10
131.08704 10
167.14832 10
171.13033 20
183.17278 10
200.15074 10
306.09152 10
306.20755 11
306.22278 10
306.27942 920
END IONS

BEGIN IONS
SCANS=4550
TITLE=307.1548
MSLEVEL=2
CHARGE=1+
RTINMINUTES=11.52683
ION=[M+H-H2O]+
51.9944 10
53.0376 10
54.87917 10
55.05376 130
57.03314 10
57.06964 130
57.07515 10
65.03843 20
77.03628 20
79.055 10
83.08642 20
91.05415 20
93.07044 30
95.08831 10
101.09599 30
105.06842 40
107.04505 10
109.06802 20
115.05546 20
117.07018 30
119.08938 10
121.02772 20
121.0641 10
128.06174 20
131.08762 20
133.09958 30
133.11073 10
141.06895 30
142.07944 20
143.04951 40
143.05409 10
143.08499 50
145.06662 10
145.0956 10
145.10312 30
147.0766 10
147.08711 10
147.11745 10
149.02367 210
152.05977 10
152.06795 10
153.06763 10
154.07793 30
155.08746 20
156.0919 20
156.10175 10
157.10133 20
159.08005 10
159.11816 20
161.05936 50
161.09486 10
165.07245 50
166.07661 10
167.08563 40
168.09576 20
169.10423 20
170.1093 20
173.0948 10
173.13387 40
178.08084 30
179.08411 10
179.0919 10
180.09103 10
181.10098 20
182.10907 40
183.11626 40
183.12718 10
189.05522 40
191.0863 10
192.09364 20
193.104 10
194.11169 10
194.13728 10
195.11453 30
196.13252 10
197.09566 10
197.13374 20
203.08633 20
204.09447 10
205.1012 40
206.11247 20
207.05402 10
207.06595 70
207.11742 20
208.08699 10
209.13625 20
210.15842 10
211.14914 20
216.09251 20
218.10709 10
219.12039 10
221.13248 10
222.14198 20
225.12625 10
233.13019 20
235.1508 10
237.12927 10
237.16463 10
244.12825 20
245.13478 10
247.16423 20
248.15453 10
259.14655 20
260.15494 10
263.18689 10
274.17947 10
289.19263 30
289.20285 10
307.15707 80
307.17105 20
307.18228 10
307.20847 50
END IONS

BEGIN IONS
SCANS=4551
TITLE=307.1554
MSLEVEL=2
CHARGE=1+
RTINMINUTES=11.69545
ION=[M+H-H2O]+
55.05386 60
57.03397 10
57.06932 90
69.06939 10
81.03237 10
83.08469 30
101.09294 10
119.08586 10
123.07927 10
129.07227 10
135.07719 10
143.04984 40
149.01376 20
149.02411 150
155.08397 10
161.06026 40
167.08646 10
189.05742 30
199.18182 10
207.0656 30
210.14383 10
307.1553 40
307.20618 20
END IONS

BEGIN IONS
SCANS=4552
TITLE=307.1761
MSLEVEL=2
CHARGE=1+
RTINMINUTES=8.0831
ION=[M+H]+
55.05351 40
57.0695 50
73.02753 10
81.07096 10
89.05954 90
98.984 10
99.04458 30
100.11282 20
101.02388 20
101.09612 20
111.04509 10
133.10236 10
145.05022 30
182.15565 10
203.06804 10
289.21616 10
307.15695 10
END IONS

BEGIN IONS
SCANS=4555
TITLE=307.2027
MSLEVEL=2
CHARGE=1+
RTINMINUTES=4.350911
ION=[M+H]+
70.06545 10
77.03782 10
79.05462 30
86.06089 30
88.07506 30
91.05413 30
98.98414 10
103.0522 10
105.06947 30
107.0865 10
119.08658 10
133.06371 30
133.07961 10
134.63531 10
135.08043 110
177.04269 10
220.11597 20
220.13409 290
220.14807 30
307.19724 20
307.26923 10
END IONS

BEGIN IONS
SCANS=4557
TITLE=307.2066
MSLEVEL=2
CHARGE=1+
RTINMINUTES=15.80594
ION=[M+3H]+
55.05392 40
57.06994 10
65.03733 20
67.05305 20
69.03408 10
69.06857 20
77.03883 30
79.05343 30
81.06931 20
83.05069 10
83.08604 10
91.05452 30
93.06898 20
95.04858 30
97.0642 20
99.05442 10
100.11169 10
105.06955 30
107.0867 20
109.06814 10
115.05573 10
117.06837 10
119.08594 30
121.10132 10
128.06146 20
129.07088 20
130.0787 10
131.0871 20
133.10226 30
141.07016 30
142.07834 40
143.086 40
145.10068 40
151.05579 10
152.06131 20
153.07031 30
153.08458 10
154.08018 30
155.08479 60
156.09212 40
157.10088 50
158.108 10
159.117 20
163.05542 10
165.06969 70
166.07674 40
167.08589 60
168.09258 40
168.10818 10
169.09995 70
169.11057 20
170.10861 10
171.08005 10
171.11563 20
173.13193 10
178.07671 30
179.08778 40
180.09354 20
181.08733 10
181.10107 90
181.12003 20
182.10928 30
182.15359 10
183.11662 100
184.12511 20
185.09521 10
185.13148 20
189.06703 10
191.0869 10
192.09641 10
193.10216 30
194.10847 40
194.11845 10
194.12721 10
195.11758 50
195.14742 10
196.12415 80
197.0948 10
197.13268 40
198.14244 30
203.08517 10
204.09319 30
204.66484 10
205.10297 30
206.10965 20
207.11792 20
208.12427 30
209.1333 40
210.14828 30
211.14761 50
213.12183 10
213.12927 10
216.09113 10
217.10201 10
218.10243 10
219.11909 20
220.12456 20
221.13342 30
223.14665 10
223.15137 20
223.15625 20
225.16035 20
229.09979 10
229.10664 10
231.11308 10
232.12427 20
233.13139 30
234.14073 10
236.12279 10
237.13071 10
237.15977 20
244.12578 10
245.12865 10
246.13788 20
249.16486 30
251.14409 20
251.1546 10
259.14667 10
261.15863 10
273.16171 10
274.16168 10
274.16882 10
277.16086 10
279.20911 10
289.19437 10
292.17734 10
307.16364 10
307.20529 50
307.21567 20
307.22455 10
307.23608 10
307.32285 10
END IONS

BEGIN IONS
SCANS=4558
TITLE=307.2068
MSLEVEL=2
CHARGE=1+
RTINMINUTES=15.17688
ION=[M+H]+
55.05159 10
81.07473 10
91.0536 30
93.06977 20
95.0878 10
100.07766 10
100.11033 10
105.06826 10
119.08487 10
119.09271 20
129.07007 10
131.08672 10
133.06248 10
133.101 10
135.08267 10
142.07454 10
143.08464 20
156.09366 10
157.10254 20
167.08861 10
169.09792 10
169.10521 10
171.07851 10
173.09506 20
179.08604 20
179.09775 10
180.09142 10
181.09676 10
182.15269 20
183.11858 10
191.08678 20
193.10088 30
194.12206 10
195.11801 30
204.09555 20
206.11488 20
207.11821 40
208.12791 10
209.09048 10
209.13255 20
211.14909 10
218.11079 20
219.11354 20
221.13132 30
222.14215 10
223.15411 10
231.11948 10
232.12692 20
233.13327 20
233.15205 10
244.13042 10
247.15443 10
251.14359 20
263.17834 10
265.15833 20
275.06808 10
279.21469 20
289.19998 10
307.13583 10
307.20828 60
END IONS

BEGIN IONS
SCANS=4559
TITLE=307.2069
MSLEVEL=2
CHARGE=1+
RTINMINUTES=16.43167
ION=[M+H]+
55.05341 20
57.06954 20
67.05344 20
79.05448 20
81.06854 30
93.06997 10
95.04945 20
95.08194 10
95.0889 10
97.06312 10
97.06966 10
100.10971 10
105.06971 20
109.06437 20
119.08251 10
129.0675 10
131.08424 10
133.1006 20
141.07057 30
142.077 30
143.08452 20
145.10146 10
149.0937 10
153.07094 10
154.07317 10
155.08865 20
156.09157 20
156.09966 20
157.10063 20
157.1114 10
159.08379 10
159.12167 20
165.05836 10
165.06728 30
166.07809 20
167.08337 30
167.0937 10
168.09389 40
169.10201 70
170.11203 30
171.11729 20
178.07736 10
179.08476 50
179.14096 10
180.09296 10
181.10199 30
182.1118 30
183.11598 30
183.13081 10
184.12807 20
185.13269 10
187.1217 10
189.134 10
191.08752 10
193.10149 30
194.10834 10
195.11778 40
196.12473 70
197.13271 20
203.08113 10
204.66443 10
205.09784 10
206.10651 30
207.11763 20
209.13211 10
210.14738 20
211.1487 20
216.09448 10
218.66006 10
223.14861 10
223.15501 20
228.0901 10
229.10167 20
229.14795 10
230.10992 10
232.12152 10
237.16402 20
244.12273 20
246.13991 10
249.13083 10
251.04665 10
251.14449 20
259.14954 10
265.16449 10
275.19937 10
289.19272 10
307.2048 20
307.23209 10
307.31131 10
END IONS

BEGIN IONS
SCANS=4564
TITLE=307.2277
MSLEVEL=2
CHARGE=1+
RTINMINUTES=14.47114
ION=[M+H]+
55.05405 20
67.05373 10
67.06209 10
79.05492 20
81.07006 10
91.05666 10
95.05083 10
95.06056 10
95.08511 20
97.06465 10
100.11177 10
109.06497 30
147.11639 10
149.10184 10
155.08624 10
165.12772 140
165.14232 10
173.13506 10
179.1413 10
182.15431 20
183.11703 10
191.14438 10
210.15495 10
227.19087 10
251.16879 10
261.22141 10
263.1814 10
271.21234 10
289.21735 30
307.21246 10
307.2261 40
307.25867 20
END IONS

BEGIN IONS
SCANS=4576
TITLE=307.3004
MSLEVEL=2
CHARGE=1+
RTINMINUTES=18.92996
ION=[2M+H]+
55.01669 40
55.05337 20
57.0725 10
69.0346 10
69.06975 30
79.05507 10
81.07064 20
83.04962 20
83.08449 20
85.06208 10
93.06908 20
95.08511 20
97.06543 20
97.10031 10
98.98398 10
100.11195 10
109.09867 10
111.04589 20
121.09957 10
149.02452 20
149.13458 20
153.12079 10
153.13026 10
163.04066 10
166.16296 20
177.05392 10
182.15456 30
197.07433 10
204.65929 10
207.11366 10
210.14769 40
307.15808 20
307.29868 30
307.32111 10
END IONS

BEGIN IONS
SCANS=4585
TITLE=308.2131
MSLEVEL=2
CHARGE=1+
RTINMINUTES=11.03616
ION=[M+Na]+
55.05461 10
57.03247 10
58.06668 10
67.05502 10
93.05463 20
105.07085 10
121.08007 10
142.07085 10
146.07185 20
147.09048 10
154.06618 30
159.11932 10
166.06683 30
168.08014 10
180.08315 10
181.0751 30
182.08435 20
183.08952 10
192.06844 10
194.08511 10
195.08089 10
195.09341 20
196.09979 40
196.11002 20
197.1046 10
206.08479 10
207.09244 50
208.08661 120
208.10007 160
209.09543 110
221.09645 20
222.10278 230
222.36804 10
222.39545 10
223.06181 10
223.08569 20
223.11107 638
223.151 11
223.41559 10
224.10306 20
224.11884 356
224.13705 10
234.10381 10
235.10976 10
235.12151 10
236.0865 10
236.11906 510
248.11961 10
250.13371 140
251.13615 10
278.16434 30
307.18344 20
307.23859 10
307.98773 10
308.10504 10
308.1391 10
308.14716 10
308.15915 30
308.17432 30
308.21292 2693
308.25885 12
308.27615 10
308.51208 12
308.70459 10
END IONS

BEGIN IONS
SCANS=4597
TITLE=308.2946
MSLEVEL=2
CHARGE=1+
RTINMINUTES=18.37558
ION=[M+NH4]+
55.05435 30
57.06932 50
67.05294 20
69.06939 50
71.08517 10
81.06935 30
83.08483 60
85.06628 10
86.058 10
93.06105 10
93.06991 10
95.08496 30
97.09875 10
101.09524 40
105.06807 10
109.10288 20
114.09363 20
119.08677 10
121.10175 10
125.10001 10
128.10521 10
137.13397 10
173.15385 10
203.17845 10
207.17673 10
212.19852 10
273.24292 10
273.26233 10
291.27115 10
308.15207 10
308.1691 10
308.2197 20
308.2327 20
308.30423 20
END IONS

BEGIN IONS
SCANS=4598
TITLE=308.2949
MSLEVEL=2
CHARGE=1+
RTINMINUTES=18.18525
ION=[M+H]+
55.05408 20
57.0697 20
67.05279 30
67.05832 10
69.07084 20
71.08609 10
72.04662 10
79.05691 10
81.06978 20
83.08591 20
91.0559 10
93.07196 10
95.04812 10
95.08689 30
99.08711 10
109.10145 20
111.08138 10
111.11742 10
152.05869 10
161.13177 20
177.1647 10
224.11359 10
273.25687 10
291.26636 20
308.14786 20
308.2326 20
308.25089 10
END IONS

BEGIN IONS
SCANS=4600
TITLE=308.2953
MSLEVEL=2
CHARGE=1+
RTINMINUTES=15.83153
ION=[M+H]+
55.01724 10
55.05403 80
57.06982 60
58.06637 10
65.04191 10
67.054 80
69.07006 80
71.0851 40
72.04741 10
72.0799 10
77.0402 20
79.05393 20
81.06978 130
83.0475 10
83.08493 130
84.07935 10
85.10141 20
86.06001 20
89.0599 20
91.05332 40
91.0599 10
93.07017 50
95.04802 10
95.08541 120
97.06462 30
97.10115 40
97.10553 20
100.07664 20
105.07058 20
105.08532 10
107.08647 30
109.06536 20
109.10115 40
111.08126 10
111.11699 20
114.09283 10
117.06846 10
119.08543 40
119.09355 10
121.10121 30
123.11853 20
125.0956 20
126.09108 10
129.06995 20
130.07414 10
133.10091 20
133.10966 20
134.10675 10
135.11517 20
137.09869 10
137.13277 10
140.10976 10
144.0907 20
145.10107 10
146.10538 10
147.1194 20
149.13078 20
151.11862 10
151.14899 20
155.08778 20
156.09048 20
156.13708 20
158.10298 10
160.12288 10
161.13194 20
163.14874 10
166.07401 20
166.16214 10
167.08289 20
168.08684 20
169.08763 10
169.103 30
170.1055 10
175.14726 40
177.16655 10
179.1459 10
180.08826 20
181.10062 30
182.10468 40
183.11961 10
184.11743 10
184.16791 20
187.11179 10
189.1584 10
191.1778 20
192.09499 10
193.10275 30
193.19637 10
196.12112 20
197.13062 20
203.17842 10
207.22076 10
208.12054 10
209.13216 10
211.14423 10
211.1528 10
212.15091 20
224.15189 10
226.21024 10
234.14043 20
245.13402 10
249.21843 10
249.25966 20
264.18381 10
273.25748 30
273.26837 30
291.27164 30
308.20959 20
308.23087 10
308.25146 10
308.29422 30
END IONS

BEGIN IONS
SCANS=4601
TITLE=308.2955
MSLEVEL=2
CHARGE=1+
RTINMINUTES=16.17731
ION=[M+H]+
53.0399 10
55.04759 10
55.05387 170
57.06922 110
65.03853 20
67.05339 140
69.03082 10
69.07007 180
71.08499 30
79.05378 40
79.05964 10
81.06938 160
83.04966 10
83.08432 80
84.08298 10
85.06542 10
85.09978 10
86.06092 10
89.06197 10
91.05518 50
91.07078 10
93.07021 60
95.08503 150
97.06578 30
97.10066 40
97.10711 20
100.07632 10
101.06189 10
105.06999 30
107.08449 40
107.0887 30
109.06568 10
109.10149 90
111.07827 10
111.11881 10
112.07374 10
114.09132 20
119.08441 20
119.09145 10
121.1006 60
121.12097 10
123.11723 20
125.09613 10
128.10707 10
133.09993 20
133.10652 20
135.1171 40
135.12466 10
137.0956 10
137.1347 10
139.11301 30
147.11699 40
149.1337 20
151.11147 20
153.1281 10
155.14311 10
161.13078 30
163.14655 20
163.15218 10
175.15585 10
177.1636 30
179.14427 20
179.1823 10
191.18105 20
193.19588 10
193.21645 10
195.17416 10
198.1842 10
205.19704 10
207.21347 10
247.24088 10
273.25943 70
290.29074 10
291.27115 50
308.14609 10
308.25986 10
308.297 30
END IONS

BEGIN IONS
SCANS=4613
TITLE=309.2114
MSLEVEL=2
CHARGE=1+
RTINMINUTES=15.52066
ION=[M+H]+
55.01664 70
57.03231 20
57.0699 70
59.0116 20
59.04889 10
67.05538 10
69.0681 10
77.03545 10
81.06527 20
83.08546 20
85.02752 120
85.04279 10
87.04454 60
91.05467 20
93.06947 10
95.05107 10
95.08391 10
105.07074 10
105.0765 10
107.08738 10
109.03013 20
109.06669 10
109.10116 20
115.03879 110
115.05103 20
117.06946 20
119.08629 40
121.06363 10
121.10069 10
123.04867 10
129.07108 10
131.08246 10
133.10149 40
135.11749 10
137.06334 20
141.07008 20
142.07314 10
143.08618 20
145.06613 10
147.11694 10
157.10033 30
157.10831 10
159.11787 10
160.08755 20
161.09625 30
163.07326 10
165.0544 40
165.0721 20
166.07872 10
167.08264 30
167.09462 10
168.09518 10
171.1162 30
173.13016 10
175.11223 110
179.06268 10
179.10454 20
179.14465 10
181.09892 20
181.10304 20
183.11572 20
185.09853 20
188.08372 30
192.0937 10
193.12256 40
193.13904 10
195.11348 10
197.09294 10
197.13245 20
199.11284 20
199.14935 10
202.07733 10
203.09767 10
203.10835 30
207.11661 10
209.13597 10
211.14659 10
221.11723 170
221.14436 10
223.14822 20
225.1295 10
225.13409 10
231.17781 10
249.16542 10
249.18716 10
253.1414 20
253.1581 10
265.19351 30
267.16919 10
267.20837 10
281.22977 10
291.21121 20
309.12491 10
309.22296 80
309.24426 10
309.32413 10
END IONS

BEGIN IONS
SCANS=4614
TITLE=309.2218
MSLEVEL=2
CHARGE=1+
RTINMINUTES=15.40143
ION=[M+H-H2O]+
55.01723 80
55.02641 10
55.05367 20
57.03092 10
57.06979 40
59.04933 20
65.03912 10
69.07003 10
71.08569 10
79.05428 30
81.06983 20
83.08351 10
85.02854 110
85.03721 20
87.04347 80
91.05488 30
93.07101 10
97.06318 10
105.06957 20
107.08324 10
115.0395 130
117.06642 10
119.08635 10
121.07889 10
121.10319 20
123.11557 10
129.0703 30
131.08607 20
133.06444 10
133.10083 30
135.07904 20
135.11877 20
137.05946 20
137.09454 20
141.07124 40
142.07812 10
143.08595 30
145.065 10
145.10004 10
147.11818 20
147.12502 10
149.09689 10
155.08459 30
156.09103 10
157.10265 40
159.08066 10
159.11993 10
160.08818 50
161.09703 30
165.05542 40
165.07048 10
165.07513 20
167.0864 30
169.10204 10
171.1178 30
175.09692 10
175.11176 110
177.12877 10
179.08595 30
179.12907 10
180.09146 10
181.10033 20
181.10696 10
183.08189 10
183.11667 30
185.09595 20
185.13322 20
187.14696 10
188.08568 10
191.08801 10
193.09595 10
193.10474 20
193.12411 20
194.11101 20
195.11801 20
197.08522 10
197.13457 20
199.11211 20
201.16667 10
203.10591 50
207.11661 30
208.12486 10
209.13318 20
211.11118 10
211.14658 20
213.13083 20
213.16409 20
220.12503 10
221.11725 160
221.13693 20
223.14691 20
225.12627 10
235.14832 20
237.16344 10
239.14153 30
241.1566 10
248.16055 10
249.16585 20
249.18404 30
253.1416 10
253.1591 30
265.19406 20
265.20108 10
267.18024 10
281.22656 10
291.21158 60
309.20142 10
309.2226 120
309.25888 10
309.30014 10
END IONS

BEGIN IONS
SCANS=4617
TITLE=309.2283
MSLEVEL=2
CHARGE=1+
RTINMINUTES=6.1273
ION=[M+NH4]+
57.03267 70
59.0486 297
81.06864 10
98.9855 10
99.07944 10
117.09075 50
END IONS

BEGIN IONS
SCANS=4623
TITLE=309.2537
MSLEVEL=2
CHARGE=1+
RTINMINUTES=7.196872
ION=[M+H]+
55.05363 10
58.05625 20
58.06449 142
70.06449 10
71.04821 10
81.06774 10
83.04849 20
135.08191 10
138.12692 10
149.09679 10
154.12338 30
169.0997 10
227.1185 10
249.12193 10
309.21466 10
END IONS

BEGIN IONS
SCANS=4653
TITLE=310.3112
MSLEVEL=2
CHARGE=1+
RTINMINUTES=21.96516
ION=[M+NH4]+
55.01658 10
55.05379 170
55.06276 10
57.06951 130
59.04934 10
67.05398 20
69.06946 220
70.06412 10
71.0849 80
71.09302 10
72.07958 20
77.03796 10
79.05342 30
81.06941 40
83.04903 10
83.08554 140
85.06428 20
85.10139 30
86.05981 40
86.09549 20
91.0533 10
93.06217 10
93.06979 70
93.07602 10
95.08577 50
97.06443 60
97.10086 80
97.1137 30
99.08025 20
99.11764 10
100.07536 50
100.1122 20
101.06069 10
107.0849 40
109.09963 20
109.10553 10
111.07854 30
111.11696 50
114.09212 30
114.12953 10
121.10086 40
121.11485 10
123.11692 20
125.09577 30
125.13287 10
128.10938 20
135.11607 60
137.13104 20
139.11176 30
139.14941 20
142.1256 20
149.13277 50
151.15056 20
153.12646 30
156.14021 20
156.17337 20
157.15567 10
163.14752 40
167.14134 10
167.15915 10
177.16467 10
179.18102 10
180.10437 10
181.15919 10
184.17021 20
191.18172 20
193.19455 20
198.18933 10
209.22842 10
219.2137 20
224.18053 10
226.21759 20
233.22391 10
240.2323 30
251.23204 10
254.24994 10
268.2691 10
268.30215 10
275.27472 40
293.17502 10
293.284 50
310.15518 10
310.16776 10
310.21231 10
310.26035 10
310.31213 80
END IONS

BEGIN IONS
SCANS=4662
TITLE=311.1169
MSLEVEL=2
CHARGE=1+
RTINMINUTES=14.72435
ION=[M+H]+
57.07135 10
67.05538 10
121.10015 10
129.06934 10
131.08363 10
133.06409 10
133.10143 10
134.10036 10
137.09343 10
141.06828 10
142.07133 10
143.07365 10
144.04366 30
147.08107 10
149.13358 10
154.06819 10
156.04501 10
156.05969 10
157.09221 10
159.08313 10
162.0553 10
170.06023 20
171.06686 20
171.07439 10
176.07008 20
182.05923 10
182.08952 10
183.06555 10
183.11354 10
184.07603 20
185.08476 10
186.09267 20
188.07191 20
195.09299 10
195.11493 10
197.07434 10
198.05539 20
199.09827 10
200.10471 20
201.10503 10
204.10304 20
207.09019 10
209.11017 10
210.09244 10
213.07996 20
214.08849 10
214.09634 10
219.0934 10
222.07954 10
225.07516 10
225.10324 10
227.12279 10
228.10237 40
235.09 10
236.09518 20
237.10776 20
239.06165 20
239.08205 140
240.09016 70
251.15509 20
253.09752 80
253.12646 10
254.10753 80
254.12549 20
255.11424 150
261.17679 10
265.13455 10
268.10672 10
268.12329 40
268.13199 40
269.13129 10
270.1503 20
279.14993 40
280.15085 10
281.12921 10
295.14227 10
296.15414 20
311.1759 100
311.21628 10
311.2381 30
END IONS

BEGIN IONS
SCANS=4663
TITLE=311.117
MSLEVEL=2
CHARGE=1+
RTINMINUTES=1.188339
ION=[M+H+2Na]+
55.05351 30
57.03446 20
71.0142 10
71.04817 10
73.02879 20
75.04339 20
80.94828 10
84.95853 10
97.02645 30
99.04588 10
117.05361 70
250.95837 10
264.95413 20
311.12039 20
311.13959 10
END IONS

BEGIN IONS
SCANS=4667
TITLE=311.1496
MSLEVEL=2
CHARGE=1+
RTINMINUTES=10.65334
ION=[M+H]+
53.03717 10
55.05408 611
56.89387 12
57.06947 1277
59.04879 40
63.04191 10
64.82619 10
65.03827 384
71.05178 10
71.08424 10
80.02389 10
83.07508 20
83.08487 170
89.05969 20
91.05338 10
93.03306 515
93.04482 21
93.06915 10
95.0826 10
101.09602 396
101.10818 31
101.11158 10
121.00884 11
121.02825 816
121.28369 11
137.02377 10
144.09264 10
148.50694 10
148.52051 20
148.53183 60
148.54518 40
148.55721 20
148.69046 10
148.79315 10
148.95345 10
148.97247 10
148.9828 30
148.99205 57
149.00104 24
149.02336 15466
149.16936 16
149.25227 10
149.30026 10
149.32147 10
149.33707 20
149.34767 10
149.37096 20
149.38815 20
149.40816 10
149.45183 10
149.47742 10
149.52232 20
149.61719 10
149.63467 10
149.67784 20
149.73082 10
149.78328 10
149.80888 10
149.82076 10
149.84824 10
149.85905 20
149.89571 10
150.02444 10
150.04445 10
150.06042 10
150.07632 10
150.09071 10
150.10196 10
150.20387 10
150.21703 10
150.26456 10
150.27394 10
150.60754 10
150.76854 10
151.11186 20
151.31416 10
151.33739 10
151.88719 10
152.10548 10
153.12866 10
153.33333 10
153.43507 10
159.1169 10
167.04057 10
191.03604 10
193.021 11
193.05006 676
193.07458 11
205.08698 10
205.0972 10
237.07681 70
237.22266 10
293.05911 10
293.13904 180
293.15958 10
293.21555 20
311.19742 10
END IONS

BEGIN IONS
SCANS=4671
TITLE=311.1762
MSLEVEL=2
CHARGE=1+
RTINMINUTES=14.8241
ION=[M+2Na-H]+
55.05343 30
57.06943 20
67.05476 30
71.0847 10
77.03755 30
79.05425 20
80.04872 20
81.07004 30
82.07514 10
83.0856 10
85.03093 10
91.05467 20
92.04967 10
93.05607 20
93.06909 20
94.06476 10
95.0853 10
96.08045 20
97.0615 10
104.04946 10
105.06945 20
106.06508 20
106.07419 10
108.08076 10
109.09962 10
115.05522 10
117.05737 10
117.06952 10
118.06381 20
119.08682 10
121.09664 10
127.05477 10
128.07338 10
129.06628 10
129.086 10
130.06653 10
132.08633 10
133.06335 10
135.05659 10
140.04689 10
142.06512 30
143.07327 50
144.04398 50
144.05423 10
144.07825 10
145.05116 20
146.05885 20
147.06976 10
148.03899 20
148.07542 20
148.11003 10
149.02284 10
149.0985 10
150.05501 30
151.05458 10
151.063 10
154.06467 60
154.0739 20
155.07275 20
156.04457 90
156.08054 40
156.09074 20
157.07668 10
157.08955 20
158.05737 10
158.08366 10
158.09981 30
159.06621 10
159.10435 10
160.0773 30
160.08124 20
161.04848 20
162.0556 20
162.10291 10
163.06558 20
163.07439 10
163.10957 10
166.06671 10
167.07362 30
168.08134 30
168.09238 10
169.05276 10
169.07497 10
170.06032 270
170.10101 10
171.06894 160
171.08469 20
172.0406 10
172.08076 10
173.08566 10
176.071 30
176.08409 10
176.10738 40
177.07736 20
178.09825 10
180.08072 10
182.05917 40
182.08331 20
182.09621 10
183.06802 50
183.09077 30
184.07648 70
185.08408 120
186.03201 10
186.07855 60
186.09161 140
187.07611 10
187.10239 10
188.07162 120
189.07973 10
189.12885 10
192.09279 10
193.05376 10
193.07727 20
193.0891 20
194.0816 20
194.09708 20
194.12515 10
195.07051 10
195.09244 40
196.07687 40
197.06961 20
197.10593 20
198.05466 140
198.07497 20
198.09094 20
198.11638 10
199.06084 20
199.09865 20
200.07082 40
200.08475 10
200.10693 90
200.1194 10
201.10361 40
201.12288 10
203.09033 10
204.07327 10
204.09192 10
204.10297 30
205.07906 10
206.0983 10
207.06718 10
207.09329 40
208.07861 40
208.10039 80
209.07008 20
209.1077 80
209.12408 10
210.08401 10
211.08771 70
211.15898 10
212.07307 50
212.09435 10
212.10773 10
213.0798 70
213.10478 10
214.05788 10
214.08769 140
214.11189 20
215.09422 30
215.11143 20
218.11752 50
219.09088 10
219.10748 10
219.12035 20
219.12984 10
220.09761 20
221.07074 30
221.10895 20
222.07986 60
222.10057 10
222.11545 10
222.35464 10
223.08731 40
223.10176 10
223.12044 20
224.05806 20
224.07082 10
224.09435 30
224.11053 10
225.06609 30
225.07567 10
225.10269 60
226.07356 20
226.08722 10
226.11244 20
227.09749 10
227.11511 40
227.12038 10
228.07365 10
228.10341 264
229.09785 20
235.08519 90
235.12463 30
236.09558 90
236.10954 10
236.11424 10
236.13071 10
237.06627 20
237.08049 10
237.10277 130
237.13177 10
237.14021 20
237.15356 10
238.07521 60
238.09564 11
238.11456 10
238.144 10
239.01181 10
239.03627 21
239.04652 30
239.08234 993
239.12354 13
239.14279 10
239.24527 11
240.06619 10
240.09007 599
240.12785 10
240.19666 10
241.09741 20
241.10281 10
242.11996 10
246.09203 10
247.10011 10
249.10359 30
249.11684 10
251.1545 100
251.16629 20
252.09856 10
252.13582 10
252.1665 20
253.07178 10
253.09814 565
253.11977 21
253.13826 20
254.07855 11
254.0872 84
254.10649 737
254.26082 10
255.07343 20
255.0825 11
255.11411 1368
255.14658 21
263.12027 60
264.10107 10
264.12555 60
265.1384 10
266.10233 10
267.11539 20
268.09222 10
268.12131 351
268.14359 40
268.16074 10
268.17075 10
269.12286 10
269.13312 40
270.14783 70
279.1001 10
279.12384 20
279.15085 210
280.16165 30
281.12778 60
281.14349 20
283.1712 30
283.18011 60
294.15195 30
295.14429 30
296.15268 90
296.17197 11
311.0863 10
311.10251 10
311.14413 20
311.17657 878
311.21149 11
311.30865 10
311.44012 10
END IONS

BEGIN IONS
SCANS=4672
TITLE=311.1803
MSLEVEL=2
CHARGE=1+
RTINMINUTES=17.67432
ION=[M+H]+
51.02397 20
65.03746 20
77.03839 50
79.05272 40
91.0411 10
91.05404 288
91.69619 10
103.05366 60
104.7285 11
105.06972 907
105.08893 21
115.05465 40
127.05435 10
128.06062 30
129.06825 30
131.08449 20
143.08594 50
149.02586 10
152.06252 10
165.0701 30
166.07768 20
167.08505 80
167.105 10
177.06831 10
178.07758 90
179.08672 10
181.103 30
189.07193 10
190.07144 20
190.07971 30
190.09114 10
191.08675 70
191.1091 20
192.09271 10
193.10118 130
202.07552 10
203.08598 50
204.09406 90
205.07574 10
205.10201 160
206.10992 50
207.11784 30
215.08681 10
218.10815 10
218.12849 10
219.11745 70
219.13657 10
233.13531 80
END IONS

BEGIN IONS
SCANS=4677
TITLE=311.2119
MSLEVEL=2
CHARGE=1+
RTINMINUTES=20.36186
ION=[M+Na]+
55.05295 10
57.06449 10
57.06973 30
73.03024 10
83.08767 10
93.06843 20
95.08612 10
96.04584 10
97.10113 20
107.08455 20
118.06411 10
121.10199 10
149.13252 10
167.07564 10
168.08064 80
169.08974 80
171.11592 10
180.08186 20
182.09322 20
195.10593 10
209.11856 10
210.11079 20
210.12805 100
210.14851 10
281.21478 10
311.14648 10
311.18225 10
311.22119 10
311.25977 10
311.26892 10
END IONS

BEGIN IONS
SCANS=4679
TITLE=311.2376
MSLEVEL=2
CHARGE=1+
RTINMINUTES=14.94753
ION=[M+H]+
67.05202 10
69.06879 20
81.06863 10
92.05905 10
97.06409 10
119.0858 10
121.10123 10
131.08614 20
141.12338 10
143.08418 20
146.10542 10
153.07088 10
155.0947 10
157.10365 10
167.08405 20
169.09898 10
171.06889 10
171.1161 20
173.12982 10
178.0909 10
181.10023 40
185.13261 20
186.0955 10
195.11913 10
197.13301 10
209.11748 10
223.14995 10
227.18198 20
237.11569 10
237.16319 10
239.08028 20
253.09875 10
255.1181 20
293.22717 20
311.14145 10
311.17477 10
311.23965 60
END IONS

BEGIN IONS
SCANS=4681
TITLE=311.238
MSLEVEL=2
CHARGE=1+
RTINMINUTES=18.29177
ION=[M+H]+
69.06856 10
81.06961 10
83.08433 10
91.05277 10
95.084 20
97.10237 10
105.06887 20
107.08373 10
117.07632 10
131.08511 10
141.06955 10
145.10246 10
149.02583 10
157.10378 10
159.08253 10
165.06955 10
165.0925 10
167.08781 10
171.11909 10
181.10004 10
184.16957 10
201.1268 10
211.15337 20
213.16396 10
225.16254 10
233.13496 10
237.11307 10
266.21762 10
281.13504 20
293.22644 20
296.16083 10
311.18088 30
311.2074 10
311.23892 70
311.24994 20
END IONS

BEGIN IONS
SCANS=4687
TITLE=311.2589
MSLEVEL=2
CHARGE=1+
RTINMINUTES=13.43349
ION=[M+H]+
55.01831 30
55.05336 30
57.03305 10
57.06914 30
69.06895 30
73.02712 10
79.05693 10
81.06915 10
83.08416 20
95.08474 10
96.08827 10
107.04837 10
119.08756 10
131.07961 10
209.11617 10
209.12869 10
237.11778 10
266.18515 10
293.22296 10
311.24896 20
311.26279 40
END IONS

BEGIN IONS
SCANS=4689
TITLE=311.259
MSLEVEL=2
CHARGE=1+
RTINMINUTES=20.11682
ION=[M+2H+Na]+
53.03694 5
55.01724 10
55.05372 20
57.03355 5
57.06929 25
65.03664 5
67.05331 20
67.06169 5
69.06912 25
71.0864 15
81.06965 20
81.07651 10
83.08525 10
93.06974 10
95.08492 15
95.09442 10
97.065 5
97.07071 5
97.10159 10
98.09301 5
99.04447 5
100.1118 5
101.06323 5
105.07097 10
107.07848 5
109.10194 10
111.04454 5
113.05914 15
119.08535 5
121.09997 10
123.08159 5
123.11691 10
131.08604 5
135.11383 15
139.11266 5
141.09503 5
141.12805 10
147.11456 5
149.02275 5
153.12711 10
161.13203 5
169.15923 15
169.18011 5
170.15855 5
173.13431 5
183.13802 55
184.16891 5
195.13928 5
213.16176 5
233.2254 10
250.22273 5
251.23897 20
267.24445 5
279.23529 10
311.18579 10
311.20117 5
311.25967 5
END IONS

BEGIN IONS
SCANS=4690
TITLE=311.2594
MSLEVEL=2
CHARGE=1+
RTINMINUTES=23.83772
ION=[M+H-2H2O]+
71.08448 10
81.06881 10
86.09561 10
184.17676 10
209.11571 10
311.14615 10
311.26007 10
311.26816 10
311.29337 10
311.31589 10
END IONS

BEGIN IONS
SCANS=4696
TITLE=312.1087
MSLEVEL=2
CHARGE=1+
RTINMINUTES=5.274928
ION=[M+Na]+
59.04855 30
121.05252 10
134.03311 10
148.04185 20
149.04903 30
149.05956 10
150.05994 10
164.07066 20
177.04257 20
177.05003 10
192.06609 50
194.04309 10
195.08801 10
196.09573 10
209.0686 10
220.06104 70
224.09164 20
248.05611 10
280.08691 30
END IONS

BEGIN IONS
SCANS=4701
TITLE=312.2082
MSLEVEL=2
CHARGE=1+
RTINMINUTES=10.15427
ION=[M+H]+
57.07114 30
91.05469 20
104.10946 10
110.04665 20
155.05782 20
168.06808 10
168.17726 10
169.05659 10
169.07671 70
169.08556 10
182.08382 30
184.0882 170
186.08376 10
196.08723 160
196.10414 10
197.0507 10
197.07294 41
197.09489 383
197.11662 10
198.07687 30
199.11195 10
201.10344 10
207.09094 10
209.09247 10
209.16457 20
209.1788 10
211.0864 31
212.08234 720
212.13548 10
213.08937 90
213.10146 10
223.10915 20
224.11786 90
225.09048 10
226.13292 10
227.10596 334
227.13214 20
228.11403 160
238.09651 20
239.1039 40
240.11452 40
241.11842 10
253.12195 40
253.13783 10
254.11414 20
254.12909 40
254.15129 10
255.13937 30
265.15118 10
266.16092 10
266.18338 10
280.18076 10
281.16992 10
281.18942 120
285.19547 20
296.15314 20
296.17767 210
297.1853 20
299.03522 10
311.20178 160
312.15964 11
312.20831 1004
312.24765 20
312.26538 20
END IONS

BEGIN IONS
SCANS=4706
TITLE=312.2392
MSLEVEL=2
CHARGE=1+
RTINMINUTES=3.310233
ION=[M+H]+
100.11434 10
120.08981 10
171.06615 20
312.1759 20
312.2724 10
END IONS

BEGIN IONS
SCANS=4707
TITLE=312.2652
MSLEVEL=2
CHARGE=1+
RTINMINUTES=25.82049
ION=[M+H-2H2O]+
55.05418 30
59.04823 10
69.0691 10
83.04866 10
83.08555 30
86.09506 20
90.97633 50
98.0977 10
100.07537 20
100.11187 110
107.96709 60
110.0596 10
111.04298 30
117.14002 10
128.06883 10
158.96336 30
166.15932 10
168.17485 120
168.18977 20
182.15462 10
185.20094 40
209.16655 20
210.15169 40
227.17757 30
244.205 20
295.24127 30
312.19803 10
312.22549 30
312.2663 401
312.32608 10
312.36215 40
END IONS

BEGIN IONS
SCANS=4709
TITLE=312.3271
MSLEVEL=2
CHARGE=1+
RTINMINUTES=24.27651
ION=[2M+NH4]+
55.05417 20
57.06981 30
59.0558 5
60.08102 5
69.07067 5
71.04893 10
71.08738 5
74.05997 5
79.05464 5
81.07006 5
83.08526 5
88.0759 25
91.05373 5
93.06999 10
100.11177 5
100.11841 5
102.09109 10
116.10708 5
149.13007 10
168.17413 10
244.20593 5
256.2652 5
266.22089 5
294.2164 5
312.1524 5
312.18216 5
312.21463 5
312.23389 15
312.26498 30
312.30338 15
312.32687 145
312.36414 35
312.39859 5
END IONS

BEGIN IONS
SCANS=4710
TITLE=312.3281
MSLEVEL=2
CHARGE=1+
RTINMINUTES=23.83644
ION=[M+2H]+
57.06939 45
59.05023 10
60.0442 110
71.08505 25
81.07011 5
83.0481 5
85.06332 5
85.10155 10
98.98357 5
100.11217 10
103.07545 5
117.08994 15
149.13309 5
165.05391 5
168.17587 10
175.1107 5
185.20229 5
209.16663 10
212.08356 10
282.12589 5
295.23984 5
312.18616 5
312.20941 5
312.23447 15
312.26642 35
312.27823 10
312.29745 16
312.32687 462
END IONS

BEGIN IONS
SCANS=4711
TITLE=312.363
MSLEVEL=2
CHARGE=1+
RTINMINUTES=19.29022
ION=[M+H]+
57.07075 10
60.08005 50
60.09262 10
71.08393 20
85.10133 20
100.1131 20
149.02455 10
279.11151 10
312.23196 20
312.2652 20
312.28311 10
312.30075 10
312.33469 20
312.36368 370
END IONS

BEGIN IONS
SCANS=4712
TITLE=312.363
MSLEVEL=2
CHARGE=1+
RTINMINUTES=19.15855
ION=[M+H-H2O]+
55.01911 10
55.05432 20
57.07044 20
59.04882 10
60.08044 50
60.08378 10
71.08512 10
86.09535 10
100.11383 20
109.10174 10
239.12462 10
254.13142 10
295.2287 10
312.2652 20
312.30164 10
312.31787 10
312.33047 10
312.36398 488
312.40356 10
END IONS

BEGIN IONS
SCANS=4724
TITLE=313.1594
MSLEVEL=2
CHARGE=1+
RTINMINUTES=17.82714
ION=[M+H]+
57.03555 10
71.08441 10
79.05444 30
91.05364 120
100.07711 10
105.03602 10
107.04933 30
107.06029 10
107.08537 10
115.05417 40
117.06943 130
117.07975 20
198.14954 20
202.07825 10
217.09978 20
225.16263 10
235.12025 10
313.16733 10
313.27609 10
END IONS

BEGIN IONS
SCANS=4727
TITLE=313.1918
MSLEVEL=2
CHARGE=1+
RTINMINUTES=8.321983
ION=[M+H]+
84.07917 20
91.05374 40
94.0649 10
98.09574 50
104.04978 20
106.06856 10
108.04166 10
117.0587 20
123.04815 10
124.05269 20
130.06448 10
137.06325 10
140.0477 10
142.06509 20
143.07281 40
144.04407 40
144.06206 10
144.08104 30
146.0612 30
148.04195 10
152.07071 20
153.06024 10
154.06512 40
155.07298 20
156.07248 10
156.0817 20
156.56758 10
157.07645 30
157.09033 10
158.0834 100
158.09831 40
162.05576 50
163.06354 10
164.0704 20
166.06564 20
167.08253 10
168.05026 20
168.08313 20
169.05095 10
169.07587 10
170.06078 50
171.06749 90
172.07513 30
172.08101 10
174.05508 10
178.08748 10
180.07825 10
180.11728 10
182.05914 50
182.0703 10
183.06824 80
183.07814 20
183.09074 20
183.10156 10
183.10738 10
184.07703 40
184.10031 10
185.0713 192
185.10745 70
186.05771 21
186.0791 619
186.09111 357
186.11188 10
186.11929 10
187.08511 10
187.09187 30
196.07677 20
197.06938 10
198.05905 20
198.09225 30
199.06337 40
199.08626 30
199.11971 20
200.07167 60
200.08589 30
201.07906 31
201.10292 639
201.84172 10
209.07924 10
209.11023 10
210.07909 10
210.09164 20
212.09242 10
213.07529 10
213.10387 100
213.1252 10
214.07275 20
214.08675 80
214.10896 20
215.08388 60
215.0937 60
216.10039 60
220.13101 10
224.09599 20
225.08365 10
225.10135 20
226.0854 20
226.09306 10
227.08321 20
227.09767 10
227.11835 120
229.09821 200
229.13281 20
230.10442 40
230.11858 20
237.10767 20
238.09105 30
239.08208 50
239.09657 10
240.07523 10
240.08823 110
240.12004 20
241.08257 20
241.09865 190
242.10608 70
242.12984 10
254.11041 20
255.07423 11
255.08833 11
255.11395 966
255.13847 54
256.12308 30
256.28156 10
257.12955 180
257.14725 20
265.13464 10
266.12686 10
270.13748 190
270.16531 20
271.14771 30
272.164 20
281.16656 10
283.14371 30
283.15265 10
285.19485 10
296.16458 20
297.16278 50
298.16855 230
298.19092 20
298.22049 10
299.17563 10
312.16144 10
313.11969 10
313.14514 30
313.19223 1388
313.22925 11
313.25696 10
END IONS

BEGIN IONS
SCANS=4731
TITLE=313.274
MSLEVEL=2
CHARGE=1+
RTINMINUTES=19.44935
ION=[M+H+NH4]+
55.05348 30
55.06279 10
57.03173 20
57.06256 10
57.06897 30
60.08083 10
69.07032 10
71.0872 20
83.04954 10
85.10175 10
91.05302 10
95.08306 10
105.07017 20
149.02411 10
170.15202 10
211.11723 10
226.14471 10
313.17059 20
313.2338 10
313.26718 20
313.28049 30
313.36661 70
END IONS

BEGIN IONS
SCANS=4733
TITLE=313.2742
MSLEVEL=2
CHARGE=1+
RTINMINUTES=19.70173
ION=[2M+H]+
55.05441 20
57.03337 20
57.06968 50
67.05345 20
69.06973 30
71.08489 30
83.08574 10
85.09853 20
91.05531 30
95.08636 30
97.09987 10
109.10193 10
133.06709 10
149.02292 30
149.0352 10
161.13719 10
170.15521 10
193.09946 10
198.14871 10
313.17123 10
313.27313 40
313.36884 70
END IONS

BEGIN IONS
SCANS=4735
TITLE=313.2744
MSLEVEL=2
CHARGE=1+
RTINMINUTES=16.01516
ION=[M+H-H2O]+
55.05408 120
57.03332 170
57.04509 22
57.06242 44
57.06927 504
67.05404 100
67.06414 20
69.06939 110
71.04817 20
71.05508 10
71.08529 258
71.09423 10
73.06326 10
79.06277 10
81.06908 90
81.07828 10
83.08579 100
85.06301 20
85.10079 130
87.04387 10
89.05918 50
91.05385 20
93.07022 20
95.08522 160
97.0651 10
97.10023 30
99.11644 30
103.07585 10
107.08601 10
109.10099 80
111.11693 10
117.09061 10
123.11602 20
137.13402 10
139.11433 10
145.12166 20
149.02257 20
152.06616 10
187.17052 10
198.1496 10
201.10278 10
219.2112 10
221.22734 20
239.23685 20
239.24718 10
257.24716 60
313.19446 10
313.21704 10
313.24774 21
313.27475 413
313.32452 10
END IONS

BEGIN IONS
SCANS=4736
TITLE=313.2744
MSLEVEL=2
CHARGE=1+
RTINMINUTES=15.62023
ION=[M+H-H2O]+
55.05406 40
57.03301 50
57.06941 192
57.07828 20
67.05466 30
69.06993 20
71.08489 140
71.09677 10
77.03853 10
81.06982 20
81.08506 20
83.08571 30
85.10011 80
85.10501 20
89.05849 10
91.05363 20
95.08473 60
97.06303 10
97.10175 10
103.07507 20
109.09965 20
109.10765 10
119.08462 10
123.11595 10
125.13365 10
137.13354 20
169.07632 10
198.15163 10
207.08157 20
208.08755 20
226.14345 10
239.23717 20
257.24985 50
257.26169 10
313.18976 10
313.22226 10
313.23853 10
313.27502 150
313.29837 30
313.30826 10
END IONS

BEGIN IONS
SCANS=4739
TITLE=313.2748
MSLEVEL=2
CHARGE=1+
RTINMINUTES=20.02269
ION=[M+H-H2O]+
55.05305 20
57.06951 40
67.05585 10
69.06773 10
71.08468 30
81.0678 10
85.10263 10
91.0528 10
105.03264 10
109.10089 10
110.68271 10
149.02299 20
170.1543 20
171.12047 10
198.14978 10
257.24652 10
313.15717 20
313.18301 10
313.23138 10
313.25616 10
313.27289 50
313.29346 10
313.35986 30
313.37103 30
END IONS

BEGIN IONS
SCANS=4741
TITLE=314.1606
MSLEVEL=2
CHARGE=1+
RTINMINUTES=6.591039
ION=[M+H]+
57.0347 10
100.11369 20
149.02251 20
163.039 70
163.04712 10
198.14668 10
223.13622 10
END IONS

BEGIN IONS
SCANS=4743
TITLE=314.1611
MSLEVEL=2
CHARGE=1+
RTINMINUTES=5.321528
ION=[M+H]+
149.0235 40
149.03214 10
193.0506 10
198.14552 10
222.06604 10
251.09251 20
END IONS

BEGIN IONS
SCANS=4744
TITLE=314.2203
MSLEVEL=2
CHARGE=2+
RTINMINUTES=7.552958
ION=[M+2H]2+
53.03826 20
55.05414 140
55.06524 20
56.05723 10
57.06944 10
67.05289 10
73.06471 30
82.06596 30
83.05019 100
83.08528 50
84.07943 10
91.5803 30
97.06443 20
100.07492 20
100.08267 10
100.09747 10
100.11158 170
101.11707 10
104.10635 10
110.0594 70
110.07385 10
110.68266 10
111.04476 90
112.05029 20
112.07265 10
115.07623 30
117.13785 10
126.09096 10
128.07147 30
128.08163 10
132.10811 10
140.06842 20
141.11465 110
143.06943 10
143.11826 10
149.02055 10
154.12416 20
155.11394 30
155.12376 20
163.03551 20
163.644 10
164.14337 20
166.15988 20
168.13759 30
182.13951 30
182.15475 240
182.1846 10
183.15797 20
199.1804 130
199.19128 20
200.18246 10
204.66548 50
209.16528 60
210.14981 190
210.16875 30
211.15363 20
213.18329 10
218.66164 50
225.16092 30
225.17551 10
226.19205 10
227.17522 30
227.19548 10
228.1649 10
242.17429 10
244.20195 10
259.20261 20
291.24615 10
308.241 20
309.21994 40
309.25302 30
310.22058 10
END IONS

BEGIN IONS
SCANS=4748
TITLE=314.2802
MSLEVEL=2
CHARGE=1+
RTINMINUTES=25.81288
ION=[M+H]+
55.04756 10
55.05352 50
55.0623 20
57.06942 10
71.08563 10
71.09122 10
82.06459 10
83.08476 20
88.11186 40
89.05807 20
90.97629 10
100.11161 130
101.11388 20
103.03809 20
111.04329 30
115.07614 10
139.08607 10
152.14485 10
156.13708 10
170.15405 140
170.19438 10
180.13776 10
182.15286 20
198.14886 160
198.16615 10
199.18217 10
204.66438 10
209.16563 60
210.14815 20
211.1552 20
227.17513 20
227.18771 10
296.27209 30
314.24625 20
314.26291 30
314.28223 180
314.31805 10
314.34256 20
END IONS

BEGIN IONS
SCANS=4784
TITLE=315.1602
MSLEVEL=2
CHARGE=1+
RTINMINUTES=6.690133
ION=[M+H-H2O]+
81.07289 10
85.02831 30
105.07087 10
117.06813 10
119.08319 10
128.06421 20
129.07088 20
131.05049 10
131.08087 10
131.08527 30
131.09209 10
133.10133 10
141.07018 20
142.07864 20
143.08488 50
144.09438 10
145.06815 10
145.10208 50
149.06084 10
152.06372 20
153.07074 30
154.07922 40
155.08598 40
156.0605 10
156.09277 40
156.10512 10
157.06483 30
157.1015 40
158.09174 10
159.04439 110
159.05357 10
159.06168 20
159.11807 10
164.0609 10
165.07053 50
165.08334 10
166.07886 20
167.08487 10
167.09669 10
168.05835 10
169.06531 10
169.10081 40
170.11272 10
171.08051 20
171.11726 30
171.12656 10
172.12495 10
173.1319 10
178.08028 10
179.08778 10
180.09483 20
181.07065 10
181.10139 20
181.1075 10
182.07268 20
183.08147 30
185.05911 50
185.0974 40
186.10414 10
187.10983 20
189.09145 20
194.11105 10
195.11771 20
195.12512 10
197.05836 30
197.09714 30
198.06728 20
199.07588 30
199.11298 80
199.12335 20
207.09264 10
208.45784 10
211.07271 10
211.11127 10
213.13307 20
214.10121 20
215.07184 20
217.12138 20
217.13718 10
223.11465 60
223.12514 10
225.09258 90
225.11293 30
226.10144 20
227.07155 80
229.12326 30
231.14056 40
240.1205 10
241.08742 20
241.12398 110
257.10587 10
257.11896 80
283.13211 20
315.15768 10
315.18124 10
315.25009 10
END IONS

BEGIN IONS
SCANS=4785
TITLE=315.1604
MSLEVEL=2
CHARGE=1+
RTINMINUTES=6.434025
ION=[M+H-H2O]+
55.05396 10
59.01256 10
68.9966 30
85.02801 20
85.03379 10
91.05461 10
97.02612 10
99.04179 10
105.06921 20
115.05386 20
119.08605 10
127.05558 10
128.06058 30
129.06923 20
131.05141 10
131.08553 30
133.09894 20
135.04562 10
141.06956 40
142.07663 30
143.04851 10
143.08485 50
144.0947 10
145.06479 10
145.10101 40
145.11662 20
149.05965 10
152.06343 10
153.06953 40
154.07742 20
155.08565 20
156.09412 20
157.0649 40
157.10056 20
158.10703 20
159.04507 80
165.07047 60
166.07854 20
167.08424 40
169.06625 20
169.10095 40
169.11748 10
170.07378 10
171.08015 10
171.10086 10
171.11621 30
173.09743 10
178.07788 10
179.08658 30
180.09213 40
181.0649 20
181.07166 10
181.10208 30
182.07008 10
182.10313 10
183.08438 20
184.08774 30
185.06064 40
185.09518 40
185.11308 10
190.07681 10
195.08696 10
195.11761 40
197.06166 30
197.08276 10
197.09566 50
197.13005 10
198.04031 10
198.06769 20
198.10448 20
199.0751 30
199.08183 30
199.11205 100
205.10178 20
207.08562 10
208.08847 10
211.07715 30
212.08401 10
213.13216 20
214.09602 10
215.07153 10
215.08351 10
217.1217 10
223.11401 50
225.07651 10
225.09164 60
225.11018 10
226.09767 30
227.06967 70
227.08353 10
229.12244 40
231.14359 20
237.12064 10
241.09918 10
241.12277 150
241.14468 10
247.10901 10
250.09566 10
255.13652 30
255.14372 10
257.11966 120
257.14465 10
273.15344 10
283.12177 10
283.1319 20
283.1366 10
END IONS

BEGIN IONS
SCANS=4787
TITLE=315.1755
MSLEVEL=2
CHARGE=1+
RTINMINUTES=18.20046
ION=[M+H]+
57.06867 10
65.03816 60
90.7618 10
90.97487 12
91.04525 47
91.05413 1306
91.2569 10
91.50422 10
93.07032 20
105.03417 10
107.04782 10
115.0545 140
116.06235 23
116.68296 10
117.06975 2408
117.67838 10
118.16936 10
141.06831 10
142.10544 10
145.10368 10
193.10202 30
210.16975 10
211.15558 10
255.25323 10
315.17282 10
END IONS

BEGIN IONS
SCANS=4790
TITLE=315.1944
MSLEVEL=2
CHARGE=1+
RTINMINUTES=13.32772
ION=[2M+H]+
55.0554 10
57.03304 50
67.05396 10
71.08612 10
79.05247 20
85.08097 10
91.05518 20
105.06873 20
107.0901 10
109.06509 10
109.10012 20
117.07012 20
118.06902 10
121.06434 20
128.06148 10
129.06865 20
129.07928 10
131.08723 10
131.10008 10
133.10185 10
141.07104 20
143.08441 20
145.10071 20
149.09628 10
153.06725 10
154.07994 20
155.06879 10
155.08693 30
157.10228 20
159.08041 20
165.06857 10
166.07753 10
166.08804 10
167.08655 10
171.11513 10
178.07883 20
181.10246 20
183.11948 20
185.09599 10
187.10857 10
193.10159 10
195.1169 20
199.11423 10
207.11736 10
213.12825 10
223.14867 10
255.15062 10
283.14246 10
297.18268 20
297.20538 10
297.21945 10
315.19708 50
315.21591 10
END IONS

BEGIN IONS
SCANS=4794
TITLE=315.2287
MSLEVEL=2
CHARGE=1+
RTINMINUTES=6.196617
ION=[M+H]+
81.06887 20
82.03413 10
84.07852 10
95.08526 30
102.05472 10
114.05536 10
137.13351 30
146.0815 20
147.0799 10
154.16013 100
162.08044 10
174.07697 10
224.16669 10
238.18217 10
298.20013 30
298.21173 10
315.23102 20
END IONS

BEGIN IONS
SCANS=4795
TITLE=315.2325
MSLEVEL=2
CHARGE=1+
RTINMINUTES=17.60561
ION=[M+H-H2O]+
55.01813 20
55.0535 40
57.0702 10
59.04833 20
65.0399 10
67.04729 20
67.05439 60
67.06082 10
69.03165 10
69.06935 30
71.0822 20
73.06476 20
77.0382 30
79.05364 80
81.06964 80
81.08015 10
83.04803 10
83.08571 20
85.06471 10
87.08125 10
91.05376 140
93.06961 90
95.08577 20
99.04341 10
99.07947 10
103.05361 10
105.06888 90
107.08467 60
109.10168 20
115.05263 40
115.06049 20
116.06072 20
117.06962 182
119.0863 80
121.10163 30
121.11139 10
123.08379 10
123.11632 30
128.0647 20
129.06972 70
130.07698 20
131.08543 120
131.09779 10
133.1006 50
133.11121 30
135.11679 40
137.09402 10
141.07056 30
142.07681 20
143.08548 80
144.09093 20
144.09483 20
145.10123 200
147.08269 20
147.11694 40
149.09843 10
149.13129 20
151.11031 20
152.06082 20
153.06947 20
153.09052 10
154.07771 10
155.06299 10
155.08614 40
155.10706 20
156.09152 20
157.10114 60
159.07964 10
159.1165 200
161.09665 20
161.1364 20
163.11224 30
165.06929 20
166.08138 20
167.08458 60
168.0919 10
169.10043 40
171.11708 70
172.12784 10
173.09335 10
173.10257 20
173.12303 10
173.13249 100
173.15189 20
175.11063 40
175.15012 30
175.15784 10
179.14742 10
181.10104 30
183.11751 40
183.13565 10
185.09647 20
185.13405 80
186.14433 10
187.11166 30
187.13638 10
187.14885 60
189.12488 10
195.11713 60
196.1313 10
197.1322 20
199.11052 30
199.14874 40
200.15311 10
201.12515 20
201.13643 20
201.16176 20
203.14659 10
207.14381 10
208.12547 10
209.13449 30
209.16331 10
211.1514 10
213.12688 40
213.16634 30
215.14658 10
217.12341 10
219.1405 20
221.15656 10
223.14751 50
223.16943 20
227.14114 30
227.18007 10
229.15887 10
233.15376 30
235.16591 10
237.16696 30
237.18765 10
239.17867 30
241.15665 20
241.1972 60
241.21194 10
249.18803 10
255.17416 40
255.20917 20
259.16544 20
265.19568 60
273.16635 10
273.18509 10
283.20624 120
287.19849 10
287.21146 10
315.19904 10
315.23364 210
315.25357 40
315.26245 10
315.34039 10
315.34943 10
END IONS

BEGIN IONS
SCANS=4809
TITLE=315.2538
MSLEVEL=2
CHARGE=1+
RTINMINUTES=25.07909
ION=[M+H]+
55.05354 30
57.07005 10
69.06863 10
71.09176 10
81.07061 10
83.08462 10
95.08623 20
97.06375 10
100.07694 10
100.11064 10
121.11154 10
139.11058 20
182.15657 10
185.11961 10
198.14777 10
227.1765 10
297.22318 10
315.17941 40
END IONS

BEGIN IONS
SCANS=4810
TITLE=315.254
MSLEVEL=2
CHARGE=1+
RTINMINUTES=24.93587
ION=[M+H]+
57.06854 10
71.08485 10
93.06809 10
100.11125 30
105.0332 10
111.04704 10
139.11176 10
149.06206 10
171.15791 10
182.15268 10
198.14912 10
199.1812 20
315.07703 10
315.17166 30
315.18399 40
315.19983 10
315.23828 10
315.28629 10
END IONS

BEGIN IONS
SCANS=4816
TITLE=316.1401
MSLEVEL=2
CHARGE=1+
RTINMINUTES=5.0337
ION=[M+NH4]+
65.03806 30
89.05973 90
93.03409 50
93.03991 10
121.02816 80
121.04235 10
121.04754 10
148.54234 10
149.00108 10
149.02383 2081
149.04781 11
192.43222 10
193.03297 10
193.05063 320
193.06361 30
198.14563 10
237.07927 20
237.08739 10
281.10504 40
281.12668 10
END IONS

BEGIN IONS
SCANS=4825
TITLE=316.2853
MSLEVEL=2
CHARGE=1+
RTINMINUTES=15.06346
ION=[M+H]+
55.04111 10
55.05413 20
57.06962 132
67.05402 20
68.04958 20
68.05737 10
69.06867 50
69.82461 10
70.05549 20
70.06461 349
70.85862 10
71.08541 70
71.09422 10
73.02705 10
77.03767 10
80.05867 10
81.06958 40
85.10113 30
88.07522 679
88.08763 36
93.06993 10
95.08583 20
106.08609 1140
106.10129 23
111.11734 10
116.07182 20
123.08203 10
134.08115 10
143.08337 10
198.14917 10
211.20512 10
243.11401 20
254.25089 10
255.11531 10
255.19031 10
255.23259 351
255.25887 20
298.13736 20
298.27573 110
298.30222 10
316.21228 20
316.22437 10
316.28601 120
316.30725 30
316.7146 10
END IONS

BEGIN IONS
SCANS=4832
TITLE=317.1158
MSLEVEL=2
CHARGE=1+
RTINMINUTES=16.91504
ION=[M+H]+
67.05379 20
69.06988 10
81.06921 10
117.0711 20
123.08052 10
124.12101 10
131.08554 10
135.08029 10
317.12207 10
317.22476 10
END IONS

BEGIN IONS
SCANS=4835
TITLE=317.1657
MSLEVEL=2
CHARGE=1+
RTINMINUTES=15.33172
ION=[M+H]+
55.0177 10
55.05389 20
57.03419 10
67.05459 20
69.06867 30
77.04348 10
79.05326 50
79.06511 10
81.03441 20
81.07107 30
91.05275 40
91.05922 20
93.06342 10
93.06971 40
95.08562 40
103.05625 10
105.07045 60
105.07877 10
106.06413 10
107.04828 20
107.07479 10
107.08561 20
109.09982 10
117.06752 10
119.08647 20
121.06771 20
129.06792 20
131.08528 20
133.06615 20
135.117 10
139.05208 20
139.05589 10
140.04982 10
141.07141 10
143.07564 10
143.08398 20
143.09145 10
144.08205 10
145.10066 10
147.08116 20
152.0619 10
157.1003 10
164.05101 10
166.06593 40
166.07622 10
167.06148 10
167.07362 220
168.08044 50
168.09862 10
169.10114 10
171.11664 20
172.08575 10
173.09303 10
174.0918 10
175.14954 30
179.0751 30
180.08215 40
180.09337 10
182.09578 40
183.10368 10
183.11848 10
187.14346 10
192.08253 10
192.10516 10
193.0775 10
193.08922 20
194.09636 10
195.06941 170
195.0874 10
196.06358 10
196.0768 90
198.08873 10
201.16495 20
209.38121 10
209.3945 10
210.05408 10
210.06786 21
210.09241 1220
211.08119 10
211.09966 253
225.10516 20
226.11295 10
243.15932 30
268.09854 10
269.11017 50
269.11929 10
270.11542 30
271.20908 10
273.13193 10
281.18805 10
282.11304 20
283.12662 30
285.10022 21
285.14044 475
285.17728 10
285.18805 10
286.11047 10
286.12039 10
286.14792 190
286.17297 10
289.1712 30
289.18362 20
299.15335 50
299.16226 10
299.19641 10
299.20804 20
301.11008 10
301.13568 80
302.14209 30
302.15182 10
317.16638 120
317.19434 20
317.22067 20
END IONS

BEGIN IONS
SCANS=4836
TITLE=317.1861
MSLEVEL=2
CHARGE=1+
RTINMINUTES=21.37488
ION=[M+H+NH4]+
93.06938 20
97.10276 20
107.08697 10
121.10251 10
159.11546 10
170.15396 10
199.13518 10
243.16338 10
249.10367 10
271.15289 10
317.13434 10
317.19107 10
317.20834 10
END IONS

BEGIN IONS
SCANS=4838
TITLE=317.2119
MSLEVEL=2
CHARGE=1+
RTINMINUTES=12.06333
ION=[M+NH4]+
55.01846 10
55.05374 20
57.07139 10
65.03953 10
67.05323 40
69.06979 20
71.05299 10
72.04342 10
77.03715 20
79.05356 30
81.06869 40
83.08461 10
91.05425 10
93.06871 40
95.04766 20
95.08547 30
105.06951 30
107.04964 20
107.0864 30
109.0641 10
109.10169 40
117.06878 20
119.08523 40
121.09909 10
123.08046 10
129.07289 10
130.07549 10
131.08664 20
133.06651 10
133.10361 20
135.07982 20
137.09773 20
141.06958 30
143.08553 20
145.09901 30
147.08342 20
149.09564 10
151.07581 40
153.05397 10
155.0853 10
156.09229 10
157.10188 10
159.13664 10
161.09624 20
163.07466 10
163.1105 10
165.09013 20
166.07877 20
169.10306 20
170.10796 10
171.11862 20
173.13095 10
183.11916 10
185.09552 20
185.13139 10
187.11482 10
189.12904 20
197.13255 20
199.11787 20
201.16158 10
207.14024 10
213.12823 10
235.14568 10
237.15005 10
239.144 10
239.18028 20
245.15831 10
271.20319 10
281.19357 20
299.20517 20
317.14914 10
317.17188 10
317.21054 10
END IONS

BEGIN IONS
SCANS=4839
TITLE=317.212
MSLEVEL=2
CHARGE=1+
RTINMINUTES=14.65583
ION=[M+H]+
51.02498 10
53.03632 20
55.01727 80
55.02331 10
55.05403 190
56.84948 10
56.85277 11
57.03304 829
57.04626 11
57.07012 24
59.04709 10
59.05009 30
65.03811 40
67.0538 246
69.03266 20
69.06965 70
71.04875 40
77.03875 80
77.04482 10
79.05372 394
79.06425 21
80.06231 10
81.03369 10
81.06956 296
83.04807 50
83.08518 20
83.09728 10
85.02851 30
85.06447 172
85.07463 20
90.75249 11
91.05382 874
91.07403 11
93.06007 10
93.06962 269
94.04255 10
95.0485 40
95.05584 10
95.08513 140
95.0983 10
97.06455 180
97.07563 10
97.09574 10
99.04283 10
99.0795 60
101.05901 10
103.05479 20
104.0609 20
105.03356 10
105.04245 10
105.06932 311
107.04928 30
107.08512 120
109.06459 174
109.08156 10
109.10046 20
111.06891 10
111.08026 120
113.05901 10
113.09591 10
115.05416 120
116.06333 31
117.06969 434
117.08706 11
119.04958 10
119.07281 20
119.08515 184
119.09821 10
121.06543 20
121.10126 80
123.07992 70
125.05835 10
125.09716 20
127.05618 40
127.06711 10
127.64588 10
128.04573 10
128.06168 222
128.07187 20
129.05946 21
129.06998 327
130.07883 60
131.06604 11
131.08554 431
131.099 20
133.06589 30
133.10118 120
135.08089 80
135.09351 10
135.11743 20
137.09676 60
137.10709 10
139.07397 10
140.60855 10
141.05521 21
141.06985 636
142.07693 130
143.08588 498
144.09344 40
144.62202 10
145.06544 40
145.10089 280
146.07271 10
147.0806 60
147.09196 20
147.1171 80
147.12505 10
149.09625 110
149.13449 20
150.10321 10
151.07536 10
151.10806 10
151.11441 20
152.06235 70
153.06973 90
153.08473 10
154.07887 60
155.0686 10
155.08549 352
155.10292 20
155.11372 10
156.09473 50
157.10107 190
159.08101 60
159.11697 160
159.12961 30
161.09644 130
161.13277 20
163.05882 10
163.07643 10
163.1133 60
165.06979 110
165.08447 20
165.09161 30
165.09891 10
166.07835 120
167.06589 10
167.08545 170
167.1068 10
168.0936 80
168.10703 10
169.08237 10
169.08701 10
169.10141 150
169.12151 20
170.10988 20
171.08051 10
171.11681 100
172.0909 10
172.12637 10
173.09619 60
173.13358 40
175.11012 70
175.14532 20
176.11534 10
176.46021 10
177.09317 20
177.1272 30
178.07719 40
178.08746 10
179.0864 60
179.10208 10
180.09357 30
181.10136 220
182.11014 40
183.08549 10
183.11734 311
184.08421 10
184.12576 10
185.09631 40
185.13232 160
186.1066 10
187.11266 50
187.12927 10
187.14713 40
189.06972 10
189.12952 20
190.13876 10
191.08849 10
192.09254 20
193.10149 50
193.11687 10
193.1265 10
194.10678 10
195.11873 70
195.13692 10
196.12729 10
197.09801 10
197.10963 10
197.13293 200
197.15018 10
199.10678 10
199.11311 40
199.14755 90
199.15767 10
201.12753 50
201.14325 10
201.16425 10
201.94595 10
203.14291 30
203.15298 10
205.10124 30
205.11571 10
206.10899 10
207.11517 40
208.1266 20
209.09602 10
209.13164 160
210.14178 10
211.11243 20
211.12646 20
211.14713 30
213.11832 10
213.13023 30
213.17232 10
215.14291 100
215.17339 10
219.11745 10
219.13573 20
219.13985 10
221.13255 30
222.1418 30
223.11407 10
223.14754 20
224.15604 20
225.12862 10
225.16364 70
227.14313 100
233.15483 40
234.13626 20
234.14362 10
235.15001 30
237.1655 10
239.1445 20
239.18102 20
241.15996 20
243.14151 10
243.17517 60
245.15456 110
251.16454 20
253.15553 10
253.19337 20
261.18985 10
263.17953 20
281.19 30
299.1713 20
299.19818 30
299.21066 10
317.20087 10
317.21408 40
END IONS

BEGIN IONS
SCANS=4844
TITLE=317.2126
MSLEVEL=2
CHARGE=1+
RTINMINUTES=8.805461
ION=[M+H-H2O]+
55.0158 10
57.03283 10
69.07111 10
81.07007 20
91.05321 20
93.06727 10
97.06539 10
105.06923 10
117.0675 10
119.08578 10
129.06924 20
131.08427 10
141.07138 20
142.08295 10
143.08444 10
145.06436 10
145.10075 10
147.08072 20
153.07036 10
155.08655 10
157.11082 10
159.08191 10
159.12633 10
167.08124 10
169.09978 20
185.09319 10
185.13136 10
187.1162 10
201.12827 10
203.14667 10
225.12962 10
299.19949 10
317.14728 10
317.18304 20
317.19635 10
317.22 10
END IONS

BEGIN IONS
SCANS=4845
TITLE=317.2126
MSLEVEL=2
CHARGE=1+
RTINMINUTES=15.68982
ION=[2M+H]+
51.02213 20
53.03769 50
55.01802 180
55.05418 90
55.06428 10
57.07007 10
65.03918 40
67.05371 277
69.03337 30
69.06875 50
69.07453 10
71.04811 110
77.03777 110
77.04544 11
79.04198 10
79.05398 260
81.03342 50
81.04217 10
81.06994 170
81.0786 10
83.04787 50
83.08513 30
85.06398 30
86.74884 11
87.04397 443
87.05777 20
91.05371 503
91.06479 21
93.06991 160
93.07871 10
95.04888 10
95.08536 182
95.09565 11
97.06484 459
97.09987 11
99.04289 40
99.04861 10
103.05298 30
105.03126 20
105.03579 10
105.06947 268
107.04899 110
107.08578 110
109.06477 20
109.10111 30
111.07899 50
113.0601 70
115.02863 10
115.03945 140
115.0533 70
116.06025 20
116.06591 10
116.69459 10
117.07015 214
117.08447 20
118.07871 10
119.04807 20
119.08579 170
120.05519 10
120.70298 10
121.06347 40
121.1018 40
123.08057 170
123.09224 20
123.11692 40
125.06069 90
125.06965 20
125.09619 10
127.05446 20
128.06227 60
129.07039 121
130.07794 30
130.66692 10
131.04774 20
131.06924 21
131.08508 266
133.06543 60
133.10136 60
135.08165 30
135.11797 20
137.09712 10
139.07706 20
141.0697 150
141.08476 10
142.07822 60
143.04753 10
143.08571 150
144.0545 10
144.0937 10
145.06456 30
145.10103 210
145.1158 10
146.10992 10
147.08057 60
147.11836 40
148.0845 10
149.06142 10
149.09569 250
149.12434 10
149.13509 20
151.05487 10
151.0757 60
153.07036 40
153.09201 10
154.07735 40
155.08562 130
156.09232 40
156.58618 10
157.06676 10
157.1015 130
158.10849 20
158.11736 10
159.08058 30
159.10773 10
159.1167 130
161.09698 60
161.13435 70
162.10777 10
163.07228 10
163.1134 10
165.07069 30
165.08273 10
166.07787 20
167.06909 20
167.08681 50
168.09392 20
169.08791 10
169.10181 120
170.11067 10
171.08223 20
171.11835 60
172.12563 20
173.0956 50
173.1338 30
174.10529 10
175.11206 50
175.12126 10
175.15218 30
177.0799 10
177.09116 80
178.07964 20
179.08533 60
179.11339 20
181.08569 10
181.10149 40
181.11659 10
182.11034 10
183.07945 10
183.11739 70
183.13316 10
183.1413 10
184.08517 10
185.09697 30
185.13304 60
185.14627 10
186.10756 10
187.11102 30
187.13232 10
187.14832 240
189.09241 30
189.12665 20
191.08804 10
191.11838 10
191.14449 10
192.09479 20
193.10103 30
195.11668 20
196.12386 20
197.09615 20
197.11391 10
197.13245 20
199.10777 10
199.11385 10
199.1409 10
199.14961 20
201.08817 10
201.09312 20
201.12724 40
201.16444 50
202.1312 10
202.13918 10
203.10503 20
203.11716 20
203.14569 20
203.17882 30
205.10284 10
205.12112 10
206.10979 20
207.10284 10
207.11778 20
207.12927 10
209.13193 30
210.09106 20
210.13805 10
211.09962 20
211.11223 30
211.13271 10
211.14813 40
213.1283 10
213.17299 10
215.11002 20
215.14363 20
217.12544 20
217.15874 20
217.16869 10
220.12512 10
221.13326 20
221.15637 10
223.14989 10
224.15453 10
225.13037 10
226.13615 10
229.12108 10
229.13112 20
229.16055 20
230.1302 20
231.13924 10
233.1561 10
235.14464 20
237.16226 30
238.13501 10
239.14484 20
239.18013 40
243.13937 20
243.16573 10
243.17368 10
245.15491 20
245.16191 10
251.16248 10
253.158 20
253.19536 20
253.20622 10
255.1743 10
257.19012 10
263.17661 10
263.18347 20
271.16846 20
271.20935 20
281.19467 20
299.20187 90
299.21814 10
317.16559 10
317.17648 10
317.21265 50
317.24191 20
317.29736 10
END IONS

BEGIN IONS
SCANS=4857
TITLE=317.2852
MSLEVEL=2
CHARGE=1+
RTINMINUTES=18.92442
ION=[M+H-H2O]+
55.05859 10
67.05375 10
79.05354 20
91.0534 20
93.06851 20
107.08482 10
119.0887 10
121.09966 10
131.08257 10
135.12115 10
149.13492 10
218.0359 20
243.15968 10
299.27197 10
317.13644 10
317.18188 10
317.19235 10
317.28806 20
END IONS

BEGIN IONS
SCANS=4875
TITLE=318.3007
MSLEVEL=2
CHARGE=1+
RTINMINUTES=10.60772
ION=[M+H]+
55.05366 10
57.06983 70
58.0655 10
65.0387 10
70.06473 110
71.0831 20
72.0462 10
77.03953 10
80.05646 10
81.06824 10
84.08071 20
85.06591 10
85.0998 20
88.06694 10
88.07625 50
106.08766 20
114.0788 10
114.09243 20
114.09879 20
118.08659 20
119.08758 10
121.0281 10
121.06259 10
132.1021 150
133.02904 20
135.04285 10
143.08411 10
148.12083 10
149.02386 200
150.11259 130
163.03937 100
167.10567 20
173.13026 10
174.10052 10
181.04994 10
183.13573 10
242.24796 20
256.26398 20
272.26056 10
274.27399 90
300.21283 10
300.2933 10
317.24268 11
317.25275 10
318.20874 10
318.22894 10
318.25137 11
318.26367 20
318.30234 579
END IONS

BEGIN IONS
SCANS=4880
TITLE=318.9382
MSLEVEL=2
CHARGE=1+
RTINMINUTES=1.149522
ION=[M+H]+
80.94744 11
84.96061 21
90.96779 21
90.9767 605
150.95921 10
154.96741 30
164.9194 10
178.9528 20
194.94746 10
198.93979 60
202.97861 10
204.95766 110
204.96542 30
204.97124 30
222.94246 20
222.96181 10
240.95715 10
250.95142 20
254.89072 30
254.92638 10
259.01895 10
282.9165 10
END IONS

BEGIN IONS
SCANS=4882
TITLE=319.0797
MSLEVEL=2
CHARGE=1+
RTINMINUTES=15.36482
ION=[M+H]+
67.05468 10
77.03719 10
79.05456 20
83.08501 20
91.05071 10
91.05439 10
99.04586 10
99.05398 10
103.05483 10
105.07223 10
107.08427 20
111.04233 20
119.08518 10
127.05338 130
133.10165 10
137.0945 10
143.04825 20
145.09921 10
147.11354 20
149.0948 10
155.06062 20
159.12161 10
169.10023 10
175.14618 30
181.10532 10
187.14876 10
191.0172 30
255.17632 10
287.14633 10
301.23184 10
319.07904 20
319.1871 20
319.23032 20
END IONS

BEGIN IONS
SCANS=4883
TITLE=319.08
MSLEVEL=2
CHARGE=1+
RTINMINUTES=15.84455
ION=[M+H]+
57.0703 30
91.05416 30
95.04859 10
97.06512 10
99.05594 20
103.05359 10
105.06775 20
127.03554 10
127.05438 100
128.06154 20
129.06934 10
131.08772 20
143.04922 10
143.08524 10
145.06467 20
155.05899 30
155.06422 10
155.08711 10
165.07108 10
167.0851 10
191.01924 20
191.02933 10
195.11839 20
319.07663 20
319.09305 10
319.22159 10
END IONS

BEGIN IONS
SCANS=4896
TITLE=319.1758
MSLEVEL=2
CHARGE=1+
RTINMINUTES=13.33302
ION=[M+H]+
57.03216 20
57.06887 40
59.01239 10
68.99763 40
69.00361 10
77.04257 10
87.00751 20
87.01833 10
87.04499 10
95.08535 10
101.02279 70
101.03079 10
105.07133 20
111.00752 130
111.04309 10
119.08241 10
125.09714 10
129.00375 10
129.01813 235
131.08823 10
139.00262 110
139.01183 30
142.05148 20
143.03439 90
145.10353 10
147.08406 10
147.11501 10
157.01311 20
158.06285 10
165.07069 10
169.12613 10
171.03271 20
185.08084 180
186.05469 10
190.08035 10
217.10596 10
218.08603 10
226.14272 10
301.17169 20
319.23053 10
END IONS

BEGIN IONS
SCANS=4901
TITLE=319.1915
MSLEVEL=2
CHARGE=1+
RTINMINUTES=11.95621
ION=[M+H]+
55.01873 30
55.05292 50
55.05679 10
59.04929 10
65.03725 10
67.05508 40
69.03286 30
69.06953 20
69.07362 10
71.04908 10
77.03857 90
77.04576 10
79.05377 60
81.06963 50
81.08291 10
83.04832 20
83.05463 10
83.08942 10
91.05348 211
93.03404 10
93.06965 140
94.0417 20
95.04948 30
95.0851 40
97.0646 20
103.055 20
103.06448 10
105.06978 172
107.04829 40
107.08505 60
109.06465 202
109.09869 10
115.05281 20
117.0703 50
119.04777 20
119.08588 222
121.06444 170
121.10093 130
121.11091 20
121.13329 10
122.07358 80
125.09438 30
125.10175 20
127.05448 20
128.064 40
129.07057 30
130.07645 20
131.07547 10
131.08554 50
132.09071 20
133.06561 30
133.07764 10
133.10069 60
135.08028 50
135.09201 10
137.05934 20
137.09502 40
139.07767 10
139.09212 10
139.1106 20
141.06979 90
142.07854 100
143.08551 140
143.10297 10
144.06419 10
144.09343 20
145.06676 20
145.10118 120
145.1161 20
146.07217 10
146.10919 10
147.08154 50
147.10027 10
147.1167 60
149.08347 20
149.09615 352
152.06013 20
153.07057 90
154.07787 30
155.07034 10
155.08611 110
156.06989 10
156.09386 140
157.06664 10
157.10042 180
157.11465 30
158.07423 10
158.10941 60
159.08018 20
159.08893 10
159.11674 70
160.08859 30
160.09666 10
161.0956 60
161.13194 10
163.07523 10
163.11339 10
165.0694 80
165.08392 10
166.07875 10
167.08575 90
168.0945 80
169.10127 80
170.11169 20
171.08232 10
171.11668 70
171.12971 10
172.08894 20
172.12448 10
173.09669 40
173.13361 100
173.14558 30
175.07372 30
175.11189 130
175.12946 10
176.119 30
177.07637 10
177.09131 40
178.07787 40
179.08557 60
181.10147 30
182.10966 30
183.08109 10
183.11661 100
183.13623 20
184.09096 10
184.1236 40
185.09573 70
185.13199 10
186.10391 40
187.10426 10
187.14799 20
188.11707 10
189.10172 10
189.12486 20
190.13246 20
191.14275 30
193.10199 70
194.10869 10
195.11455 20
195.12207 20
195.12682 10
197.09441 20
197.13388 30
197.14685 10
198.10728 10
198.14154 30
199.1132 30
199.14679 20
200.12132 10
201.12823 60
201.14523 10
203.06949 10
203.10719 30
203.11749 10
207.11774 20
208.12526 60
208.13651 10
211.11031 10
211.15157 20
212.11838 10
212.16 10
213.16345 50
215.14001 20
216.15599 10
217.1189 10
217.15799 20
223.15025 30
223.15965 20
226.13628 30
231.17242 10
241.12839 10
241.14268 20
241.15919 200
241.17027 20
241.17615 20
241.18478 10
243.17111 10
259.16925 50
259.18048 10
319.19064 10
END IONS

BEGIN IONS
SCANS=4905
TITLE=319.2126
MSLEVEL=2
CHARGE=1+
RTINMINUTES=14.70151
ION=[2M+Na]+
53.03652 20
55.01671 50
55.05354 491
55.06346 11
56.88611 11
57.06915 871
58.03622 20
59.0496 30
65.03741 10
67.05264 20
67.05751 20
68.05611 10
69.06799 20
73.02881 20
77.03767 10
77.04215 10
79.05394 30
80.05137 10
81.06923 40
82.07151 10
83.08576 110
84.08641 10
91.05357 40
92.05764 30
93.06865 40
99.04371 171
101.02249 41
101.09586 500
103.0546 10
105.06933 30
107.08366 10
108.08934 20
109.064 10
110.06499 10
117.06948 50
117.07735 10
117.08397 10
118.07279 30
118.08443 10
119.08456 20
120.0904 10
121.10179 10
122.10329 20
128.06136 20
129.06609 20
130.07304 20
131.08569 20
132.08907 30
133.0928 20
134.10445 20
141.07603 10
142.07468 20
143.08128 10
143.08643 10
144.08882 20
145.04918 30
145.06734 10
145.09982 20
146.1042 30
147.0804 10
147.11691 10
148.12444 10
149.09801 10
155.08644 10
157.10495 10
158.07033 10
158.10678 30
159.11848 20
160.12219 20
161.13152 10
166.07146 10
166.08131 10
168.09448 10
169.09236 10
170.10582 10
171.11497 20
173.13188 20
174.13629 40
183.11072 10
183.12038 10
200.1162 10
201.11653 10
204.11865 10
213.12582 10
242.16544 10
245.1394 80
246.16348 10
257.09406 10
259.14514 20
319.14313 10
319.22061 20
319.23978 10
END IONS

BEGIN IONS
SCANS=4906
TITLE=319.2254
MSLEVEL=2
CHARGE=1+
RTINMINUTES=16.9765
ION=[2M+3H2O+2H]+
57.07 10
69.07069 10
95.08446 10
107.08586 10
319.15121 10
319.16507 30
319.22784 200
319.24973 20
319.31021 10
END IONS

BEGIN IONS
SCANS=4913
TITLE=319.2597
MSLEVEL=2
CHARGE=1+
RTINMINUTES=15.68982
ION=[M+H]+
55.01749 10
56.01279 321
56.02418 10
57.03323 11
57.06943 1022
58.06478 20
67.05376 10
69.03678 10
77.03999 10
79.05345 20
81.06958 20
82.0737 10
87.04464 10
87.08078 50
91.05329 10
92.06061 10
93.07034 20
97.06398 20
99.055 1001
99.06802 22
105.06978 10
107.08852 10
116.10762 30
117.06918 10
118.0718 10
119.08481 10
121.1036 10
124.08287 10
127.0359 10
129.07059 10
133.10185 10
143.08447 10
145.1019 10
147.11954 10
149.1293 10
151.10754 10
157.05074 10
159.11507 10
189.15587 10
227.1579 10
301.21439 10
319.13708 20
319.18912 20
319.22824 10
END IONS

BEGIN IONS
SCANS=4917
TITLE=319.2853
MSLEVEL=2
CHARGE=1+
RTINMINUTES=18.08627
ION=[M+H+NH4]+
55.05304 30
57.06927 70
65.03924 10
67.05401 160
69.06901 40
69.07459 20
71.0488 20
71.08389 40
71.08992 10
77.03677 10
79.05337 40
81.06939 120
81.07889 20
83.08559 30
85.09595 10
85.10144 40
89.05959 120
92.05632 20
93.07 30
95.08531 140
95.0961 10
97.10148 30
105.06919 20
105.07751 10
107.0694 10
107.08485 60
109.10074 90
111.11412 10
113.09594 10
117.06956 20
119.08422 40
121.09923 20
123.07839 10
123.11691 30
133.077 10
133.08641 10
133.10432 20
135.11627 10
137.09502 30
137.13255 10
147.11691 40
147.12476 10
149.10921 10
149.13121 20
151.09483 20
151.14844 10
155.06992 10
158.10497 10
159.11333 10
161.13316 10
165.16476 20
172.1244 10
189.15936 10
193.19431 10
205.20786 10
207.2093 20
221.18756 10
221.19818 10
235.20337 10
237.22449 10
263.24088 20
301.28958 40
301.30109 10
319.14493 10
319.22333 10
319.30188 150
END IONS

BEGIN IONS
SCANS=4922
TITLE=319.3008
MSLEVEL=2
CHARGE=1+
RTINMINUTES=17.70483
ION=[M+H-H2O]+
55.0533 30
67.05442 70
69.06944 20
79.05295 20
79.06414 10
81.06974 170
81.08198 10
89.06049 20
91.05565 20
95.08478 120
95.09536 10
97.10032 10
99.04339 10
105.06992 20
107.08395 10
109.10064 50
109.11413 10
119.08555 20
121.10494 10
123.11586 10
133.10646 10
135.11513 10
149.13356 10
161.13387 10
163.14626 10
173.13219 10
174.12804 10
174.13948 10
175.14902 10
259.24234 10
301.29248 10
319.14594 10
319.22461 20
319.30179 80
END IONS

BEGIN IONS
SCANS=4936
TITLE=320.2448
MSLEVEL=2
CHARGE=1+
RTINMINUTES=4.35255
ION=[M+H]+
57.06905 10
69.06939 10
87.04316 10
111.08083 10
115.07727 10
119.08363 10
125.05901 10
320.17242 10
320.24182 10
END IONS

BEGIN IONS
SCANS=4938
TITLE=320.2592
MSLEVEL=2
CHARGE=1+
RTINMINUTES=18.68706
ION=[M+NH4]+
53.03804 10
55.01806 10
55.05362 60
55.05773 20
57.06854 10
65.04027 20
67.05421 160
67.06686 10
69.06938 40
77.03894 80
79.05417 160
81.06021 10
81.06959 160
81.07935 20
81.08568 10
83.04968 10
83.08495 20
91.05434 273
92.76403 10
93.06291 10
93.06994 171
95.08429 110
97.06585 20
97.10689 10
101.05961 10
105.06968 190
105.08391 20
107.08443 120
109.06709 20
109.1011 60
111.08084 10
115.05539 10
116.05925 10
117.06362 20
117.07048 100
119.08524 130
121.06593 10
121.10057 80
127.07815 10
128.06259 30
129.06938 30
130.06789 10
131.08563 70
133.10065 90
133.11122 20
135.11642 40
137.09705 10
141.06982 70
142.07849 20
143.08559 50
144.09547 10
145.10074 100
147.08359 10
147.10654 10
147.11697 80
149.09676 30
149.13049 30
153.06972 10
155.08324 20
155.09161 10
157.10158 30
159.08253 20
159.11775 80
161.09457 20
161.13235 50
163.11436 20
163.14848 20
167.08781 10
169.10393 10
171.11629 90
173.09613 40
173.13269 40
175.11276 20
175.14932 40
177.16267 10
183.11803 40
185.12579 10
185.13226 30
187.11198 10
187.14828 10
189.16141 10
197.13313 20
199.13936 10
201.12679 40
201.1637 10
203.14372 10
215.13242 10
215.14513 10
219.12518 10
223.17152 20
229.15804 10
243.21176 10
267.21219 10
320.26453 10
320.3067 10
END IONS

BEGIN IONS
SCANS=4943
TITLE=320.3164
MSLEVEL=2
CHARGE=1+
RTINMINUTES=16.43166
ION=[M+NH4]+
57.06885 40
71.08452 20
85.10025 10
89.05825 20
107.06979 20
END IONS

BEGIN IONS
SCANS=4949
TITLE=321.0953
MSLEVEL=2
CHARGE=1+
RTINMINUTES=5.020595
ION=[M+Na]+
104.10702 10
321.06564 10
321.09595 387
321.13788 10
END IONS

BEGIN IONS
SCANS=4966
TITLE=321.1811
MSLEVEL=2
CHARGE=1+
RTINMINUTES=17.77367
ION=[M+2Na-H]+
55.05323 10
68.05358 10
69.0702 10
79.05459 10
93.06846 10
151.11017 20
321.13754 20
321.15628 31
321.18115 396
321.22794 20
321.24075 40
321.28537 10
END IONS

BEGIN IONS
SCANS=4969
TITLE=321.2426
MSLEVEL=2
CHARGE=1+
RTINMINUTES=15.19287
ION=[M+H]+
55.05286 30
57.033 50
57.0405 10
67.05415 40
67.0593 10
69.03544 10
69.06979 20
71.04734 10
71.0525 10
77.03698 30
79.0548 20
81.06967 60
81.07839 20
83.08508 20
91.05369 20
95.08629 20
97.0653 20
107.04867 20
107.08578 40
109.0649 70
109.10209 20
110.07089 10
119.08358 10
121.0653 10
121.10148 20
122.06286 10
122.07265 60
123.08141 20
123.11716 10
135.08134 50
136.08905 10
137.09866 20
145.10387 10
147.08289 10
147.11768 30
149.09473 30
149.13478 10
150.10603 10
151.11172 1030
159.11639 20
159.12216 20
163.11427 10
163.14824 20
165.12827 30
165.1442 10
173.13107 20
177.12657 10
195.09065 10
213.14745 10
251.16301 10
257.22412 20
261.18661 10
261.22458 20
265.18185 10
275.23502 10
279.23227 20
303.23492 60
303.25656 10
321.17413 20
321.18893 20
321.21732 20
321.24432 372
321.27774 20
END IONS

BEGIN IONS
SCANS=4972
TITLE=321.2434
MSLEVEL=2
CHARGE=1+
RTINMINUTES=18.945
ION=[M+H]+
55.018 10
55.05362 40
57.03375 10
57.06861 20
67.0538 60
69.03286 10
69.06679 30
69.07004 70
71.04687 10
77.0391 30
79.05398 20
81.06971 60
83.0489 10
83.08555 40
85.0625 10
91.0548 30
93.06982 70
95.0855 130
95.10127 10
97.06452 30
97.10076 10
101.05951 10
105.06889 30
105.30044 10
107.08578 40
107.10052 10
109.06419 30
109.10113 40
111.08073 20
119.08776 20
121.06384 20
121.09276 10
121.1005 30
122.07447 20
123.08009 30
131.08662 20
133.10146 40
135.05632 10
135.08005 140
135.1165 20
136.08807 20
137.09851 30
145.1013 30
147.11761 20
149.08736 10
149.09695 30
149.12038 10
149.13239 40
150.10783 10
151.09537 20
151.11189 120
151.12003 30
153.12891 10
159.11681 20
161.13052 10
163.10899 10
163.11465 20
163.125 30
165.08971 10
167.15163 10
173.09515 10
175.1138 10
177.12921 10
187.1488 10
205.15588 10
233.22778 20
257.22491 10
261.22247 50
263.20013 20
275.22971 20
275.2388 30
285.22302 10
303.19153 10
303.23083 80
303.25729 10
321.17368 10
321.19199 10
321.20059 20
321.22437 42
321.2435 641
321.32187 10
321.57346 10
END IONS

BEGIN IONS
SCANS=4973
TITLE=321.2434
MSLEVEL=2
CHARGE=1+
RTINMINUTES=12.15664
ION=[M+H]+
53.03871 20
53.04246 10
55.01732 30
55.05366 180
55.06473 10
57.03409 20
57.06996 60
59.05027 20
65.03936 20
67.05383 90
67.06204 30
69.03307 10
69.06925 210
71.04912 10
71.08494 20
73.06412 10
77.03757 20
77.04304 20
79.05412 100
81.03417 10
81.06912 130
81.07597 10
81.08103 10
83.04857 60
83.085 150
91.0541 110
92.06247 10
93.06935 110
93.08098 30
95.08469 80
95.09682 10
97.064 30
97.10218 10
101.09571 10
103.05407 10
105.0699 160
105.08088 31
107.04933 10
107.05378 10
107.08566 193
107.095 10
108.05768 11
109.06424 30
109.10111 110
111.08119 20
111.11895 10
115.05585 20
117.07137 40
117.07954 10
119.08576 181
121.06494 50
121.10131 130
122.07355 20
123.07996 90
123.08747 20
123.11662 80
123.12325 20
125.0949 10
128.06364 10
129.06813 10
130.07906 20
130.66209 10
131.08472 30
131.08955 20
131.09496 20
132.10216 10
133.08569 10
133.10114 150
135.07001 10
135.08069 120
135.11716 282
135.13196 21
137.09644 40
137.12981 10
139.11552 10
141.06789 10
143.08656 40
144.09459 30
145.08334 20
145.10098 120
145.11777 30
147.08321 50
147.11697 290
148.08965 20
148.12505 20
149.07764 20
149.09657 140
149.13245 110
150.10538 50
151.09692 10
151.11171 241
151.12869 10
151.14543 20
153.12991 30
157.10365 10
158.10817 10
158.11826 20
159.1171 130
161.09721 40
161.13341 170
162.10432 20
163.09535 10
163.11217 428
163.15021 40
163.16052 10
164.11751 10
165.11662 10
165.12672 30
165.13667 10
165.16122 10
169.10097 10
171.1151 30
172.12775 10
173.09319 10
173.12338 10
173.13297 120
173.14433 10
175.11278 30
175.123 10
175.14909 170
176.12038 20
177.12737 110
177.16411 40
179.14275 10
183.1176 10
185.13103 20
186.13936 10
187.14859 60
187.15891 20
189.12796 20
189.16414 50
189.17857 10
190.13574 30
191.10686 10
191.12943 20
191.14513 70
191.18306 10
193.15765 20
195.14122 10
201.15472 10
201.16605 40
203.14325 10
203.17558 10
205.16106 40
205.1922 30
207.17467 30
211.14314 10
213.16327 20
215.14348 10
215.18063 20
217.19518 20
217.20786 10
219.17329 40
223.16714 10
229.20052 10
231.17308 10
231.21199 20
233.1524 20
233.19067 20
233.22906 10
235.14622 10
247.17007 20
247.20859 10
247.24326 110
257.22729 70
261.17175 10
261.18198 20
267.21582 10
275.19162 10
275.19669 10
275.21729 32
275.23785 759
285.21201 31
285.22394 50
302.22705 10
302.23453 10
303.17719 11
303.189 21
303.2338 1286
303.28403 11
303.34799 11
321.1875 10
321.20853 10
321.24292 40
321.26273 10
321.28909 20
END IONS

BEGIN IONS
SCANS=4976
TITLE=321.2439
MSLEVEL=2
CHARGE=1+
RTINMINUTES=11.71831
ION=[M+H]+
55.05359 50
57.03226 20
57.06992 20
67.05368 60
69.03335 10
69.06218 10
69.06956 50
71.04779 10
71.08393 10
77.03707 20
79.05335 30
81.07009 60
83.04834 30
83.05448 10
83.08338 10
85.06304 10
91.05419 60
93.06917 60
95.04861 10
95.08511 50
95.09488 10
97.06385 10
97.10084 10
105.07016 60
106.07643 10
107.04939 10
107.08486 110
109.06489 30
109.1011 110
109.11161 10
117.06757 20
119.08566 80
121.06366 30
121.07882 10
121.10106 140
121.11476 10
122.07321 20
123.0821 20
123.08871 20
123.11641 30
123.12909 10
130.0766 10
131.08463 20
132.09518 10
133.10039 140
134.0732 10
135.08122 40
135.09973 10
135.11716 180
136.08791 10
137.09531 70
137.11017 10
137.13168 20
137.13705 10
139.10777 10
143.08606 10
145.10204 50
145.11595 20
147.08295 10
147.10213 10
147.11728 100
149.09592 70
149.10492 10
149.1328 60
151.1125 150
153.13788 10
157.10246 10
159.11848 50
160.12755 10
161.09633 10
161.13429 40
163.11243 200
163.14809 20
165.12944 20
165.13771 10
165.16394 10
171.11638 10
173.13219 30
175.11066 20
175.14636 10
177.11346 20
177.12816 30
177.1637 20
187.11266 10
187.14996 30
189.12279 10
189.16414 20
191.14787 10
193.16037 10
201.16512 10
205.16219 10
205.19521 10
209.153 10
211.14813 10
217.1591 10
219.17538 10
221.15352 20
227.14162 10
233.15205 10
247.2433 30
257.22491 60
274.32434 20
275.19815 10
275.23795 554
285.2236 71
302.23065 10
303.14871 11
303.18723 11
303.20462 31
303.23361 788
321.15567 10
321.24411 10
END IONS

BEGIN IONS
SCANS=4978
TITLE=321.244
MSLEVEL=2
CHARGE=1+
RTINMINUTES=22.39503
ION=[M+H-H2O]+
55.01644 5
55.05381 42
55.06374 5
57.03257 5
57.06813 12
67.05359 30
69.03302 10
69.06942 40
71.04865 7
71.08595 5
73.06486 5
77.03871 5
79.05423 12
81.06988 35
83.0857 22
91.05393 12
93.07001 15
95.04874 5
95.08536 42
95.09482 5
97.0643 10
97.09996 5
103.05213 5
105.06912 15
107.08561 20
109.06462 27
109.1016 22
111.08035 15
119.08547 20
121.0633 7
121.10154 15
122.07257 5
123.07948 15
123.1157 7
123.11994 5
125.09401 7
133.10098 15
135.08012 52
135.11758 7
136.08711 5
137.09666 20
145.10176 20
147.11742 17
149.02217 5
149.09547 27
149.13197 27
150.10429 7
151.1115 137
157.10153 5
159.11592 17
161.13322 7
163.11217 7
165.12865 5
167.1429 10
173.12988 5
177.12721 5
191.13969 5
205.15669 5
219.17566 7
233.18858 10
243.21078 5
261.22134 22
263.20227 5
275.23849 17
279.2352 7
303.14014 5
303.21429 5
303.2338 47
321.13477 7
321.172 5
321.19165 5
321.20471 12
321.2439 341
321.29959 7
END IONS

BEGIN IONS
SCANS=4981
TITLE=321.3162
MSLEVEL=2
CHARGE=1+
RTINMINUTES=24.38974
ION=[M+H]+
55.05405 70
57.06916 30
67.05352 30
69.06951 40
71.04837 20
71.08563 10
81.07002 30
83.08654 30
93.06917 30
95.05455 10
95.08502 40
97.10087 50
109.06615 10
109.10114 20
111.11629 20
121.09957 10
123.1166 10
137.13184 20
149.02202 10
149.13106 10
151.11234 50
163.14558 10
303.3078 30
321.13559 20
321.16473 10
321.20496 10
321.21667 10
321.24579 30
321.31528 40
321.33679 20
END IONS

BEGIN IONS
SCANS=4983
TITLE=322.1294
MSLEVEL=2
CHARGE=1+
RTINMINUTES=6.800784
ION=[M+H]+
131.06837 10
141.06882 10
144.04379 40
144.0831 10
146.05914 10
155.03493 10
156.04657 10
159.0618 10
160.07835 10
171.06613 20
172.04028 20
174.09212 10
183.03284 30
187.06366 40
188.07152 30
189.07915 30
198.05222 10
200.03586 20
202.08594 20
202.10915 10
204.0657 10
214.05875 10
215.05663 30
216.06644 50
226.05067 30
230.08353 20
243.05658 20
247.09212 20
258.07648 50
262.11105 10
275.08041 30
289.13788 10
290.10358 50
322.12186 10
322.24646 10
END IONS

BEGIN IONS
SCANS=4986
TITLE=322.2023
MSLEVEL=2
CHARGE=1+
RTINMINUTES=7.522472
ION=[M+H]+
55.05593 10
67.05416 10
73.0655 10
85.06287 10
91.05375 10
93.06657 10
105.06939 10
107.0489 10
107.07425 10
107.0885 10
108.08233 20
109.06493 10
111.04699 10
120.08088 20
121.10077 40
121.11256 10
124.07261 10
131.08662 10
132.07999 10
135.10275 10
136.07547 10
137.08453 10
138.09433 10
141.0695 20
142.07973 20
143.07434 10
143.08838 10
144.0955 10
147.12074 10
149.09534 90
149.12056 10
153.07732 10
156.09483 10
158.09164 10
159.11621 20
160.11176 20
160.11662 10
161.12749 10
162.12811 40
166.07948 10
167.08427 20
170.09398 10
171.0804 10
171.10309 10
171.11832 10
172.11586 10
172.1326 10
173.13203 20
174.09177 10
175.14845 10
177.12195 10
178.12254 10
179.12875 10
180.10225 10
182.10683 20
183.11708 10
186.12839 20
188.144 20
189.12636 10
197.13152 20
201.15361 10
202.16058 20
203.14456 20
212.14523 10
220.15833 10
226.15802 20
230.15593 30
244.17157 10
244.18422 20
245.17439 20
262.18155 20
268.80289 10
290.17429 10
290.1882 10
304.17368 10
304.1918 20
305.19623 10
322.20206 40
END IONS

BEGIN IONS
SCANS=4991
TITLE=322.2388
MSLEVEL=2
CHARGE=1+
RTINMINUTES=15.79825
ION=[M+NH4]+
55.05165 10
69.06872 20
79.05219 20
83.08511 10
105.06902 10
107.08743 20
131.08479 20
143.08443 10
149.09595 10
152.11317 20
161.09599 20
173.1326 10
185.1543 10
203.10698 10
217.08727 20
221.11749 10
287.24561 10
305.24823 10
322.20859 10
322.23792 20
322.2782 10
END IONS

BEGIN IONS
SCANS=5002
TITLE=323.0768
MSLEVEL=2
CHARGE=1+
RTINMINUTES=5.205156
ION=[2M+H]+
151.86189 30
151.87077 10
240.79607 20
246.07504 10
268.80194 10
296.81067 20
323.14679 10
END IONS

BEGIN IONS
SCANS=5012
TITLE=323.1498
MSLEVEL=2
CHARGE=1+
RTINMINUTES=7.499133
ION=[M+H-2H2O]+
59.04823 20
81.06779 10
91.05425 10
143.07863 10
144.03429 10
149.0218 20
167.0872 10
323.18097 10
323.20023 10
END IONS

BEGIN IONS
SCANS=5013
TITLE=323.1503
MSLEVEL=2
CHARGE=1+
RTINMINUTES=9.251656
ION=[M+H-H2O]+
55.05465 20
57.03346 20
57.06907 10
79.05512 10
91.05522 10
93.07002 10
95.05114 10
105.06893 20
121.02666 10
149.02451 40
149.03334 10
169.10246 10
205.04799 10
245.15273 10
249.07619 10
279.17474 10
323.15372 10
END IONS

BEGIN IONS
SCANS=5014
TITLE=323.1647
MSLEVEL=2
CHARGE=1+
RTINMINUTES=6.1273
ION=[M+H+NH4]+
156.09245 10
245.15533 10
268.82706 10
323.1655 10
END IONS

BEGIN IONS
SCANS=5015
TITLE=323.1711
MSLEVEL=2
CHARGE=1+
RTINMINUTES=4.397456
ION=[M+H]+
55.055 10
83.04844 5
101.05952 5
111.04363 10
111.05439 5
151.86264 20
155.0616 5
155.07091 20
173.08069 25
199.0959 10
217.1089 15
217.1225 5
226.12968 5
240.79031 5
268.79974 10
296.7934 5
296.81171 5
305.2262 5
END IONS

BEGIN IONS
SCANS=5016
TITLE=323.1982
MSLEVEL=2
CHARGE=1+
RTINMINUTES=19.0889
ION=[2M+Na]+
105.06814 10
121.09959 10
129.0705 10
151.11203 30
151.86388 10
152.11493 30
153.11708 30
296.81119 10
323.14499 10
323.19623 70
323.22296 10
323.25967 10
END IONS

BEGIN IONS
SCANS=5037
TITLE=324.2025
MSLEVEL=2
CHARGE=1+
RTINMINUTES=8.0831
ION=[M+NH4]+
55.01679 30
55.05447 90
55.06277 10
57.0693 232
57.07912 10
59.04856 10
73.02648 10
83.08534 83
83.09601 10
89.05893 353
99.04355 150
99.05124 30
101.02339 60
101.09575 326
101.10651 32
109.02897 10
133.08658 10
145.0331 10
145.0497 80
145.06351 20
149.02235 20
151.03984 10
159.11394 20
177.08943 10
189.06454 10
189.07568 120
189.08902 20
201.11131 50
201.12331 10
225.14735 10
233.08289 10
233.10411 90
233.11328 10
245.13893 70
307.18225 10
END IONS

BEGIN IONS
SCANS=5040
TITLE=324.2078
MSLEVEL=2
CHARGE=1+
RTINMINUTES=14.9938
ION=[M+H+Na]+
148.06117 20
149.02089 20
154.06599 50
155.08469 10
161.13399 10
163.07336 10
163.08379 10
169.07591 10
169.10114 10
181.07799 40
182.08649 20
183.1102 10
194.0838 20
195.09747 20
196.08388 10
197.07661 10
197.09412 20
208.09213 10
208.09663 20
209.07095 60
209.0889 10
210.06479 10
210.07895 50
210.09171 20
223.08656 10
224.08405 10
224.09291 20
224.10406 10
225.09135 100
236.08282 20
238.09789 80
239.10217 10
240.11453 110
250.09685 10
252.11392 210
252.13454 20
253.12029 60
266.09113 10
266.12979 344
266.16013 20
292.17749 10
294.16162 50
294.18677 10
309.18457 20
324.16245 21
324.20816 665
324.25116 20
324.26013 22
END IONS

BEGIN IONS
SCANS=5041
TITLE=324.2081
MSLEVEL=2
CHARGE=1+
RTINMINUTES=15.41123
ION=[M+H]+
54.03531 10
57.06995 40
77.0377 30
78.04515 10
85.10131 30
92.05467 10
93.05716 10
94.06509 10
95.04909 10
97.06261 10
105.03305 50
106.05118 10
107.06078 20
109.07683 10
118.06664 30
121.03951 60
121.07493 30
132.05763 10
133.06291 30
133.07175 10
134.06371 10
134.07253 40
134.0838 10
135.05476 20
135.07835 10
135.11632 10
137.06952 10
139.05486 20
147.05756 10
148.06921 10
154.06755 10
156.08072 10
160.05106 30
161.05875 91
162.03877 10
162.05511 21
162.06615 602
162.08134 41
162.10356 20
163.07478 40
166.06599 60
167.07404 30
168.07999 20
169.07629 30
178.05894 10
179.06036 10
181.07446 30
182.05991 10
182.08455 80
183.09204 50
184.06355 10
185.09171 10
190.09763 30
190.10651 10
193.07268 20
193.08446 10
193.16911 20
194.08218 20
195.08 20
195.09262 30
196.08714 30
197.08865 20
197.09644 30
197.10442 10
198.10297 10
208.06319 20
209.07101 30
210.10281 120
210.12456 10
211.0873 10
212.09352 20
212.11951 40
213.1132 10
222.08409 10
222.10258 30
223.08728 70
224.0818 90
224.09453 180
224.11691 10
225.09155 110
238.1006 72
238.11749 10
239.0638 11
239.07416 33
239.10567 1829
239.31766 11
239.3696 10
240.06325 11
240.08102 11
240.11357 1910
240.13783 58
246.16074 180
249.10535 20
250.1338 10
251.10565 10
252.1143 70
265.1196 10
266.12894 80
267.10452 10
267.13327 110
267.14938 10
308.17535 10
309.17914 20
324.1337 11
324.14288 10
324.16339 40
324.20782 1513
324.24423 11
END IONS

BEGIN IONS
SCANS=5044
TITLE=324.2177
MSLEVEL=2
CHARGE=1+
RTINMINUTES=16.91504
ION=[M+H]+
53.03784 10
55.01813 30
55.05378 120
57.03442 30
57.06937 182
57.07985 10
59.05114 20
65.03817 30
67.05404 273
67.06683 20
69.06912 120
71.048 10
71.08496 120
73.06307 10
77.03825 30
79.05361 51
81.06972 354
83.04985 20
83.0856 60
83.09532 20
85.06495 10
85.10025 10
91.05367 60
93.0321 10
93.06946 60
94.04038 10
94.77967 10
95.08546 193
97.06617 20
97.09677 10
97.10086 20
98.9825 10
105.06903 30
107.08479 40
109.06568 10
109.10128 120
111.08001 30
117.0697 10
119.087 10
121.02927 30
121.04123 10
121.10321 30
123.08043 10
123.11661 120
123.13158 20
131.08485 10
131.09479 10
133.10069 100
133.10976 10
135.11748 60
137.09621 10
137.13255 30
139.11151 30
141.12759 110
145.10184 30
147.13068 11
148.99947 22
149.02344 1478
149.09528 30
149.13271 63
150.02701 10
151.11163 30
151.1192 20
151.15051 20
152.11661 10
153.13034 20
159.11575 40
161.12991 10
161.14041 10
163.11069 20
163.14713 40
163.16457 10
164.91814 10
165.16296 20
167.14256 30
169.10442 10
169.16055 30
173.13268 20
177.12668 10
177.17015 20
181.15979 10
183.13837 60
183.17438 10
184.16953 30
187.14899 30
189.16409 20
191.13947 10
191.1814 10
193.16112 10
193.1973 10
195.13852 10
195.17447 30
197.1869 10
201.16476 10
201.17529 10
205.06841 10
205.08623 80
205.12102 10
205.19513 20
209.14124 10
209.1541 20
209.19142 20
219.17355 10
219.20906 10
223.1698 20
223.1852 10
223.20425 10
233.19263 10
251.20477 10
261.25763 40
271.24136 20
274.97601 10
279.26785 30
279.29065 10
289.25574 70
306.28656 10
307.24023 10
307.26428 190
307.29471 20
324.14539 10
324.26114 10
324.29193 60
324.30045 20
END IONS

BEGIN IONS
SCANS=5049
TITLE=324.2657
MSLEVEL=2
CHARGE=1+
RTINMINUTES=6.381739
ION=[M+H]+
58.0647 140
68.04819 10
70.06413 60
110.05923 10
121.10193 10
137.10788 20
138.12779 30
138.13635 10
149.02377 50
153.8595 10
154.12399 40
155.11649 10
169.13373 40
END IONS

BEGIN IONS
SCANS=5052
TITLE=324.2904
MSLEVEL=2
CHARGE=1+
RTINMINUTES=17.56741
ION=[M+NH4]+
55.05403 50
55.05873 20
57.03314 20
57.05945 10
57.06985 140
59.04895 10
65.04008 10
67.05392 150
69.0697 30
79.05424 40
81.06972 170
82.06699 10
83.04727 10
83.08558 40
91.05441 20
93.06996 40
95.07385 10
95.08542 110
95.10043 10
97.06476 20
97.1018 20
105.07085 40
107.08558 20
109.09186 10
109.10184 70
110.06032 10
111.11642 20
119.08603 20
121.10195 20
123.11612 50
127.11103 40
135.11877 20
137.13274 30
145.10008 10
145.12283 10
147.11855 30
149.02277 60
149.09445 10
149.13496 30
151.14868 20
155.14243 20
163.11188 10
163.15012 10
165.1275 30
165.14047 10
165.16277 20
169.12476 20
173.13274 20
181.15875 20
191.14272 10
191.15369 10
197.09674 10
201.16489 30
205.15988 10
207.17999 10
209.19154 10
229.18832 10
237.18707 30
261.26364 10
271.24164 30
279.26355 10
289.14526 10
289.25037 40
289.26501 10
306.2171 10
306.28317 10
307.23505 10
307.24399 10
307.26553 90
307.28336 10
324.29318 30
324.31137 10
END IONS

BEGIN IONS
SCANS=5053
TITLE=324.2904
MSLEVEL=2
CHARGE=1+
RTINMINUTES=16.95343
ION=[M+Na]+
55.01804 30
55.02562 10
55.04757 10
55.05371 100
57.02664 10
57.03419 20
57.06931 170
57.07629 30
57.08037 20
59.04955 20
65.03836 40
67.05387 254
69.0316 20
69.06938 110
71.04932 20
71.08543 110
77.03785 20
79.05404 80
81.06946 302
83.04832 30
83.0852 80
85.06459 20
91.05426 60
93.03286 20
93.06954 70
95.04959 10
95.08535 174
95.09661 20
97.06385 30
97.10017 40
99.07946 10
105.07034 30
107.08443 40
109.10157 130
111.07786 20
119.08618 20
121.02925 30
121.03951 10
121.10152 70
123.07926 20
123.0836 10
123.11598 110
123.12696 20
125.09438 10
127.07352 10
127.11436 10
131.08669 20
133.10063 80
133.11354 10
135.08331 20
135.11604 80
135.12997 10
137.1006 10
137.13307 40
139.11125 10
141.1274 110
145.1015 11
147.11508 21
148.5378 10
148.9753 11
149.02354 1266
149.05154 21
149.09491 21
149.13194 57
151.1133 20
151.14806 40
153.12637 60
153.13913 10
159.11757 30
159.14043 10
161.13557 20
163.11275 10
163.14737 30
165.1266 20
165.1622 20
165.16655 10
167.10689 10
167.14268 40
169.15791 20
173.13422 40
173.1404 10
175.14864 20
177.12933 10
177.16357 20
179.14496 10
181.12469 10
181.15887 30
181.16934 10
183.13818 60
183.17639 10
184.16714 20
187.14885 30
189.16174 10
193.1568 10
195.13762 40
195.17699 30
197.15007 20
197.19395 30
201.17017 10
205.08612 40
205.16084 10
207.17467 10
209.15257 20
209.1909 20
219.17197 10
223.17609 10
237.18263 20
261.2587 30
265.21848 10
271.24365 20
279.26755 60
289.25189 80
289.27341 10
306.28021 10
307.19629 10
307.22849 10
307.26257 261
307.28683 20
324.20755 10
324.26144 10
324.29166 50
END IONS

BEGIN IONS
SCANS=5054
TITLE=324.2906
MSLEVEL=2
CHARGE=1+
RTINMINUTES=16.73093
ION=[M+NH4]+
55.01678 40
55.05415 50
57.03322 20
57.06954 320
59.04836 10
65.03911 20
67.05394 278
69.07006 40
71.04886 20
71.0874 10
77.03913 20
79.05376 60
81.06961 267
83.04947 10
83.08561 40
83.09644 10
85.06479 20
85.10168 10
91.05274 40
93.06892 100
93.07509 30
95.08543 308
97.06426 30
97.10138 30
99.08002 10
105.07066 20
107.08486 60
107.08921 10
109.10069 160
109.11687 10
117.06972 10
119.08445 40
121.01206 10
121.02554 10
121.10149 40
123.08329 10
123.11664 100
125.08018 10
125.09707 30
127.11137 50
127.11918 10
131.08736 20
133.10156 20
135.11681 80
137.09895 20
137.13287 40
139.11182 20
141.12717 10
142.15781 10
145.10371 20
147.11742 90
149.02458 100
149.09564 10
149.13251 30
151.10878 20
151.1479 20
155.14267 20
159.11519 20
161.12943 10
163.11131 20
163.14786 40
165.12668 30
165.16908 10
165.17516 10
169.12134 40
173.13182 40
175.14732 30
179.18028 10
180.13924 10
181.1248 10
181.14883 10
181.15883 70
187.1553 10
195.13785 10
195.17349 10
198.19357 10
201.16809 10
207.17592 10
209.18999 10
215.17886 10
219.17517 20
223.16922 10
223.18066 10
237.18471 20
239.10847 10
251.20123 10
251.21255 10
261.2619 10
271.22421 10
271.24051 30
279.26855 20
289.25275 30
306.28394 20
307.26657 160
307.28873 20
324.29413 30
END IONS

BEGIN IONS
SCANS=5058
TITLE=325.0935
MSLEVEL=2
CHARGE=1+
RTINMINUTES=10.36036
ION=[M+H]+
55.01574 20
67.0545 10
75.04287 20
77.03883 30
79.05468 20
85.02721 10
91.05475 20
92.02523 10
101.05934 20
105.03773 10
130.07066 10
133.02798 50
135.04482 30
142.08096 10
145.10107 10
146.10353 10
157.10181 10
163.03938 600
163.0575 20
165.07002 10
167.09094 10
176.14444 10
177.07082 10
178.07858 20
183.11479 10
195.08058 20
197.13295 10
199.1514 10
203.08606 10
219.11632 10
223.07202 20
223.11404 10
223.15131 20
237.17883 10
251.07222 20
265.10446 10
307.20679 10
325.20621 10
325.22012 20
END IONS

BEGIN IONS
SCANS=5065
TITLE=325.1328
MSLEVEL=2
CHARGE=1+
RTINMINUTES=1.576217
ION=[M+H]+
167.08379 10
223.07632 20
END IONS

BEGIN IONS
SCANS=5066
TITLE=325.1656
MSLEVEL=2
CHARGE=1+
RTINMINUTES=11.52683
ION=[M+H]+
53.03842 10
55.05376 120
57.06938 180
57.07555 30
57.0814 10
57.7011 10
59.04867 100
63.04466 10
65.03863 50
67.05465 30
69.06907 10
71.04846 20
77.03785 30
79.04785 10
79.05463 50
81.06992 50
83.08521 30
91.05412 70
91.06251 10
93.0341 30
93.03998 10
93.06937 30
95.08546 30
97.06467 10
101.09547 90
103.05335 10
105.07001 50
107.08386 20
115.05462 10
116.06257 10
117.07035 50
119.08734 40
119.09926 10
121.02821 100
121.04349 10
121.10025 20
123.08214 10
128.06345 20
129.07033 80
131.08643 40
131.09334 20
132.06239 10
133.09988 20
133.10771 10
135.08139 10
135.11816 10
135.12468 10
141.0699 40
142.07675 30
143.08498 30
144.09244 10
145.08833 10
145.1004 30
147.08025 20
147.11469 30
149.00735 30
149.02348 1890
149.04358 10
150.31999 11
152.06033 10
153.07071 20
154.07776 20
155.08572 60
155.09863 10
157.10194 50
159.08063 10
159.11562 50
161.05917 10
165.07266 20
165.12791 10
167.0858 40
168.09355 20
169.10159 60
169.11703 10
171.08173 10
171.11559 30
171.12411 20
173.13409 30
175.11806 10
177.06693 10
177.0744 10
178.07784 30
179.08533 20
179.10445 10
180.09409 20
181.10214 40
182.10777 20
183.11781 40
185.09943 10
185.13145 40
189.0563 20
189.08916 10
189.12566 10
190.07635 10
191.08798 10
193.04984 30
193.06116 10
193.10217 20
195.07938 10
195.11807 40
197.10451 10
197.13449 60
198.13692 20
199.10986 10
199.14941 20
205.10117 20
207.0666 50
207.11671 30
208.12555 10
209.09329 10
209.13287 50
211.14005 10
211.14912 40
212.15712 10
213.12555 10
213.16397 10
219.11751 10
219.12975 10
221.1331 10
223.07559 30
223.1489 20
229.12408 20
233.13429 20
233.14793 20
235.14799 10
237.17281 10
239.14949 10
241.13911 10
241.15497 10
243.13715 10
245.1543 10
246.14365 10
247.14536 20
251.18179 10
253.15868 10
260.15613 10
261.16537 10
263.18863 20
265.15793 10
265.19598 30
271.17319 20
279.17215 10
279.21478 10
283.17245 10
289.19513 20
289.20673 10
307.1524 70
307.20648 20
307.23901 20
325.1839 10
325.21646 70
325.24411 10
END IONS

BEGIN IONS
SCANS=5067
TITLE=325.1659
MSLEVEL=2
CHARGE=1+
RTINMINUTES=11.69677
ION=[M+H]+
55.05477 70
55.06272 10
57.06955 120
59.04875 20
61.02823 10
63.04535 20
65.03697 30
67.05474 10
71.05037 10
77.03771 10
79.05434 20
81.06591 10
81.07246 20
83.08528 20
91.05275 40
93.02568 10
93.03231 30
93.06826 20
93.08179 10
95.08344 20
101.09575 60
101.10423 20
105.06891 10
109.10616 10
117.07059 30
119.08662 30
119.10646 10
121.02818 40
121.04064 20
121.09893 40
121.10465 10
125.09782 10
128.06194 20
129.07111 20
129.0791 10
[truncated: 6,710,957 more chars]
