# Supplementary material for: Automatic MS/MS Data Mining Strategy for Rapid Screening of Polyether Toxins Derived from Gambierdiscus Species
Source: Anal Chem. 2025 Mar 4;97(10):5643–52. doi: 10.1021/acs.analchem.4c06440 (PMC11923951; doi:10.1021/acs.analchem.4c06440)
Supplement: Supplementary file 1 — ac4c06440_si_001.zip [file ac4c06440_si_001.zip › Supporting Information 2/2_RESULTS_Gambierdiscus_caribaeus_GCBG02.csv]

m/z	RT	charge	score_nH2O	score_SO3_nH2O	score_2SO3_nH2O	score_NH3_nH2O	score_NH3_SO3_nH2O	score_NH3_2SO3_nH2O	score_Na_nH2O	score_Na_SO3_nH2O	score_Na_2SO3_nH2O	total_score	type	library_hit_name	library_hit_formula	library_hit_adduct	library_precusor_type
104.1069	25.874	1+	1	0	0	0	0	0	0	0	0	1
114.0911	2.929	1+	1	0	0	0	0	0	0	0	0	1
120.081	1.715	1+	1	0	0	0	0	0	0	0	0	1
136.0758	4.103	1+	1	0	0	0	0	0	0	0	0	1
138.0911	1.995	1+	1	0	0	0	0	0	0	0	0	1
138.0915	3.28	1+	1	0	0	0	0	0	0	0	0	1
139.0502	1.224	1+	1	0	0	0	0	0	0	0	0	1
149.0232	16.915	1+	0	0	0	0	0	0	1	0	0	1
149.0961	10.42	1+	2	0	0	0	0	0	0	0	0	2
150.1123	1.518	1+	2	0	0	0	0	0	0	0	0	2
152.0162	7.804	1+	1	0	0	0	0	0	0	0	0	1
159.065	10.516	1+	0	0	0	0	0	0	1	0	0	1
159.1173	7.608	1+	1	0	0	0	0	0	0	0	0	1
161.0961	15.783	1+	1	0	0	0	0	0	0	0	0	1
161.0964	16.193	1+	2	0	0	0	0	0	0	0	0	2
163.0388	12.411	1+	0	0	0	0	0	0	1	0	0	1
163.0389	13.194	1+	0	0	0	0	0	0	1	0	0	1
163.039	6.174	1+	0	0	0	0	0	0	3	0	0	3
163.0391	10.223	1+	0	0	0	0	0	0	1	0	0	1
163.0392	6.591	1+	0	0	0	0	0	0	2	0	0	2
163.0751	9.121	1+	1	0	0	0	0	0	0	0	0	1
163.0754	9.377	1+	1	0	0	0	0	0	0	0	0	1
163.0755	16.247	1+	0	0	0	1	0	0	0	0	0	1
167.034	23.882	1+	1	0	0	0	0	0	0	0	0	1
171.1491	1.576	1+	0	0	0	1	0	0	0	0	0	1
180.1021	1.228	1+	1	0	0	0	0	0	0	0	0	1
181.1223	10.069	1+	4	0	0	0	0	0	0	0	0	4
183.138	16.9	1+	1	0	0	0	0	0	0	0	0	1
184.1336	1.576	1+	2	0	0	0	0	0	0	0	0	2
185.1651	4.566	1+	0	0	0	1	0	0	0	0	0	1
187.0967	11.657	1+	1	0	0	0	0	0	0	0	0	1
189.1274	8.876	1+	4	0	0	0	0	0	0	0	0	4
189.1282	9.689	1+	1	0	0	0	0	0	0	0	0	1
193.0498	8.339	1+	1	0	0	0	0	0	0	0	0	1
193.1588	10.368	1+	1	0	0	0	0	0	0	0	0	1
194.1174	1.995	1+	1	0	0	0	0	0	0	0	0	1
194.1176	1.22	1+	0	0	0	1	0	0	0	0	0	1
197.1175	5.738	1+	2	0	0	0	0	0	0	0	0	2
200.1284	1.689	1+	1	0	0	0	0	0	0	0	0	1
200.9732	1.134	1+	1	0	0	0	0	0	0	0	0	1
202.144	1.771	1+	1	0	0	0	0	0	0	0	0	1
202.9716	1.149	1+	1	0	0	0	0	0	0	0	0	1
203.1069	15.798	1+	1	0	0	0	0	0	0	0	0	1
203.1072	16.177	1+	1	0	0	0	0	0	0	0	0	1
205.1225	10.037	1+	1	0	0	0	0	0	0	0	0	1
207.0309	24.104	1+	1	1	0	0	0	0	0	0	0	2
207.0653	10.882	1+	2	0	0	0	0	0	0	0	0	2
207.138	4.604	1+	2	0	0	0	0	0	0	0	0	2
207.1384	8.876	1+	3	0	0	0	0	0	0	0	0	3
208.1335	7.382	1+	0	0	0	2	0	0	0	0	0	2
213.1025	9.228	1+	1	0	0	0	0	0	0	0	0	1
213.1602	6.312	1+	0	0	0	3	0	0	0	0	0	3
215.1065	18.957	1+	2	0	0	0	0	0	0	0	0	2
215.1432	10.414	1+	3	0	0	0	0	0	0	0	0	3
215.1795	12.642	1+	1	0	0	0	0	0	0	0	0	1
216.1962	7.873	1+	1	0	0	0	0	0	0	0	0	1
218.2117	6.568	1+	1	0	0	0	0	0	0	0	0	1
219.0576	4.142	1+	1	0	0	0	0	0	0	0	0	1
220.1332	4.343	1+	0	0	0	1	0	0	0	0	0	1
221.1173	15.798	1+	3	0	0	0	0	0	0	0	0	3
221.1177	15.009	1+	2	0	0	0	0	0	0	0	0	2
223.1332	10.037	1+	1	0	0	0	0	0	0	0	0	1
224.1272	26.181	1+	0	0	0	0	0	0	1	0	0	1
225.0769	6.166	1+	2	0	0	0	0	0	0	0	0	2
225.1964	10.569	1+	0	0	0	1	0	0	0	0	0	1
227.1758	1.228	1+	2	0	0	0	0	0	0	0	0	2
227.1759	10.468	1+	4	0	0	0	0	0	0	0	0	4
228.1791	18.444	1+	2	0	0	0	0	0	0	0	0	2
228.196	10.368	1+	1	0	0	0	0	0	0	0	0	1
230.0814	5.943	1+	1	0	0	0	0	0	0	0	0	1
230.1392	1.642	1+	1	0	0	0	0	0	0	0	0	1
231.1383	6.69	1+	1	0	0	0	0	0	0	0	0	1
233.1539	10.484	1+	2	0	0	0	0	0	0	0	0	2
233.1544	8.157	1+	2	0	0	0	0	0	0	0	0	2
237.1486	7.867	1+	2	0	0	0	0	0	0	0	0	2
239.1283	7.476	1+	1	0	0	0	0	0	0	0	0	1
239.1802	12.642	1+	1	0	0	0	0	0	0	0	0	1
240.1961	10.499	1+	0	0	0	1	0	0	0	0	0	1
241.1231	6.684	1+	1	0	0	0	0	0	0	0	0	1
241.1232	6.428	1+	0	0	0	1	0	0	0	0	0	1
241.1596	11.964	1+	4	0	0	0	0	0	0	0	0	4
242.2128	18.261	1+	0	0	0	2	0	0	0	0	0	2
244.0973	7.78	1+	1	0	0	0	0	0	0	0	0	1
244.2024	25.881	1+	3	0	0	0	0	0	0	0	0	3
247.1444	11.926	1+	0	0	0	1	0	0	0	0	0	1
248.1762	4.099	1+	0	0	0	1	0	0	0	0	0	1
251.0479	19.038	1+	2	2	0	0	0	0	0	0	0	4
252.1443	1.181	1+	0	0	0	1	0	0	0	0	0	1
252.1596	7.406	1+	0	0	0	1	0	0	0	0	0	1
252.1601	8.79	1+	0	0	0	1	0	0	0	0	0	1
255.0871	4.545	1+	1	0	0	0	0	0	0	0	0	1
255.1748	12.094	1+	2	0	0	0	0	0	0	0	0	2
255.2437	15.009	1+	0	0	0	2	0	0	0	0	0	2
256.1339	8.224	1+	1	0	0	0	0	0	0	0	0	1
256.1667	1.579	1+	0	0	0	1	0	0	0	0	0	1
256.2638	22.474	1+	1	0	0	0	0	0	0	0	0	1
257.1175	6.422	1+	0	0	0	0	0	0	2	0	0	2
257.1178	6.684	1+	0	0	0	0	0	0	1	0	0	1
257.129	8.743	1+	4	0	0	0	0	0	0	0	0	4
257.1291	7.382	1+	1	0	0	0	0	0	0	0	0	1
257.1544	15.381	1+	2	0	0	0	0	0	0	0	0	2
257.1865	4.257	1+	1	0	0	0	0	0	0	0	0	1
257.1902	15.695	1+	1	0	0	0	0	0	0	0	0	1
257.1905	12.642	1+	2	0	0	0	0	0	0	0	0	2
258.1122	7.382	1+	0	0	0	0	0	0	1	0	0	1
258.2432	15.388	1+	1	0	0	0	0	0	0	0	0	1
259.1232	14.51	1+	2	0	0	0	0	0	0	0	0	2
259.1238	14.257	1+	0	0	0	0	0	0	2	0	0	2
259.1544	8.696	1+	0	0	0	0	0	0	2	0	0	2
259.1696	11.946	1+	4	0	0	0	0	0	0	0	0	4
259.206	13.041	1+	2	0	0	0	0	0	0	0	0	2
259.2061	12.78	1+	1	0	0	0	0	0	0	0	0	1
259.2062	11.612	1+	1	0	0	0	0	0	0	0	0	1
259.2066	19.429	1+	1	0	0	0	0	0	0	0	0	1
261.1494	6.876	1+	0	0	0	1	0	0	0	0	0	1
261.1495	7.18	1+	2	0	0	0	0	0	0	0	0	2
261.2219	14.093	1+	1	0	0	0	0	0	0	0	0	1
263.2379	18.299	1+	1	0	0	0	0	0	0	0	0	1
269.1026	5.329	1+	1	0	0	0	0	0	0	0	0	1
272.2587	12.319	1+	1	0	0	0	0	0	0	0	0	1
272.2593	15.527	1+	1	0	0	0	0	0	0	0	0	1
273.1391	15.674	1+	2	0	0	0	0	0	0	0	0	2
273.1706	9.385	1+	1	0	0	0	0	0	0	0	0	1
273.181	19.248	1+	1	0	0	0	0	0	0	0	0	1
273.1852	11.677	1+	5	0	0	0	0	0	0	0	0	5
273.1854	16.716	1+	1	0	0	0	0	0	0	0	0	1
273.1855	8.154	1+	3	0	0	0	0	0	0	0	0	3
273.1856	9.912	1+	5	0	0	0	0	0	0	0	0	5
274.147	16.539	1+	4	0	0	0	0	0	0	0	0	4
274.2747	10.974	1+	1	0	0	0	0	0	0	0	0	1
275.1651	10.414	1+	5	0	0	0	0	0	0	0	0	5
275.2011	12.888	1+	4	0	0	0	0	0	0	0	0	4
275.2015	16.285	1+	3	0	0	0	0	0	0	0	0	3
275.2016	12.608	1+	2	0	0	0	0	0	0	0	0	2
276.1964	9.771	1+	1	0	0	0	0	0	0	0	0	1
277.1801	13.364	1+	1	0	0	0	0	0	0	0	0	1
277.1805	15.798	1+	1	0	0	0	0	0	0	0	0	1
277.1808	16.177	1+	2	0	0	0	0	0	0	0	0	2
279.1602	7.165	1+	1	0	0	0	0	0	0	0	0	1
279.2325	15.025	1+	1	0	0	0	0	0	0	0	0	1
279.2326	16.984	1+	2	0	0	0	0	0	0	0	0	2
280.0817	5.275	1+	0	0	0	0	0	0	2	0	0	2
280.1914	6.707	1+	2	0	0	0	0	0	0	0	0	2
280.2277	11.756	1+	0	0	0	3	0	0	0	0	0	3
280.2635	18.292	1+	0	0	0	1	0	0	0	0	0	1
281.2487	16.162	1+	1	0	0	0	0	0	0	0	0	1
282.2797	19.951	1+	1	0	0	0	0	0	0	0	0	1
283.1547	10.037	1+	3	0	0	0	0	0	0	0	0	3
283.2064	14.686	1+	2	0	0	0	0	0	0	0	0	2
283.2065	13.986	1+	1	0	0	0	0	0	0	0	0	1
285.1449	1.691	1+	0	0	0	1	0	0	0	0	0	1
286.2745	17.827	1+	1	0	0	0	0	0	0	0	0	1
287.1309	16.999	1+	3	0	0	0	0	0	0	0	0	3
287.1551	17.292	1+	1	0	0	0	0	0	0	0	0	1
288.2536	7.733	1+	1	0	0	0	0	0	0	0	0	1
288.2539	12.564	1+	1	0	0	0	0	0	0	0	0	1
288.2541	7.325	1+	1	0	0	0	0	0	0	0	0	1
288.2542	7.0	1+	1	0	0	0	0	0	0	0	0	1
288.2547	6.674	1+	1	0	0	0	0	0	0	0	0	1
289.1806	10.492	1+	2	0	0	0	0	0	0	0	0	2
290.2699	6.995	1+	2	0	0	0	0	0	0	0	0	2
290.27	6.335	1+	2	0	0	0	0	0	0	0	0	2
290.2701	7.359	1+	1	0	0	0	0	0	0	0	0	1
290.2702	6.725	1+	3	0	0	0	0	0	0	0	0	3
291.1963	9.912	1+	5	0	0	0	0	0	0	0	0	5
292.155	8.521	1+	1	0	0	0	0	0	0	0	0	1
292.2127	3.078	1+	1	0	0	0	0	0	0	0	0	1
293.1391	10.653	1+	1	0	0	0	0	0	0	0	0	1
294.2071	15.798	1+	0	0	0	3	0	0	0	0	0	3
295.191	13.356	1+	3	0	0	0	0	0	0	0	0	3
296.2014	19.119	1+	1	0	0	0	0	0	0	0	0	1
297.1963	9.333	1+	4	0	0	0	0	0	0	0	0	4
297.1967	15.226	1+	1	0	0	0	0	0	0	0	0	1
297.1972	15.907	1+	1	0	0	0	0	0	0	0	0	1
297.2429	16.961	1+	3	0	0	0	0	0	0	0	0	3
298.2022	6.343	1+	0	0	0	1	0	0	0	0	0	1
298.2747	16.17	1+	1	0	0	0	0	0	0	0	0	1
299.1048	5.798	1+	1	0	0	0	0	0	0	0	0	1
299.1761	14.901	1+	3	0	0	0	0	0	0	0	0	3
299.1996	17.774	1+	0	0	0	1	0	0	0	0	0	1
299.2013	15.69	1+	3	0	0	0	0	0	0	0	0	3
299.2014	10.476	1+	4	0	0	0	0	0	0	0	0	4
299.2022	13.568	1+	4	0	0	0	0	0	0	0	0	4
300.2905	18.216	1+	1	0	0	0	0	0	0	0	0	1
301.142	16.915	1+	0	0	0	0	0	0	2	0	0	2
301.2163	13.627	1+	4	0	0	0	0	0	0	0	0	4
301.2166	13.986	1+	7	0	0	0	0	0	0	0	0	7
301.2168	14.417	1+	6	0	0	0	0	0	0	0	0	6
301.2169	14.679	1+	4	0	0	0	0	0	0	0	0	4
301.217	18.086	1+	5	0	0	0	0	0	0	0	0	5
302.197	6.824	1+	2	0	0	0	0	0	0	0	0	2
303.1501	14.018	1+	2	0	0	0	0	0	0	0	0	2
303.2325	18.679	1+	3	0	0	0	0	0	0	0	0	3
303.2326	12.157	1+	1	0	0	0	0	0	0	0	0	1
303.2538	17.537	1+	1	0	0	0	0	0	0	0	0	1
306.2651	4.739	1+	2	0	0	0	0	0	0	0	0	2
306.2661	5.267	1+	3	0	0	0	0	0	0	0	0	3
307.1548	11.527	1+	1	0	0	0	0	0	0	0	0	1
307.1554	11.695	1+	0	0	0	0	0	0	1	0	0	1
307.2066	15.806	1+	1	0	0	0	0	0	0	0	0	1
307.2068	15.177	1+	1	0	0	0	0	0	0	0	0	1
307.2069	16.432	1+	1	0	0	0	0	0	0	0	0	1
307.2277	14.471	1+	2	0	0	0	0	0	0	0	0	2
308.2946	18.376	1+	0	0	0	1	0	0	0	0	0	1
308.2953	15.832	1+	0	0	0	1	0	0	0	0	0	1
308.2955	16.177	1+	1	0	0	0	0	0	0	0	0	1
309.2218	15.401	1+	4	0	0	0	0	0	0	0	0	4
310.3112	21.965	1+	0	0	0	1	0	0	0	0	0	1
311.1496	10.653	1+	1	0	0	0	0	0	0	0	0	1
311.1762	14.824	1+	1	0	0	0	0	0	0	0	0	1
311.2376	14.948	1+	1	0	0	0	0	0	0	0	0	1
311.238	18.292	1+	1	0	0	0	0	0	0	0	0	1
312.2652	25.82	1+	2	0	0	0	0	0	0	0	0	2
313.1918	8.322	1+	0	0	0	1	0	0	0	0	0	1
314.2802	25.813	1+	2	0	0	0	0	0	0	0	0	2
315.1602	6.69	1+	5	0	0	0	0	0	0	0	0	5
315.1944	13.328	1+	2	0	0	0	0	0	0	0	0	2
315.2325	17.606	1+	0	0	0	1	0	0	0	0	0	1
316.2853	15.063	1+	1	0	0	0	0	0	0	0	0	1
317.1657	15.332	1+	2	0	0	0	0	0	0	0	0	2
317.2119	12.063	1+	4	0	0	0	0	0	0	0	0	4
317.212	14.656	1+	8	0	0	0	0	0	0	0	0	8
317.2126	15.69	1+	8	0	0	0	0	0	0	0	0	8
317.2852	18.924	1+	1	0	0	0	0	0	0	0	0	1
318.3007	10.608	1+	1	0	0	0	0	0	0	0	0	1
319.0797	15.365	1+	0	0	0	0	0	0	0	1	0	1
319.08	15.845	1+	0	1	0	0	0	0	0	0	0	1
319.1758	13.333	1+	1	0	0	0	0	0	0	0	0	1
319.1915	11.956	1+	4	0	0	0	0	0	0	0	0	4
319.2126	14.702	1+	0	0	0	1	0	0	0	0	0	1
319.3008	17.705	1+	1	0	0	0	0	0	0	0	0	1
320.2592	18.687	1+	0	0	0	2	0	0	0	0	0	2
321.2426	15.193	1+	1	0	0	0	0	0	0	0	0	1
321.2434	12.157	1+	4	0	0	0	0	0	0	0	0	4
321.2439	11.718	1+	3	0	0	0	0	0	0	0	0	3
321.244	22.395	1+	1	0	0	0	0	0	0	0	0	1
321.3162	24.39	1+	1	0	0	0	0	0	0	0	0	1
322.1294	6.801	1+	1	0	0	0	0	0	0	0	0	1
322.2023	7.522	1+	4	0	0	0	0	0	0	0	0	4
324.2081	15.411	1+	1	0	0	0	0	0	0	0	0	1
324.2904	16.953	1+	1	0	0	0	0	0	0	0	0	1
324.2906	16.731	1+	1	0	0	0	0	0	0	0	0	1
325.1656	11.527	1+	1	0	0	0	0	0	0	0	0	1
325.1659	11.697	1+	1	0	0	0	0	0	0	0	0	1
325.2169	17.253	1+	4	0	0	0	0	0	0	0	0	4
325.2173	15.149	1+	3	0	0	0	0	0	0	0	0	3
325.2175	15.69	1+	4	0	0	0	0	0	0	0	0	4
325.2231	4.589	1+	1	0	0	0	0	0	0	0	0	1
325.2387	14.463	1+	6	0	0	0	0	0	0	0	0	6
326.3062	17.817	1+	0	0	0	2	0	0	0	0	0	2
326.3066	17.941	1+	0	0	0	2	0	0	0	0	0	2
327.1537	17.376	1+	1	0	0	0	0	0	0	0	0	1
327.2076	9.357	1+	2	0	0	0	0	0	0	0	0	2
327.2325	18.059	1+	4	0	0	0	0	0	0	0	0	4
327.2327	15.04	1+	7	0	0	0	0	0	0	0	0	7
328.2133	10.037	1+	0	0	0	1	0	0	0	0	0	1
329.2225	11.926	1+	2	0	1	0	0	0	0	0	0	3
329.2482	19.547	1+	4	0	0	0	0	0	0	0	0	4
330.2074	7.413	1+	1	0	0	0	0	0	0	0	0	1
331.228	12.65	1+	2	0	0	0	0	0	0	0	0	2
331.2845	16.015	1+	1	0	0	0	0	0	0	0	0	1
331.2846	13.54	1+	1	0	0	0	0	0	0	0	0	1
331.2848	15.62	1+	1	0	0	0	0	0	0	0	0	1
333.207	9.85	1+	7	0	0	0	0	0	0	0	0	7
333.2433	13.033	1+	1	0	0	0	0	0	0	0	0	1
335.2953	18.907	1+	4	0	0	0	0	0	0	0	0	4
335.2958	19.549	1+	1	0	0	0	0	0	0	0	0	1
336.3117	18.008	1+	1	0	0	0	0	0	0	0	0	1
336.3265	18.155	1+	1	0	0	0	0	0	0	0	0	1
336.3268	17.712	1+	1	0	0	0	0	0	0	0	0	1
336.3271	20.38	1+	0	0	0	1	0	0	0	0	0	1
336.3278	22.331	1+	1	0	0	0	0	0	0	0	0	1
337.2382	13.749	1+	3	0	0	0	0	0	0	0	0	3
337.2383	17.242	1+	2	0	0	0	0	0	0	0	0	2
337.2386	13.403	1+	1	0	0	0	0	0	0	0	0	1
338.2234	10.092	1+	2	0	0	0	0	0	0	0	0	2
338.2237	9.447	1+	0	0	0	1	0	0	0	0	0	1
338.3418	24.813	1+	0	0	0	1	0	0	0	0	0	1
338.3426	24.39	2+	1	0	0	0	0	0	0	0	0	1
339.1002	4.763	1+	1	0	0	0	0	0	0	0	0	1
339.3462	24.372	1+	0	0	0	1	0	0	0	0	0	1
340.1921	14.801	1+	0	0	0	0	0	0	4	0	0	4
340.2597	5.647	2+	2	0	0	0	0	0	0	0	0	2
340.2599	19.074	1+	2	0	0	0	0	0	0	0	0	2
341.2099	14.432	1+	3	0	0	0	0	0	0	0	0	3
342.0776	13.741	1+	1	0	1	0	0	0	0	0	0	2
342.0782	12.017	1+	0	0	0	0	0	0	1	3	0	4
343.2275	17.261	1+	6	0	0	0	0	0	0	0	0	6
343.2279	13.741	1+	4	0	0	0	0	0	0	0	0	4
343.2281	15.69	1+	6	0	0	0	0	0	0	0	0	6
343.2282	9.897	1+	2	0	0	0	0	0	0	0	0	2
343.2284	18.938	1+	1	0	0	0	0	0	0	0	0	1
343.3073	5.647	1+	1	0	0	0	0	0	0	0	0	1
344.075	13.741	1+	2	0	0	0	0	0	0	0	0	2
344.1985	17.972	1+	1	0	0	0	0	0	0	0	0	1
344.3167	17.697	1+	1	0	0	0	0	0	0	0	0	1
345.1862	16.409	1+	2	0	0	0	0	0	0	0	0	2
346.2505	11.926	1+	1	0	0	0	0	0	0	0	0	1
347.1504	9.944	1+	2	0	0	0	0	0	0	0	0	2
348.2907	16.769	1+	0	0	0	2	0	0	0	0	0	2
348.2908	15.883	1+	1	0	0	0	0	0	0	0	0	1
348.2909	16.547	1+	0	0	0	1	0	0	0	0	0	1
349.2383	12.642	1+	3	0	0	0	0	0	0	0	0	3
349.2384	15.683	1+	2	0	0	0	0	0	0	0	0	2
349.2385	10.483	1+	2	0	0	0	0	0	0	0	0	2
350.2238	11.257	1+	1	0	0	0	0	0	0	0	0	1
350.2254	10.557	1+	1	0	0	0	0	0	0	0	0	1
350.3062	14.547	1+	0	0	0	2	0	0	0	0	0	2
350.3065	21.081	1+	1	0	0	0	0	0	0	0	0	1
351.1814	18.634	1+	1	0	0	0	0	0	0	0	0	1
351.1816	8.385	1+	2	0	0	0	0	0	0	0	0	2
351.251	25.783	2+	2	0	0	0	0	0	0	0	0	2
351.2536	11.326	1+	2	0	0	0	0	0	0	0	0	2
351.2538	16.03	1+	2	0	0	0	0	0	0	0	0	2
352.2494	15.254	1+	1	0	0	0	0	0	0	0	0	1
352.3215	18.907	1+	1	0	0	0	0	0	0	0	0	1
352.3216	15.822	1+	0	0	0	2	0	0	0	0	0	2
352.3221	19.543	1+	2	0	0	0	0	0	0	0	0	2
352.3226	16.193	1+	2	0	0	0	0	0	0	0	0	2
353.197	18.109	1+	2	1	0	0	0	0	0	0	0	3
353.2694	14.093	1+	1	0	0	0	0	0	0	0	0	1
353.2697	13.818	1+	1	0	0	0	0	0	0	0	0	1
354.2176	13.125	1+	1	0	0	0	0	0	0	0	0	1
354.337	20.373	1+	1	0	0	0	0	0	0	0	0	1
354.3376	15.226	1+	1	0	0	0	0	0	0	0	0	1
354.3378	19.994	1+	1	0	0	0	0	0	0	0	0	1
355.2849	15.439	1+	1	0	0	0	0	0	0	0	0	1
357.3011	16.6	1+	1	0	0	0	0	0	0	0	0	1
358.2032	14.494	1+	1	0	0	0	0	0	0	0	0	1
359.1514	18.124	1+	3	0	0	0	0	0	0	0	0	3
359.2231	15.458	1+	2	0	0	0	0	0	0	0	0	2
360.2538	18.957	1+	1	0	0	0	0	0	0	0	0	1
361.1289	9.694	1+	0	0	0	0	0	0	2	0	0	2
362.1878	9.052	1+	0	0	0	1	0	0	0	0	0	1
365.2098	17.261	1+	1	0	0	0	0	0	0	0	0	1
365.2384	10.302	1+	1	0	0	0	0	0	0	0	0	1
365.2487	17.804	1+	3	0	0	0	0	0	0	0	0	3
365.2489	17.061	1+	4	0	0	0	0	0	0	0	0	4
365.2597	21.534	1+	2	0	0	0	0	0	0	0	0	2
365.2606	21.343	1+	1	0	0	0	0	0	0	0	0	1
366.3012	16.432	1+	2	0	0	0	0	0	0	0	0	2
366.3016	16.616	1+	2	0	0	0	0	0	0	0	0	2
366.3742	21.933	1+	0	0	0	1	0	0	0	0	0	1
366.3744	22.084	1+	0	0	0	2	0	0	0	0	0	2
367.2258	15.66	1+	1	0	0	0	0	0	0	0	0	1
367.2261	15.404	1+	1	0	0	0	0	0	0	0	0	1
368.193	1.228	1+	1	0	0	0	0	0	0	0	0	1
368.281	16.263	1+	0	0	0	2	0	0	0	0	0	2
368.316	19.404	1+	0	0	0	2	0	0	0	0	0	2
368.3169	17.606	1+	2	0	0	0	0	0	0	0	0	2
368.317	14.561	1+	3	0	0	0	0	0	0	0	0	3
368.3171	14.418	1+	3	0	0	0	0	0	0	0	0	3
368.3172	16.666	1+	1	0	0	0	0	0	0	0	0	1
368.3175	16.192	1+	1	0	0	0	0	0	0	0	0	1
369.1263	17.972	1+	8	2	0	0	0	0	0	0	0	10
369.2394	7.228	1+	0	0	0	0	0	0	1	0	0	1
370.2967	17.261	1+	1	0	0	0	0	0	0	0	0	1
370.3324	16.355	1+	2	0	0	0	0	0	0	0	0	2
370.3326	16.193	1+	2	0	0	0	0	0	0	0	0	2
370.333	17.03	1+	3	0	0	0	0	0	0	0	0	3
370.3558	15.494	1+	1	0	0	0	0	0	0	0	0	1
370.356	15.82	1+	1	0	0	0	0	0	0	0	0	1
371.1867	11.511	1+	4	0	0	0	0	0	0	0	0	4
371.187	11.812	1+	2	0	0	0	0	0	0	0	0	2
372.2031	10.646	1+	0	0	0	1	0	0	0	0	0	1
372.3479	15.226	1+	2	0	0	0	0	0	0	0	0	2
372.3485	15.775	1+	2	0	0	0	0	0	0	0	0	2
373.2128	19.535	1+	2	0	0	0	0	0	0	0	0	2
373.2343	25.964	1+	3	0	0	0	0	0	0	0	0	3
373.2346	0.151	1+	3	0	0	0	0	0	0	0	0	3
373.2365	16.263	1+	2	0	0	0	0	0	0	0	0	2
373.2474	18.288	1+	2	0	0	0	0	0	0	0	0	2
373.2646	18.124	1+	1	0	0	0	0	0	0	0	0	1
374.1977	7.772	1+	2	0	0	0	0	0	0	0	0	2
374.2339	7.322	1+	2	0	0	0	0	0	0	0	0	2
374.2812	11.926	1+	0	0	0	1	0	0	0	0	0	1
375.2288	9.779	1+	2	0	0	0	0	0	0	0	0	2
375.2292	7.6	1+	0	0	0	2	0	0	0	0	0	2
376.2607	12.25	1+	1	0	0	0	0	0	0	0	0	1
376.3192	20.38	1+	0	0	0	1	0	0	0	0	0	1
376.3199	17.735	1+	1	0	0	0	0	0	0	0	0	1
376.3202	18.147	1+	1	0	0	0	0	0	0	0	0	1
377.086	5.205	1+	0	1	0	0	0	0	0	0	0	1
377.1246	9.702	1+	0	1	0	0	0	0	0	0	0	1
379.1915	12.619	1+	2	0	0	0	0	0	0	0	0	2
380.1932	2.117	1+	1	0	0	0	0	0	0	0	0	1
383.2538	16.462	1+	4	0	0	0	0	0	0	0	0	4
383.2601	15.759	1+	7	0	0	0	0	0	0	0	0	7
385.2376	15.801	1+	3	0	0	0	0	0	0	0	0	3
386.1457	10.238	1+	0	0	1	0	0	0	0	0	0	1
387.2005	9.889	1+	1	0	0	0	0	0	0	0	0	1
387.2501	4.975	1+	1	0	0	0	0	0	0	0	0	1
388.2554	3.466	1+	0	0	0	1	0	0	0	0	0	1
390.1864	7.532	1+	1	1	0	0	0	0	0	0	0	2
390.25	2.859	1+	3	0	0	0	0	0	0	0	0	3
390.2791	18.915	1+	0	0	0	1	0	0	0	0	0	1
391.1709	19.535	1+	3	0	0	0	0	0	0	0	0	3
391.2643	17.728	1+	3	0	0	0	0	0	0	0	0	3
391.2644	18.513	1+	0	0	0	2	0	0	0	0	0	2
391.2857	23.882	1+	1	0	0	0	0	0	0	0	0	1
392.1931	1.6	1+	1	0	0	0	0	0	0	0	0	1
392.3142	16.2	1+	1	0	0	0	0	0	0	0	0	1
392.3149	18.467	1+	1	0	0	0	0	0	0	0	0	1
392.3155	18.261	1+	1	0	0	0	0	0	0	0	0	1
393.2874	12.25	1+	0	0	0	1	0	0	0	0	0	1
393.298	23.973	1+	2	0	0	0	0	0	0	0	0	2
394.2236	7.733	1+	0	0	0	0	0	0	1	0	0	1
394.2865	18.429	1+	0	0	0	1	0	0	0	0	0	1
394.2972	17.288	1+	0	0	0	2	0	0	0	0	0	2
395.1349	8.782	1+	0	0	0	0	0	0	1	0	0	1
395.217	25.919	1+	1	0	0	0	0	0	0	0	0	1
395.2184	19.535	1+	1	0	0	0	0	0	0	0	0	1
396.2361	25.805	2+	0	0	0	0	0	0	1	0	0	1
396.2396	6.434	1+	0	0	0	2	0	0	0	0	0	2
396.24	6.69	1+	0	0	0	3	0	0	0	0	0	3
397.2021	12.619	1+	8	0	0	0	0	0	0	0	0	8
397.2027	13.16	1+	7	0	0	0	0	0	0	0	0	7
397.2725	18.719	1+	0	1	0	0	0	0	0	0	0	1
397.2954	21.232	1+	1	0	0	0	0	0	0	0	0	1
398.3284	17.253	1+	1	0	0	0	0	0	0	0	0	1
401.2655	7.228	1+	1	0	1	0	0	0	0	0	0	2
401.3446	23.501	1+	2	0	0	0	0	0	0	0	0	2
403.2858	14.948	1+	4	0	0	0	0	0	0	0	0	4
403.2868	18.311	1+	3	0	0	0	0	0	0	0	0	3
404.2446	6.668	1+	1	0	0	0	0	0	0	0	0	1
405.2914	22.876	1+	2	0	0	0	0	0	0	0	0	2
406.1819	8.005	1+	0	1	0	0	0	0	0	0	0	1
407.2562	4.585	1+	1	0	0	0	0	0	0	0	0	1
408.2408	9.244	1+	0	0	0	2	0	0	0	0	0	2
408.2887	18.261	1+	1	0	0	0	0	0	0	0	0	1
409.0912	12.449	1+	0	0	0	0	0	0	1	0	0	1
409.2318	21.413	1+	2	0	0	0	0	0	0	0	0	2
409.2321	18.679	1+	2	0	0	0	0	0	0	0	0	2
409.2323	19.535	1+	2	0	0	0	0	0	0	0	0	2
409.2326	17.782	1+	2	0	0	0	0	0	0	0	0	2
409.2752	16.524	1+	3	0	0	0	0	0	0	0	0	3
412.2702	12.002	1+	0	0	0	1	0	0	0	0	0	1
413.1457	8.774	1+	2	0	0	0	0	0	0	0	0	2
415.039	23.431	1+	0	0	0	0	0	0	0	0	1	1
415.0395	23.322	1+	0	0	0	0	0	0	0	0	1	1
416.1567	8.02	1+	0	0	0	1	0	1	0	0	0	2
417.119	10.193	3+	3	0	0	0	0	0	0	0	0	3
418.2086	2.635	1+	1	0	0	0	0	0	0	0	0	1
419.2919	7.733	1+	1	0	0	0	0	0	0	0	0	1
420.1963	8.169	1+	1	2	0	0	0	0	0	0	0	3
420.3125	18.292	1+	0	0	0	4	0	0	0	0	0	4
421.1112	4.715	1+	0	0	1	0	0	0	0	0	0	1
421.1125	8.036	1+	0	0	1	0	0	0	0	0	0	1
421.1135	5.615	1+	0	0	1	0	0	0	0	0	0	1
423.1667	9.904	1+	1	0	0	0	0	0	0	0	0	1
423.1681	11.787	1+	0	0	0	0	0	0	1	0	0	1
423.2483	18.687	1+	1	0	0	0	0	0	0	0	0	1
423.2485	19.54	1+	1	0	0	0	0	0	0	0	0	1
424.2195	1.671	1+	1	0	0	0	0	0	0	0	0	1
425.1193	20.539	1+	2	0	0	0	0	0	0	0	0	2
425.2162	18.452	1+	1	0	0	0	0	0	0	0	0	1
426.1777	10.453	1+	0	0	0	1	0	0	0	0	0	1
426.2287	9.82	1+	0	0	0	2	0	0	0	0	0	2
429.1192	8.332	1+	0	0	0	0	0	0	0	2	0	2
430.1717	10.353	1+	0	0	0	0	0	0	1	0	0	1
431.1344	10.89	1+	2	0	0	0	0	0	0	0	0	2
431.2057	6.141	1+	1	0	0	0	0	0	0	0	0	1
431.3019	19.702	1+	1	0	0	0	0	0	0	0	0	1
432.225	2.988	1+	1	0	0	0	0	0	0	0	0	1
432.2764	17.416	1+	0	0	0	6	0	0	0	0	0	6
434.1458	10.193	1+	0	0	2	0	0	0	0	0	0	2
435.1283	8.774	1+	0	0	0	0	0	0	1	0	0	1
437.3752	14.564	1+	1	0	0	0	0	0	0	0	0	1
438.2503	3.163	1+	3	0	0	0	0	0	0	0	0	3
438.2505	8.06	1+	0	0	0	1	0	0	0	0	0	1
440.1933	9.694	1+	0	0	0	1	0	0	0	0	0	1
441.1772	9.479	1+	1	0	0	0	0	0	0	0	0	1
441.3239	20.403	1+	0	0	0	1	0	0	0	0	0	1
441.3303	16.593	2+	1	0	0	0	0	0	0	0	0	1
441.3453	6.457	1+	1	0	0	0	0	0	0	0	0	1
442.1731	10.406	1+	0	0	0	1	0	0	0	0	0	1
442.2445	5.765	1+	0	0	0	1	0	0	0	0	0	1
442.3391	8.278	1+	0	0	0	1	0	0	0	0	0	1
443.1351	8.938	1+	0	0	0	0	0	1	0	0	0	1
444.3006	16.746	1+	0	1	0	0	0	0	0	0	0	1
445.028	13.734	1+	0	0	0	1	0	0	0	0	0	1
445.1222	24.231	1+	2	0	0	0	0	0	0	0	0	2
445.3183	20.049	1+	1	0	0	0	0	0	0	0	0	1
445.3234	24.508	1+	1	0	0	0	0	0	0	0	0	1
446.3488	21.329	1+	0	0	0	1	0	0	0	0	0	1
447.0251	13.726	1+	1	0	0	0	0	0	0	0	0	1
447.1296	8.324	1+	1	0	0	0	0	0	0	0	0	1
447.2529	13.441	1+	0	0	0	0	1	0	0	0	0	1
448.1612	10.89	2+	0	0	2	0	0	0	0	0	0	2
448.1613	12.381	3+	0	0	1	0	0	0	0	0	0	1
450.2077	7.322	1+	0	2	0	0	0	0	0	0	0	2
452.1879	6.443	1+	1	0	0	0	0	0	0	0	0	1
452.2658	4.77	1+	2	0	0	0	0	0	0	0	0	2
452.3601	5.647	1+	2	0	0	0	0	0	0	0	0	2
453.285	19.729	1+	1	0	0	0	0	0	0	0	0	1
453.3445	4.664	1+	6	0	0	0	0	0	0	0	0	6
456.3134	21.927	1+	2	0	0	0	0	0	0	0	0	2
457.2588	6.961	1+	6	0	0	0	0	0	0	0	0	6
458.2038	9.471	1+	0	0	0	1	0	0	0	0	0	1
458.2044	10.36	1+	0	0	0	1	0	0	0	0	0	1
458.2406	4.543	1+	1	0	0	0	0	0	0	0	0	1
459.131	8.185	1+	0	0	1	0	0	0	0	0	0	1
459.3449	21.706	1+	2	0	0	0	0	0	0	0	0	2
460.1822	8.201	1+	0	0	0	1	0	0	0	0	0	1
460.2565	6.457	1+	2	0	0	0	0	0	0	0	0	2
460.271	12.703	1+	0	0	0	1	0	0	0	0	0	1
460.2952	14.502	1+	0	1	0	0	0	0	0	0	0	1
460.3279	12.01	1+	1	0	0	0	0	0	0	0	0	1
460.3285	11.511	1+	1	0	0	0	0	0	0	0	0	1
460.3643	21.821	1+	0	0	0	1	0	0	0	0	0	1
461.1454	8.938	1+	1	0	0	0	0	0	0	0	0	1
461.1458	10.177	1+	1	0	0	0	0	0	0	0	0	1
461.1462	9.771	1+	2	0	0	0	0	0	0	0	0	2
462.1487	24.231	1+	0	0	0	2	0	0	0	0	0	2
462.1491	24.387	1+	0	0	0	1	0	0	0	0	0	1
462.1773	13.125	1+	0	0	0	1	0	0	0	0	0	1
462.3441	12.65	1+	1	0	0	0	0	0	0	0	0	1
462.3446	12.121	1+	1	0	0	0	0	0	0	0	0	1
464.1561	8.324	1+	0	0	1	0	0	0	0	0	0	1
465.2634	13.441	1+	1	0	0	0	0	0	0	0	0	1
466.1631	19.21	1+	0	0	0	0	0	0	1	0	0	1
466.246	3.005	1+	1	0	0	0	0	0	0	0	0	1
467.1053	24.254	1+	0	0	0	0	0	0	0	0	1	1
467.2807	18.642	1+	1	0	0	0	0	0	0	0	0	1
467.3219	17.619	1+	1	0	0	0	0	0	0	0	0	1
467.3744	23.351	1+	1	0	0	0	0	0	0	0	0	1
468.2611	7.336	1+	0	0	0	1	0	0	0	0	0	1
468.3908	17.758	1+	1	0	0	0	0	0	0	0	0	1
469.1124	8.309	1+	0	0	0	0	0	0	0	0	1	1
469.1136	5.76	1+	0	0	0	0	0	0	1	0	0	1
469.3401	7.328	1+	2	0	0	0	0	0	0	0	0	2
469.3443	21.14	1+	2	0	0	0	0	0	0	0	0	2
470.2773	4.482	1+	4	1	0	0	0	0	0	0	0	5
471.189	7.639	1+	0	0	0	1	0	0	0	0	0	1
471.275	24.101	1+	0	1	0	0	0	0	0	0	0	1
471.2872	6.545	2+	1	0	0	0	0	0	0	0	0	1
472.2199	13.71	1+	1	1	0	0	0	0	0	0	0	2
472.3661	18.193	1+	4	0	0	0	0	0	0	0	0	4
472.4388	24.913	1+	0	0	0	1	0	0	0	0	0	1
474.199	8.984	1+	0	0	0	1	0	0	0	0	0	1
474.1991	7.746	1+	0	0	0	1	0	0	0	0	0	1
475.1617	9.57	1+	1	0	0	0	0	0	0	0	0	1
475.2135	19.353	1+	0	0	0	0	0	0	1	0	0	1
475.3272	19.535	1+	1	0	0	0	0	0	0	0	0	1
475.3273	17.766	1+	1	0	0	0	0	0	0	0	0	1
475.3274	13.972	1+	1	0	0	0	0	0	0	0	0	1
475.3278	18.679	1+	2	0	0	0	0	0	0	0	0	2
477.1409	7.5	1+	1	0	0	0	0	0	0	0	0	1
478.1718	10.208	1+	0	0	1	0	0	0	0	0	0	1
478.1723	8.938	2+	0	0	0	1	0	0	0	0	0	1
478.2359	10.566	1+	3	0	0	0	0	0	0	0	0	3
480.1762	19.202	1+	1	0	0	0	0	0	0	0	0	1
480.336	15.814	2+	0	0	0	1	0	0	0	0	0	1
482.2405	1.887	1+	1	0	0	0	0	0	0	0	0	1
483.1282	8.915	1+	0	0	1	0	0	0	0	0	0	1
483.1284	10.17	1+	0	0	0	0	0	0	0	0	1	1
484.2921	7.436	1+	1	0	0	0	0	0	0	0	0	1
485.2041	9.501	1+	0	0	0	1	0	0	0	0	0	1
485.2904	18.634	2+	1	0	0	0	0	0	0	0	0	1
485.3697	25.858	1+	1	0	0	0	0	0	0	0	0	1
487.3612	18.763	1+	0	0	0	1	0	0	0	0	0	1
488.2144	8.201	1+	0	0	0	1	0	0	0	0	0	1
488.3968	20.553	1+	0	0	0	1	0	0	0	0	0	1
490.2092	15.458	1+	0	0	0	0	0	1	0	0	0	1
490.3738	14.625	1+	1	0	0	0	0	0	0	0	0	1
490.3747	14.024	1+	1	0	0	0	0	0	0	0	0	1
491.1563	8.408	1+	1	0	0	0	0	0	0	0	0	1
491.1572	9.144	1+	2	0	0	0	0	0	0	0	0	2
491.3012	18.687	1+	1	0	0	0	0	0	0	0	0	1
491.3014	19.547	1+	2	0	0	0	0	0	0	0	0	2
492.1881	10.844	1+	0	0	0	1	0	0	0	0	0	1
493.3385	16.015	1+	2	0	0	0	0	0	0	0	0	2
493.3391	15.62	1+	2	0	0	0	0	0	0	0	0	2
494.168	8.185	1+	0	0	0	2	0	0	0	0	0	2
494.1682	7.5	1+	0	0	0	1	0	0	0	0	0	1
494.3146	12.033	1+	0	0	0	1	0	0	0	0	0	1
495.297	12.78	1+	3	0	0	0	0	0	0	0	0	3
495.2971	13.033	1+	4	0	0	0	0	0	0	0	0	4
495.2977	11.318	1+	1	0	0	0	0	0	0	0	0	1
497.1438	10.836	1+	1	0	0	0	0	0	0	0	0	1
497.351	20.3	1+	0	0	0	0	1	0	0	0	0	1
497.3746	21.367	1+	1	0	0	0	0	0	0	0	0	1
498.2353	7.989	1+	0	0	0	2	0	0	0	0	0	2
498.2356	7.532	1+	0	0	0	3	0	0	0	0	0	3
498.2718	6.457	1+	2	0	0	0	0	0	0	0	0	2
499.3366	24.768	1+	3	0	0	0	0	0	0	0	0	3
500.2863	5.916	2+	1	0	0	0	0	0	0	0	0	1
501.2868	17.1	1+	1	0	0	0	0	0	0	0	0	1
501.3786	20.064	1+	0	0	0	1	0	0	0	0	0	1
502.2294	9.501	1+	0	0	0	1	0	0	0	0	0	1
502.2301	11.511	1+	0	0	0	1	0	0	0	0	0	1
502.3761	16.984	1+	0	0	0	1	0	0	0	0	0	1
502.4142	23.328	1+	0	0	0	1	0	0	0	0	0	1
502.8337	6.832	2+	1	0	0	0	0	0	0	0	0	1
503.1096	23.319	1+	1	0	0	0	0	0	0	0	0	1
504.2099	8.339	1+	0	0	0	2	0	0	0	0	0	2
504.2102	7.328	1+	0	0	0	1	0	0	0	0	0	1
504.3545	20.443	1+	0	0	0	1	0	0	0	0	0	1
504.3564	19.729	1+	0	0	0	2	0	0	0	0	0	2
505.1726	8.984	1+	1	0	0	0	0	0	0	0	0	1
505.257	20.884	1+	1	0	0	0	0	0	0	0	0	1
506.2032	10.238	1+	0	0	0	1	0	0	0	0	0	1
506.335	3.83	1+	0	0	0	2	0	0	0	0	0	2
507.2735	18.664	1+	2	0	0	0	0	0	0	0	0	2
507.3308	17.0	1+	0	0	0	1	0	0	0	0	0	1
508.1822	8.408	2+	0	0	0	1	0	0	0	0	0	1
508.1836	9.159	1+	0	0	0	1	0	0	0	0	0	1
508.2931	8.868	1+	1	0	0	0	0	0	0	0	0	1
508.3282	11.782	1+	1	0	0	0	0	0	0	0	0	1
509.3289	9.897	1+	4	0	0	0	0	0	0	0	0	4
510.2932	8.627	1+	0	0	0	2	0	0	0	0	0	2
510.3446	12.133	1+	1	0	0	0	0	0	0	0	0	1
510.3649	16.015	1+	0	0	1	0	0	0	0	0	0	1
511.2852	21.64	1+	1	0	0	0	0	0	0	0	0	1
511.292	12.642	1+	1	0	0	0	0	0	0	0	0	1
511.2925	10.037	1+	6	0	0	0	0	0	0	0	0	6
511.8389	6.824	2+	1	0	0	0	0	0	0	0	0	1
512.2515	9.82	1+	0	0	0	1	0	0	0	0	0	1
512.2737	6.914	1+	2	0	0	0	0	0	0	0	0	2
512.3712	4.428	1+	3	0	0	0	0	0	0	0	0	3
512.4177	17.629	1+	0	0	0	2	0	0	0	0	0	2
513.1386	8.408	1+	1	0	0	0	0	0	0	0	0	1
513.3076	11.612	1+	2	0	0	0	0	0	0	0	0	2
513.3077	13.033	1+	3	0	0	0	0	0	0	0	0	3
513.3081	12.78	1+	1	0	0	0	0	0	0	0	0	1
513.3522	25.273	1+	0	0	0	0	0	0	1	0	0	1
514.2308	7.686	1+	0	0	0	1	0	0	0	0	0	1
514.3756	13.864	1+	1	0	0	0	0	0	0	0	0	1
515.2151	7.757	1+	1	0	0	0	0	0	0	0	0	1
515.3217	16.015	1+	1	0	0	0	0	0	0	0	0	1
515.3235	14.086	1+	3	0	0	0	0	0	0	0	0	3
515.3309	22.95	1+	1	0	0	0	0	0	0	0	0	1
516.2447	13.727	1+	0	0	0	1	0	0	0	0	0	1
516.2469	12.18	1+	0	0	0	1	0	0	0	0	0	1
516.3924	15.203	1+	1	0	0	0	0	0	0	0	0	1
517.209	15.365	1+	0	0	0	0	0	0	1	0	0	1
517.2815	16.662	1+	2	0	0	0	0	0	0	0	0	2
517.3125	18.376	1+	1	0	0	0	0	0	0	0	0	1
518.2258	7.927	1+	0	0	0	1	0	0	0	0	0	1
519.1886	9.57	1+	1	0	0	0	0	0	0	0	0	1
519.836	5.415	2+	1	0	0	0	0	0	0	0	0	1
520.2198	13.24	1+	0	0	0	1	1	0	0	0	0	2
520.2199	10.821	1+	0	0	0	1	0	0	0	0	0	1
520.351	3.828	1+	1	0	0	0	0	0	0	0	0	1
520.3573	16.339	1+	0	0	0	1	0	0	0	0	0	1
520.8441	6.824	2+	2	0	0	0	0	0	0	0	0	2
522.1981	10.223	3+	1	0	0	0	0	0	0	0	0	1
522.1985	8.991	1+	0	0	0	2	0	0	0	0	0	2
522.3928	16.47	1+	1	0	0	0	0	0	0	0	0	1
523.2339	11.372	2+	1	0	0	0	0	0	0	0	0	1
523.2685	17.1	1+	1	0	0	0	0	0	0	0	0	1
523.2691	18.099	1+	1	0	0	0	0	0	0	0	0	1
523.2986	6.324	2+	1	0	0	0	0	0	0	0	0	1
523.4167	14.909	1+	3	0	0	0	0	0	0	0	0	3
524.3738	20.222	1+	0	0	0	1	0	0	0	0	0	1
524.3777	19.838	1+	0	0	0	1	0	0	0	0	0	1
525.3303	6.702	1+	6	0	0	0	0	0	0	0	0	6
525.3531	20.35	1+	1	0	0	0	0	0	0	0	0	1
527.1545	10.223	1+	0	0	0	0	1	0	0	0	0	1
527.3393	9.897	1+	6	0	0	0	0	0	0	0	0	6
528.2457	8.483	1+	0	0	0	2	0	0	0	0	0	2
528.3181	12.642	1+	0	0	0	5	0	0	0	0	0	5
528.3191	12.411	1+	0	0	0	4	0	0	0	0	0	4
528.8409	5.415	2+	1	0	0	0	0	0	0	0	0	1
529.8483	6.832	2+	4	0	0	0	0	0	0	0	0	4
530.262	12.184	1+	0	0	0	1	0	0	0	0	0	1
530.333	13.033	2+	0	0	1	0	0	0	0	0	0	1
530.334	12.78	1+	0	0	0	7	0	0	0	0	0	7
530.3505	19.265	1+	0	0	0	1	0	0	0	0	0	1
531.2092	7.476	1+	1	0	0	0	0	0	0	0	0	1
532.2402	9.805	1+	0	0	0	1	0	0	0	0	0	1
532.2409	7.725	1+	0	0	0	1	0	0	0	0	0	1
532.2411	7.336	1+	0	0	0	1	0	0	0	0	0	1
532.2765	6.498	2+	3	0	0	0	0	0	0	0	0	3
532.3496	14.093	1+	0	0	0	5	0	1	0	0	0	6
532.3538	17.03	1+	0	1	0	0	0	0	0	0	0	1
532.3867	15.404	1+	0	0	0	1	0	0	0	0	0	1
532.3872	20.3	1+	0	0	0	2	0	0	0	0	0	2
533.2565	21.715	1+	1	0	0	0	0	0	0	0	0	1
533.342	5.981	2+	1	0	0	0	0	0	0	0	0	1
534.2355	13.917	1+	0	0	0	1	0	0	0	0	0	1
534.366	15.071	1+	0	0	0	3	0	0	0	0	0	3
535.183	8.483	3+	1	0	0	0	0	0	0	0	0	1
535.2723	21.602	1+	4	0	0	0	0	0	0	0	0	4
535.2899	13.041	1+	1	0	0	0	0	0	0	0	0	1
535.322	19.573	1+	3	0	0	0	0	0	0	0	0	3
535.3223	18.376	1+	5	0	0	0	0	0	0	0	0	5
535.3334	25.258	1+	0	0	0	0	0	0	1	0	0	1
535.344	25.188	1+	1	0	0	0	0	0	0	0	0	1
536.1678	23.426	1+	0	0	0	2	0	0	0	0	0	2
536.2141	9.608	1+	0	0	0	1	0	0	0	0	0	1
536.3203	5.295	2+	1	0	0	0	0	0	0	0	0	1
536.3605	12.919	1+	1	0	0	0	0	0	0	0	0	1
536.3608	12.518	1+	1	0	0	0	0	0	0	0	0	1
536.8393	6.05	1+	1	0	0	0	0	0	0	0	0	1
536.8416	5.618	1+	2	0	0	0	0	0	0	0	0	2
537.1965	7.725	1+	1	0	0	0	0	0	0	0	0	1
537.5375	24.372	1+	1	0	0	0	0	0	0	0	0	1
537.5377	24.484	1+	1	0	0	0	0	0	0	0	0	1
537.8461	5.415	2+	3	0	0	0	0	0	0	0	0	3
537.8467	5.912	2+	3	0	0	0	0	0	0	0	0	3
537.847	6.655	2+	5	0	0	0	0	0	0	0	0	5
537.8472	6.301	1+	3	0	0	0	0	0	0	0	0	3
538.1948	7.639	1+	0	0	0	2	0	0	0	0	0	2
538.3038	8.106	1+	1	0	0	0	0	0	0	0	0	1
538.3927	20.697	1+	1	0	0	0	0	0	0	0	0	1
538.3983	16.015	1+	0	0	0	1	0	0	0	0	0	1
539.2428	17.091	1+	0	0	0	1	0	0	0	0	0	1
539.4182	25.889	1+	1	0	0	0	0	0	0	0	0	1
539.5438	24.163	1+	1	0	0	0	0	0	0	0	0	1
541.4274	14.909	1+	5	0	0	0	0	0	0	0	0	5
542.2625	7.686	1+	0	0	0	1	0	0	0	0	0	1
543.8267	5.036	1+	2	0	0	0	0	0	0	0	0	2
544.2214	20.334	1+	0	0	0	0	0	1	0	0	0	1
544.2413	8.075	1+	0	0	0	1	0	0	0	0	0	1
544.3143	10.087	1+	0	0	0	4	0	0	0	0	0	4
544.4221	18.581	1+	0	0	0	1	0	0	0	0	0	1
545.3494	9.897	1+	6	0	0	0	0	0	0	0	0	6
545.843	4.783	1+	3	0	0	0	0	0	0	0	0	3
545.8443	6.02	2+	3	0	0	0	0	0	0	0	0	3
545.8448	7.935	1+	2	0	0	0	0	0	0	0	0	2
546.2564	7.899	1+	0	0	0	1	0	0	0	0	0	1
546.3299	7.962	2+	2	0	0	0	0	0	0	0	0	2
546.3301	10.493	1+	1	0	0	0	0	0	0	0	0	1
546.3442	17.108	1+	0	0	0	3	0	0	0	0	0	3
546.3444	17.38	1+	0	0	0	1	0	0	0	0	0	1
546.4019	16.869	1+	0	0	0	1	0	0	0	0	0	1
546.8516	5.478	2+	3	0	0	0	0	0	0	0	0	3
547.2145	18.634	1+	1	0	0	0	0	0	0	0	0	1
547.3864	10.851	1+	8	0	0	0	0	0	0	0	0	8
548.236	7.476	1+	0	0	0	2	0	0	0	0	0	2
548.2386	8.43	1+	0	0	0	1	0	0	0	0	0	1
548.3144	9.951	1+	1	0	0	0	0	0	0	0	0	1
548.3486	5.693	2+	2	0	0	0	0	0	0	0	0	2
549.1996	9.014	1+	1	0	0	0	0	0	0	0	0	1
549.2513	21.458	1+	2	0	0	0	0	0	0	0	0	2
550.2306	10.246	1+	0	0	0	2	0	0	0	0	0	2
551.2681	19.112	1+	3	0	0	0	0	0	0	0	0	3
551.2684	19.89	1+	1	0	0	0	0	0	0	0	0	1
551.2851	10.028	1+	1	0	0	0	0	0	0	0	0	1
551.2854	9.781	1+	1	0	0	0	0	0	0	0	0	1
551.2856	10.493	1+	1	0	0	0	0	0	0	0	0	1
551.8297	5.864	1+	1	0	0	0	0	0	0	0	0	1
552.2087	8.499	2+	0	0	0	2	0	0	0	0	0	2
552.4544	25.866	1+	1	0	0	0	0	0	0	0	0	1
552.8333	6.732	1+	2	0	0	0	0	0	0	0	0	2
552.8341	5.368	2+	2	0	0	0	0	0	0	0	0	2
553.3323	18.368	3+	8	0	0	0	0	0	0	0	0	8
553.3328	18.953	1+	3	0	0	0	0	0	0	0	0	3
553.3365	19.58	1+	5	0	0	0	0	0	0	0	0	5
553.8413	5.429	2+	2	0	0	0	0	0	0	0	0	2
553.842	6.521	1+	3	0	0	0	0	0	0	0	0	3
554.8492	4.328	1+	3	0	0	0	0	0	0	0	0	3
555.2859	12.68	1+	1	0	0	0	0	0	0	0	0	1
555.3552	6.081	2+	1	0	0	0	0	0	0	0	0	1
556.2574	11.718	1+	1	0	0	0	0	0	0	0	0	1
556.2988	7.127	2+	0	0	0	1	0	0	0	0	0	1
556.3507	13.932	1+	0	0	0	5	0	0	0	0	0	5
556.4437	17.491	1+	0	0	0	2	0	0	0	0	0	2
557.1656	8.499	1+	0	0	0	0	0	0	0	1	0	1
557.3014	13.533	1+	1	0	0	0	0	0	0	0	0	1
558.2512	17.903	1+	0	0	0	0	1	0	0	0	0	1
558.3813	18.657	1+	0	0	0	1	0	0	0	0	0	1
559.4385	14.925	1+	5	0	0	0	0	0	0	0	0	5
560.3455	9.432	1+	1	0	0	0	0	0	0	0	0	1
560.8325	5.066	1+	3	0	0	0	0	0	0	0	0	3
561.3995	19.444	1+	0	0	0	1	0	0	0	0	0	1
561.8396	6.754	2+	3	0	0	0	0	0	0	0	0	3
562.2518	8.083	1+	1	0	0	0	0	0	0	0	0	1
562.2529	6.988	1+	0	0	0	2	0	0	0	0	0	2
562.2664	15.365	1+	0	0	0	1	0	0	0	0	0	1
562.3008	13.826	1+	2	1	0	0	0	0	0	0	0	3
562.3169	5.785	1+	4	0	0	0	0	0	0	0	0	4
562.3254	10.284	1+	1	0	0	0	0	0	0	0	0	1
562.3738	13.826	3+	3	0	0	0	0	0	0	0	0	3
562.3746	13.426	2+	1	1	0	0	0	0	0	0	0	2
562.3753	14.77	1+	1	0	0	0	0	0	0	0	0	1
564.2465	13.263	1+	0	0	0	1	0	0	0	0	0	1
564.2466	13.102	1+	0	0	0	1	0	0	0	0	0	1
564.3322	5.91	1+	2	0	0	0	0	0	0	0	0	2
564.3915	14.325	1+	2	0	0	0	0	0	0	0	0	2
565.1942	7.733	1+	1	0	0	0	0	0	0	0	0	1
565.5698	21.413	1+	1	0	0	0	0	0	0	0	0	1
565.6271	22.265	1+	1	0	0	0	0	0	0	0	0	1
566.2254	9.037	1+	0	0	0	2	0	0	0	0	0	2
566.2259	7.616	1+	0	0	0	1	0	0	0	0	0	1
566.2264	10.383	1+	0	0	0	1	0	0	0	0	0	1
566.2979	2.679	1+	2	0	0	0	0	0	0	0	0	2
567.2805	10.499	1+	3	0	0	0	0	0	0	0	0	3
570.3601	5.783	2+	0	0	0	2	0	0	0	0	0	2
571.2214	16.015	1+	2	0	0	0	0	0	0	0	0	2
571.2312	21.434	1+	1	0	0	0	0	0	0	0	0	1
572.2017	10.037	1+	0	0	0	1	0	0	0	0	0	1
572.3126	12.673	1+	0	0	0	3	0	0	0	0	0	3
572.3132	12.327	1+	0	0	0	3	1	0	0	0	0	4
572.3815	9.213	1+	1	0	0	0	0	0	0	0	0	1
572.4192	20.29	1+	0	0	0	3	0	0	0	0	0	3
572.4396	22.437	1+	1	0	0	0	0	0	0	0	0	1
574.3274	13.54	1+	0	0	0	2	0	0	0	0	0	2
574.328	13.294	1+	0	0	0	1	0	0	0	0	0	1
574.3974	15.643	1+	0	0	0	1	0	0	0	0	0	1
574.3994	21.617	1+	0	0	0	2	0	0	0	0	0	2
574.4387	20.718	1+	0	0	0	2	0	0	0	0	0	2
575.231	17.606	1+	3	0	0	0	0	0	0	0	0	3
575.4136	18.48	1+	0	0	0	2	0	0	0	0	0	2
575.4947	24.235	1+	1	0	0	0	0	0	0	0	0	1
576.2668	7.85	2+	0	0	0	2	0	0	0	0	0	2
576.2676	7.477	1+	0	0	0	1	0	0	0	0	0	1
576.2838	18.109	1+	0	0	0	1	0	0	0	0	0	1
576.3556	12.627	1+	1	0	0	0	0	0	0	0	0	1
576.3803	17.092	1+	0	1	0	0	0	0	0	0	0	1
576.413	15.288	1+	0	0	0	1	0	0	0	0	0	1
577.3688	6.152	2+	1	0	0	0	0	0	0	0	0	1
578.2465	7.049	1+	0	0	0	1	0	0	0	0	0	1
578.2618	13.726	1+	0	0	0	2	0	0	0	0	0	2
578.3713	11.68	1+	2	0	0	0	0	0	0	0	0	2
578.8506	5.997	2+	2	0	0	0	0	0	0	0	0	2
579.1804	17.903	1+	0	0	1	0	0	0	0	0	0	1
579.2101	8.559	1+	0	0	0	1	0	1	0	0	0	2
579.2835	13.535	1+	1	2	0	0	0	0	0	0	0	3
580.2413	9.632	1+	0	0	0	2	0	0	0	0	0	2
582.2205	7.725	1+	0	0	0	3	0	0	0	0	0	3
582.2219	7.258	1+	0	0	0	1	0	0	0	0	0	1
582.3655	14.948	1+	0	0	0	6	0	0	0	0	0	6
582.3665	14.701	1+	0	0	0	4	0	0	0	0	0	4
582.4089	21.164	1+	2	0	0	0	0	0	0	0	0	2
582.4116	21.756	1+	1	0	0	0	0	0	0	0	0	1
582.4118	22.574	1+	1	0	0	0	0	0	0	0	0	1
582.4622	16.754	1+	0	0	0	1	0	0	0	0	0	1
583.2755	6.991	1+	2	0	0	0	0	0	0	0	0	2
583.4146	22.665	1+	1	0	0	0	0	0	0	0	0	1
583.4179	21.149	1+	3	0	0	0	0	0	0	0	0	3
584.3308	7.127	1+	1	0	0	0	0	0	0	0	0	1
584.3582	13.833	1+	0	0	0	0	0	0	1	0	0	1
585.2283	21.729	1+	2	3	0	0	0	0	0	0	0	5
585.2385	18.101	1+	0	0	0	1	0	0	0	0	0	1
586.4357	4.331	1+	6	0	0	0	0	0	0	0	0	6
586.4493	23.792	1+	1	0	0	0	0	0	0	0	0	1
586.4521	23.938	1+	1	0	0	0	0	0	0	0	0	1
586.4537	24.072	1+	1	0	0	0	0	0	0	0	0	1
587.1764	7.718	1+	1	0	0	0	0	0	0	0	0	1
587.2177	16.952	1+	3	1	0	0	0	0	0	0	0	4
587.2314	21.402	1+	1	0	0	0	0	0	0	0	0	1
587.2321	17.484	1+	0	0	0	0	0	0	1	0	0	1
587.234	21.13	1+	0	0	0	0	0	0	1	0	0	1
587.8554	6.144	1+	3	0	0	0	0	0	0	0	0	3
590.1899	12.873	1+	1	0	0	0	0	0	0	0	0	1
590.1902	11.535	1+	0	0	0	1	0	0	0	0	0	1
590.2112	9.283	1+	0	0	0	1	0	0	0	0	0	1
590.2841	6.998	1+	1	0	0	0	0	0	0	0	0	1
590.393	14.633	1+	1	0	0	0	0	0	0	0	0	1
590.4293	16.731	1+	0	0	0	1	0	0	0	0	0	1
590.4494	22.445	1+	3	1	0	0	0	0	0	0	0	4
590.4499	22.767	1+	2	0	0	0	0	0	0	0	0	2
592.2046	11.535	1+	0	0	0	1	0	0	0	0	0	1
592.205	13.441	1+	0	0	0	1	0	0	0	0	0	1
592.2634	7.624	1+	0	0	0	2	0	0	0	0	0	2
592.3257	5.534	1+	3	0	0	0	0	0	0	0	0	3
592.3513	12.186	1+	1	0	0	0	0	0	0	0	0	1
592.4637	23.264	1+	2	0	0	0	0	0	0	0	0	2
592.4648	23.387	1+	2	0	0	0	0	0	0	0	0	2
593.2781	20.791	1+	1	0	0	0	0	0	0	0	0	1
593.4586	22.82	1+	2	0	0	0	0	0	0	0	0	2
594.1646	15.736	1+	0	0	0	0	0	1	0	0	0	1
594.1844	7.035	1+	0	0	0	2	0	1	0	0	0	3
594.2578	9.113	1+	0	0	0	1	0	0	0	0	0	1
594.3287	3.484	1+	1	0	0	0	0	0	0	0	0	1
594.3297	3.144	1+	1	0	0	0	0	0	0	0	0	1
594.3663	10.377	1+	2	0	0	0	0	0	0	0	0	2
594.3676	9.573	1+	4	0	0	0	0	0	0	0	0	4
595.1858	17.1	1+	0	0	0	0	0	0	1	0	0	1
595.3445	18.368	1+	1	0	0	0	0	0	0	0	0	1
596.178	14.294	1+	0	0	0	2	0	0	0	0	0	2
596.2352	8.559	3+	1	0	0	0	0	0	0	0	0	1
596.3452	13.178	1+	0	0	0	6	0	0	0	0	0	6
596.3461	12.903	1+	0	0	0	3	0	0	0	0	0	3
596.382	9.85	1+	2	0	0	0	0	0	0	0	0	2
597.2727	18.505	1+	1	0	0	0	0	0	0	0	0	1
598.4195	25.861	1+	3	0	0	0	0	0	0	0	0	3
599.1412	7.033	1+	0	0	0	0	0	0	1	0	0	1
599.4045	4.505	1+	1	0	0	0	0	0	0	0	0	1
599.4052	25.994	1+	2	0	0	0	0	0	0	0	0	2
600.2679	13.178	1+	0	0	0	1	1	0	0	0	0	2
600.3418	17.453	1+	0	0	0	1	0	0	0	0	0	1
600.4702	17.353	1+	0	0	0	2	0	0	0	0	0	2
601.233	18.945	1+	0	0	0	0	1	0	0	0	0	1
602.2255	14.132	1+	0	0	0	1	0	0	0	0	0	1
602.4288	3.673	1+	7	0	0	0	0	0	0	0	0	7
603.2288	19.785	1+	2	0	0	0	0	0	0	0	0	2
603.3637	4.233	1+	1	0	0	0	0	0	0	0	0	1
604.2059	12.118	1+	0	0	0	1	0	0	0	0	0	1
604.2986	7.85	1+	0	0	0	1	0	0	0	0	0	1
604.3875	17.781	1+	0	0	0	1	0	0	0	0	0	1
604.4637	23.77	1+	2	1	0	0	0	0	0	0	0	3
604.4644	24.027	1+	3	0	0	0	0	0	0	0	0	3
604.4654	23.918	1+	3	0	0	0	0	0	0	0	0	3
606.2202	12.118	1+	0	0	0	1	0	0	0	0	0	1
606.2214	11.864	1+	0	0	0	1	0	0	0	0	0	1
606.475	25.943	1+	1	0	0	0	0	0	0	0	0	1
607.1851	17.03	1+	2	0	0	0	0	0	0	0	0	2
607.1857	15.907	1+	1	0	0	0	0	0	0	0	0	1
607.371	5.117	1+	2	0	0	0	0	0	0	0	0	2
608.1995	10.897	1+	0	0	0	1	0	0	0	0	0	1
608.2012	9.244	1+	0	0	0	1	0	0	0	0	0	1
609.1998	16.064	1+	4	0	0	0	0	0	0	0	0	4
609.201	17.484	2+	1	0	0	0	0	0	0	0	0	1
609.2734	20.245	1+	4	0	0	0	0	0	0	0	0	4
609.2735	19.747	1+	5	1	0	0	0	0	0	0	0	6
610.1934	14.901	1+	0	0	0	1	0	0	0	0	0	1
610.2517	9.121	1+	0	0	0	1	0	0	0	0	0	1
610.3611	7.658	1+	2	0	0	0	0	0	0	0	0	2
611.2128	17.587	2+	1	0	0	0	0	0	0	0	0	1
611.3979	10.422	2+	7	0	0	0	0	0	0	0	0	7
612.3766	7.881	1+	3	0	0	0	0	0	0	0	0	3
612.3774	7.253	1+	3	0	0	0	0	0	0	0	0	3
612.4282	22.437	1+	1	2	0	0	0	0	0	0	0	3
613.1564	7.484	1+	1	0	0	0	0	0	0	0	0	1
613.2313	16.062	1+	0	0	0	0	2	0	0	0	0	2
613.355	18.368	1+	6	0	0	0	0	0	0	0	0	6
613.3555	19.588	1+	5	0	0	0	0	0	0	0	0	5
613.4199	6.012	1+	2	0	0	0	0	0	0	0	0	2
614.3875	5.948	2+	1	0	0	0	0	0	0	0	0	1
617.1676	8.559	1+	0	0	0	0	0	0	1	0	0	1
618.4044	19.785	1+	0	0	0	1	0	0	0	0	0	1
619.2211	18.467	1+	0	0	0	0	1	0	0	0	0	1
619.4164	25.785	1+	1	0	0	0	0	0	0	0	0	1
620.2003	11.028	1+	0	0	0	1	0	0	0	0	0	1
620.3674	16.8	1+	0	0	0	1	0	0	0	0	0	1
620.3698	5.689	2+	0	0	0	1	0	0	0	0	0	1
620.4042	15.473	1+	0	0	0	1	0	0	0	0	0	1
620.4064	17.127	1+	0	1	0	0	0	0	0	0	0	1
620.4394	15.18	1+	0	0	0	1	0	0	0	0	0	1
621.1636	10.684	1+	0	0	0	0	0	0	0	0	1	1
621.3907	25.979	1+	1	0	0	0	0	0	0	0	0	1
622.2152	11.464	1+	0	0	0	1	0	0	0	0	0	1
622.2155	12.842	1+	0	0	0	1	0	0	0	0	0	1
622.2172	9.764	1+	0	0	0	1	0	0	0	0	0	1
622.4747	21.352	1+	4	0	0	0	0	0	0	0	0	4
622.476	21.685	1+	3	0	0	0	0	0	0	0	0	3
623.1802	15.922	1+	0	0	0	0	0	0	1	0	0	1
623.1808	18.725	1+	0	0	0	0	1	0	0	0	0	1
623.2526	18.489	1+	0	0	0	1	0	0	0	0	0	1
623.2567	20.463	1+	1	0	0	0	0	0	0	0	0	1
623.2889	20.847	1+	2	0	0	0	0	0	0	0	0	2
623.2912	22.124	1+	1	0	0	0	0	0	0	0	0	1
624.1949	6.707	1+	0	0	0	2	0	0	0	0	0	2
624.2102	15.527	1+	0	0	0	1	0	0	0	0	0	1
624.2673	8.559	1+	0	0	0	0	1	0	0	0	0	1
624.3414	6.411	1+	3	0	0	0	0	0	0	0	0	3
625.1955	15.914	2+	2	0	0	0	0	0	0	0	0	2
625.3066	9.904	1+	2	6	0	0	0	0	0	0	0	8
625.428	21.375	1+	1	0	0	0	0	0	0	0	0	1
626.1884	12.403	3+	0	0	0	2	0	0	0	0	0	2
626.3558	6.546	1+	4	0	0	0	0	0	0	0	0	4
626.3561	6.124	1+	4	0	0	0	0	0	0	0	0	4
626.4418	24.539	1+	1	1	0	0	0	0	0	0	0	2
626.4441	23.747	1+	2	3	0	0	0	0	0	0	0	5
626.4451	23.895	1+	1	2	0	0	0	0	0	0	0	3
626.4466	24.049	1+	2	2	0	0	0	0	0	0	0	4
626.4874	16.631	1+	0	0	0	1	0	0	0	0	0	1
627.1716	11.495	1+	0	0	0	0	0	0	1	0	0	1
627.2109	16.062	1+	3	0	0	0	0	0	0	0	0	3
627.435	7.546	1+	1	0	0	0	0	0	0	0	0	1
628.1974	22.767	1+	0	0	0	1	0	1	0	0	0	2
628.3717	6.035	1+	2	0	0	0	0	0	0	0	0	2
628.3726	14.448	1+	0	0	0	4	1	0	0	0	0	5
628.4371	19.599	1+	1	0	0	0	0	0	0	0	0	1
629.2289	17.146	1+	1	0	0	0	0	0	0	0	0	1
629.3476	20.41	1+	2	0	0	0	0	0	0	0	0	2
629.3506	15.355	1+	3	0	0	0	0	0	0	0	0	3
629.3511	13.702	1+	4	0	0	0	0	0	0	0	0	4
629.4091	14.055	1+	1	0	0	0	0	0	0	0	0	1
629.4094	9.904	2+	7	0	0	0	0	0	0	0	0	7
630.2343	16.043	1+	1	0	0	0	0	0	0	0	0	1
630.4233	15.208	1+	1	0	0	0	0	0	0	0	0	1
631.2426	16.062	1+	2	1	0	0	0	0	0	0	0	3
631.2427	15.243	1+	4	0	0	0	0	0	0	0	0	4
631.2573	20.234	1+	1	0	0	0	0	0	0	0	0	1
631.3652	18.36	1+	6	1	0	0	0	0	0	0	0	7
631.3658	19.573	1+	4	0	0	0	0	0	0	0	0	4
631.3661	18.945	1+	2	0	0	0	0	0	0	0	0	2
632.2366	12.017	1+	0	0	0	2	0	0	0	0	0	2
632.4197	17.819	1+	0	0	0	2	0	0	0	0	0	2
633.2365	20.862	1+	1	0	0	0	0	0	0	0	0	1
634.2156	11.559	1+	0	0	0	1	0	0	0	0	0	1
634.2372	9.4	1+	0	0	0	1	0	0	0	0	0	1
634.4547	16.608	1+	0	0	0	1	0	0	0	0	0	1
634.7475	5.106	1+	1	0	0	0	0	0	0	0	0	1
635.1792	11.189	1+	1	0	0	0	0	0	0	0	0	1
635.2529	19.459	1+	1	0	0	0	0	0	0	0	0	1
635.2571	20.765	1+	1	0	0	0	0	0	0	0	0	1
635.4682	24.155	1+	1	0	0	0	0	0	0	0	0	1
635.4722	22.028	1+	2	0	0	0	0	0	0	0	0	2
635.4952	23.479	1+	1	0	0	0	0	0	0	0	0	1
636.2321	12.102	1+	0	0	0	1	0	0	0	0	0	1
636.2322	11.472	1+	0	0	0	1	0	0	0	0	0	1
636.4021	6.027	2+	2	0	0	0	0	0	0	0	0	2
636.4155	5.951	1+	1	0	0	0	0	0	0	0	0	1
636.4913	22.721	1+	3	0	0	0	0	0	0	0	0	3
638.2105	7.111	1+	0	0	0	2	0	0	0	0	0	2
638.2107	9.283	1+	0	0	0	1	1	0	0	0	0	2
639.1746	10.684	1+	1	0	0	0	0	0	0	0	0	1
639.212	15.713	1+	0	0	0	0	0	0	1	0	0	1
639.2144	17.023	1+	0	0	0	0	1	0	0	0	0	1
639.285	20.938	1+	1	1	0	0	0	0	0	0	0	2
640.1833	17.038	1+	1	0	0	0	0	0	0	0	0	1
640.2041	12.942	2+	0	0	0	2	0	0	0	0	0	2
640.2048	14.256	3+	0	0	0	1	0	0	0	0	0	1
640.2624	8.612	1+	0	0	0	1	0	0	0	0	0	1
641.191	17.023	2+	2	1	0	0	0	0	0	0	0	3
641.1911	14.61	1+	2	1	0	0	0	0	0	0	0	3
641.2086	14.256	1+	2	0	0	0	0	0	0	0	0	2
642.4272	21.39	1+	0	0	0	1	0	0	0	0	0	1
643.1665	7.116	1+	1	0	0	0	0	0	0	0	0	1
643.1668	9.291	1+	0	0	1	0	0	0	0	0	0	1
643.2075	15.903	1+	3	0	0	0	0	0	0	0	0	3
643.2331	22.689	1+	2	1	0	0	0	0	0	0	0	3
643.2332	21.91	1+	2	0	0	0	0	0	0	0	0	2
643.3191	9.904	1+	4	6	0	0	0	0	0	0	0	10
643.3495	15.907	3+	0	0	0	1	0	0	0	0	0	1
643.4377	21.364	1+	2	0	0	0	0	0	0	0	0	2
644.3657	5.779	1+	4	0	0	0	0	0	0	0	0	4
644.4021	12.975	1+	0	0	0	2	0	0	0	0	0	2
644.4972	17.215	1+	0	0	0	1	0	0	0	0	0	1
646.2527	14.14	1+	0	0	0	1	0	0	0	0	0	1
646.398	4.99	1+	1	0	0	0	0	0	0	0	0	1
647.1791	15.907	1+	1	0	0	0	0	0	0	0	0	1
648.3912	18.383	2+	1	0	0	0	0	0	0	0	0	1
648.393	19.588	1+	2	0	0	0	0	0	0	0	0	2
648.4152	19.381	1+	1	0	0	0	0	0	0	0	0	1
648.4347	19.641	1+	0	1	0	0	0	0	0	0	0	1
650.247	11.441	1+	0	0	0	1	0	0	0	0	0	1
650.2473	11.864	1+	0	0	0	1	0	0	0	0	0	1
651.2538	13.148	2+	2	0	0	0	0	0	0	0	0	2
652.226	10.959	2+	0	0	0	2	0	0	0	0	0	2
652.2264	9.314	1+	0	0	0	1	0	0	0	0	0	1
652.2265	9.865	1+	0	0	0	1	0	0	0	0	0	1
652.2276	7.547	1+	0	0	0	2	0	0	0	0	0	2
652.3214	6.91	1+	0	0	0	1	0	0	0	0	0	1
653.1898	11.189	1+	1	0	0	0	0	0	0	0	0	1
653.345	18.383	1+	1	0	0	0	0	0	0	0	0	1
653.347	19.573	1+	4	0	0	0	0	0	0	0	0	4
654.2043	15.053	2+	1	0	0	0	0	0	0	0	0	1
654.2199	14.847	1+	2	0	0	0	0	0	0	0	0	2
654.2205	13.517	1+	0	0	0	2	0	0	0	0	0	2
654.279	9.151	1+	0	0	0	1	0	0	0	0	0	1
654.4715	12.464	2+	7	0	0	0	0	0	0	0	0	7
655.2061	17.261	1+	3	2	0	0	0	0	0	0	0	5
655.2064	18.725	2+	1	1	0	0	0	0	0	0	0	2
655.2067	16.693	1+	2	0	0	0	0	0	0	0	0	2
656.199	10.684	1+	0	0	0	1	0	0	0	0	0	1
656.201	12.133	1+	0	0	0	1	0	0	0	0	0	1
656.3309	5.916	1+	1	0	0	0	0	0	0	0	0	1
657.2217	15.713	2+	2	0	0	0	0	0	0	0	0	2
657.2227	17.473	1+	1	0	0	0	0	0	0	0	0	1
657.2228	16.883	1+	0	0	0	0	1	0	0	0	0	1
657.3519	11.318	1+	1	0	0	0	0	0	0	0	0	1
658.473	22.711	1+	2	2	0	0	0	0	0	0	0	4
659.1782	13.51	1+	0	0	0	0	1	0	0	0	0	1
660.3563	15.579	1+	3	0	0	0	0	0	0	0	0	3
661.1948	16.999	1+	0	1	0	0	0	0	0	0	0	1
661.2103	16.39	2+	3	0	0	0	0	0	0	0	0	3
661.2536	17.131	1+	6	0	0	0	0	0	0	0	0	6
661.5049	5.64	1+	1	0	0	0	0	0	0	0	0	1
661.5096	25.757	1+	2	0	0	0	0	0	0	0	0	2
662.2478	10.383	1+	0	0	0	2	0	0	0	0	0	2
662.333	6.751	1+	3	0	0	0	0	0	0	0	0	3
662.451	15.249	1+	1	0	0	0	0	0	0	0	0	1
662.5082	23.185	1+	0	0	0	1	0	0	0	0	0	1
663.4562	22.202	1+	0	1	0	0	0	0	0	0	0	1
663.457	21.91	1+	1	0	0	0	0	0	0	0	0	1
663.4572	21.389	1+	1	0	0	0	0	0	0	0	0	1
664.2277	10.006	2+	1	0	0	0	0	0	0	0	0	1
664.2486	7.959	1+	0	0	0	1	0	0	0	0	0	1
664.2628	13.679	1+	0	0	0	1	0	0	0	0	0	1
664.3499	6.193	1+	2	1	0	0	0	0	0	0	0	3
664.3514	3.673	1+	6	0	0	0	0	0	0	0	0	6
664.4658	15.079	1+	0	0	0	1	0	0	0	0	0	1
665.5866	25.858	1+	1	0	0	0	0	0	0	0	0	1
666.2422	11.511	1+	0	0	0	2	0	0	0	0	0	2
666.2429	9.841	1+	0	0	0	1	0	0	0	0	0	1
666.2435	7.128	1+	0	0	0	1	0	0	0	0	0	1
666.3524	3.673	1+	5	0	0	0	0	0	0	0	0	5
667.2048	11.703	1+	1	0	0	0	0	0	0	0	0	1
668.0795	18.945	1+	1	0	0	0	0	0	0	0	0	1
668.2182	16.77	2+	5	1	0	0	0	0	0	0	0	6
668.2374	14.233	1+	0	0	0	1	1	0	0	0	0	2
668.2385	17.1	1+	3	0	0	0	0	0	0	0	0	3
668.4042	15.945	1+	0	1	0	0	0	0	0	0	0	1
669.2082	14.533	2+	0	1	0	0	0	0	0	0	0	1
669.3224	19.581	1+	1	0	0	0	0	0	0	0	0	1
669.4394	21.434	1+	2	0	0	0	0	0	0	0	0	2
669.4965	16.2	1+	7	0	0	0	0	0	0	0	0	7
670.215	12.434	3+	0	0	0	2	0	0	0	0	0	2
670.2151	11.189	3+	0	0	0	1	0	0	0	0	0	1
670.3839	16.516	3+	0	0	0	0	2	0	0	0	0	2
670.4162	16.194	1+	1	0	0	0	0	0	0	0	0	1
670.5132	16.516	1+	0	0	0	1	0	0	0	0	0	1
672.4138	15.837	1+	2	0	0	0	0	0	0	0	0	2
672.4196	13.833	1+	0	0	0	1	0	0	0	0	0	1
673.1769	6.83	1+	2	0	0	0	0	0	0	0	0	2
673.2183	17.276	1+	2	0	0	0	0	0	0	0	0	2
673.2483	22.891	1+	1	0	0	0	0	0	0	0	0	1
673.3462	9.377	1+	3	0	0	0	0	0	0	0	0	3
673.3475	9.151	1+	3	0	0	0	0	0	0	0	0	3
673.36	15.95	1+	1	1	0	0	0	0	0	0	0	2
674.3058	11.323	1+	0	0	0	1	0	0	0	0	0	1
674.4291	16.577	1+	1	0	0	0	0	0	0	0	0	1
674.4303	17.0	1+	2	0	0	0	0	0	0	0	0	2
674.4671	19.883	1+	0	0	0	1	0	0	0	0	0	1
675.1716	12.434	1+	1	0	0	0	0	0	0	0	0	1
675.3619	11.612	1+	1	0	0	0	0	0	0	0	0	1
676.215	15.03	2+	2	0	0	0	0	0	0	0	0	2
676.2637	11.987	1+	0	0	0	3	0	0	0	0	0	3
676.3378	19.127	1+	0	0	0	1	0	0	0	0	0	1
676.4058	4.879	1+	0	0	0	1	0	0	0	0	0	1
676.4191	18.945	1+	0	0	0	1	0	0	0	0	0	1
676.4237	19.596	1+	1	0	0	0	0	0	0	0	0	1
677.1888	17.269	1+	0	1	0	0	0	0	0	0	0	1
677.1894	18.702	1+	0	0	0	0	0	0	2	0	0	2
677.4509	9.998	1+	8	0	0	0	0	0	0	0	0	8
677.4982	5.12	1+	1	0	0	0	0	0	0	0	0	1
677.5085	23.929	1+	1	0	0	0	0	0	0	0	0	1
677.5107	22.603	1+	1	0	0	0	0	0	0	0	0	1
677.5111	22.272	1+	1	0	0	0	0	0	0	0	0	1
678.2433	11.489	1+	0	0	0	2	0	0	0	0	0	2
678.2791	14.124	1+	0	0	0	1	0	0	0	0	0	1
678.3552	9.904	1+	0	0	0	5	6	0	0	0	0	11
678.4818	16.478	1+	0	0	0	1	0	0	0	0	0	1
679.5137	5.647	2+	6	0	0	0	0	0	0	0	0	6
679.6205	25.589	1+	2	0	0	0	0	0	0	0	0	2
680.259	9.984	1+	0	0	0	1	0	0	0	0	0	1
680.2594	12.102	1+	0	0	0	1	0	0	0	0	0	1
680.4295	6.188	2+	2	0	0	0	0	0	0	0	0	2
681.5198	21.816	1+	3	0	0	0	0	0	0	0	0	3
682.237	9.321	1+	0	0	0	1	0	0	0	0	0	1
682.2372	9.418	1+	0	0	0	2	0	0	0	0	0	2
682.239	7.22	1+	0	0	0	2	0	0	0	0	0	2
682.2526	14.832	1+	0	0	0	0	0	0	1	0	0	1
682.2533	16.762	1+	0	0	0	1	0	1	0	0	0	2
682.3992	12.65	1+	0	0	0	5	0	0	0	0	0	5
682.3993	11.399	1+	1	0	0	0	0	0	0	0	0	1
683.2007	10.615	1+	1	0	0	0	0	0	0	0	0	1
683.2236	15.272	2+	1	0	0	0	0	0	0	0	0	1
683.2241	16.343	2+	0	0	0	0	0	0	1	0	0	1
684.2313	11.703	1+	0	0	0	1	0	0	0	0	0	1
684.2314	12.949	1+	0	0	0	2	0	0	0	0	0	2
684.2691	17.03	1+	1	0	0	0	0	0	0	0	0	1
684.3993	14.479	1+	0	0	0	1	0	0	0	0	0	1
684.3994	17.001	1+	0	0	0	3	2	0	0	0	0	5
684.3998	17.23	1+	1	0	0	0	0	0	0	0	0	1
686.2119	9.751	1+	0	0	0	2	0	0	0	0	0	2
687.1946	7.21	1+	1	0	0	0	0	0	0	0	0	1
687.1951	7.369	1+	1	0	0	0	0	0	0	0	0	1
687.3262	6.374	1+	2	0	0	0	0	0	0	0	0	2
688.5235	17.077	1+	0	0	0	1	0	0	0	0	0	1
689.188	14.233	1+	0	0	0	0	0	0	1	1	0	2
689.1884	12.942	1+	1	0	0	0	0	0	0	0	0	1
689.3401	9.99	1+	1	0	0	0	0	0	0	0	0	1
689.4238	5.103	2+	1	0	0	0	0	0	0	0	0	1
690.2309	15.82	1+	0	0	0	1	0	0	0	0	0	1
690.3732	11.303	1+	0	0	0	2	0	0	0	0	0	2
690.4608	19.293	1+	1	0	0	0	0	0	0	0	0	1
691.4911	11.067	2+	9	0	0	0	0	0	0	0	0	9
692.3824	7.843	1+	2	0	0	0	0	0	0	0	0	2
692.3858	11.612	2+	0	0	0	4	0	0	0	0	0	4
692.3871	11.326	3+	0	0	0	5	0	0	0	0	0	5
693.503	24.548	1+	1	0	0	0	0	0	0	0	0	1
694.274	11.849	1+	0	0	0	2	0	0	0	0	0	2
694.2742	10.492	1+	0	0	0	1	0	0	0	0	0	1
694.4035	12.434	1+	0	0	0	2	0	0	0	0	0	2
694.4055	14.417	1+	1	0	0	0	0	0	0	0	0	1
694.5042	24.155	1+	2	0	0	0	0	0	0	0	0	2
695.3951	19.89	1+	0	0	0	0	1	0	0	0	0	1
695.5144	25.804	1+	3	0	0	0	0	0	0	0	0	3
696.2527	9.851	1+	0	0	0	1	0	0	0	0	0	1
696.254	9.963	1+	1	0	0	0	0	0	0	0	0	1
696.2659	14.109	1+	0	0	0	0	1	0	0	0	0	1
696.2695	17.33	1+	1	0	0	0	0	0	0	0	0	1
696.4139	13.687	1+	3	1	0	0	0	0	0	0	0	4
696.5408	5.64	1+	3	0	0	0	0	0	0	0	0	3
697.1854	11.255	1+	1	0	0	0	0	0	0	0	0	1
697.2176	11.098	1+	1	0	0	0	0	0	0	0	0	1
697.3441	11.326	1+	2	0	0	0	0	0	0	0	0	2
698.2474	11.189	1+	1	0	0	0	0	0	0	0	0	1
698.2476	13.517	1+	0	0	0	2	0	0	0	0	0	2
698.2477	12.242	1+	0	0	0	1	0	0	0	0	0	1
698.4149	17.793	1+	0	0	0	1	2	0	0	0	0	3
699.2291	11.914	1+	1	0	0	0	0	0	0	0	0	1
700.1935	16.146	1+	1	1	0	0	0	0	0	0	0	2
700.2254	10.729	1+	0	0	0	1	0	0	0	0	0	1
700.2732	15.249	2+	0	0	0	1	0	0	0	0	0	1
700.4967	11.059	2+	8	0	0	0	0	0	0	0	0	8
700.5444	21.659	1+	0	0	0	1	0	0	0	0	0	1
701.4952	25.767	3+	3	1	0	0	0	0	0	0	0	4
701.4969	11.619	1+	1	0	0	0	0	0	0	0	0	1
701.4971	5.647	1+	1	0	0	0	0	0	0	0	0	1
703.2028	12.234	1+	0	0	0	0	0	0	1	0	0	1
704.2185	25.188	1+	0	0	0	1	0	0	0	0	0	1
705.2362	15.288	2+	1	0	0	0	0	0	0	0	0	1
706.2745	10.353	1+	0	0	0	2	0	0	0	0	0	2
706.2748	9.305	1+	0	0	0	2	0	0	0	0	0	2
706.3681	9.151	1+	1	0	0	0	0	0	0	0	0	1
706.3693	9.99	1+	0	0	0	4	0	0	0	0	0	4
708.255	10.004	1+	0	0	0	1	0	0	0	0	0	1
708.3834	9.151	1+	0	0	0	5	0	0	0	0	0	5
708.384	9.64	1+	0	0	0	5	0	0	0	0	0	5
708.3849	9.385	1+	0	0	0	4	0	0	0	0	0	4
708.493	14.971	1+	0	0	0	1	0	0	0	0	0	1
709.2524	21.073	1+	0	0	0	0	0	0	1	0	0	1
710.2579	15.566	2+	1	0	0	0	0	0	0	0	0	1
710.2687	9.33	1+	0	0	0	2	0	0	0	0	0	2
710.2697	10.422	1+	0	0	0	1	0	0	0	0	0	1
710.2703	11.418	1+	0	0	0	1	0	0	0	0	0	1
711.4621	18.642	1+	1	0	0	0	0	0	0	0	0	1
712.2484	7.057	1+	0	0	0	2	0	0	0	0	0	2
712.2632	12.911	1+	0	0	0	2	0	0	0	0	0	2
712.2637	14.225	2+	0	0	0	1	0	0	0	0	0	1
712.2638	14.886	1+	0	0	0	1	0	0	0	0	0	1
712.2641	11.734	1+	0	0	0	1	0	0	0	0	0	1
713.3397	9.392	1+	1	0	0	0	0	0	0	0	0	1
713.34	9.151	1+	1	0	0	0	0	0	0	0	0	1
713.8823	8.052	2+	1	0	0	0	0	0	0	0	0	1
714.2416	11.098	1+	0	0	0	3	0	0	0	0	0	3
714.2418	12.296	1+	0	0	0	3	0	0	0	0	0	3
714.242	11.236	1+	0	0	0	2	0	0	0	0	0	2
714.5411	16.401	1+	0	0	0	1	0	0	0	0	0	1
716.2232	9.756	1+	0	0	0	2	0	0	0	0	0	2
717.2812	15.727	1+	1	0	0	0	0	0	0	0	0	1
717.4706	18.695	1+	0	0	0	1	0	0	0	0	0	1
718.2886	15.388	1+	0	0	0	1	0	0	0	0	0	1
718.8426	25.843	1+	0	0	0	0	0	0	0	0	1	1
719.1983	11.098	1+	0	0	0	0	0	0	1	0	0	1
719.199	11.247	1+	0	0	0	0	0	0	1	0	1	2
721.4221	19.755	1+	2	1	0	0	0	0	0	0	0	3
722.2866	15.234	2+	0	0	0	1	0	0	0	0	0	1
722.306	11.833	1+	0	0	0	1	0	0	0	0	0	1
722.5084	16.362	1+	0	0	0	3	0	0	0	0	0	3
723.441	19.543	1+	1	0	0	0	0	0	0	0	0	1
724.2852	10.028	1+	0	0	0	2	0	1	0	0	0	3
724.3011	17.33	1+	0	0	0	0	0	0	0	0	1	1
724.3781	9.361	1+	1	0	0	0	0	0	0	0	0	1
724.3782	9.967	1+	1	0	0	0	0	0	0	0	0	1
724.3785	9.565	1+	0	0	0	1	0	0	0	0	0	1
724.3795	7.655	1+	1	0	0	0	0	0	0	0	0	1
724.4407	20.729	1+	0	0	0	1	1	0	0	0	0	2
726.2637	9.44	1+	0	0	0	2	0	3	0	0	0	5
726.2794	15.434	1+	0	0	0	1	0	0	0	0	0	1
726.2797	16.7	1+	0	0	0	1	0	0	0	0	0	1
726.2819	12.234	1+	0	0	0	1	0	0	0	0	0	1
727.2283	10.676	1+	1	0	0	0	0	0	0	0	0	1
728.2108	16.815	2+	1	0	0	0	0	0	0	0	0	1
728.2119	15.891	2+	0	0	0	0	1	0	0	0	0	1
728.2581	11.757	2+	0	0	0	1	0	0	0	0	0	1
729.3347	9.975	1+	1	0	0	0	0	0	0	0	0	1
729.3354	9.361	1+	1	0	0	0	0	0	0	0	0	1
730.239	9.857	1+	0	0	0	2	0	0	0	0	0	2
730.3015	6.101	1+	1	0	0	0	0	0	0	0	0	1
731.8931	8.06	2+	4	0	0	0	0	0	0	0	0	4
732.4651	19.248	2+	0	0	0	1	0	0	0	0	0	1
734.5099	8.597	1+	7	0	0	0	0	0	0	0	0	7
735.2188	17.146	2+	1	0	1	0	0	0	0	0	0	2
736.525	9.275	1+	5	0	0	0	0	0	0	0	0	5
736.5461	21.548	1+	0	0	0	1	0	0	0	0	0	1
738.239	11.782	1+	0	0	0	0	1	0	0	0	0	1
738.2993	11.81	3+	0	0	0	2	0	0	0	0	0	2
738.3002	10.492	1+	0	0	0	1	0	0	0	0	0	1
738.3591	7.016	1+	0	0	0	1	0	0	0	0	0	1
738.4499	19.762	1+	0	0	0	2	2	0	0	0	0	4
740.2802	9.967	1+	0	0	0	1	0	0	0	0	0	1
740.2944	17.265	1+	0	0	0	1	0	0	0	0	0	1
740.2949	16.007	1+	0	0	0	1	0	0	0	0	0	1
740.3737	7.161	1+	0	0	0	4	0	0	0	0	0	4
740.3882	5.757	1+	0	0	0	2	0	0	0	0	0	2
740.4651	21.405	1+	0	0	0	2	1	0	0	0	0	3
742.2251	17.468	2+	0	0	0	1	0	0	0	0	0	1
742.2746	12.101	1+	0	0	0	1	0	1	0	0	0	2
742.2753	12.273	1+	0	0	0	1	0	0	0	0	0	1
742.3892	6.374	1+	0	0	0	2	0	0	0	0	0	2
742.3898	5.951	1+	0	0	0	3	0	0	0	0	0	3
742.4791	23.938	1+	0	0	0	1	0	0	0	0	0	1
742.4805	23.747	1+	0	0	0	1	0	0	0	0	0	1
744.2526	10.684	1+	0	0	0	1	0	0	0	0	0	1
744.3976	4.952	1+	1	0	0	0	0	0	0	0	0	1
745.3295	6.428	1+	1	0	0	0	0	0	0	0	0	1
747.3441	5.937	1+	1	0	0	0	0	0	0	0	0	1
748.3416	9.609	1+	0	0	0	1	0	0	0	0	0	1
750.224	15.899	2+	0	0	0	0	0	1	0	0	0	1
750.3012	9.306	1+	0	0	0	2	0	0	0	0	0	2
750.5039	7.842	1+	6	0	0	0	0	0	0	0	0	6
752.519	14.879	1+	0	0	0	1	0	0	0	0	0	1
754.2958	9.408	1+	0	0	0	2	0	0	0	0	0	2
754.4451	16.501	1+	0	0	0	1	0	0	0	0	0	1
754.4675	24.235	2+	0	0	0	1	0	0	0	0	0	1
755.4874	5.415	1+	1	0	0	0	0	0	0	0	0	1
756.2899	14.878	1+	0	0	0	1	0	0	0	0	0	1
756.2901	14.718	1+	1	0	0	0	0	0	0	0	0	1
756.2909	11.779	1+	0	0	0	1	0	0	0	0	0	1
756.4562	15.192	1+	0	0	0	3	0	0	0	0	0	3
756.46	18.132	1+	1	0	0	0	0	0	0	0	0	1
756.4604	19.77	1+	0	0	0	2	0	0	0	0	0	2
757.2325	16.247	2+	2	0	0	0	0	0	0	0	0	2
758.2689	12.334	3+	0	0	0	1	0	0	0	0	0	1
758.2696	11.166	1+	0	0	0	1	0	0	0	0	0	1
758.476	16.754	1+	0	0	0	1	0	0	0	0	0	1
758.5665	16.293	1+	0	0	0	1	0	0	0	0	0	1
759.458	22.327	1+	0	1	0	0	0	0	0	0	0	1
761.415	18.132	1+	0	1	0	0	0	0	0	0	0	1
762.4304	20.537	1+	0	0	0	1	0	0	0	0	0	1
763.2427	15.216	2+	1	0	0	0	0	0	0	0	0	1
764.2405	16.577	2+	0	0	0	1	1	0	0	0	0	2
765.4724	22.891	1+	2	0	0	0	0	0	0	0	0	2
765.4761	22.807	1+	2	0	0	0	0	0	0	0	0	2
765.4886	22.967	1+	1	0	0	0	0	0	0	0	0	1
766.5347	16.247	1+	0	0	0	1	0	0	0	0	0	1
768.2186	12.734	1+	0	0	0	1	0	0	0	0	0	1
768.3111	10.061	1+	0	0	0	1	0	0	0	0	0	1
768.4661	19.868	1+	0	0	0	2	0	0	0	0	0	2
768.5166	7.85	1+	3	0	0	0	0	0	0	0	0	3
770.2338	14.417	1+	0	0	0	1	0	0	0	0	0	1
770.2899	9.501	1+	0	0	0	1	0	0	0	0	0	1
770.3062	15.403	1+	0	0	0	1	0	0	0	0	0	1
771.4601	6.731	1+	6	0	0	0	0	0	0	0	0	6
772.2369	15.785	1+	0	0	0	0	1	0	0	0	0	1
772.2855	11.489	1+	0	0	0	1	0	0	0	0	0	1
772.2859	11.68	1+	0	0	0	2	0	0	0	0	0	2
772.4969	20.384	1+	0	0	0	2	0	0	0	0	0	2
774.2637	9.912	1+	0	0	0	2	0	0	0	0	0	2
774.424	19.717	1+	0	0	0	1	0	0	0	0	0	1
776.2346	24.285	1+	0	0	0	1	0	0	0	0	0	1
776.2387	24.163	1+	0	0	0	1	0	0	0	0	0	1
776.2441	7.873	1+	0	0	0	2	0	0	0	0	0	2
776.4428	21.55	1+	2	0	0	0	0	0	0	0	0	2
776.5771	16.823	1+	0	0	0	1	0	0	0	0	0	1
777.2419	11.65	1+	0	0	0	0	0	0	1	0	0	1
778.4397	21.55	1+	1	0	0	0	0	0	0	0	0	1
778.4423	17.261	3+	1	0	0	0	0	0	0	0	0	1
778.4777	18.304	1+	0	0	0	1	0	0	0	0	0	1
778.4802	21.874	1+	0	1	0	0	0	0	0	0	0	1
778.4814	18.863	1+	0	0	0	3	0	0	0	0	0	3
778.4819	22.528	1+	1	1	0	0	0	0	0	0	0	2
778.4865	17.62	1+	0	0	0	1	0	0	0	0	0	1
779.2457	16.239	2+	0	0	0	0	0	0	1	0	0	1
779.3893	8.521	1+	6	0	0	0	0	0	0	0	0	6
780.4393	24.254	1+	0	0	0	1	0	0	0	0	0	1
780.4971	24.131	1+	0	0	0	2	0	0	0	0	0	2
781.3985	21.561	1+	1	0	0	0	0	0	0	0	0	1
783.4379	21.867	1+	2	2	0	0	0	0	0	0	0	4
784.3069	9.975	1+	0	0	0	1	0	0	0	0	0	1
784.3721	8.65	2+	0	0	0	0	0	0	1	0	0	1
784.4888	20.034	1+	1	0	0	0	0	0	0	0	0	1
785.4526	24.143	1+	3	2	0	0	0	0	0	0	0	5
785.5251	24.095	1+	0	0	0	0	0	0	1	0	0	1
786.2539	17.392	2+	0	0	0	1	0	0	0	0	0	1
786.3011	12.319	1+	0	0	0	2	0	0	0	0	0	2
786.303	11.151	1+	0	0	0	1	0	0	0	0	0	1
788.2798	10.61	1+	0	0	0	1	0	0	0	0	0	1
788.2803	10.74	1+	0	0	0	2	0	0	0	0	0	2
788.4576	6.653	1+	1	0	0	0	0	0	0	0	0	1
788.5416	23.387	1+	0	0	0	1	0	0	0	0	0	1
790.426	12.533	1+	1	0	0	0	0	0	0	0	0	1
790.5745	21.521	1+	0	0	0	1	0	0	0	0	0	1
794.2502	15.783	2+	0	0	0	0	1	0	0	0	0	1
794.4786	19.248	1+	1	0	0	0	0	0	0	0	0	1
794.4847	19.172	1+	0	0	0	2	0	0	0	0	0	2
796.2501	13.702	1+	0	0	0	1	0	0	0	0	0	1
796.4888	20.039	1+	0	0	0	2	0	0	0	0	0	2
796.4905	20.313	1+	1	0	0	0	0	0	0	0	0	1
796.4946	19.52	1+	1	0	0	0	0	0	0	0	0	1
797.5281	22.026	1+	1	0	0	0	0	0	0	0	0	1
798.322	9.361	1+	0	0	0	2	0	0	0	0	0	2
798.5097	22.782	1+	1	0	0	0	0	0	0	0	0	1
798.5106	21.981	1+	1	0	0	0	0	0	0	0	0	1
800.244	12.696	1+	0	0	0	1	0	0	0	0	0	1
800.3165	14.724	1+	0	0	0	1	0	0	0	0	0	1
801.4238	23.883	1+	1	0	0	0	0	0	0	0	0	1
801.4281	24.177	1+	2	0	0	0	0	0	0	0	0	2
801.4524	20.32	1+	1	0	0	0	0	0	0	0	0	1
802.2382	16.131	3+	0	0	0	1	0	0	0	0	0	1
802.2955	11.075	1+	0	0	0	1	0	0	0	0	0	1
802.2964	11.257	1+	0	0	0	1	0	0	0	0	0	1
803.4603	20.343	1+	1	0	0	0	0	0	0	0	0	1
805.4662	22.835	1+	1	0	0	0	0	0	0	0	0	1
806.4225	11.511	1+	0	0	0	1	0	0	0	0	0	1
807.4996	21.489	1+	1	0	0	0	0	0	0	0	0	1
807.501	21.171	1+	1	0	0	0	0	0	0	0	0	1
808.5273	21.036	1+	0	0	0	2	1	0	0	0	0	3
808.5287	20.847	1+	0	0	0	1	0	0	0	0	0	1
809.5046	21.42	1+	1	0	0	0	0	0	0	0	0	1
810.3205	8.013	1+	0	0	0	1	0	0	0	0	0	1
810.5615	16.131	1+	0	0	0	2	0	0	0	0	0	2
812.2454	12.757	1+	0	0	0	1	0	0	0	0	0	1
812.3367	10.092	1+	0	0	0	2	0	0	0	0	0	2
812.5358	23.419	1+	1	0	0	0	0	0	0	0	0	1
814.2593	14.402	1+	0	0	0	1	0	0	0	0	0	1
814.2594	13.171	1+	0	0	0	2	0	0	0	0	0	2
814.431	8.522	1+	0	3	0	0	0	0	0	0	0	3
814.4662	8.597	1+	0	6	0	0	0	0	0	0	0	6
814.4991	8.526	1+	0	1	0	0	0	0	0	0	0	1
814.5517	24.109	1+	0	0	0	2	0	0	0	0	0	2
816.233	18.079	2+	1	0	0	0	0	0	0	0	0	1
816.2544	16.639	1+	0	0	0	1	0	0	0	0	0	1
816.4419	7.639	1+	7	0	0	0	0	0	0	0	0	7
816.4818	9.267	1+	0	6	0	0	0	0	0	0	0	6
817.4917	23.452	1+	0	0	0	0	1	0	0	0	0	1
818.233	13.917	1+	0	0	0	2	0	0	0	0	0	2
818.2911	9.92	1+	0	0	0	2	0	0	0	0	0	2
820.6028	16.708	1+	0	0	0	1	0	0	0	0	0	1
821.3903	21.859	1+	0	0	0	0	0	0	0	1	0	1
823.1688	16.131	1+	0	0	0	0	0	2	0	0	0	2
824.5208	22.321	1+	0	0	0	1	0	0	0	0	0	1
824.5235	21.428	1+	0	0	0	1	0	0	0	0	0	1
824.6266	25.783	1+	1	0	0	0	0	0	0	0	0	1
826.2609	13.24	1+	0	0	0	1	0	0	0	0	0	1
826.5386	20.839	1+	1	0	0	0	0	0	0	0	0	1
826.539	21.054	1+	1	0	0	0	0	0	0	0	0	1
828.2745	14.925	1+	0	0	0	1	0	0	0	0	0	1
828.2756	13.664	1+	0	0	0	1	0	0	0	0	0	1
829.4634	6.7	1+	5	0	0	0	0	0	0	0	0	5
829.4789	21.458	1+	1	1	0	0	0	0	0	0	0	2
830.2548	11.28	1+	0	0	0	1	0	0	0	0	0	1
830.2696	17.169	1+	0	0	0	1	0	0	0	0	0	1
830.4612	7.835	1+	0	4	0	0	0	0	0	0	0	4
831.2386	17.743	2+	0	0	0	0	1	0	0	0	0	1
831.2424	16.938	2+	1	0	0	0	0	0	0	0	0	1
831.4944	20.847	1+	1	0	0	0	0	0	0	0	0	1
831.496	21.043	1+	1	1	0	0	0	0	0	0	0	2
832.2478	14.394	3+	0	0	0	1	0	0	0	0	0	1
832.306	10.684	1+	0	0	0	2	0	0	0	0	0	2
833.4742	17.827	1+	1	0	0	0	0	0	0	0	0	1
833.4783	20.109	1+	1	0	0	0	0	0	0	0	0	1
834.4731	12.857	1+	0	1	0	0	0	0	0	0	0	1
837.2047	14.378	1+	0	0	0	0	0	0	1	0	0	1
837.4756	25.798	1+	0	1	0	0	0	0	0	0	0	1
838.5516	24.163	1+	0	0	0	1	0	0	0	0	0	1
840.5665	24.971	1+	0	0	0	2	0	0	0	0	0	2
842.4589	13.545	1+	1	0	0	0	0	0	0	0	0	1
842.533	20.93	1+	1	0	0	0	0	0	0	0	0	1
844.2706	11.718	1+	0	0	0	1	0	0	0	0	0	1
844.2708	12.734	1+	0	0	0	1	0	0	0	0	0	1
845.5127	20.922	1+	3	0	0	0	0	0	0	0	0	3
845.5226	24.936	1+	0	0	0	1	0	0	0	0	0	1
846.2636	14.868	2+	0	0	0	2	0	0	0	0	0	2
846.2644	16.085	3+	0	0	0	1	0	0	0	0	0	1
846.3792	6.777	1+	0	0	0	9	0	0	0	0	0	9
848.2437	12.319	2+	0	0	0	1	0	0	0	0	0	1
848.4337	6.058	1+	3	0	0	0	0	0	0	0	0	3
850.5025	20.681	1+	0	0	0	1	0	0	0	0	0	1
852.5155	19.612	1+	0	0	0	2	0	0	0	0	0	2
854.5873	16.038	1+	0	0	0	1	0	0	0	0	0	1
855.4589	20.678	1+	1	0	0	0	0	0	0	0	0	1
855.5797	19.988	1+	5	0	0	0	0	0	0	0	0	5
856.3067	15.11	1+	0	0	0	1	0	0	0	0	0	1
856.4745	13.664	1+	0	0	0	1	0	0	0	0	0	1
857.5118	18.535	1+	2	0	0	0	0	0	0	0	0	2
857.5124	20.285	1+	4	1	0	0	0	0	0	0	0	5
857.513	20.576	1+	2	1	0	0	0	0	0	0	0	3
858.2856	12.18	1+	0	0	0	1	0	0	0	0	0	1
858.2863	13.194	1+	0	0	0	1	0	0	0	0	0	1
858.2874	14.394	1+	0	0	0	1	0	0	0	0	0	1
858.4898	13.849	1+	1	0	0	0	0	0	0	0	0	1
859.5101	7.71	1+	6	0	0	0	0	0	0	0	0	6
859.5239	22.845	1+	1	0	0	0	0	0	0	0	0	1
859.5266	20.486	1+	1	0	0	0	0	0	0	0	0	1
859.5276	22.552	1+	3	2	0	0	0	0	0	0	0	5
859.5284	18.943	1+	1	0	0	0	0	0	0	0	0	1
859.5298	22.192	1+	3	3	0	0	0	0	0	0	0	6
859.5642	20.22	1+	1	0	0	0	0	0	0	0	0	1
859.5685	20.463	1+	1	0	0	0	0	0	0	0	0	1
859.5711	22.21	1+	1	1	0	0	0	0	0	0	0	2
860.2538	14.177	1+	1	0	0	0	0	0	0	0	0	1
860.2629	17.238	2+	1	0	0	0	0	0	0	0	0	1
860.281	15.388	1+	0	0	0	2	0	0	0	0	0	2
860.2814	16.593	2+	0	0	0	1	0	0	0	0	0	1
860.556	11.204	1+	6	0	0	0	0	0	0	0	0	6
862.2589	12.757	1+	0	0	0	2	0	0	0	0	0	2
862.2593	13.754	1+	0	0	0	2	0	0	0	0	0	2
862.2599	13.932	1+	0	0	0	1	0	0	0	0	0	1
862.5744	11.833	1+	6	0	0	0	0	0	0	0	0	6
863.5212	20.915	1+	2	0	0	0	0	0	0	0	0	2
866.4962	19.036	1+	0	0	0	1	0	0	0	0	0	1
866.4982	16.301	1+	1	0	0	0	0	0	0	0	0	1
868.2598	16.608	1+	1	0	0	0	0	0	0	0	0	1
868.5128	17.835	1+	1	0	0	0	0	0	0	0	0	1
872.303	13.671	1+	0	0	0	1	0	0	0	0	0	1
873.4692	17.819	1+	1	0	0	0	0	0	0	0	0	1
873.5089	19.195	1+	1	1	0	0	0	0	0	0	0	2
873.5114	18.763	1+	1	0	0	0	0	0	0	0	0	1
873.5919	19.981	1+	2	0	0	0	0	0	0	0	0	2
874.2822	11.349	1+	0	0	0	1	0	0	0	0	0	1
875.4247	23.815	1+	0	1	0	0	0	0	0	0	0	1
875.5224	18.626	1+	2	0	0	0	0	0	0	0	0	2
875.5231	20.516	1+	2	1	0	0	0	0	0	0	0	3
875.5236	20.132	1+	1	1	0	0	0	0	0	0	0	2
875.5239	20.968	1+	2	3	0	0	0	0	0	0	0	5
876.2747	14.394	1+	0	0	0	2	0	0	0	0	0	2
876.275	13.217	1+	0	0	0	1	0	0	0	0	0	1
876.2758	12.304	1+	1	0	0	0	0	0	0	0	0	1
876.2759	15.551	1+	0	0	0	1	0	0	0	0	0	1
877.5379	20.463	1+	3	1	0	0	0	0	0	0	0	4
878.4789	11.994	1+	1	0	0	0	0	0	0	0	0	1
879.5499	20.3	1+	1	0	0	0	0	0	0	0	0	1
880.3655	14.625	1+	0	0	0	1	0	0	0	0	0	1
880.587	11.833	1+	6	0	0	0	0	0	0	0	0	6
881.2329	14.378	1+	0	0	0	0	0	0	0	1	0	1
881.5107	22.177	1+	1	1	0	0	0	0	0	0	0	2
881.5121	22.508	1+	1	0	0	0	0	0	0	0	0	1
882.4905	14.764	1+	1	0	0	0	0	0	0	0	0	1
882.529	20.109	1+	1	0	0	0	0	0	0	0	0	1
882.5562	21.874	1+	0	0	0	1	0	0	0	0	0	1
883.525	22.433	1+	1	0	0	0	0	0	0	0	0	1
885.4828	20.447	1+	1	0	0	0	0	0	0	0	0	1
886.3209	13.456	1+	0	0	0	1	0	0	0	0	0	1
887.4866	20.109	1+	1	0	0	0	0	0	0	0	0	1
887.4998	12.288	1+	6	0	0	0	0	0	0	0	0	6
888.2972	12.757	1+	0	0	0	1	0	0	0	0	0	1
888.2974	11.803	1+	0	0	0	1	0	0	0	0	0	1
890.2912	16.046	1+	0	0	0	1	0	0	0	0	0	1
890.2913	14.878	1+	0	0	0	2	0	0	0	0	0	2
891.5235	20.526	1+	1	0	0	0	0	0	0	0	0	1
892.2695	12.211	1+	0	0	0	1	0	0	0	0	0	1
892.2696	12.37	1+	0	0	0	1	0	0	0	0	0	1
892.554	20.508	1+	1	0	0	0	0	0	0	0	0	1
894.423	8.589	1+	0	1	5	0	0	0	0	0	0	6
894.5664	18.953	1+	1	0	0	0	0	0	0	0	0	1
894.5674	19.558	1+	1	0	0	0	0	0	0	0	0	1
896.4001	7.639	1+	2	6	0	0	0	0	0	0	0	8
896.5238	20.831	1+	0	0	0	1	0	0	0	0	0	1
897.5059	20.522	1+	1	0	0	0	0	0	0	0	0	1
897.5074	20.968	1+	1	1	0	0	0	0	0	0	0	2
898.319	12.04	1+	0	0	0	1	0	0	0	0	0	1
898.5219	10.684	1+	7	0	0	0	0	0	0	0	0	7
898.616	15.922	1+	0	0	0	1	0	0	0	0	0	1
901.5192	5.443	1+	1	0	0	0	0	0	0	0	0	1
902.3152	12.257	1+	0	0	0	1	0	0	0	0	0	1
903.4982	8.852	1+	10	0	0	0	0	0	0	0	0	10
904.3074	14.179	1+	0	0	0	1	0	0	0	0	0	1
904.3082	16.108	1+	0	0	0	1	0	0	0	0	0	1
904.3085	15.388	1+	0	0	0	1	0	0	0	0	0	1
905.5093	12.288	1+	4	0	0	0	0	0	0	0	0	4
905.5103	11.856	1+	2	0	0	0	0	0	0	0	0	2
906.2855	12.803	1+	0	0	0	2	0	0	0	0	0	2
906.2858	12.627	1+	0	0	0	1	0	0	0	0	0	1
906.2869	13.773	1+	0	0	0	2	0	0	0	0	0	2
906.2871	13.94	1+	0	0	0	1	0	0	0	0	0	1
907.5536	19.694	1+	1	0	0	0	0	0	0	0	0	1
908.5409	21.806	1+	0	0	0	2	0	0	0	0	0	2
909.5049	12.11	2+	7	0	0	0	0	0	0	0	0	7	gambierones
910.5601	20.689	1+	0	0	0	1	0	0	0	0	0	1
910.5616	21.936	1+	0	0	0	3	0	0	0	0	0	3
910.5636	22.118	1+	0	0	0	1	0	0	0	0	0	1
910.6315	23.475	1+	1	0	0	0	0	0	0	0	0	1
913.4258	7.64	1+	0	0	0	1	6	0	0	0	0	7
913.4991	21.776	1+	2	0	0	0	0	0	0	0	0	2
916.5471	20.568	1+	1	0	0	0	0	0	0	0	0	1
918.3081	11.28	1+	0	0	0	1	0	0	0	0	0	1
918.3213	14.717	1+	0	0	0	1	0	0	0	0	0	1
918.3233	17.651	1+	0	0	0	1	0	0	0	0	0	1
918.324	16.57	1+	0	0	0	1	0	0	0	0	0	1
918.325	13.679	1+	0	0	0	2	0	0	0	0	0	2
918.3827	7.64	1+	0	2	0	0	0	0	0	0	0	2
919.4968	6.328	1+	4	0	0	0	0	0	0	0	0	4
920.3013	13.263	1+	0	0	0	1	0	0	0	0	0	1
920.3022	14.386	1+	0	0	0	2	0	0	0	0	0	2
920.303	13.079	1+	0	0	0	2	0	0	0	0	0	2
920.3033	12.219	1+	0	0	0	1	0	0	0	0	0	1
921.5013	22.153	1+	2	0	0	0	0	0	0	0	0	2
921.5093	22.553	1+	1	0	0	0	0	0	0	0	0	1
923.5208	12.288	1+	5	0	0	0	0	0	0	0	0	5
925.582	19.782	1+	0	0	0	1	0	0	0	0	0	1
927.5144	12.11	2+	10	0	0	0	0	0	0	0	0	10	gambierones
928.3914	6.06	1+	0	4	0	0	0	0	0	0	0	4
928.6357	23.683	1+	2	0	0	0	0	0	0	0	0	2
930.3444	13.357	1+	0	0	0	1	0	0	0	0	0	1
930.501	5.218	2+	1	0	0	0	0	0	0	0	0	1
932.3258	11.718	1+	0	0	0	1	0	0	0	0	0	1
934.2689	18.512	2+	0	0	0	1	0	0	0	0	0	1
934.3173	13.71	1+	0	0	0	1	0	0	0	0	0	1
934.3184	14.747	1+	0	0	0	1	0	0	0	0	0	1
934.319	13.533	1+	1	0	0	0	0	0	0	0	0	1
934.4519	7.072	1+	0	1	0	0	0	0	0	0	0	1
934.5603	17.949	1+	1	0	0	0	0	0	0	0	0	1
934.5645	20.185	1+	0	0	0	2	0	0	0	0	0	2
934.6729	15.876	1+	0	0	0	1	0	0	0	0	0	1
935.5395	19.988	1+	1	6	0	0	0	0	0	0	0	7
936.2968	12.257	1+	0	0	0	1	0	0	0	0	0	1
937.4974	20.524	1+	1	0	0	0	0	0	0	0	0	1
937.5003	20.968	1+	1	0	0	0	0	0	0	0	0	1
937.5092	6.189	1+	2	0	0	0	0	0	0	0	0	2
939.446	6.738	1+	1	5	0	0	0	0	0	0	0	6
941.2537	12.257	1+	0	0	0	1	0	0	0	0	0	1
941.4773	22.868	1+	0	0	0	0	0	0	1	0	0	1
942.268	17.223	2+	0	0	0	0	0	0	1	0	0	1
945.4172	6.071	1+	0	0	0	1	4	0	0	0	0	5
948.3325	14.194	1+	0	0	0	1	0	0	0	0	0	1
948.3353	16.085	1+	0	0	0	1	0	0	0	0	0	1
949.2764	17.491	2+	2	0	0	0	0	0	0	0	0	2
949.277	18.216	2+	0	0	0	0	0	0	1	0	0	1
950.3115	12.68	1+	0	0	0	2	0	0	0	0	0	2
950.3129	13.78	1+	0	0	0	1	0	0	0	0	0	1
950.6325	23.28	1+	0	0	0	1	0	0	0	0	0	1
952.567	7.807	1+	4	0	0	0	0	0	0	0	0	4
952.5704	7.623	1+	5	0	0	0	0	0	0	0	0	5
953.4431	6.863	1+	5	0	0	0	0	0	0	0	0	5
953.548	20.002	1+	0	4	0	0	0	0	0	0	0	4
955.5419	21.436	1+	1	0	0	0	0	0	0	0	0	1
958.4878	10.844	2+	0	2	0	0	0	0	0	0	0	2
958.5248	11.197	1+	1	6	0	0	0	0	0	0	0	7
958.5421	5.617	1+	1	0	0	0	0	0	0	0	0	1
958.5574	11.846	1+	0	1	0	0	0	0	0	0	0	1
958.558	12.296	1+	0	0	0	6	0	0	0	0	0	6
960.3548	11.949	1+	0	0	0	1	0	0	0	0	0	1
960.4678	7.935	1+	0	1	0	0	0	0	0	0	0	1
960.5413	11.831	1+	2	6	0	0	0	0	0	0	0	8
962.3349	11.341	1+	0	0	0	1	0	0	0	0	0	1
962.3492	16.539	1+	0	0	0	1	0	0	0	0	0	1
962.5508	12.102	2+	0	1	0	0	0	0	0	0	0	1	gambierones
964.2803	17.215	2+	0	0	0	1	0	0	0	0	0	1
964.3287	13.109	1+	0	0	0	1	0	0	0	0	0	1
964.3294	14.233	1+	0	0	0	1	0	0	0	0	0	1
964.4473	5.899	1+	2	0	0	0	0	0	0	0	0	2
965.9705	6.12	2+	0	0	0	1	0	0	0	0	0	1
966.6343	23.524	1+	0	0	0	1	0	0	0	0	0	1
971.2896	17.468	2+	1	0	0	0	0	0	0	0	0	1
974.277	14.479	1+	0	0	0	1	0	0	0	0	0	1
974.3699	13.364	1+	0	0	0	1	0	0	0	0	0	1
974.5377	16.347	1+	0	0	0	1	0	0	0	0	0	1
976.6041	22.011	1+	0	0	0	1	0	0	0	0	0	1
977.5681	11.826	1+	0	0	0	1	6	0	0	0	0	7
978.3453	13.579	1+	0	0	0	1	0	0	0	0	0	1
978.46	6.94	1+	9	0	0	0	0	0	0	0	0	9
978.4783	10.684	1+	4	6	0	0	0	0	0	0	0	10
978.5833	11.488	1+	1	0	0	0	0	0	0	0	0	1
978.7009	15.79	1+	0	0	0	1	0	0	0	0	0	1
980.3241	12.296	1+	0	0	0	1	0	0	0	0	0	1
980.3245	12.161	1+	0	0	0	1	0	0	0	0	0	1
983.6331	23.432	1+	1	0	0	0	0	0	0	0	0	1
984.4121	11.372	1+	0	0	0	2	0	0	0	0	0	2
986.6683	15.729	1+	0	0	0	1	0	0	0	0	0	1
987.1386	7.561	2+	3	0	0	0	0	0	0	0	0	3
988.5882	19.988	1+	0	0	0	2	6	0	0	0	0	8
990.5917	23.43	1+	0	1	0	0	0	0	0	0	0	1
992.2889	14.032	1+	0	0	0	2	0	0	0	0	0	2
992.3613	15.945	1+	0	0	0	1	0	0	0	0	0	1
992.4943	6.56	1+	0	2	0	0	0	0	0	0	0	2
994.283	17.054	1+	0	0	0	1	0	0	0	0	0	1
994.3392	12.734	1+	0	0	0	1	0	0	0	0	0	1
994.34	12.57	1+	0	0	0	1	0	0	0	0	0	1
995.0663	4.363	2+	4	0	0	0	0	0	0	0	0	4
999.7402	12.487	1+	10	0	0	0	0	0	0	0	0	10
1002.53	12.102	2+	0	0	0	1	0	0	0	0	0	1	gambierones
1002.62	22.642	1+	0	0	0	2	0	0	0	0	0	2
1003.58	4.355	2+	0	0	0	3	0	0	0	0	0	3
1004.384	11.833	1+	0	0	0	1	0	0	0	0	0	1
1006.302	14.463	1+	0	0	0	1	0	0	0	0	0	1
1006.304	15.589	1+	0	0	0	1	0	0	0	0	0	1
1007.472	12.11	1+	9	6	0	0	0	0	0	0	0	15	gambierones	gambierone	C51H76O19S	1007.4669	[M-H2O+H]+
1008.591	23.591	1+	0	2	0	0	0	0	0	0	0	2
1010.277	15.087	1+	0	0	0	2	0	0	0	0	0	2
1010.33	11.48	1+	0	0	0	1	0	0	0	0	0	1
1012.484	7.616	1+	1	5	0	0	0	0	0	0	0	6
1018.306	14.479	1+	0	0	0	1	0	0	0	0	0	1
1022.505	6.521	1+	0	1	0	0	0	0	0	0	0	1
1022.507	7.343	1+	0	2	0	0	0	0	0	0	0	2
1023.469	7.904	1+	1	5	0	0	0	0	0	0	0	6
1024.293	16.593	1+	0	0	0	1	0	0	0	0	0	1
1024.35	12.203	1+	0	0	0	2	0	0	0	0	0	2
1024.592	14.024	1+	0	0	0	4	0	0	0	0	0	4
1025.482	12.102	2+	9	6	0	0	0	0	0	0	0	15	gambierones	gambierone	C51H76O19S	1025.4775	[M+H]+
1030.688	19.955	1+	0	1	0	0	0	0	0	0	0	1
1035.761	11.634	1+	10	0	0	0	0	0	0	0	0	10
1036.314	14.047	1+	0	0	0	2	0	0	0	0	0	2
1036.315	13.102	1+	0	0	0	1	0	0	0	0	0	1
1038.308	17.007	1+	0	0	0	1	0	0	0	0	0	1
1039.531	13.602	1+	10	0	0	0	0	0	0	0	0	10
1040.288	13.594	1+	0	0	0	1	0	0	0	0	0	1
1041.48	7.896	1+	3	6	0	0	0	0	0	0	0	9
1041.517	11.489	1+	3	6	0	0	0	0	0	0	0	9	gambierones	12,13-dihydro-44-methylgambierone	C52H80O19S	1041.5088	[M+H]+
1042.509	12.102	2+	0	4	0	0	0	0	0	0	0	4	gambierones	gambierone	C51H76O19S	1042.504	[M+NH4]+
1047.519	4.975	1+	1	0	0	0	0	0	0	0	0	1
1049.646	12.642	1+	10	0	0	0	0	0	0	0	0	10
1050.331	14.463	1+	0	0	0	1	0	0	0	0	0	1
1052.324	17.445	1+	0	0	0	1	0	0	0	0	0	1
1052.325	16.386	1+	0	0	0	1	0	0	0	0	0	1
1054.302	13.993	1+	0	0	0	1	0	0	0	0	0	1
1054.303	15.087	1+	0	0	0	1	0	0	0	0	0	1
1058.504	11.914	1+	0	1	0	0	0	0	0	0	0	1
1058.541	11.488	1+	1	3	0	0	0	0	0	0	0	4		12,13-dihydro-44-methylgambierone	C52H80O19S	1058.5353	[M+NH4]+
1058.575	11.979	1+	0	0	0	7	0	0	0	0	0	7
1058.694	6.824	1+	1	0	0	0	0	0	0	0	0	1
1063.548	6.965	1+	6	0	0	0	0	0	0	0	0	6
1067.315	17.941	1+	0	1	0	0	0	0	0	0	0	1
1068.317	13.594	1+	0	0	0	2	0	0	0	0	0	2
1068.319	15.512	1+	0	0	0	1	0	0	0	0	0	1
1068.32	14.417	1+	0	0	0	1	0	0	0	0	0	1
1068.377	12.25	1+	0	0	0	1	0	0	0	0	0	1
1068.527	11.933	1+	0	0	0	0	1	0	0	0	0	1
1072.405	15.806	1+	0	0	0	1	0	0	0	0	0	1
1074.569	13.61	1+	2	0	0	0	0	0	0	0	0	2
1074.69	5.415	1+	3	0	0	0	0	0	0	0	0	3
1075.569	11.488	2+	1	0	0	0	0	0	0	0	0	1
1075.622	11.55	1+	2	0	0	0	0	0	0	0	0	2
1076.515	7.888	1+	0	0	0	5	5	0	0	0	0	10
1076.518	8.138	1+	0	2	0	0	0	0	0	0	0	2
1080.342	12.978	1+	0	0	0	1	0	0	0	0	0	1
1082.335	14.832	1+	0	0	0	1	0	0	0	0	0	1
1082.339	13.999	1+	0	0	0	1	0	0	0	0	0	1
1084.314	13.625	1+	0	0	0	1	0	0	0	0	0	1
1085.53	6.49	1+	0	0	0	2	0	0	0	0	0	2
1090.683	6.02	1+	2	0	0	0	0	0	0	0	0	2
1090.687	7.95	1+	4	0	0	0	0	0	0	0	0	4
1091.545	7.395	1+	5	0	0	0	0	0	0	0	0	5
1094.358	14.471	1+	0	0	0	1	0	0	0	0	0	1
1097.555	3.854	1+	2	0	0	0	0	0	0	0	0	2
1097.556	3.649	1+	1	0	0	0	0	0	0	0	0	1
1098.329	14.024	1+	0	0	0	1	0	0	0	0	0	1
1098.33	15.087	1+	0	0	0	2	0	0	0	0	0	2
1104.665	6.738	1+	4	0	0	0	0	0	0	0	0	4
1107.578	6.695	1+	1	0	0	0	0	0	0	0	0	1
1110.365	17.43	1+	0	0	0	1	0	0	0	0	0	1
1112.346	14.44	1+	0	0	0	1	0	0	0	0	0	1
1117.531	15.992	1+	2	0	0	0	0	0	0	0	0	2
1122.678	6.746	1+	5	0	0	0	0	0	0	0	0	5
1122.688	5.783	1+	2	0	0	0	0	0	0	0	0	2
1123.747	13.826	1+	1	0	0	0	0	0	0	0	0	1
1124.608	12.564	1+	1	0	0	0	0	0	0	0	0	1
1126.362	14.847	1+	0	0	0	1	0	0	0	0	0	1
1126.365	15.93	1+	0	0	0	2	0	0	0	0	0	2
1128.341	13.502	1+	0	0	0	1	0	0	0	0	0	1
1134.555	15.984	1+	0	0	0	2	0	0	0	0	0	2
1138.533	11.979	2+	0	2	0	0	0	0	0	0	0	2
1140.377	15.318	1+	0	0	0	1	0	0	0	0	0	1
1142.355	14.955	1+	0	0	0	2	0	0	0	0	0	2
1142.357	14.059	1+	0	0	0	2	0	0	0	0	0	2
1142.358	13.902	1+	0	0	0	2	0	0	0	0	0	2
1151.1	10.345	1+	0	0	0	1	0	0	0	0	0	1
1156.373	14.287	1+	0	0	0	1	0	0	0	0	0	1
1159.613	10.353	2+	1	0	0	0	0	0	0	0	0	1
1166.414	14.58	1+	0	0	0	1	0	0	0	0	0	1
1171.339	5.392	3+	0	0	0	5	0	0	0	0	0	5
1172.312	17.414	1+	0	0	0	1	0	0	0	0	0	1
1172.366	13.54	1+	0	0	0	1	0	0	0	0	0	1
1185.102	5.439	2+	1	0	0	0	0	0	0	0	0	1
1186.325	17.781	1+	0	0	0	1	0	0	0	0	0	1
1186.381	13.925	1+	0	0	0	1	0	0	0	0	0	1
1200.341	18.155	2+	0	0	0	1	0	0	0	0	0	1
1202.321	16.062	1+	0	0	0	1	0	0	0	0	0	1
1216.337	17.376	1+	0	0	0	1	0	0	0	0	0	1
1216.338	16.416	1+	0	0	0	2	0	0	0	0	0	2
1216.394	13.564	1+	0	0	0	1	0	0	0	0	0	1
1217.4	17.484	1+	1	0	0	0	0	0	0	0	0	1
1219.548	7.919	1+	3	2	0	0	0	0	0	0	0	5
1221.793	10.406	1+	8	0	0	0	0	0	0	0	0	8
1226.816	22.325	1+	0	0	0	1	0	0	0	0	0	1
1230.352	16.808	1+	0	0	0	1	0	0	0	0	0	1
1230.353	17.743	1+	0	0	0	1	0	0	0	0	0	1
1232.333	14.648	1+	0	0	0	1	0	0	0	0	0	1
1242.686	11.941	1+	0	0	0	10	0	0	0	0	0	10
1244.366	17.183	1+	0	0	0	2	0	0	0	0	0	2
1245.813	11.81	1+	7	0	0	0	0	0	0	0	0	7
1246.347	15.017	1+	0	0	0	1	0	0	0	0	0	1
1246.348	16.038	1+	0	0	0	2	0	0	0	0	0	2
1257.816	9.912	1+	10	0	0	0	0	0	0	0	0	10
1260.364	15.404	1+	0	0	0	1	0	0	0	0	0	1
1260.64	11.569	2+	1	0	0	0	0	0	0	0	0	1
1260.694	11.495	2+	0	0	0	10	0	0	0	0	0	10
1263.828	11.818	1+	7	0	0	0	0	0	0	0	0	7
1274.379	15.806	1+	0	0	0	1	0	0	0	0	0	1
1274.38	17.705	1+	0	0	0	1	0	0	0	0	0	1
1276.359	14.672	1+	0	0	0	1	0	0	0	0	0	1
1276.69	11.418	1+	0	0	0	8	0	0	0	0	0	8
1281.315	14.663	1+	0	1	0	0	0	0	0	0	0	1
1281.38	14.615	1+	2	0	0	0	0	0	0	0	0	2
1290.375	15.04	1+	0	0	0	1	0	0	0	0	0	1
1290.376	16.031	1+	0	0	0	2	0	0	0	0	0	2
1292.856	9.922	1+	0	0	0	10	0	0	0	0	0	10
1297.808	9.92	1+	1	0	0	0	0	0	0	0	0	1
1304.389	15.411	1+	0	0	0	1	0	0	0	0	0	1
1304.39	16.386	1+	0	0	0	1	0	0	0	0	0	1
1309.407	18.744	1+	1	0	0	0	0	0	0	0	0	1
1309.409	17.269	1+	1	0	0	0	0	0	0	0	0	1
1317.583	9.593	1+	2	2	0	0	0	0	0	0	0	4
1320.385	14.679	1+	0	0	0	1	0	0	0	0	0	1
1333.583	7.259	1+	1	2	0	0	0	0	0	0	0	3
1334.4	15.04	1+	0	0	0	1	0	0	0	0	0	1
1348.415	15.266	1+	0	0	0	1	0	0	0	0	0	1
1351.585	7.238	1+	1	1	0	0	0	0	0	0	0	2
1351.592	7.08	1+	1	2	0	0	0	0	0	0	0	3
1356.741	10.554	1+	0	0	0	10	0	0	0	0	0	10
1366.743	11.612	2+	0	0	0	1	0	0	0	0	0	1
1367.679	4.76	1+	4	0	0	0	0	0	0	0	0	4
1388.744	12.164	1+	0	0	0	10	0	0	0	0	0	10
1408.38	17.154	1+	0	0	0	1	0	0	0	0	0	1
1432.759	7.413	1+	0	0	0	8	0	0	0	0	0	8
1438.394	15.899	1+	0	0	0	1	0	0	0	0	0	1
1452.406	16.247	1+	0	0	0	1	0	0	0	0	0	1
1480.793	8.06	1+	9	0	0	0	0	0	0	0	0	9
1482.42	15.899	1+	0	0	0	1	0	0	0	0	0	1
1486.754	7.935	1+	0	0	0	7	0	0	0	0	0	7
1496.435	16.247	1+	0	0	0	1	0	0	0	0	0	1
1497.822	8.06	1+	0	0	0	8	0	0	0	0	0	8
1550.714	8.658	3+	3	3	0	0	0	0	0	0	0	6
1567.741	8.65	3+	0	0	0	3	5	0	0	0	0	8
