# Supplementary material for: Automatic MS/MS Data Mining Strategy for Rapid Screening of Polyether Toxins Derived from Gambierdiscus Species
Source: Anal Chem. 2025 Mar 4;97(10):5643–52. doi: 10.1021/acs.analchem.4c06440 (PMC11923951; doi:10.1021/acs.analchem.4c06440)
Supplement: Supplementary file 1 — ac4c06440_si_001.zip [file ac4c06440_si_001.zip › Supporting Information 2/Appendix Γàí.xlsx]

## Sheet: Appendix Ⅱ
m/z	RT	total_score	SO3	compound_type	type	library_hit_name	library_hit_formula	library_hit_adduct	library_precusor_type
726.548	23.479	3	0	C
1025.56	22.004	4	0	C
1043.57	21.981	5	0	C		P-CTX-4A	C60H84O16	1043.57	[M-H2O+H]+
1061.58	21.981	8	0	A	ciguatoxins	P-CTX-4A	C60H84O16	1061.58	[M+H]+
1078.61	21.981	9	1	A	ciguatoxins	P-CTX-4A	C60H84O16	1078.61	[M+NH4]+
1023.57	21.866	4	0	A	ciguatoxins	P-CTX-3C	C57H82O16	1023.57	[M+H]+
1040.59	21.852	5	0	A	ciguatoxins	P-CTX-3C	C57H82O16	1040.59	[M+NH4]+
1005.56	21.828	5	0	A	ciguatoxins	P-CTX-3C	C57H82O16	1005.56	[M-H2O+H]+
1076.59	21.754	4	0	C
1005.55	21.047	3	0	C		49-epi-P-CTX-3C	C57H82O16	1005.56	[M-H2O+H]+
1040.59	21.047	3	0	A	ciguatoxins	49-epi-P-CTX-3C	C57H82O16	1040.59	[M+NH4]+
1056.59	19.929	6	0	C		51-hydroxy-P-CTX-3C	C57H82O17	1056.59	[M+NH4]+
1023.56	19.867	4	0	C		2,3-dihydro-2-hydroxy-P-CTX-3C/2,3-dihydro-3-hydroxy-P-CTX-3C/M-seco-P-CTX-3C/M-seco-P-CTX-3B	C57H84O17	1023.57	[M-H2O+H]+	P-CTX-3C/49-epi-P-CTX-3C (CTX-3B)	C57H82O16	1023.57	[M+H]+
1054.57	19.54	3	0	C
1077.58	16.917	1	0	C		P-CTX-3	C60H86O18	1077.58	[M-H2O+H]+
1112.61	16.894	7	0	A	ciguatoxins	P-CTX-3	C60H86O18	1112.62	[M+NH4]+
1112.62	15.835	6	0	C		P-CTX-2	C60H86O18	1112.62	[M+NH4]+
1074.6	15.79	5	0	C		2,3-dihydroxy-P-CTX-3C (CTX-2A1)	C57H84O18	1074.6	[M+NH4]+
1039.56	15.582	6	0	A	ciguatoxins	2,3-dihydroxy-P-CTX-3C	C57H84O18	1039.56	[M-H2O+H]+
1057.57	15.582	7	0	A	ciguatoxins	2,3-dihydroxy-P-CTX-3C	C57H84O18	1057.57	[M+H]+
1074.6	15.582	6	0	A	ciguatoxins	2,3-dihydroxy-P-CTX-3C	C57H84O18	1074.6	[M+NH4]+
1023.57	15.177	6	0	A	ciguatoxins	M-seco-P-CTX-3C	C57H84O17	1023.57	[M-H2O+H]+
1040.59	15.177	5	0	A	ciguatoxins	P-CTX-3C/49-epi-P-CTX-3C (CTX-3B)	C57H82O16	1040.59	[M+NH4]+
1058.6	15.177	1	0	A	ciguatoxins	M-seco-P-CTX-3C	C57H84O17	1058.6	[M+NH4]+
1063.56	15.177	1	0	C		M-seco-P-CTX-3C	C57H84O17	1063.56	[M+Na]+
1128.61	12.583	7	0	A	ciguatoxins	P-CTX-1	C60H86O19	1128.61	[M+NH4]+
941.523	12.311	5	0	C
1021.48	12.311	7	0	C		44-methylgambierone/29-methylgambierone	C52H78O19S	1021.48	[M-H2O+H]+
1039.49	12.311	9	1	B	gambierones	44-methylgambierone/29-methylgambierone	C52H78O19S	1039.49	[M+H]+
1061.47	12.311	3	1	C		44-methylgambierone/29-methylgambierone	C52H78O19S	1061.47	[M+Na]+
927.51	11.77	4	0	B	gambierones
1007.47	11.77	4	1	B	gambierones	gambierone	C51H76O19S	1007.47	[M-H2O+H]+
1025.48	11.77	10	1	B	gambierones	gambierone	C51H76O19S	1025.48	[M+H]+
760.605	1.316	3	2	C
764.6	1.316	3	2	C
