# Supplementary material for: Automatic MS/MS Data Mining Strategy for Rapid Screening of Polyether Toxins Derived from Gambierdiscus Species
Source: Anal Chem. 2025 Mar 4;97(10):5643–52. doi: 10.1021/acs.analchem.4c06440 (PMC11923951; doi:10.1021/acs.analchem.4c06440)
Supplement: Supplementary file 1 — ac4c06440_si_001.zip [file ac4c06440_si_001.zip › Supporting Information 2/Appendix Γàá.xlsx]

## Sheet: Sheet1
P-CTX-1 (CTX-1B)/52-epi-P-CTX-1/54-epi-P-CTX-1/54-epi-52-epi-P-CTX-1/54-deoxy-50-hydroxy-P-CTX-1	C60H86O19	1093.57	[M-H2O+H]+
P-CTX-2 (52-epi-54-deoxy-P-CTX-1) /P-CTX-3 (54-deoxy-P-CTX-1)	C60H86O18	1077.58	[M-H2O+H]+
3,4-dihydro-3-hydroxy-7-oxo-CTX-1B/3,4-dihydro-4-hydroxy-7-oxo-CTX-1B	C60H88O21	1127.58	[M-H2O+H]+
7-oxo-CTX-1B	C60H86O20	1109.57	[M-H2O+H]+
7-hydroxy-CTX-1B (6,7-dihydro-7-hydroxy-CTX-1B)	C60H88O20	1111.58	[M-H2O+H]+
P-CTX-3C/49-epi-P-CTX-3C (CTX-3B)	C57H82O16	1005.56	[M-H2O+H]+
51-hydroxy-P-CTX-3C	C57H82O17	1021.55	[M-H2O+H]+
2,3-dihydroxy-P-CTX-3C (CTX-2A1)	C57H84O18	1039.56	[M-H2O+H]+
A-seco-2,3-dihydro-51-hydroxy-P-CTX-3C	C57H86O18	1041.58	[M-H2O+H]+
2,3-dihydro-2,3,51-trihydroxy-P-CTX-3C	C57H84O19	1055.56	[M-H2O+H]+
M-seco-2,3-dihydro-2-hydroxy-49-O-methyl-P-CTX-3C	C58H88O18	1055.59	[M-H2O+H]+
2,3-dihydro-2-hydroxy-P-CTX-3C/2,3-dihydro-3-hydroxy-P-CTX-3C/M-seco-P-CTX-3C/M-seco-P-CTX-3B	C57H84O17	1023.57	[M-H2O+H]+
2,3-dihydro-51-hydroxy-2-oxo-P-CTX-3C/51-hydroxy-2-oxo-P-CTX-3C/51-hydroxy-3-oxo-P-CTX-3C	C57H82O18	1037.55	[M-H2O+H]+
M-seco-P-CTX-3C methyl acetal/M-seco-40-O-methyl-P-CTX-3C	C58H86O17	1037.58	[M-H2O+H]+
CTX-4B/52-epi-CTX-4B (CTX-4A)	C60H84O16	1043.57	[M-H2O+H]+
M-seco-CTX-4A/M-seco-CTX-4B	C60H86O17	1061.58	[M-H2O+H]+
C-CTX-1/C-CTX-2/50,51-didehydro-C-CTX-3/I-CTX-1/I-CTX-2	C62H92O19	1123.62	[M-H2O+H]+
C-CTX-3/C-CTX-4	C62H94O19	1125.64	[M-H2O+H]+
17-hydroxy-C-CTX-1/17-hydroxy-50,51-didehydro-C-CTX-3/I-CTX-3/I-CTX-4	C62H92O20	1139.61	[M-H2O+H]+
C-CTX-5/I-CTX-5	C62H90O19	1121.6	[M-H2O+H]+
I-CTX-6	C62H90O20	1137.6	[M-H2O+H]+
gambieric acid A	C59H92O16	1039.64	[M-H2O+H]+
gambieric acid B	C60H94O16	1053.65	[M-H2O+H]+
gambieric acid C	C65H100O19	1167.68	[M-H2O+H]+
gambieric acid D	C66H102O19	1181.7	[M-H2O+H]+
gambierol	C43H64O11	739.442	[M-H2O+H]+
gambierone	C51H76O19S	1007.47	[M-H2O+H]+
44-methylgambierone/29-methylgambierone	C52H78O19S	1021.48	[M-H2O+H]+
sulfo-gambierone	C51H76O22S2	1087.42	[M-H2O+H]+
dihydro-sulfo-gambierone	C51H78O22S2	1089.44	[M-H2O+H]+
desulfo-hydroxyl-gambierone	C51H78O17	945.521	[M-H2O+H]+
38-dehydroxy-44-methylgambierone	C52H76O18S	1003.47	[M-H2O+H]+
38-dehydroxy-12,13-dihydro-44-methylgambierone	C52H78O18S	1005.49	[M-H2O+H]+
12,13-dihydro-44-methylgambierone	C52H80O19S	1023.5	[M-H2O+H]+
gambieroxide	C60H90O22S	1177.56	[M-H2O+H]+
P-CTX-1 (CTX-1B)/52-epi-P-CTX-1/54-epi-P-CTX-1/54-epi-52-epi-P-CTX-1/54-deoxy-50-hydroxy-P-CTX-1	C60H86O19	1111.58	[M+H]+
P-CTX-2 (52-epi-54-deoxy-P-CTX-1) /P-CTX-3 (54-deoxy-P-CTX-1)	C60H86O18	1095.59	[M+H]+
3,4-dihydro-3-hydroxy-7-oxo-CTX-1B/3,4-dihydro-4-hydroxy-7-oxo-CTX-1B	C60H88O21	1145.59	[M+H]+
7-oxo-CTX-1B	C60H86O20	1127.58	[M+H]+
7-hydroxy-CTX-1B (6,7-dihydro-7-hydroxy-CTX-1B)	C60H88O20	1129.59	[M+H]+
P-CTX-3C/49-epi-P-CTX-3C (CTX-3B)	C57H82O16	1023.57	[M+H]+
51-hydroxy-P-CTX-3C	C57H82O17	1039.56	[M+H]+
2,3-dihydroxy-P-CTX-3C (CTX-2A1)	C57H84O18	1057.57	[M+H]+
A-seco-2,3-dihydro-51-hydroxy-P-CTX-3C	C57H86O18	1059.59	[M+H]+
2,3-dihydro-2,3,51-trihydroxy-P-CTX-3C	C57H84O19	1073.57	[M+H]+
M-seco-2,3-dihydro-2-hydroxy-49-O-methyl-P-CTX-3C	C58H88O18	1073.6	[M+H]+
2,3-dihydro-2-hydroxy-P-CTX-3C/2,3-dihydro-3-hydroxy-P-CTX-3C/M-seco-P-CTX-3C/M-seco-P-CTX-3B	C57H84O17	1041.58	[M+H]+
2,3-dihydro-51-hydroxy-2-oxo-P-CTX-3C/51-hydroxy-2-oxo-P-CTX-3C/51-hydroxy-3-oxo-P-CTX-3C	C57H82O18	1055.56	[M+H]+
M-seco-P-CTX-3C methyl acetal/M-seco-40-O-methyl-P-CTX-3C	C58H86O17	1055.59	[M+H]+
CTX-4B/52-epi-CTX-4B (CTX-4A)	C60H84O16	1061.58	[M+H]+
M-seco-CTX-4A/M-seco-CTX-4B	C60H86O17	1079.59	[M+H]+
C-CTX-1/C-CTX-2/50,51-didehydro-C-CTX-3/I-CTX-1/I-CTX-2	C62H92O19	1141.63	[M+H]+
C-CTX-3/C-CTX-4	C62H94O19	1143.65	[M+H]+
17-hydroxy-C-CTX-1/17-hydroxy-50,51-didehydro-C-CTX-3/I-CTX-3/I-CTX-4	C62H92O20	1157.63	[M+H]+
C-CTX-5/I-CTX-5	C62H90O19	1139.61	[M+H]+
I-CTX-6	C62H90O20	1155.61	[M+H]+
gambieric acid A	C59H92O16	1057.65	[M+H]+
gambieric acid B	C60H94O16	1071.66	[M+H]+
gambieric acid C	C65H100O19	1185.69	[M+H]+
gambieric acid D	C66H102O19	1199.71	[M+H]+
gambierol	C43H64O11	757.452	[M+H]+
gambierone	C51H76O19S	1025.48	[M+H]+
44-methylgambierone/29-methylgambierone	C52H78O19S	1039.49	[M+H]+
sulfo-gambierone	C51H76O22S2	1105.43	[M+H]+
dihydro-sulfo-gambierone	C51H78O22S2	1107.45	[M+H]+
desulfo-hydroxyl-gambierone	C51H78O17	963.531	[M+H]+
38-dehydroxy-44-methylgambierone	C52H76O18S	1021.48	[M+H]+
38-dehydroxy-12,13-dihydro-44-methylgambierone	C52H78O18S	1023.5	[M+H]+
12,13-dihydro-44-methylgambierone	C52H80O19S	1041.51	[M+H]+
gambieroxide	C60H90O22S	1195.57	[M+H]+
maitotoxin 1 (MTX-1)	C164H258O68S2	1690.31	[M+2H]2+
maitotoxin disodium salt	C164H256Na2O68S2	1712.29	[M+2H]2+
maitotoxin 4 (MTX-4)	C157H241NO68S2	1646.75	[M+2H]2+
maitotoxin 5 (MTX-5)	C161H252O68S2	1669.29	[M+2H]2+
maitotoxin 6 (MTX-6)	C164H256O66S	1657.32	[M+2H]2+
maitotoxin 7 (MTX-7)	C165H258O67S	1672.33	[M+2H]2+
desulfo-MTX-1	C164H258O65S	1650.33	[M+2H]2+
didehydro-demethyl-desulfo-MTX-1	C163H254O65S	1642.32	[M+2H]2+
P-CTX-1 (CTX-1B)/52-epi-P-CTX-1/54-epi-P-CTX-1/54-epi-52-epi-P-CTX-1/54-deoxy-50-hydroxy-P-CTX-1	C60H86O19	1128.61	[M+NH4]+
P-CTX-2 (52-epi-54-deoxy-P-CTX-1) /P-CTX-3 (54-deoxy-P-CTX-1)	C60H86O18	1112.62	[M+NH4]+
3,4-dihydro-3-hydroxy-7-oxo-CTX-1B/3,4-dihydro-4-hydroxy-7-oxo-CTX-1B	C60H88O21	1162.62	[M+NH4]+
7-oxo-CTX-1B	C60H86O20	1144.61	[M+NH4]+
7-hydroxy-CTX-1B (6,7-dihydro-7-hydroxy-CTX-1B)	C60H88O20	1146.62	[M+NH4]+
P-CTX-3C/49-epi-P-CTX-3C (CTX-3B)	C57H82O16	1040.59	[M+NH4]+
51-hydroxy-P-CTX-3C	C57H82O17	1056.59	[M+NH4]+
2,3-dihydroxy-P-CTX-3C (CTX-2A1)	C57H84O18	1074.6	[M+NH4]+
A-seco-2,3-dihydro-51-hydroxy-P-CTX-3C	C57H86O18	1076.62	[M+NH4]+
2,3-dihydro-2,3,51-trihydroxy-P-CTX-3C	C57H84O19	1090.59	[M+NH4]+
M-seco-2,3-dihydro-2-hydroxy-49-O-methyl-P-CTX-3C	C58H88O18	1090.63	[M+NH4]+
2,3-dihydro-2-hydroxy-P-CTX-3C/2,3-dihydro-3-hydroxy-P-CTX-3C/M-seco-P-CTX-3C/M-seco-P-CTX-3B	C57H84O17	1058.6	[M+NH4]+
2,3-dihydro-51-hydroxy-2-oxo-P-CTX-3C/51-hydroxy-2-oxo-P-CTX-3C/51-hydroxy-3-oxo-P-CTX-3C	C57H82O18	1072.58	[M+NH4]+
M-seco-P-CTX-3C methyl acetal/M-seco-40-O-methyl-P-CTX-3C	C58H86O17	1072.62	[M+NH4]+
CTX-4B/52-epi-CTX-4B (CTX-4A)	C60H84O16	1078.61	[M+NH4]+
M-seco-CTX-4A/M-seco-CTX-4B	C60H86O17	1096.62	[M+NH4]+
C-CTX-1/C-CTX-2/50,51-didehydro-C-CTX-3/I-CTX-1/I-CTX-2	C62H92O19	1158.66	[M+NH4]+
C-CTX-3/C-CTX-4	C62H94O19	1160.67	[M+NH4]+
17-hydroxy-C-CTX-1/17-hydroxy-50,51-didehydro-C-CTX-3/I-CTX-3/I-CTX-4	C62H92O20	1174.65	[M+NH4]+
C-CTX-5/I-CTX-5	C62H90O19	1156.64	[M+NH4]+
I-CTX-6	C62H90O20	1172.64	[M+NH4]+
gambieric acid A	C59H92O16	1074.67	[M+NH4]+
gambieric acid B	C60H94O16	1088.69	[M+NH4]+
gambieric acid C	C65H100O19	1202.72	[M+NH4]+
gambieric acid D	C66H102O19	1216.74	[M+NH4]+
gambierol	C43H64O11	774.479	[M+NH4]+
gambierone	C51H76O19S	1042.5	[M+NH4]+
44-methylgambierone/29-methylgambierone	C52H78O19S	1056.52	[M+NH4]+
sulfo-gambierone	C51H76O22S2	1122.46	[M+NH4]+
dihydro-sulfo-gambierone	C51H78O22S2	1124.48	[M+NH4]+
desulfo-hydroxyl-gambierone	C51H78O17	980.558	[M+NH4]+
38-dehydroxy-44-methylgambierone	C52H76O18S	1038.51	[M+NH4]+
38-dehydroxy-12,13-dihydro-44-methylgambierone	C52H78O18S	1040.52	[M+NH4]+
12,13-dihydro-44-methylgambierone	C52H80O19S	1058.54	[M+NH4]+
gambieroxide	C60H90O22S	1212.6	[M+NH4]+
maitotoxin 1 (MTX-1)	C164H258O68S2	1698.83	[M+2NH4]2+
maitotoxin disodium salt	C164H256Na2O68S2	1720.81	[M+2NH4]2+
maitotoxin 4 (MTX-4)	C157H241NO68S2	1655.26	[M+2NH4]2+
maitotoxin 5 (MTX-5)	C161H252O68S2	1677.8	[M+2NH4]2+
maitotoxin 6 (MTX-6)	C164H256O66S	1665.84	[M+2NH4]2+
maitotoxin 7 (MTX-7)	C165H258O67S	1680.84	[M+2NH4]2+
desulfo-MTX-1	C164H258O65S	1658.85	[M+2NH4]2+
didehydro-demethyl-desulfo-MTX-1	C163H254O65S	1650.83	[M+2NH4]2+
P-CTX-1 (CTX-1B)/52-epi-P-CTX-1/54-epi-P-CTX-1/54-epi-52-epi-P-CTX-1/54-deoxy-50-hydroxy-P-CTX-1	C60H86O19	1133.57	[M+Na]+
P-CTX-2 (52-epi-54-deoxy-P-CTX-1) /P-CTX-3 (54-deoxy-P-CTX-1)	C60H86O18	1117.57	[M+Na]+
3,4-dihydro-3-hydroxy-7-oxo-CTX-1B/3,4-dihydro-4-hydroxy-7-oxo-CTX-1B	C60H88O21	1167.57	[M+Na]+
7-oxo-CTX-1B	C60H86O20	1149.56	[M+Na]+
7-hydroxy-CTX-1B (6,7-dihydro-7-hydroxy-CTX-1B)	C60H88O20	1151.58	[M+Na]+
P-CTX-3C/49-epi-P-CTX-3C (CTX-3B)	C57H82O16	1045.55	[M+Na]+
51-hydroxy-P-CTX-3C	C57H82O17	1061.54	[M+Na]+
2,3-dihydroxy-P-CTX-3C (CTX-2A1)	C57H84O18	1079.56	[M+Na]+
A-seco-2,3-dihydro-51-hydroxy-P-CTX-3C	C57H86O18	1081.57	[M+Na]+
2,3-dihydro-2,3,51-trihydroxy-P-CTX-3C	C57H84O19	1095.55	[M+Na]+
M-seco-2,3-dihydro-2-hydroxy-49-O-methyl-P-CTX-3C	C58H88O18	1095.59	[M+Na]+
2,3-dihydro-2-hydroxy-P-CTX-3C/2,3-dihydro-3-hydroxy-P-CTX-3C/M-seco-P-CTX-3C/M-seco-P-CTX-3B	C57H84O17	1063.56	[M+Na]+
2,3-dihydro-51-hydroxy-2-oxo-P-CTX-3C/51-hydroxy-2-oxo-P-CTX-3C/51-hydroxy-3-oxo-P-CTX-3C	C57H82O18	1077.54	[M+Na]+
M-seco-P-CTX-3C methyl acetal/M-seco-40-O-methyl-P-CTX-3C	C58H86O17	1077.58	[M+Na]+
CTX-4B/52-epi-CTX-4B (CTX-4A)	C60H84O16	1083.57	[M+Na]+
M-seco-CTX-4A/M-seco-CTX-4B	C60H86O17	1101.58	[M+Na]+
C-CTX-1/C-CTX-2/50,51-didehydro-C-CTX-3/I-CTX-1/I-CTX-2	C62H92O19	1163.61	[M+Na]+
C-CTX-3/C-CTX-4	C62H94O19	1165.63	[M+Na]+
17-hydroxy-C-CTX-1/17-hydroxy-50,51-didehydro-C-CTX-3/I-CTX-3/I-CTX-4	C62H92O20	1179.61	[M+Na]+
C-CTX-5/I-CTX-5	C62H90O19	1161.6	[M+Na]+
I-CTX-6	C62H90O20	1177.59	[M+Na]+
gambieric acid A	C59H92O16	1079.63	[M+Na]+
gambieric acid B	C60H94O16	1093.64	[M+Na]+
gambieric acid C	C65H100O19	1207.68	[M+Na]+
gambieric acid D	C66H102O19	1221.69	[M+Na]+
gambierol	C43H64O11	779.434	[M+Na]+
gambierone	C51H76O19S	1047.46	[M+Na]+
44-methylgambierone/29-methylgambierone	C52H78O19S	1061.47	[M+Na]+
sulfo-gambierone	C51H76O22S2	1127.42	[M+Na]+
dihydro-sulfo-gambierone	C51H78O22S2	1129.43	[M+Na]+
desulfo-hydroxyl-gambierone	C51H78O17	985.513	[M+Na]+
38-dehydroxy-44-methylgambierone	C52H76O18S	1043.46	[M+Na]+
38-dehydroxy-12,13-dihydro-44-methylgambierone	C52H78O18S	1045.48	[M+Na]+
12,13-dihydro-44-methylgambierone	C52H80O19S	1063.49	[M+Na]+
gambieroxide	C60H90O22S	1217.55	[M+Na]+
maitotoxin 1 (MTX-1)	C164H258O68S2	1701.3	[M+2Na]2+
maitotoxin disodium salt	C164H256Na2O68S2	1723.29	[M+2Na]2+
maitotoxin 4 (MTX-4)	C157H241NO68S2	1657.74	[M+2Na]2+
maitotoxin 5 (MTX-5)	C161H252O68S2	1680.28	[M+2Na]2+
maitotoxin 6 (MTX-6)	C164H256O66S	1668.31	[M+2Na]2+
maitotoxin 7 (MTX-7)	C165H258O67S	1683.32	[M+2Na]2+
desulfo-MTX-1	C164H258O65S	1661.32	[M+2Na]2+
didehydro-demethyl-desulfo-MTX-1	C163H254O65S	1653.31	[M+2Na]2+
