# Supplementary material for: Automatic MS/MS Data Mining Strategy for Rapid Screening of Polyether Toxins Derived from Gambierdiscus Species
Source: Anal Chem. 2025 Mar 4;97(10):5643–52. doi: 10.1021/acs.analchem.4c06440 (PMC11923951; doi:10.1021/acs.analchem.4c06440)
Supplement: Supplementary file 1 — ac4c06440_si_001.zip [file ac4c06440_si_001.zip › Supporting Information 2/1_Gambierdiscus_caribaeus_GCBG01.mgf]

BEGIN IONS
SCANS=45
TITLE=102.1274
MSLEVEL=2
CHARGE=1+
RTINMINUTES=2.578283
ION=[M+H]+
57.07047 10
58.0657 15
60.98679 5
72.07651 5
74.06165 5
74.10294 5
102.12734 15
END IONS

BEGIN IONS
SCANS=47
TITLE=102.1275
MSLEVEL=2
CHARGE=1+
RTINMINUTES=0.1533055
ION=[M+H]+
58.06484 90
58.16605 10
72.08405 20
74.09616 40
102.12764 50
102.13622 10
END IONS

BEGIN IONS
SCANS=81
TITLE=104.1071
MSLEVEL=2
CHARGE=1+
RTINMINUTES=25.85623
ION=[M+3H]+
56.04835 50
57.05784 20
57.8983 10
58.05592 12
58.06472 1826
58.0787 22
58.37298 10
59.07282 180
59.8846 20
60.08049 1545
60.09528 12
60.22812 10
60.27566 10
62.15734 10
62.92248 10
62.92896 266
62.93809 30
71.07204 10
88.07619 10
103.7622 10
103.7684 11
104.10716 681
END IONS

BEGIN IONS
SCANS=172
TITLE=110.0085
MSLEVEL=2
CHARGE=1+
RTINMINUTES=1.215217
ION=[M+H]+
66.01849 12
67.04101 5
68.98141 117
68.99691 5
86.99114 5
END IONS

BEGIN IONS
SCANS=194
TITLE=112.0062
MSLEVEL=2
CHARGE=1+
RTINMINUTES=1.210533
ION=[M+H]+
68.01598 10
70.97897 40
70.98395 30
70.99129 10
88.99005 10
END IONS

BEGIN IONS
SCANS=216
TITLE=113.1319
MSLEVEL=2
CHARGE=1+
RTINMINUTES=23.8212
ION=[M+H]+
50.01421 10
69.04486 30
END IONS

BEGIN IONS
SCANS=224
TITLE=114.0912
MSLEVEL=2
CHARGE=1+
RTINMINUTES=2.911933
ION=[M+H]+
51.02255 7
53.03954 7
55.01666 10
55.05382 30
55.93412 20
67.05328 10
68.04913 10
69.06911 37
71.04827 7
72.93649 37
77.03798 17
79.05334 23
81.05718 7
86.05888 7
96.08102 13
114.09122 57
END IONS

BEGIN IONS
SCANS=227
TITLE=115.0389
MSLEVEL=2
CHARGE=1+
RTINMINUTES=10.51718
ION=[M+H-2H2O]+
55.0179 60
55.05346 10
59.01235 50
63.02235 10
115.05429 20
END IONS

BEGIN IONS
SCANS=271
TITLE=118.0501
MSLEVEL=2
CHARGE=1+
RTINMINUTES=3.609859
ION=[M+H]+
56.94046 10
57.43248 10
58.06478 20
END IONS

BEGIN IONS
SCANS=314
TITLE=121.0284
MSLEVEL=2
CHARGE=1+
RTINMINUTES=16.88786
ION=[M+H]+
62.92924 10
63.02495 20
64.92654 30
65.03836 222
93.03253 70
121.02726 90
121.0378 20
END IONS

BEGIN IONS
SCANS=398
TITLE=126.1027
MSLEVEL=2
CHARGE=1+
RTINMINUTES=1.613967
ION=[M+H]+
56.9644 10
58.06495 10
64.93593 10
67.04062 20
68.04914 120
70.06503 10
80.05108 10
81.05639 20
81.06834 10
82.06342 30
84.95955 90
84.96531 20
95.06049 40
109.07502 30
126.10629 10
126.11202 10
END IONS

BEGIN IONS
SCANS=400
TITLE=127.0732
MSLEVEL=2
CHARGE=1+
RTINMINUTES=1.215217
ION=[M+H]+
53.03787 10
84.9596 10
85.05087 20
127.07246 10
END IONS

BEGIN IONS
SCANS=403
TITLE=127.1226
MSLEVEL=2
CHARGE=1+
RTINMINUTES=2.613861
ION=[M+H]+
57.93508 7
67.05274 7
69.06926 40
77.03911 10
93.06996 7
110.09648 13
127.12188 10
END IONS

BEGIN IONS
SCANS=429
TITLE=129.0394
MSLEVEL=2
CHARGE=1+
RTINMINUTES=1.207478
ION=[M+NH4]+
55.05435 13
67.01946 7
68.98202 53
69.07011 10
69.98249 37
73.06514 7
86.99193 7
END IONS

BEGIN IONS
SCANS=466
TITLE=130.1587
MSLEVEL=2
CHARGE=1+
RTINMINUTES=3.3379
ION=[M+H]+
53.0046 10
55.05327 10
57.06991 130
72.93599 10
74.09602 40
130.1586 80
END IONS

BEGIN IONS
SCANS=490
TITLE=131.0702
MSLEVEL=2
CHARGE=1+
RTINMINUTES=1.230944
ION=[M+H]+
53.0381 10
55.05417 10
56.02461 10
57.03313 30
58.06568 20
59.0482 10
61.02821 30
62.92903 20
71.0127 30
71.04928 20
85.01046 10
END IONS

BEGIN IONS
SCANS=537
TITLE=134.0963
MSLEVEL=2
CHARGE=1+
RTINMINUTES=1.583167
ION=[M+H]+
51.02541 10
64.92669 30
65.0384 20
65.04516 20
66.0455 10
70.06838 10
77.03829 10
91.05426 10
92.04956 10
93.05723 10
106.06463 30
107.07268 10
107.08113 10
117.05482 10
134.09677 80
134.11037 10
END IONS

BEGIN IONS
SCANS=593
TITLE=138.0913
MSLEVEL=2
CHARGE=1+
RTINMINUTES=1.960706
ION=[M+H]+
51.02703 5
53.03802 5
67.05377 20
77.03963 10
77.04711 5
78.03254 5
79.05327 5
80.04821 5
91.05483 10
93.06259 5
93.06674 5
94.06553 20
95.07176 15
95.08094 5
97.06463 5
108.08168 15
110.09556 5
110.10306 5
123.06738 5
138.01573 5
138.09071 50
138.10432 5
END IONS

BEGIN IONS
SCANS=608
TITLE=139.1117
MSLEVEL=2
CHARGE=1+
RTINMINUTES=3.598325
ION=[M+H]+
77.03731 10
123.09294 10
139.08379 10
END IONS

BEGIN IONS
SCANS=638
TITLE=141.1133
MSLEVEL=2
CHARGE=1+
RTINMINUTES=25.93911
ION=[M+H]+
54.03378 5
55.05362 5
55.94455 7
56.04858 7
58.06476 75
58.07347 7
69.04478 15
71.0601 52
83.05952 12
85.07556 217
98.07145 42
112.08682 262
141.11343 127
141.13094 5
END IONS

BEGIN IONS
SCANS=646
TITLE=141.9586
MSLEVEL=2
CHARGE=1+
RTINMINUTES=26.7758
ION=[M+H]+
55.93411 191
56.94181 549
72.93699 40
97.96879 48
100.93133 14
END IONS

BEGIN IONS
SCANS=647
TITLE=141.9586
MSLEVEL=2
CHARGE=1+
RTINMINUTES=1.6749
ION=[M+H]+
55.93424 110
55.9443 21
56.94192 325
72.9368 40
97.96745 60
97.98096 10
100.93177 20
END IONS

BEGIN IONS
SCANS=648
TITLE=141.9587
MSLEVEL=2
CHARGE=1+
RTINMINUTES=0.2882333
ION=[M+H]+
55.93399 120
55.94603 5
56.9357 13
56.94179 294
72.93746 35
74.95277 5
97.96883 37
97.97665 5
100.93246 10
END IONS

BEGIN IONS
SCANS=649
TITLE=141.9589
MSLEVEL=2
CHARGE=1+
RTINMINUTES=1.791975
ION=[M+H]+
55.9339 110
55.94015 10
55.94708 11
56.94183 302
57.04515 10
70.063 20
72.93606 30
72.94208 10
97.96794 50
100.92964 50
142.12122 10
END IONS

BEGIN IONS
SCANS=720
TITLE=146.0811
MSLEVEL=2
CHARGE=1+
RTINMINUTES=1.558717
ION=[M+H]+
55.05481 10
56.04863 10
57.03824 10
68.04818 10
70.06496 10
86.06038 40
100.0781 10
116.06973 10
146.08163 20
END IONS

BEGIN IONS
SCANS=783
TITLE=149.0231
MSLEVEL=2
CHARGE=1+
RTINMINUTES=10.64735
ION=[M+H]+
50.01417 10
51.02393 10
51.99387 40
53.00173 40
53.9982 10
62.92888 50
63.02197 10
64.81898 20
64.8261 10
64.8333 14
64.83719 10
65.01894 10
65.03832 2516
65.29863 10
65.311 10
65.34235 10
65.43618 20
65.47937 10
65.54587 10
65.84947 10
65.871 10
65.9116 10
67.15448 10
67.9884 10
68.99691 10
75.02079 10
77.03752 30
80.02568 21
91.05667 10
92.72579 11
93.03313 789
93.30548 10
105.03471 10
111.04406 31
121.00391 11
121.02848 626
121.04969 21
121.79473 10
148.53645 11
149.00467 22
149.02345 847
149.15785 11
END IONS

BEGIN IONS
SCANS=786
TITLE=149.0233
MSLEVEL=2
CHARGE=1+
RTINMINUTES=23.80604
ION=[M+H-H2O]+
53.00278 10
56.0498 10
59.04878 10
62.92935 60
63.02317 11
64.92787 11
65.03803 521
77.03835 20
80.02546 10
91.05284 10
93.03274 190
103.95499 10
105.03322 10
121.02777 140
121.03743 40
121.04666 10
149.02344 262
149.03976 30
149.04506 10
END IONS

BEGIN IONS
SCANS=788
TITLE=149.0234
MSLEVEL=2
CHARGE=1+
RTINMINUTES=16.88786
ION=[M+H]+
50.00227 10
50.01426 20
51.00935 10
51.02368 30
51.99425 50
52.82754 10
53.00161 160
53.01501 10
53.99687 40
54.01074 20
54.01546 10
55.01757 20
59.05114 20
62.01488 10
62.92829 30
63.02279 20
64.03024 20
64.82199 20
64.82865 50
65.03802 12597
65.14983 23
65.22443 10
65.27431 10
65.3223 20
65.36734 10
65.38929 10
65.4352 10
65.4418 10
65.47112 10
65.49342 10
65.54254 10
65.5624 10
65.61075 10
65.62894 10
65.71454 10
65.73358 10
65.76709 10
65.77555 10
65.79151 10
65.88509 10
65.99573 10
66.04134 10
66.07437 10
66.14671 20
66.22559 10
66.69212 10
67.98833 50
67.99892 20
68.99649 10
74.01443 30
75.02205 20
77.039 40
80.02523 180
80.03546 10
91.05424 10
92.02534 10
92.72634 20
92.73064 10
92.73801 13
93.03311 2466
93.53928 10
93.81487 10
103.95567 10
108.01906 20
109.02861 20
111.04229 60
120.63101 20
121.01005 25
121.02872 1580
121.05254 12
121.19008 10
121.86007 10
122.03409 10
123.62625 10
148.52419 20
148.53181 21
148.53996 20
148.98778 12
149.02293 2269
149.22652 10
149.48627 11
END IONS

BEGIN IONS
SCANS=789
TITLE=149.0235
MSLEVEL=2
CHARGE=1+
RTINMINUTES=19.3506
ION=[M+H]+
51.00249 10
59.05095 10
62.92872 50
65.03835 279
71.07155 10
77.0402 20
93.03277 130
93.0404 20
121.02884 110
121.03916 40
149.02412 100
END IONS

BEGIN IONS
SCANS=792
TITLE=149.0236
MSLEVEL=2
CHARGE=1+
RTINMINUTES=8.331728
ION=[M+H]+
51.00401 10
51.9933 20
53.00191 30
55.01706 10
62.01341 10
62.92817 10
63.02174 11
64.82995 10
65.03827 1376
73.06479 10
75.02228 10
77.0386 10
80.02574 31
92.02749 10
93.0333 238
111.04222 20
121.02864 270
148.9514 10
149.02348 400
149.03767 21
END IONS

BEGIN IONS
SCANS=817
TITLE=150.1124
MSLEVEL=2
CHARGE=1+
RTINMINUTES=1.509767
ION=[M+H-H2O]+
56.05017 5
58.06414 10
62.92887 5
63.92718 10
64.9363 5
66.04278 10
68.04946 5
70.06439 65
70.07737 5
77.03823 5
88.07509 30
93.05727 5
114.0928 10
132.08241 5
132.10246 20
150.08998 5
150.09811 5
150.11203 10
150.11887 5
END IONS

BEGIN IONS
SCANS=879
TITLE=152.0162
MSLEVEL=2
CHARGE=1+
RTINMINUTES=7.798645
ION=[M+H]+
53.039 10
63.02326 10
64.01806 10
65.03778 30
65.92368 10
66.93352 30
68.97863 20
78.04527 10
80.049 60
80.06019 10
90.03898 10
91.0407 20
92.04982 20
97.01076 10
107.96172 10
109.00977 40
119.03664 30
119.04705 10
124.02182 70
151.51443 10
152.01617 120
152.05511 10
152.06335 20
END IONS

BEGIN IONS
SCANS=952
TITLE=155.0706
MSLEVEL=2
CHARGE=1+
RTINMINUTES=3.944583
ION=[M+H]+
55.05313 40
67.05382 10
69.03429 10
72.93608 20
73.07569 30
80.97416 10
81.06804 20
83.09048 10
155.1545 20
END IONS

BEGIN IONS
SCANS=959
TITLE=155.1541
MSLEVEL=2
CHARGE=1+
RTINMINUTES=3.175906
ION=[M+NH4]+
51.99583 10
53.03858 80
54.00839 5
54.8691 5
54.87798 10
55.05381 1191
55.11242 5
55.30466 5
55.31756 5
55.41591 5
55.89215 5
56.17559 5
56.39764 5
56.43597 5
57.04452 15
57.04947 5
58.05192 15
58.05601 10
67.93524 5
72.83062 10
72.83923 5
72.93643 15
73.06515 6
73.07563 1644
73.16856 5
73.34152 10
73.42458 5
73.43522 10
73.70776 5
73.82606 10
74.12983 5
74.25158 5
80.97279 5
81.06956 10
83.08509 229
98.99025 5
113.90895 5
154.64748 10
154.66824 5
155.15456 798
155.30862 5
END IONS

BEGIN IONS
SCANS=980
TITLE=156.113
MSLEVEL=2
CHARGE=1+
RTINMINUTES=2.029939
ION=[M+H]+
55.04158 8
56.04919 10
58.06499 12
66.03321 14
82.02839 64
83.03639 12
83.06086 6
98.0598 106
125.07062 5
END IONS

BEGIN IONS
SCANS=984
TITLE=156.1381
MSLEVEL=2
CHARGE=1+
RTINMINUTES=1.60615
ION=[M+H]+
53.03885 10
54.03428 10
55.0539 40
56.04839 20
57.87224 10
57.88505 10
58.06478 1565
60.19284 10
66.03545 20
82.02866 30
82.06428 10
83.049 60
83.05953 10
98.05996 40
98.07171 20
156.13783 20
END IONS

BEGIN IONS
SCANS=987
TITLE=156.1385
MSLEVEL=2
CHARGE=1+
RTINMINUTES=1.223067
ION=[M+H-H2O]+
54.03349 10
55.0407 40
55.0543 50
56.04864 30
57.04552 11
57.07391 11
58.05804 11
58.06458 599
58.34951 10
66.03376 20
74.06109 20
80.0501 10
82.02752 30
82.0388 10
83.03462 30
83.04857 20
83.06232 10
85.06782 10
93.04446 10
98.06013 70
98.07132 10
110.07113 30
124.08575 10
124.10849 10
156.13844 20
END IONS

BEGIN IONS
SCANS=1012
TITLE=157.1703
MSLEVEL=2
CHARGE=1+
RTINMINUTES=1.277767
ION=[M+H]+
55.05402 20
58.06452 170
59.06978 10
65.03795 10
67.05507 10
74.93207 10
96.06688 10
140.13931 20
140.1454 10
157.17308 10
END IONS

BEGIN IONS
SCANS=1031
TITLE=158.1541
MSLEVEL=2
CHARGE=1+
RTINMINUTES=1.215217
ION=[M+H-H2O]+
55.05331 10
56.96491 20
57.04443 10
57.06893 20
58.06482 50
67.05377 10
84.07902 10
84.95866 10
123.11671 10
158.09641 30
158.15343 40
END IONS

BEGIN IONS
SCANS=1040
TITLE=158.9642
MSLEVEL=2
CHARGE=1+
RTINMINUTES=1.1521
ION=[M+H]+
58.95314 50
72.04345 20
76.92669 10
90.97644 20
99.9801 10
159.06133 10
159.10123 10
END IONS

BEGIN IONS
SCANS=1064
TITLE=159.0656
MSLEVEL=2
CHARGE=1+
RTINMINUTES=10.51518
ION=[M+H]+
55.01767 161
59.01265 40
87.04496 20
99.04391 193
115.04507 10
115.05369 30
129.07095 10
159.0674 20
END IONS

BEGIN IONS
SCANS=1066
TITLE=159.1165
MSLEVEL=2
CHARGE=1+
RTINMINUTES=7.604989
ION=[M+H]+
50.01485 10
56.93994 10
65.03775 30
77.03791 20
91.0542 130
91.06276 10
105.06839 40
115.05391 302
116.06248 10
117.07004 195
127.05474 20
128.06386 30
129.06935 50
129.07741 10
130.07687 30
131.0847 20
131.09587 10
141.07033 10
159.11768 20
END IONS

BEGIN IONS
SCANS=1068
TITLE=159.1168
MSLEVEL=2
CHARGE=1+
RTINMINUTES=16.21634
ION=[M+H-H2O]+
62.92955 20
79.05466 10
91.05445 10
115.05694 30
117.06861 10
128.06088 10
END IONS

BEGIN IONS
SCANS=1099
TITLE=161.0961
MSLEVEL=2
CHARGE=1+
RTINMINUTES=15.76084
ION=[M+H-H2O]+
50.01844 10
51.02224 30
55.05404 10
64.9296 10
65.0392 40
77.03828 90
77.04856 20
79.05434 50
79.06136 10
91.05382 120
91.06175 30
93.06965 20
103.05365 50
105.06963 110
107.04876 10
107.08414 10
107.09365 10
115.05367 40
115.06238 20
116.06408 10
117.07012 70
118.07775 30
121.06271 20
121.07179 10
127.05371 20
127.05904 10
128.0629 30
129.06982 10
131.04926 50
131.06543 10
131.08603 20
132.0593 10
132.96275 10
133.09048 10
133.10068 100
143.08725 10
145.06474 40
146.07236 60
159.07793 20
161.06316 10
161.0956 100
END IONS

BEGIN IONS
SCANS=1102
TITLE=161.0962
MSLEVEL=2
CHARGE=1+
RTINMINUTES=16.15346
ION=[M+H]+
51.02246 40
53.03845 10
55.01772 10
55.05369 20
64.9279 10
65.03728 40
77.03796 70
78.04754 20
79.05433 30
91.05448 70
93.07401 10
102.04912 10
103.05377 50
105.07071 110
107.04791 10
115.05324 20
115.05721 20
116.06306 20
117.06875 40
117.07711 10
118.07835 10
121.06479 60
127.0523 30
128.062 30
128.0713 10
131.04951 110
132.05721 10
133.06398 10
133.10254 40
143.08656 30
145.04788 10
145.06564 80
146.07278 120
146.08961 10
161.07771 10
161.09631 100
161.10806 20
END IONS

BEGIN IONS
SCANS=1108
TITLE=161.1173
MSLEVEL=2
CHARGE=1+
RTINMINUTES=11.3722
ION=[M+3H]+
57.06834 10
77.04003 10
87.04257 20
91.05382 10
END IONS

BEGIN IONS
SCANS=1142
TITLE=163.0149
MSLEVEL=2
CHARGE=1+
RTINMINUTES=12.34263
ION=[M+H]+
50.01485 215
50.02371 22
50.85771 11
51.02242 1157
53.03852 60
55.01732 10
57.06918 20
59.04776 10
62.01501 30
63.02234 416
63.82259 10
63.83482 10
64.0306 354
64.04103 30
64.23132 10
65.00127 10
65.03824 30
76.78123 10
76.78664 30
76.79742 14
77.03815 3688
77.2363 10
77.35968 14
77.63011 10
78.1918 10
79.05386 236
91.05357 50
92.00914 12
92.02554 1340
92.04593 12
92.99817 10
95.04881 10
105.02062 10
105.03316 310
105.04799 10
107.0493 70
120.02119 120
133.0284 841
134.59593 11
135.03046 22
135.04388 796
162.49524 10
162.50626 11
163.02502 21
163.0386 991
END IONS

BEGIN IONS
SCANS=1146
TITLE=163.039
MSLEVEL=2
CHARGE=1+
RTINMINUTES=6.1556
ION=[M+H]+
50.01488 30
51.0221 70
53.03895 20
55.05597 10
57.07142 10
62.01412 10
63.02208 50
64.03006 50
64.03546 20
77.03828 247
77.04488 61
77.05162 10
77.05616 10
79.0532 20
91.05383 10
92.02582 80
105.03376 50
120.02138 40
133.02895 40
135.04459 70
163.04015 100
END IONS

BEGIN IONS
SCANS=1147
TITLE=163.039
MSLEVEL=2
CHARGE=1+
RTINMINUTES=6.570811
ION=[M+H]+
50.01735 10
51.02257 30
55.05244 10
57.07056 20
63.02217 20
64.03081 30
65.03737 10
77.0384 120
77.04726 20
79.05546 30
92.02693 40
92.03598 10
105.03173 20
105.03544 10
107.04875 10
133.02925 30
135.04411 40
163.03825 50
END IONS

BEGIN IONS
SCANS=1149
TITLE=163.039
MSLEVEL=2
CHARGE=1+
RTINMINUTES=13.40639
ION=[M+Na]+
50.01488 257
50.02506 20
50.8585 10
50.86869 10
51.02246 1404
52.99969 10
53.03889 40
55.0547 10
57.06919 10
62.01549 40
63.02268 380
63.81839 11
64.03061 588
64.04067 32
65.0028 10
65.03823 40
74.015 10
76.03137 10
76.7845 20
76.79278 20
76.79995 25
77.03822 3890
77.21745 16
77.2689 10
77.53154 10
77.77212 10
77.79822 10
78.98967 10
79.05417 191
79.06484 40
80.02483 10
80.02979 20
81.03136 10
91.05356 40
91.06189 10
92.02549 1487
92.52765 10
93.26197 10
93.4735 10
95.04842 30
105.02171 21
105.03325 280
105.0696 10
107.0499 20
107.05666 10
120.0205 130
133.00674 11
133.01804 11
133.02863 530
133.04878 11
135.04404 622
162.50053 21
163.03947 818
END IONS

BEGIN IONS
SCANS=1150
TITLE=163.039
MSLEVEL=2
CHARGE=1+
RTINMINUTES=10.22527
ION=[M+H-2H2O]+
50.01476 180
50.022 10
50.85708 10
50.86217 11
51.02267 677
51.40295 10
53.00678 10
53.03837 40
57.06879 30
61.00627 10
62.01446 20
63.02246 284
63.03114 10
64.03042 226
65.038 20
67.05577 10
76.02919 10
76.78794 10
76.79668 10
77.02468 26
77.03815 2341
77.43726 10
77.43995 10
77.73167 10
77.90093 10
79.0437 10
79.05375 100
91.05419 20
91.72428 20
92.02534 869
95.04897 30
105.03383 171
105.04605 20
107.04801 30
107.05472 10
119.01285 10
119.0496 10
120.01968 100
132.59296 10
133.01283 10
133.02843 454
135.04449 385
163.03899 496
END IONS

BEGIN IONS
SCANS=1151
TITLE=163.039
MSLEVEL=2
CHARGE=1+
RTINMINUTES=13.17458
ION=[M+H]+
50.01462 182
50.85738 11
51.02246 621
52.02754 10
53.03805 40
53.04468 20
53.05026 10
55.0536 10
57.06939 30
61.00695 21
61.01105 10
62.01294 10
62.01514 20
63.01577 21
63.02276 223
63.03222 10
64.03016 180
65.03763 20
76.78585 20
77.03834 2103
77.20437 10
78.56849 10
79.05404 130
81.03508 10
91.05423 31
91.71809 10
92.02527 863
92.03973 43
105.03342 191
105.04827 20
107.04791 40
107.05232 10
120.02064 80
132.58472 10
133.02882 446
133.04379 21
135.04472 668
135.05913 11
162.99989 11
163.03922 745
163.0529 64
163.37952 11
END IONS

BEGIN IONS
SCANS=1152
TITLE=163.0391
MSLEVEL=2
CHARGE=1+
RTINMINUTES=12.40088
ION=[M+H]+
50.01485 215
50.02371 22
50.85771 11
51.02242 1157
53.03852 60
55.01732 10
57.06918 20
59.04776 10
62.01501 30
63.02234 416
63.82259 10
63.83482 10
64.0306 354
64.04103 30
64.23132 10
65.00127 10
65.03824 30
76.78123 10
76.78664 30
76.79742 14
77.03815 3688
77.2363 10
77.35968 14
77.63011 10
78.1918 10
79.05386 236
91.05357 50
92.00914 12
92.02554 1340
92.04593 12
92.99817 10
95.04881 10
105.02062 10
105.03316 310
105.04799 10
107.0493 70
120.02119 120
133.0284 841
134.59593 11
135.03046 22
135.04388 796
162.49524 10
162.50626 11
163.02502 21
163.0386 991
END IONS

BEGIN IONS
SCANS=1155
TITLE=163.0754
MSLEVEL=2
CHARGE=1+
RTINMINUTES=9.366461
ION=[2M+H]+
50.01485 30
51.02246 110
53.03724 10
63.02352 20
64.03125 30
77.03014 11
77.03823 751
77.22886 11
79.05386 20
91.05364 40
92.0254 30
105.03359 366
107.04824 10
115.05449 20
117.06962 20
120.02109 20
133.02742 40
135.04802 20
145.06358 10
163.03983 30
163.07928 20
END IONS

BEGIN IONS
SCANS=1156
TITLE=163.0755
MSLEVEL=2
CHARGE=1+
RTINMINUTES=16.04594
ION=[M+H]+
50.01778 10
51.02248 50
55.05329 30
57.0686 30
65.03581 10
77.03811 242
79.05402 20
91.05344 20
92.02631 10
105.03312 170
105.06975 10
107.051 10
133.02705 20
135.04498 20
163.03864 20
163.0753 10
END IONS

BEGIN IONS
SCANS=1158
TITLE=163.0756
MSLEVEL=2
CHARGE=1+
RTINMINUTES=16.20714
ION=[2M+H]+
50.0139 20
51.02275 100
53.0384 10
55.05496 20
57.06859 10
63.02237 10
65.03785 10
77.03821 374
77.0479 21
79.05399 20
91.05519 10
92.02483 30
105.03334 193
105.04523 10
105.06921 10
107.05046 10
115.05484 10
121.10243 10
133.0294 10
135.04163 10
145.06435 10
163.03487 10
163.07564 10
END IONS

BEGIN IONS
SCANS=1159
TITLE=163.0757
MSLEVEL=2
CHARGE=1+
RTINMINUTES=9.11085
ION=[2M+H]+
50.01389 20
51.02229 90
55.05345 10
57.0718 20
63.02366 10
64.03126 10
77.02204 10
77.03849 464
79.05406 11
91.05329 40
92.02473 10
105.03259 332
107.04921 10
115.05453 60
117.06886 40
120.02251 10
133.02727 20
135.04382 10
163.03786 40
163.04439 20
END IONS

BEGIN IONS
SCANS=1196
TITLE=165.0546
MSLEVEL=2
CHARGE=1+
RTINMINUTES=15.76084
ION=[2M+H]+
62.92924 10
65.03951 20
67.05457 10
77.04022 10
91.05336 50
101.03705 10
119.04914 10
123.04333 50
137.05884 10
147.04552 10
164.0616 20
165.04007 10
165.05498 30
165.06866 30
END IONS

BEGIN IONS
SCANS=1226
TITLE=166.0622
MSLEVEL=2
CHARGE=1+
RTINMINUTES=3.221711
ION=[M+H]+
73.06544 10
93.01002 20
END IONS

BEGIN IONS
SCANS=1228
TITLE=166.0865
MSLEVEL=2
CHARGE=1+
RTINMINUTES=1.582667
ION=[M+H]+
64.02945 10
65.03841 20
77.03818 30
78.03259 10
79.0515 20
80.04897 20
92.04935 30
106.06405 50
107.0688 10
107.07325 70
107.08693 10
134.06085 40
134.06912 10
166.08707 60
END IONS

BEGIN IONS
SCANS=1229
TITLE=166.0866
MSLEVEL=2
CHARGE=1+
RTINMINUTES=1.223067
ION=[M+H]+
65.0393 20
77.03756 20
92.04845 50
106.06673 20
107.07345 40
107.08148 10
120.08155 10
134.06096 30
151.06625 10
166.07701 10
166.08652 30
END IONS

BEGIN IONS
SCANS=1234
TITLE=167.0337
MSLEVEL=2
CHARGE=1+
RTINMINUTES=23.83643
ION=[M+H]+
65.03983 20
77.03928 20
79.05516 10
95.0497 10
121.02617 10
167.15608 10
END IONS

BEGIN IONS
SCANS=1235
TITLE=167.0344
MSLEVEL=2
CHARGE=1+
RTINMINUTES=23.76817
ION=[M+H]+
65.03983 20
77.03928 20
79.05516 10
95.0497 10
121.02617 10
167.15608 10
END IONS

BEGIN IONS
SCANS=1239
TITLE=167.107
MSLEVEL=2
CHARGE=1+
RTINMINUTES=12.03907
ION=[M+H-H2O]+
51.02411 20
55.05437 30
69.06991 30
77.03857 40
79.05385 20
81.06771 10
84.95937 110
91.05368 70
93.06836 20
95.0829 10
97.06309 10
103.04839 10
105.0701 30
121.09873 30
152.06023 20
167.08537 10
END IONS

BEGIN IONS
SCANS=1323
TITLE=171.1491
MSLEVEL=2
CHARGE=1+
RTINMINUTES=6.4324
ION=[M+H]+
53.03827 20
55.05373 440
55.06107 31
56.01219 20
72.04379 847
72.08292 10
81.06904 10
83.07399 10
83.08522 130
83.094 10
88.95209 10
89.06234 10
89.07041 191
89.08208 10
91.05557 10
100.11217 10
141.06783 10
156.09381 20
171.14874 90
END IONS

BEGIN IONS
SCANS=1324
TITLE=171.1492
MSLEVEL=2
CHARGE=1+
RTINMINUTES=1.223067
ION=[M+3H]+
53.03887 30
54.03464 10
55.04576 10
55.05351 140
55.06263 20
56.04907 40
57.04438 10
57.056 21
57.07028 10
57.87604 11
58.06461 852
58.17816 10
59.04848 100
59.05487 10
65.03908 20
66.0186 10
67.01835 20
67.05388 50
68.04838 20
68.98219 90
69.06854 30
69.98225 140
70.06374 10
71.04747 10
72.04286 40
72.08353 10
73.06558 10
73.0743 20
74.0593 30
77.03813 60
78.03221 10
79.05407 40
80.04942 40
81.05732 70
81.07054 30
82.0541 10
82.06502 60
83.0595 20
86.99178 20
87.99296 50
87.99997 20
89.07095 10
92.04943 10
93.05845 20
94.06468 20
95.07611 10
95.08543 30
96.08066 80
97.07584 10
97.08891 10
97.98953 10
98.05976 10
99.09486 10
100.10989 10
105.06903 20
106.06345 10
107.07301 20
108.08026 20
111.05303 10
113.10759 40
114.09037 10
117.07261 10
119.08414 20
120.08213 10
121.08687 10
122.09692 90
136.11491 10
137.11893 20
153.13805 40
154.10806 10
154.12279 50
171.11063 10
171.14886 110
END IONS

BEGIN IONS
SCANS=1325
TITLE=171.1492
MSLEVEL=2
CHARGE=1+
RTINMINUTES=1.574983
ION=[M+H-H2O]+
51.02144 10
54.03202 10
55.05398 100
55.06154 10
56.05021 30
57.04449 20
57.05668 21
57.06957 11
58.06456 510
59.04823 60
67.05465 10
68.05077 10
69.06926 20
69.9832 20
72.04381 20
72.08137 10
73.06364 30
74.06218 10
77.03767 30
77.04633 10
79.05395 40
80.04912 40
81.05413 20
81.06229 20
81.07017 20
82.06566 30
83.08351 10
86.06103 10
91.05325 20
93.05633 10
94.06447 10
95.08656 20
96.08047 50
97.07484 10
107.07099 10
107.07771 30
122.09589 50
122.10127 20
136.11259 20
153.14001 10
154.12238 40
154.12737 10
171.14975 70
END IONS

BEGIN IONS
SCANS=1379
TITLE=174.0553
MSLEVEL=2
CHARGE=1+
RTINMINUTES=3.784108
ION=[M+H]+
64.92666 30
77.03891 20
117.05641 10
118.06649 10
128.04906 20
130.06204 10
132.96404 10
158.09563 20
174.13008 10
END IONS

BEGIN IONS
SCANS=1391
TITLE=174.149
MSLEVEL=2
CHARGE=1+
RTINMINUTES=1.2326
ION=[M+H]+
58.06418 10
70.06392 7
96.04359 10
114.05445 13
118.06409 7
130.06389 7
144.08115 10
145.08786 7
174.12306 7
174.12868 7
END IONS

BEGIN IONS
SCANS=1412
TITLE=175.1482
MSLEVEL=2
CHARGE=1+
RTINMINUTES=16.22248
ION=[M+H+NH4]+
88.02142 10
91.05446 20
103.05239 20
105.06817 10
133.06413 10
142.07806 10
175.11398 10
175.13086 10
END IONS

BEGIN IONS
SCANS=1451
TITLE=178.1341
MSLEVEL=2
CHARGE=1+
RTINMINUTES=2.834755
ION=[M+H]+
53.0381 5
65.03794 5
70.06844 5
88.02144 10
91.05288 5
93.05723 15
94.06425 5
107.07489 5
108.08172 10
118.06192 5
134.09732 5
135.09151 15
149.02879 5
176.11641 5
176.12454 5
178.13379 60
178.16005 5
END IONS

BEGIN IONS
SCANS=1457
TITLE=179.0706
MSLEVEL=2
CHARGE=1+
RTINMINUTES=19.89203
ION=[M+H]+
51.02336 20
63.02079 10
77.03863 40
77.04538 10
79.05339 40
81.06919 10
89.03745 30
90.04648 70
91.0531 30
92.02635 10
94.04042 10
101.03948 20
103.05358 40
105.06904 20
105.0792 10
109.06625 10
118.0402 40
133.06483 110
136.02371 10
137.05946 10
161.06027 70
161.07304 10
179.06284 10
179.07034 10
END IONS

BEGIN IONS
SCANS=1490
TITLE=180.0802
MSLEVEL=2
CHARGE=1+
RTINMINUTES=15.63653
ION=[M+Na]+
55.05333 10
134.09698 10
151.05244 20
152.05696 10
152.06577 10
152.07332 10
178.0677 20
179.07391 20
180.06702 10
180.08075 60
END IONS

BEGIN IONS
SCANS=1491
TITLE=180.0803
MSLEVEL=2
CHARGE=1+
RTINMINUTES=17.12257
ION=[M+H]+
57.07046 10
91.05425 10
106.06777 10
107.07035 20
151.05295 10
152.06319 20
178.06721 10
179.07341 30
180.08147 110
END IONS

BEGIN IONS
SCANS=1492
TITLE=180.0806
MSLEVEL=2
CHARGE=1+
RTINMINUTES=17.26756
ION=[M+H]+
89.0591 10
151.05638 10
152.05595 10
152.06529 20
152.077 10
153.07355 10
179.07272 20
180.06818 10
180.08122 90
180.11049 10
END IONS

BEGIN IONS
SCANS=1494
TITLE=180.0814
MSLEVEL=2
CHARGE=1+
RTINMINUTES=15.89178
ION=[M+H+NH4]+
57.07144 10
106.06395 10
128.04829 10
151.05345 20
152.06029 60
177.0569 10
178.06783 30
179.0746 40
179.08957 10
180.08157 120
END IONS

BEGIN IONS
SCANS=1497
TITLE=180.1021
MSLEVEL=2
CHARGE=1+
RTINMINUTES=1.223067
ION=[M+NH4]+
50.01495 10
51.02435 10
53.03736 10
56.05593 10
59.05016 10
60.95029 20
65.0374 20
66.03288 20
77.03791 30
79.04476 10
79.05384 40
80.05061 10
81.05822 20
91.05281 30
92.04842 60
93.05485 10
93.06568 10
104.04975 10
106.06451 180
106.07406 10
106.74459 10
107.07252 100
107.08915 10
120.08022 130
120.68968 20
121.0886 449
134.09409 20
134.10353 10
148.07396 20
162.09148 40
180.07912 20
180.08987 21
180.10202 514
END IONS

BEGIN IONS
SCANS=1498
TITLE=180.1022
MSLEVEL=2
CHARGE=1+
RTINMINUTES=1.60615
ION=[M+H]+
65.03719 20
79.05554 10
92.04874 30
92.05859 10
106.06583 30
107.07289 170
120.08067 30
121.08755 30
148.0724 10
148.0779 20
162.09279 20
180.10213 140
180.13982 10
180.15215 10
END IONS

BEGIN IONS
SCANS=1499
TITLE=180.1023
MSLEVEL=2
CHARGE=1+
RTINMINUTES=9.713078
ION=[M+H]+
57.06948 10
77.03767 20
93.05479 10
106.06599 10
118.06349 10
120.04457 10
120.08427 10
122.05992 30
136.07506 20
150.05591 20
165.0788 10
165.08733 10
180.10213 40
END IONS

BEGIN IONS
SCANS=1522
TITLE=181.1225
MSLEVEL=2
CHARGE=1+
RTINMINUTES=10.04818
ION=[M+NH4]+
54.94664 10
55.05313 50
57.07039 10
59.04952 10
65.03756 20
67.05516 20
77.03711 40
79.05273 20
81.06964 30
82.99057 20
91.05376 60
93.06932 70
93.07605 10
95.0852 40
97.0643 10
103.0543 10
105.06898 40
105.07932 10
107.05063 10
107.08501 50
109.10238 10
115.05556 10
117.066 20
119.08448 30
121.06667 10
121.10197 40
123.07721 10
125.06011 10
135.1174 30
139.0743 20
139.08163 10
145.10033 30
163.11111 60
163.12611 10
165.06818 10
166.07837 10
181.09537 20
181.12289 50
END IONS

BEGIN IONS
SCANS=1555
TITLE=182.1177
MSLEVEL=2
CHARGE=1+
RTINMINUTES=1.207272
ION=[2M+NH4]+
53.03786 40
57.03289 10
57.06898 20
58.95172 30
67.05298 10
70.06716 10
77.03662 20
79.78966 10
80.04937 174
85.06552 20
85.07446 10
91.05344 30
95.04874 10
96.97481 10
99.97919 10
106.06397 10
107.05097 20
107.07246 30
108.07999 10
118.06747 10
119.04817 10
121.09023 10
123.04492 10
125.10802 10
136.07564 40
137.10728 10
150.09297 20
166.9874 30
182.08049 20
182.11063 20
182.11839 70
END IONS

BEGIN IONS
SCANS=1559
TITLE=182.1906
MSLEVEL=2
CHARGE=1+
RTINMINUTES=5.345611
ION=[M+H]+
53.03783 10
55.05369 264
55.558 10
55.93596 10
55.94398 10
56.94293 20
56.94884 10
81.07006 10
83.08553 130
96.97323 20
97.96848 20
99.9352 10
100.10208 10
100.11148 40
100.12251 10
166.98621 20
182.19072 110
182.20599 10
END IONS

BEGIN IONS
SCANS=1560
TITLE=182.9626
MSLEVEL=2
CHARGE=1+
RTINMINUTES=1.215217
ION=[M+Na]+
55.93384 45
56.94185 199
64.97133 5
72.93711 11
77.03796 13
80.97285 22
97.96869 105
98.98388 33
100.93167 20
105.03332 8
108.9617 13
113.96407 5
END IONS

BEGIN IONS
SCANS=1572
TITLE=183.1383
MSLEVEL=2
CHARGE=1+
RTINMINUTES=16.86492
ION=[M+H]+
57.06986 10
68.99821 10
71.01145 20
77.03821 10
80.97457 10
81.06919 10
98.98395 70
105.03476 10
153.06918 10
END IONS

BEGIN IONS
SCANS=1577
TITLE=183.1859
MSLEVEL=2
CHARGE=1+
RTINMINUTES=4.809933
ION=[M+H]+
55.04839 10
55.05357 50
55.93442 40
56.94172 220
62.96289 10
69.06946 10
72.93693 10
74.09625 40
74.10153 10
77.036 10
77.04137 10
80.97235 20
97.96818 110
98.98419 60
100.77571 10
100.93289 10
101.10737 80
105.03375 10
183.09444 10
183.17348 10
183.18555 90
END IONS

BEGIN IONS
SCANS=1598
TITLE=184.9605
MSLEVEL=2
CHARGE=1+
RTINMINUTES=1.209008
ION=[M+H-2H2O]+
55.04958 10
57.93514 20
58.06502 40
58.07272 20
58.94123 10
66.96863 10
69.06825 10
77.03741 10
81.0679 20
84.08071 20
84.95969 10
85.06697 10
95.09257 10
98.96044 30
99.96852 10
109.06425 10
110.95843 10
112.01288 10
112.07526 60
123.11484 30
168.1405 10
185.16666 10
END IONS

BEGIN IONS
SCANS=1608
TITLE=185.1173
MSLEVEL=2
CHARGE=1+
RTINMINUTES=25.01215
ION=[M+H]+
55.05315 15
56.04867 5
57.0325 5
58.06843 5
59.05054 5
67.05411 15
69.06881 5
69.07711 5
70.06415 5
81.06851 10
84.08182 10
85.06377 10
91.05382 10
97.06424 5
97.10346 5
100.07409 5
107.04475 5
109.06447 5
112.07654 5
123.1145 5
154.12103 10
154.12918 5
185.12833 15
END IONS

BEGIN IONS
SCANS=1609
TITLE=185.1178
MSLEVEL=2
CHARGE=1+
RTINMINUTES=24.88287
ION=[M+H-H2O]+
55.05408 10
67.05379 20
69.06989 10
79.05381 10
84.07978 10
100.98891 10
105.06877 10
121.10196 10
131.08379 10
185.10924 10
185.12885 20
END IONS

BEGIN IONS
SCANS=1616
TITLE=185.1648
MSLEVEL=2
CHARGE=1+
RTINMINUTES=4.539239
ION=[M+H]+
55.05358 90
57.9374 10
58.02806 30
58.94191 10
60.0789 20
71.05924 20
72.04576 10
83.08548 20
85.94309 10
98.96203 20
103.02463 10
103.08684 100
185.16626 50
END IONS

BEGIN IONS
SCANS=1618
TITLE=185.165
MSLEVEL=2
CHARGE=1+
RTINMINUTES=1.223067
ION=[M+H]+
55.0538 20
57.06945 20
57.93503 10
58.06479 120
58.06988 20
67.05415 40
68.98215 10
69.05422 10
77.03916 10
79.05306 70
81.06954 80
83.04893 30
84.08044 50
85.06324 40
91.05424 20
93.07159 10
94.06524 40
95.05015 20
95.08523 20
98.96033 30
110.96042 20
112.07493 110
112.0855 20
112.09166 20
123.10412 10
123.1166 130
131.08327 10
153.10527 10
168.14201 20
185.09132 10
185.13252 20
185.16628 80
END IONS

BEGIN IONS
SCANS=1621
TITLE=186.0765
MSLEVEL=2
CHARGE=1+
RTINMINUTES=3.267667
ION=[M+H]+
58.02792 10
77.03979 20
77.04442 10
79.05508 10
84.95967 80
84.96676 40
93.0685 10
105.07129 10
107.04848 20
109.06529 20
126.05555 10
END IONS

BEGIN IONS
SCANS=1634
TITLE=186.1493
MSLEVEL=2
CHARGE=1+
RTINMINUTES=3.476183
ION=[M+H]+
51.02217 10
55.05258 10
77.03935 30
79.05428 10
84.95907 30
END IONS

BEGIN IONS
SCANS=1655
TITLE=187.0963
MSLEVEL=2
CHARGE=1+
RTINMINUTES=11.64145
ION=[M+H]+
53.03798 20
55.05419 60
55.06308 10
59.04927 10
67.05147 20
67.06122 10
73.06507 30
73.07025 10
81.07002 10
83.04898 40
88.02121 10
100.95904 10
103.03493 10
111.04408 40
128.06004 20
128.06657 10
155.07095 40
159.0799 10
187.07352 10
187.09496 10
187.1461 10
END IONS

BEGIN IONS
SCANS=1658
TITLE=187.0968
MSLEVEL=2
CHARGE=1+
RTINMINUTES=9.460089
ION=[M+Na]+
55.05324 60
59.04825 30
73.06418 50
83.0494 30
88.02305 10
104.03914 10
111.04344 30
113.05989 10
115.07668 10
127.07604 10
155.07193 40
187.09531 20
END IONS

BEGIN IONS
SCANS=1667
TITLE=187.1441
MSLEVEL=2
CHARGE=1+
RTINMINUTES=3.515934
ION=[M+H]+
55.05358 20
56.04939 40
58.06801 10
59.04888 20
59.93043 20
62.92885 10
68.04902 10
74.05919 100
79.05316 20
80.04814 30
80.06515 10
81.07075 10
82.06404 20
83.04762 10
88.02314 10
96.07879 10
97.06419 10
97.07589 50
97.08738 40
97.09838 10
100.95634 10
111.08842 10
112.09931 50
114.09191 10
122.0944 20
154.12279 10
187.14389 40
END IONS

BEGIN IONS
SCANS=1669
TITLE=187.1442
MSLEVEL=2
CHARGE=1+
RTINMINUTES=2.021458
ION=[M+H]+
55.01804 5
55.05363 5
58.06529 45
59.92825 5
60.93904 10
67.05831 5
77.03834 5
81.0326 5
84.95964 10
87.93525 5
88.02159 20
100.95605 10
104.04178 5
109.09923 5
123.11664 5
159.07092 10
187.13499 5
187.14523 10
END IONS

BEGIN IONS
SCANS=1676
TITLE=188.0709
MSLEVEL=2
CHARGE=1+
RTINMINUTES=3.789317
ION=[M+H-2H2O]+
55.05518 10
62.92774 30
69.06986 10
104.95176 20
151.86015 20
END IONS

BEGIN IONS
SCANS=1679
TITLE=188.1283
MSLEVEL=2
CHARGE=1+
RTINMINUTES=1.223067
ION=[M+H]+
55.05352 10
56.96429 5
58.06457 40
58.06997 5
59.04832 10
67.05332 15
68.98296 10
79.05788 5
81.06966 5
83.04833 10
83.08465 5
84.95867 5
86.99204 5
93.06859 5
98.09609 5
107.08513 5
110.00757 5
111.0804 5
113.06029 5
142.07635 5
144.08334 5
188.07387 5
188.1282 30
END IONS

BEGIN IONS
SCANS=1697
TITLE=189.0759
MSLEVEL=2
CHARGE=1+
RTINMINUTES=10.22527
ION=[M+3H]+
53.00085 10
55.01727 30
57.03433 10
59.04877 150
69.03417 10
73.02862 10
75.04433 40
75.05185 10
85.02749 20
85.03064 10
101.06042 20
105.0689 10
113.02149 30
129.05493 70
145.0526 10
189.07387 30
189.08484 10
END IONS

BEGIN IONS
SCANS=1699
TITLE=189.0761
MSLEVEL=2
CHARGE=1+
RTINMINUTES=8.123611
ION=[M+Na]+
68.98244 10
128.06194 10
130.95976 10
END IONS

BEGIN IONS
SCANS=1703
TITLE=189.1111
MSLEVEL=2
CHARGE=1+
RTINMINUTES=18.89664
ION=[M+2H+Na]+
55.01778 10
55.05396 10
57.06954 10
79.05977 10
127.07458 10
END IONS

BEGIN IONS
SCANS=1706
TITLE=189.1125
MSLEVEL=2
CHARGE=1+
RTINMINUTES=18.60898
ION=[M+2H+Na]+
57.06988 20
67.05498 10
81.07006 10
127.07658 10
189.07793 20
END IONS

BEGIN IONS
SCANS=1709
TITLE=189.1274
MSLEVEL=2
CHARGE=1+
RTINMINUTES=8.866905
ION=[M+H-H2O]+
51.02005 20
53.03712 20
55.01786 10
55.05392 30
63.02158 10
65.0379 50
65.04734 10
67.05166 10
68.98166 10
69.03295 20
69.07069 10
77.01669 10
77.03816 60
77.04619 10
79.05361 90
83.04807 10
91.05397 320
93.07057 40
93.0779 10
95.04865 10
102.0468 20
103.05325 90
104.06181 30
105.06964 200
107.05102 10
107.08552 30
115.05349 120
116.06148 90
117.06974 80
119.08562 191
119.10017 21
121.06316 10
121.10415 10
127.05514 30
128.06213 120
129.06943 110
129.08044 10
129.09145 10
130.07764 50
130.08546 20
131.0853 120
131.10242 10
132.0574 10
132.10054 10
133.063 20
133.10039 20
139.0555 10
141.06976 200
141.79724 10
142.07832 20
143.08534 40
144.05721 40
144.09219 20
144.09859 10
145.06412 40
145.101 120
146.07289 10
146.10989 30
147.07942 70
147.11719 180
147.13213 20
152.06171 30
153.06841 20
153.07954 10
154.07755 20
155.08508 70
155.09364 10
156.09343 172
157.06673 10
158.07555 20
159.05942 10
159.08043 140
159.09332 10
159.11707 30
160.08853 20
161.0968 20
171.11597 60
171.13077 40
173.09518 40
174.09113 10
174.10382 100
189.10114 10
189.1273 110
END IONS

BEGIN IONS
SCANS=1732
TITLE=190.1436
MSLEVEL=2
CHARGE=1+
RTINMINUTES=4.223094
ION=[M+H]+
62.92952 20
64.92656 10
84.04531 20
END IONS

BEGIN IONS
SCANS=1756
TITLE=192.102
MSLEVEL=2
CHARGE=1+
RTINMINUTES=3.798361
ION=[M+H+NH4]+
64.92587 20
65.03758 50
72.04395 20
91.05413 150
91.06845 20
100.07464 10
119.04892 110
119.05831 30
132.90276 10
162.03609 10
192.12968 10
192.13924 50
END IONS

BEGIN IONS
SCANS=1769
TITLE=193.0492
MSLEVEL=2
CHARGE=1+
RTINMINUTES=4.528666
ION=[M+H]+
59.04839 10
59.05365 5
62.93048 5
65.03845 25
66.93335 15
72.04536 5
73.06335 5
77.03735 10
79.05469 5
91.05552 10
92.05597 10
92.0647 10
93.03184 15
105.07083 5
119.04906 5
120.05227 20
121.03022 25
121.04408 5
135.04465 5
149.01341 5
149.0237 65
149.03798 5
175.15184 5
193.12216 5
END IONS

BEGIN IONS
SCANS=1770
TITLE=193.0496
MSLEVEL=2
CHARGE=1+
RTINMINUTES=10.64735
ION=[M+H+2Na]+
59.04813 10
64.83103 11
65.03819 693
65.04733 11
66.93368 10
80.02436 20
91.05509 20
92.05618 10
93.0335 271
111.04408 20
119.04946 10
120.05258 21
121.01727 32
121.02825 478
147.04268 11
148.54097 10
148.99838 12
149.0235 1831
149.05112 22
149.07071 11
149.31194 10
149.55521 10
193.0499 211
END IONS

BEGIN IONS
SCANS=1771
TITLE=193.0497
MSLEVEL=2
CHARGE=1+
RTINMINUTES=5.007289
ION=[M+H]+
62.92827 20
65.03651 20
77.03773 10
91.05402 20
92.05738 20
120.05291 30
149.02489 30
151.86433 10
END IONS

BEGIN IONS
SCANS=1772
TITLE=193.0497
MSLEVEL=2
CHARGE=1+
RTINMINUTES=8.32415
ION=[M+H]+
52.00513 10
53.00348 10
55.01919 10
59.04828 20
64.82642 11
65.03815 1168
65.2851 11
77.03772 10
80.02643 20
80.03381 10
91.05325 10
92.05629 20
93.03308 608
101.03705 10
107.95788 10
111.04407 20
120.05168 11
121.02825 807
121.04792 21
148.52914 10
148.53424 30
149.02345 3379
149.05717 13
149.45038 10
149.71938 10
149.86819 13
150.07738 10
150.17178 10
193.02499 11
193.04988 463
END IONS

BEGIN IONS
SCANS=1773
TITLE=193.0498
MSLEVEL=2
CHARGE=1+
RTINMINUTES=10.20244
ION=[2M+H]+
51.99552 10
53.0011 20
53.00567 10
55.01612 10
59.0473 10
64.82614 20
64.83056 12
65.03816 1403
75.02338 10
77.03811 10
80.02567 30
87.04311 10
91.05474 20
92.05711 11
93.03308 670
101.03902 10
111.04463 10
121.02831 972
121.04846 55
129.03156 20
148.52528 40
148.53223 20
148.99644 10
149.02318 3552
149.05969 25
149.3118 10
150.02759 10
151.49844 10
193.04938 370
END IONS

BEGIN IONS
SCANS=1774
TITLE=193.0498
MSLEVEL=2
CHARGE=1+
RTINMINUTES=8.01455
ION=[M+H+Na]+
59.04979 10
65.03829 50
66.93522 20
77.03874 10
91.05132 10
92.05863 20
93.03336 20
93.04208 10
107.06963 10
107.95803 10
108.08267 10
120.05172 20
120.07991 10
121.02893 50
121.03991 10
147.04111 10
149.02432 160
149.03935 20
193.0502 30
193.14294 10
193.17941 10
END IONS

BEGIN IONS
SCANS=1775
TITLE=193.0498
MSLEVEL=2
CHARGE=1+
RTINMINUTES=11.48911
ION=[M+H]+
59.04871 20
65.03817 70
77.03905 20
91.05599 20
92.05958 20
93.0337 30
120.05272 10
121.02775 40
149.0239 100
149.04041 10
152.06058 10
193.04834 40
193.06535 10
END IONS

BEGIN IONS
SCANS=1776
TITLE=193.0498
MSLEVEL=2
CHARGE=1+
RTINMINUTES=10.89119
ION=[M+H-H2O]+
53.00097 10
59.04744 10
64.8225 10
65.03818 408
65.04617 31
80.02735 20
91.05631 10
92.05631 10
93.02239 10
93.03306 201
107.95909 10
120.05378 21
121.02853 229
148.52995 10
148.54227 11
149.0071 23
149.02328 1337
193.04877 210
END IONS

BEGIN IONS
SCANS=1777
TITLE=193.0499
MSLEVEL=2
CHARGE=1+
RTINMINUTES=8.928461
ION=[M+Na]+
50.01492 10
57.07025 10
65.03838 718
65.04773 43
67.05545 10
77.03644 10
80.025 20
91.05204 20
92.72745 21
93.03372 375
93.04496 31
93.05038 10
119.05033 30
120.05283 21
121.02898 328
121.04021 85
148.5332 20
148.99399 12
149.02356 2137
193.04984 251
193.10384 10
END IONS

BEGIN IONS
SCANS=1779
TITLE=193.0894
MSLEVEL=2
CHARGE=1+
RTINMINUTES=1.230944
ION=[M+H+2Na]+
53.03815 15
56.02479 10
57.0328 135
57.04674 5
59.01249 5
59.04862 40
61.00995 5
61.02815 65
61.03926 10
63.02507 5
65.03867 10
66.04221 10
71.01237 65
71.02193 10
71.04896 115
81.03383 5
89.06251 5
91.05311 35
92.05638 25
93.06859 5
99.04338 20
103.03966 50
103.04873 5
106.06549 5
113.05833 10
119.04897 10
120.05262 15
120.06337 5
131.06992 75
147.09052 5
175.15126 5
193.08681 5
193.1423 10
END IONS

BEGIN IONS
SCANS=1785
TITLE=193.1592
MSLEVEL=2
CHARGE=1+
RTINMINUTES=10.37032
ION=[M+H]+
59.04788 10
62.92805 10
65.03754 60
66.9318 10
67.05209 10
79.05422 10
81.06989 20
91.05537 20
92.06208 10
93.03278 30
95.08564 20
97.0667 10
107.08535 10
119.05006 20
119.0848 10
120.05461 10
121.02919 20
131.08546 10
137.09888 10
149.0226 90
175.14857 10
193.0491 10
END IONS

BEGIN IONS
SCANS=1786
TITLE=194.1173
MSLEVEL=2
CHARGE=1+
RTINMINUTES=25.9614
ION=[M+H]+
58.06496 27
77.03855 20
79.05365 10
91.0551 7
107.04951 67
135.0442 63
194.11813 27
END IONS

BEGIN IONS
SCANS=1788
TITLE=194.1176
MSLEVEL=2
CHARGE=1+
RTINMINUTES=1.976172
ION=[M+H]+
51.02231 15
53.04028 5
58.05789 5
58.0646 50
59.07339 10
65.03791 10
66.03471 5
67.93582 5
77.03858 60
77.0458 5
78.03393 5
78.047 5
79.05391 20
81.0563 10
89.03791 5
91.05364 10
92.04966 10
93.05738 10
93.06936 10
105.05983 5
106.06455 110
106.07456 10
107.04011 10
107.04958 75
107.06062 20
107.07261 25
108.07734 5
120.081 105
120.09078 15
120.69399 5
121.07446 15
121.08832 458
134.09651 60
134.11166 5
135.02626 5
135.04419 90
135.10869 5
144.07965 10
148.11215 5
162.09151 35
166.08673 5
176.10608 5
176.98141 5
194.11774 468
194.33034 5
END IONS

BEGIN IONS
SCANS=1789
TITLE=194.1176
MSLEVEL=2
CHARGE=1+
RTINMINUTES=1.215217
ION=[M+NH4]+
51.02217 10
55.01775 10
57.03322 40
58.03663 20
58.06547 30
59.04949 20
61.0275 50
62.01454 10
62.03176 30
71.01209 30
71.05091 10
72.01622 20
72.05143 30
77.0381 60
79.0539 50
80.05015 10
91.05337 10
93.05513 10
93.06322 10
100.04656 10
105.72946 10
106.06479 80
106.07273 10
107.049 214
107.0638 10
107.07292 21
108.08 10
118.06581 10
120.08022 110
121.08857 395
131.06924 10
132.07253 10
132.07956 10
134.07516 10
134.08109 10
134.0965 100
134.59802 10
135.0258 10
135.04349 255
162.09125 61
194.09669 11
194.1181 475
194.14633 10
END IONS

BEGIN IONS
SCANS=1790
TITLE=194.1178
MSLEVEL=2
CHARGE=1+
RTINMINUTES=0.3566167
ION=[M+H]+
51.02389 5
55.01756 5
58.06449 25
58.0722 5
65.03873 5
77.03851 20
79.05408 10
84.95889 5
107.04912 95
107.06218 5
108.96013 5
135.03133 5
135.0444 77
194.11719 22
194.1306 7
END IONS

BEGIN IONS
SCANS=1791
TITLE=194.1179
MSLEVEL=2
CHARGE=1+
RTINMINUTES=0.1287833
ION=[M+H]+
58.06433 40
77.0386 30
77.04628 10
79.05538 20
107.03997 10
107.04874 80
135.04391 100
135.05357 10
194.11948 30
END IONS

BEGIN IONS
SCANS=1806
TITLE=195.1224
MSLEVEL=2
CHARGE=1+
RTINMINUTES=18.94207
ION=[M+H+2Na]+
51.02329 5
65.03797 5
77.03778 15
89.06149 10
95.04958 10
105.03382 5
108.05404 5
121.02981 10
133.03551 5
135.04501 10
149.06007 10
149.09647 5
153.85977 10
163.03815 20
166.07707 5
167.07224 5
195.18372 5
END IONS

BEGIN IONS
SCANS=1857
TITLE=197.118
MSLEVEL=2
CHARGE=1+
RTINMINUTES=5.736239
ION=[M+H]+
67.05224 10
91.05489 40
105.03496 10
105.07042 10
107.08424 30
135.11514 20
179.1069 10
179.11716 10
197.1329 10
END IONS

BEGIN IONS
SCANS=1869
TITLE=197.1649
MSLEVEL=2
CHARGE=1+
RTINMINUTES=3.198722
ION=[M+H]+
53.03871 10
53.04751 10
55.05373 484
55.4367 5
55.6059 5
62.92942 5
68.04769 5
69.04519 5
69.83229 5
70.06476 175
70.5887 5
71.05968 50
71.06964 10
72.04311 10
77.04036 5
83.08501 135
83.09715 10
86.0595 10
87.78455 5
87.79735 11
88.07547 507
95.0581 10
110.90337 5
114.70801 5
115.08633 1040
115.1369 5
115.55727 5
115.7433 5
151.13376 5
196.4959 5
196.51534 10
197.13885 5
197.16518 950
197.21187 5
END IONS

BEGIN IONS
SCANS=1880
TITLE=198.1033
MSLEVEL=2
CHARGE=1+
RTINMINUTES=2.728094
ION=[M+H]+
77.03994 5
95.05955 5
104.05219 5
111.89875 5
111.90199 5
112.90907 5
128.05217 5
151.86388 10
155.05602 5
156.06673 5
171.09001 10
171.09448 5
180.13506 5
182.07767 10
183.07748 15
196.08905 10
197.09229 5
198.10222 40
END IONS

BEGIN IONS
SCANS=1884
TITLE=198.1282
MSLEVEL=2
CHARGE=1+
RTINMINUTES=5.454144
ION=[M+H-H2O]+
65.03809 60
91.04661 10
91.05407 258
151.86371 10
165.06956 10
166.07881 10
181.10225 10
END IONS

BEGIN IONS
SCANS=1891
TITLE=198.9403
MSLEVEL=2
CHARGE=1+
RTINMINUTES=1.246633
ION=[M+H+2Na]+
55.05262 20
55.05501 10
58.06502 40
67.05461 10
69.06878 70
69.07581 10
74.09567 30
79.05379 10
81.07137 20
84.08104 80
84.95974 30
93.0676 10
95.04969 10
95.08501 10
100.07407 10
105.07034 10
123.11664 20
126.09197 20
182.15102 10
199.18475 20
END IONS

BEGIN IONS
SCANS=1896
TITLE=199.0089
MSLEVEL=2
CHARGE=1+
RTINMINUTES=1.723783
ION=[M+H]+
51.02469 5
55.05413 20
69.07048 35
74.09652 10
79.05241 5
84.95958 5
93.06856 5
108.97673 5
111.11585 5
138.98785 10
169.00957 5
END IONS

BEGIN IONS
SCANS=1897
TITLE=199.0092
MSLEVEL=2
CHARGE=1+
RTINMINUTES=3.174367
ION=[M+H]+
55.05347 30
57.07146 5
67.05467 5
69.06957 40
71.04835 5
72.04442 10
74.09533 15
81.06926 5
83.08399 10
89.08032 5
90.9643 5
97.06228 5
111.11597 5
111.90757 5
112.9074 5
116.08251 5
116.09174 15
117.09305 5
138.98885 5
199.17033 20
END IONS

BEGIN IONS
SCANS=1904
TITLE=199.0999
MSLEVEL=2
CHARGE=1+
RTINMINUTES=17.25515
ION=[M+2Na-H]+
55.05411 30
69.06925 40
74.09564 20
79.05542 20
100.07322 20
117.05815 10
127.05923 10
128.06265 30
128.07536 10
129.0696 20
130.96776 10
154.06364 10
154.07591 10
156.08148 20
166.06439 10
166.07886 10
183.07146 20
184.07523 80
199.09912 10
199.19058 10
END IONS

BEGIN IONS
SCANS=1906
TITLE=199.1119
MSLEVEL=2
CHARGE=1+
RTINMINUTES=6.6916
ION=[M+H-2H2O]+
55.05405 20
69.06959 30
72.04531 10
74.09618 20
91.05373 10
115.05629 20
128.06093 20
141.07048 60
142.07562 10
143.08469 10
155.08589 10
156.09531 20
156.10754 10
171.11572 10
199.11189 20
END IONS

BEGIN IONS
SCANS=1909
TITLE=199.1693
MSLEVEL=2
CHARGE=1+
RTINMINUTES=18.26526
ION=[M+H]+
55.05371 20
62.92607 10
62.93238 10
69.06949 80
69.07564 20
74.09619 40
81.07108 10
100.07945 10
130.96626 30
141.14005 10
199.18181 10
END IONS

BEGIN IONS
SCANS=1926
TITLE=200.2005
MSLEVEL=2
CHARGE=1+
RTINMINUTES=14.10638
ION=[M+H]+
55.05386 20
57.03319 10
57.06967 40
69.06853 10
71.08472 20
72.04353 20
74.05838 20
83.0855 10
88.07522 70
102.08988 50
116.10542 10
144.14262 10
200.2023 110
END IONS

BEGIN IONS
SCANS=1930
TITLE=200.9735
MSLEVEL=2
CHARGE=1+
RTINMINUTES=1.175978
ION=[M+H]+
55.0538 10
68.98403 20
99.04139 10
99.97803 10
108.96364 30
182.95824 10
END IONS

BEGIN IONS
SCANS=1947
TITLE=201.1122
MSLEVEL=2
CHARGE=1+
RTINMINUTES=14.67513
ION=[M+2Na]+
55.05365 10
57.06867 10
100.11128 10
105.06976 10
117.06938 20
131.08417 30
141.06963 20
145.10741 10
152.06439 10
155.08621 10
201.16238 10
END IONS

BEGIN IONS
SCANS=1988
TITLE=202.0864
MSLEVEL=2
CHARGE=1+
RTINMINUTES=6.494033
ION=[M+H+NH4]+
55.05397 10
93.05538 20
93.06048 10
130.06537 20
139.09082 10
155.85948 10
159.0676 10
169.04984 10
187.06381 30
END IONS

BEGIN IONS
SCANS=1989
TITLE=202.0865
MSLEVEL=2
CHARGE=1+
RTINMINUTES=3.789317
ION=[M+H]+
56.94208 50
97.96669 10
100.11114 10
142.15756 20
202.08566 20
END IONS

BEGIN IONS
SCANS=1990
TITLE=202.0866
MSLEVEL=2
CHARGE=1+
RTINMINUTES=5.94125
ION=[M+2Na-H]+
56.94262 10
81.07165 10
90.04685 10
100.93268 10
107.08505 10
186.05362 10
202.08577 30
202.13521 10
END IONS

BEGIN IONS
SCANS=1997
TITLE=202.1805
MSLEVEL=2
CHARGE=1+
RTINMINUTES=3.760842
ION=[M+H]+
56.94108 20
58.06598 20
66.04085 10
97.96809 10
100.1109 20
100.93262 10
142.15788 20
END IONS

BEGIN IONS
SCANS=2003
TITLE=202.9745
MSLEVEL=2
CHARGE=1+
RTINMINUTES=1.18375
ION=[M+H]+
56.94238 10
68.98131 10
70.98555 10
82.01361 60
84.97922 20
86.99236 10
110.95958 30
128.05988 10
140.97337 10
156.96967 10
161.09721 10
184.95943 20
END IONS

BEGIN IONS
SCANS=2007
TITLE=203.092
MSLEVEL=2
CHARGE=1+
RTINMINUTES=11.23529
ION=[M+H-H2O]+
73.06481 10
91.05202 10
203.10713 10
END IONS

BEGIN IONS
SCANS=2010
TITLE=203.1068
MSLEVEL=2
CHARGE=1+
RTINMINUTES=15.76084
ION=[M+H-H2O]+
53.03733 10
55.0172 20
55.05461 10
77.03798 50
77.04467 20
79.0533 20
84.08091 10
91.05297 40
91.06014 10
103.05112 10
105.06932 110
107.04848 20
115.05506 30
116.0621 10
117.06939 50
118.07351 10
119.08597 10
121.06434 30
127.05179 10
128.06284 20
129.07005 10
131.04758 10
133.06541 10
133.10072 30
133.11015 10
141.07062 40
142.07635 20
143.07504 10
143.08359 10
145.06502 20
145.07797 10
146.07114 40
147.08009 30
160.08801 30
161.09637 190
175.08006 10
175.11319 50
202.08047 20
203.08279 10
203.10796 50
END IONS

BEGIN IONS
SCANS=2012
TITLE=203.1073
MSLEVEL=2
CHARGE=1+
RTINMINUTES=16.15346
ION=[M+H-H2O]+
55.01619 10
65.0379 10
69.03424 10
71.07753 10
77.03766 20
79.05696 10
91.05347 30
93.073 20
103.05441 30
105.06934 50
105.08497 10
115.05491 20
117.07103 20
119.08685 20
121.06392 40
127.05443 20
128.04419 10
128.06226 20
129.07098 20
131.04936 60
133.06212 10
133.07185 10
133.10162 30
133.11424 10
141.06818 20
142.07668 20
143.08504 20
145.06458 50
146.07275 50
147.08925 10
159.0807 10
160.0881 20
161.08611 10
161.09656 190
161.11366 10
169.06868 10
170.07475 10
174.06625 10
175.11003 10
203.10677 10
END IONS

BEGIN IONS
SCANS=2013
TITLE=203.1216
MSLEVEL=2
CHARGE=1+
RTINMINUTES=5.547205
ION=[M+H]+
55.05376 80
57.04547 20
71.06041 110
71.06676 20
75.98447 40
76.01326 10
76.02127 80
83.08476 50
83.09 10
94.03121 20
104.01605 20
121.04262 153
128.06091 10
158.06345 10
203.12259 60
END IONS

BEGIN IONS
SCANS=2016
TITLE=203.1283
MSLEVEL=2
CHARGE=1+
RTINMINUTES=10.46279
ION=[M+H]+
62.98935 20
115.05437 10
129.06773 10
141.07268 10
143.0854 10
203.14459 10
END IONS

BEGIN IONS
SCANS=2032
TITLE=204.1235
MSLEVEL=2
CHARGE=1+
RTINMINUTES=2.550617
ION=[M+H]+
67.05373 10
84.08028 10
84.95688 5
85.05521 5
85.06453 25
102.09215 10
144.10216 10
END IONS

BEGIN IONS
SCANS=2046
TITLE=204.9572
MSLEVEL=2
CHARGE=1+
RTINMINUTES=1.1521
ION=[M+H]+
58.06597 20
65.03958 10
84.95776 10
90.97641 70
114.07761 20
205.11612 30
205.12566 20
END IONS

BEGIN IONS
SCANS=2050
TITLE=205.0862
MSLEVEL=2
CHARGE=1+
RTINMINUTES=16.8802
ION=[M+H]+
57.06097 10
57.06949 180
57.08002 10
65.03803 784
80.02642 10
93.03305 363
93.04435 42
121.02859 463
148.52728 10
148.54034 12
149.00156 23
149.01077 23
149.02344 2129
149.22902 10
205.12692 10
END IONS

BEGIN IONS
SCANS=2053
TITLE=205.1224
MSLEVEL=2
CHARGE=1+
RTINMINUTES=10.02477
ION=[M+H-H2O]+
77.04087 10
84.95819 20
85.02746 30
91.0557 10
117.07357 10
121.02833 10
129.07172 10
131.08487 10
145.10226 20
149.05928 50
149.0732 10
END IONS

BEGIN IONS
SCANS=2095
TITLE=207.065
MSLEVEL=2
CHARGE=1+
RTINMINUTES=12.4085
ION=[M+2Na-H]+
50.01473 140
50.86091 11
51.02254 705
51.03299 11
53.03056 10
53.03845 70
61.00706 20
62.01497 40
62.82114 10
63.02252 180
64.03066 191
64.03992 10
65.001 10
65.03854 40
74.01372 10
76.7818 20
76.78883 30
76.79519 16
77.03822 4832
77.27029 10
77.30463 10
77.32502 10
77.36452 10
77.3726 10
77.44174 10
77.50552 10
77.60888 10
77.75731 10
78.39534 10
78.52823 10
78.82222 11
79.00504 11
79.05407 682
91.05335 40
91.72477 12
92.02534 1259
92.04085 31
95.04824 30
95.057 10
105.03328 759
105.06596 11
107.03826 11
107.04904 100
107.0641 10
119.04988 10
120.02019 259
129.03279 60
129.04552 10
132.59079 30
132.60127 10
132.98347 13
133.02837 2588
133.27307 10
133.3575 13
133.72885 10
134.59512 20
134.60741 11
135.00891 10
135.04413 2559
135.4286 13
135.51813 10
135.78261 10
136.09259 10
147.04333 30
149.02428 20
162.49274 20
162.50414 50
162.51364 20
162.52019 10
162.60693 10
162.69089 10
162.90901 10
162.93796 10
162.95145 20
162.98718 10
163.00491 30
163.01335 30
163.02261 47
163.03896 10387
163.21039 24
163.22493 18
163.26157 10
163.32483 10
163.35483 10
163.37112 10
163.46887 20
163.49638 10
163.51857 10
163.53032 10
163.54729 10
163.55316 10
163.60275 10
163.62561 10
163.64584 10
163.71962 10
163.76598 10
163.77942 10
163.8927 10
163.9025 10
163.93256 10
163.9809 10
164.02992 10
164.04169 10
164.15804 10
164.18813 10
164.2195 10
164.32491 20
164.4537 10
164.57349 10
164.59901 10
165.00648 10
165.04909 10
165.11137 10
165.31602 10
165.37048 10
167.01711 10
206.36739 10
206.37854 21
206.39055 21
206.40038 10
207.06554 1577
END IONS

BEGIN IONS
SCANS=2096
TITLE=207.0652
MSLEVEL=2
CHARGE=1+
RTINMINUTES=8.952942
ION=[M+H]+
65.03838 30
67.05329 10
79.05371 10
85.02661 20
91.05468 10
93.03226 30
93.04092 10
115.05207 10
121.02802 20
147.11758 10
149.00211 10
149.02345 120
161.06004 10
163.04182 10
207.0322 10
207.19302 30
END IONS

BEGIN IONS
SCANS=2097
TITLE=207.0653
MSLEVEL=2
CHARGE=1+
RTINMINUTES=10.17959
ION=[M+H]+
50.01402 80
50.0293 10
51.02259 322
53.03757 40
63.02236 50
63.02883 10
64.03046 50
65.03783 10
75.0198 13
76.78746 20
77.03827 2132
77.34032 10
77.37084 10
79.05372 267
91.0538 41
92.01158 11
92.02554 487
92.04047 11
93.0291 10
93.03599 10
95.0456 10
101.03886 20
105.02472 10
105.03323 245
107.04809 40
119.01345 10
120.02112 110
132.59071 21
132.60243 11
133.0285 932
133.06526 11
133.6823 10
135.0085 11
135.04402 1011
135.2338 10
135.28899 10
135.98195 10
147.04456 10
149.02339 50
162.50066 32
162.5125 10
162.69814 10
162.79187 10
162.98074 10
162.98985 10
163.00368 22
163.01918 24
163.03905 5281
163.26266 10
163.28447 10
163.40514 10
163.41948 10
163.45667 10
163.5069 10
163.64919 10
163.78238 10
163.93066 10
164.01234 10
164.04176 20
164.92661 10
191.00325 10
207.01346 11
207.06583 918
207.46252 11
END IONS

BEGIN IONS
SCANS=2098
TITLE=207.0654
MSLEVEL=2
CHARGE=1+
RTINMINUTES=10.86821
ION=[M+H]+
50.01551 40
51.02263 70
63.02283 30
64.03067 20
65.03834 150
77.03823 451
79.05417 70
91.05459 10
92.02588 100
93.03327 100
105.03278 70
107.04904 20
115.05436 20
120.01895 30
121.02826 130
121.03818 40
133.01721 10
133.02907 214
133.04272 20
135.02782 10
135.04391 262
135.05699 11
143.04962 10
149.00456 11
149.02361 717
161.05981 11
163.01773 22
163.03951 1408
192.09354 10
207.06606 200
207.08034 10
207.09955 10
END IONS

BEGIN IONS
SCANS=2099
TITLE=207.0654
MSLEVEL=2
CHARGE=1+
RTINMINUTES=9.5742
ION=[M+H]+
65.03885 60
79.05375 20
93.03212 50
93.04604 10
105.06364 10
105.06935 20
106.06507 10
121.02796 40
121.04061 20
135.04185 10
149.01112 10
149.024 231
163.04427 10
207.03624 10
207.06561 10
207.13464 10
END IONS

BEGIN IONS
SCANS=2100
TITLE=207.0655
MSLEVEL=2
CHARGE=1+
RTINMINUTES=7.443955
ION=[M+H]+
57.06975 10
65.0395 10
75.021 20
77.03834 50
81.03274 10
91.05508 10
92.0255 20
103.01712 100
105.03322 10
107.04821 10
119.01171 60
119.02559 10
119.08349 10
120.02039 60
135.04398 130
135.05525 20
149.02356 30
162.98972 10
163.01707 10
163.03888 324
207.06602 70
END IONS

BEGIN IONS
SCANS=2101
TITLE=207.0655
MSLEVEL=2
CHARGE=1+
RTINMINUTES=15.42159
ION=[M+H-H2O]+
51.02176 10
57.06831 10
77.03837 90
79.05498 20
81.0701 10
92.02586 10
105.03318 10
105.06927 10
120.0222 10
133.01241 10
133.0282 50
135.04643 30
147.11533 20
149.0228 10
149.13182 10
163.02454 10
163.0388 200
163.05267 10
178.07761 30
207.06461 40
207.08241 10
207.11681 10
207.15205 10
END IONS

BEGIN IONS
SCANS=2103
TITLE=207.0657
MSLEVEL=2
CHARGE=1+
RTINMINUTES=14.26812
ION=[M+H]+
51.02314 10
77.03787 80
79.05324 20
91.0551 10
92.02425 10
105.03511 10
120.0181 10
133.03072 30
135.04488 30
151.1111 10
163.03915 170
164.04164 10
207.06564 50
END IONS

BEGIN IONS
SCANS=2104
TITLE=207.0657
MSLEVEL=2
CHARGE=1+
RTINMINUTES=6.1556
ION=[M+H]+
51.02247 10
77.03812 70
79.0542 10
91.05326 10
92.02409 20
92.02925 10
105.03405 20
133.02928 60
133.03943 10
135.04344 10
135.04819 20
163.02513 10
163.03918 160
163.05264 20
207.06607 40
END IONS

BEGIN IONS
SCANS=2109
TITLE=207.1382
MSLEVEL=2
CHARGE=1+
RTINMINUTES=8.87475
ION=[M+H]+
51.02064 10
53.03877 10
55.05507 20
57.03628 10
57.06943 20
59.04941 20
65.0388 50
67.05401 20
71.04865 10
77.03754 60
79.05375 60
81.06949 130
81.07628 20
85.02802 356
85.03913 32
85.06441 20
91.05555 60
93.03308 70
93.0687 60
95.04911 10
95.08593 20
103.0531 10
105.06972 70
107.05075 20
107.06259 10
107.08541 110
109.06512 10
109.09977 10
111.04365 20
115.05428 10
115.0614 10
116.0613 30
117.07115 10
119.08459 50
121.02886 40
121.04009 10
121.0653 20
121.10131 50
123.08098 20
123.094 10
123.11766 120
125.05979 30
128.06123 30
129.06989 30
129.07735 10
130.07544 10
130.0806 20
131.08527 30
131.09827 10
135.11575 10
137.09584 10
139.0759 10
141.07162 30
143.05049 20
143.08401 20
145.06416 20
145.10107 40
145.11192 10
147.08173 10
147.11717 70
149.0041 10
149.02338 306
149.04166 10
149.0966 90
155.08701 10
156.09222 40
159.08122 20
161.13339 20
163.11617 20
165.09117 10
165.1274 50
165.13559 10
171.11896 30
173.09679 30
174.10368 20
189.1273 70
207.06491 20
207.13113 10
207.13849 40
207.1772 10
207.1916 10
207.19553 20
207.21069 10
END IONS

BEGIN IONS
SCANS=2113
TITLE=207.1395
MSLEVEL=2
CHARGE=1+
RTINMINUTES=4.592161
ION=[M+H]+
151.85986 10
207.16953 10
END IONS

BEGIN IONS
SCANS=2127
TITLE=208.0967
MSLEVEL=2
CHARGE=1+
RTINMINUTES=5.751344
ION=[M+H]+
62.06009 20
63.02267 30
65.03833 180
65.04501 30
90.04341 10
90.05444 201
90.06463 10
90.76244 12
91.04178 12
91.05407 1417
91.72803 10
120.08148 30
149.06396 10
162.0929 10
208.12865 10
END IONS

BEGIN IONS
SCANS=2128
TITLE=208.1335
MSLEVEL=2
CHARGE=1+
RTINMINUTES=7.381967
ION=[M+H]+
59.05006 10
73.06197 10
77.037 10
90.04611 10
91.05387 30
105.07023 10
107.05053 10
118.07726 10
122.05975 30
136.05051 10
146.10132 20
162.09076 10
164.04144 30
164.1086 70
178.12434 10
192.13927 30
208.07077 20
208.13406 30
208.14903 20
208.1712 40
END IONS

BEGIN IONS
SCANS=2151
TITLE=209.1175
MSLEVEL=2
CHARGE=1+
RTINMINUTES=7.728833
ION=[M+H]+
55.05559 10
77.03868 10
79.05607 10
91.05331 10
95.0467 10
107.04865 50
107.0621 20
109.06498 10
135.08102 60
152.06319 10
153.06917 10
166.07559 10
END IONS

BEGIN IONS
SCANS=2160
TITLE=210.113
MSLEVEL=2
CHARGE=1+
RTINMINUTES=6.324511
ION=[M+H]+
59.05084 10
132.07993 10
151.86552 10
165.0426 10
166.04964 40
180.06654 20
181.0722 20
210.09572 10
210.11198 30
END IONS

BEGIN IONS
SCANS=2165
TITLE=210.1492
MSLEVEL=2
CHARGE=1+
RTINMINUTES=5.631089
ION=[M+H+NH4]+
59.049 20
151.86548 10
END IONS

BEGIN IONS
SCANS=2189
TITLE=212.0711
MSLEVEL=2
CHARGE=1+
RTINMINUTES=7.767633
ION=[M+H]+
117.06914 30
156.08028 20
159.11809 10
167.0728 10
212.06363 10
212.07626 10
END IONS

BEGIN IONS
SCANS=2194
TITLE=212.1192
MSLEVEL=2
CHARGE=1+
RTINMINUTES=4.697206
ION=[M+H]+
51.02508 7
62.92941 7
65.0376 7
77.03881 27
92.04883 7
94.06496 27
119.06065 30
119.0711 7
195.09358 13
212.11832 23
END IONS

BEGIN IONS
SCANS=2199
TITLE=212.1651
MSLEVEL=2
CHARGE=1+
RTINMINUTES=7.158394
ION=[M+H]+
55.05442 20
57.06917 10
69.05809 10
77.03917 20
153.86147 10
END IONS

BEGIN IONS
SCANS=2201
TITLE=212.1761
MSLEVEL=2
CHARGE=1+
RTINMINUTES=3.822011
ION=[M+2H+Na]+
62.9288 20
64.92636 10
69.04605 10
70.06406 10
88.07496 60
113.07102 10
130.0992 30
151.86142 10
153.85951 40
153.87318 10
212.17741 70
END IONS

BEGIN IONS
SCANS=2213
TITLE=213.0765
MSLEVEL=2
CHARGE=1+
RTINMINUTES=18.40426
ION=[M+H]+
55.05336 30
70.06407 10
100.11197 20
128.07008 10
141.11559 10
153.86107 30
182.15292 20
213.1237 10
END IONS

BEGIN IONS
SCANS=2217
TITLE=213.1032
MSLEVEL=2
CHARGE=1+
RTINMINUTES=9.210423
ION=[M+2H+Na]+
55.05453 20
57.06787 10
64.92759 10
65.03857 30
70.06362 10
80.04956 30
81.0564 30
91.05321 10
92.04943 30
93.0568 40
107.0613 40
108.06794 100
108.07822 10
109.0509 20
115.05316 10
127.05572 20
132.08929 10
135.05522 10
136.06329 90
141.06828 10
153.86044 40
154.12013 10
163.1469 10
166.06886 10
167.07278 20
168.08168 20
169.0871 20
169.10129 20
182.15356 10
183.09351 10
184.09608 10
185.10837 10
195.09639 10
213.10216 140
END IONS

BEGIN IONS
SCANS=2224
TITLE=213.1602
MSLEVEL=2
CHARGE=1+
RTINMINUTES=6.293789
ION=[M+H]+
53.03822 10
55.0415 10
55.05357 170
55.06292 10
57.07018 10
64.92786 20
68.05023 20
70.02813 80
70.03501 10
70.06458 210
70.07473 10
81.06957 10
83.07906 30
83.08552 110
83.0915 20
87.78752 11
87.79568 11
88.07541 903
100.10969 10
111.03778 10
114.0544 130
131.08067 40
131.0872 10
131.09045 10
153.85971 40
213.16055 110
END IONS

BEGIN IONS
SCANS=2228
TITLE=213.1779
MSLEVEL=2
CHARGE=1+
RTINMINUTES=4.5965
ION=[M+H]+
62.92797 30
64.92886 30
70.06586 10
77.04317 10
131.08321 20
153.86024 90
153.87459 10
213.16069 30
END IONS

BEGIN IONS
SCANS=2232
TITLE=213.1784
MSLEVEL=2
CHARGE=1+
RTINMINUTES=4.702508
ION=[M+H]+
55.05317 40
57.07059 30
62.93105 10
64.92712 30
83.08412 20
98.09699 10
100.11035 20
115.07396 10
153.86044 100
153.87531 10
154.12457 10
181.8658 10
182.14806 10
182.15564 20
194.90898 10
199.18108 20
199.1866 10
END IONS

BEGIN IONS
SCANS=2250
TITLE=214.1803
MSLEVEL=2
CHARGE=1+
RTINMINUTES=7.726675
ION=[M+NH4]+
51.02261 20
53.04073 10
55.0533 40
55.05863 10
65.0374 20
67.05392 50
67.06137 10
69.06928 10
71.04774 10
77.03855 170
81.06979 50
83.09144 10
85.06273 10
93.07113 10
95.08535 90
97.09981 20
107.08601 10
109.10711 10
140.99966 40
141.01158 10
158.02534 20
158.03282 10
161.13406 30
END IONS

BEGIN IONS
SCANS=2251
TITLE=214.1806
MSLEVEL=2
CHARGE=1+
RTINMINUTES=9.164328
ION=[M+NH4]+
51.01744 10
51.02374 20
53.03775 10
54.01853 10
55.0541 90
55.05928 10
57.03368 10
57.06927 20
65.03837 50
66.04059 10
67.05381 150
67.06218 10
69.0695 80
71.08447 10
77.03833 120
79.05354 60
81.05731 10
81.0692 80
83.05142 10
83.08491 40
85.06459 20
91.05506 30
93.06914 10
95.08526 211
97.06629 10
105.07018 20
108.068 20
109.10099 30
117.06874 10
119.08325 10
121.10202 10
133.10248 20
135.11594 10
137.13271 20
141.00018 20
151.15096 10
161.13118 10
161.14384 10
170.09149 10
171.06656 10
171.09392 10
197.15202 10
214.10501 20
END IONS

BEGIN IONS
SCANS=2253
TITLE=214.2178
MSLEVEL=2
CHARGE=1+
RTINMINUTES=16.42928
ION=[M+NH4]+
50.01601 10
51.02309 20
55.05368 20
57.07132 20
71.08536 30
77.03798 70
77.04613 20
141.00111 10
158.02753 10
214.21529 20
END IONS

BEGIN IONS
SCANS=2257
TITLE=214.9129
MSLEVEL=2
CHARGE=1+
RTINMINUTES=1.1028
ION=[M+H]+
77.03802 23
78.04184 22
98.98402 5
END IONS

BEGIN IONS
SCANS=2266
TITLE=215.092
MSLEVEL=2
CHARGE=1+
RTINMINUTES=3.963761
ION=[M+H]+
53.03898 25
55.01771 15
57.03206 5
58.07305 5
59.01222 10
65.03764 15
67.0543 10
67.05842 5
68.02651 5
68.99604 35
69.03307 20
73.06855 5
74.09635 5
75.04351 30
77.03833 15
77.04689 5
78.04186 10
79.0544 5
80.02537 10
81.03334 45
81.06778 5
83.04853 5
85.02684 5
93.03408 5
95.01382 5
95.04875 25
95.08695 5
97.02737 20
98.98438 15
99.04446 5
108.01954 10
109.02835 95
109.10117 5
110.0335 5
111.00881 15
111.01463 10
111.04297 15
112.05496 5
113.06185 5
121.02946 5
123.0439 35
123.05554 5
124.05134 10
125.02326 30
125.03357 10
125.0602 15
126.03189 30
127.11411 5
137.02396 30
138.03197 5
139.04103 5
140.04593 35
141.00108 5
141.05467 100
151.86034 10
153.01836 45
153.03123 5
153.05627 10
155.06976 45
155.08495 5
155.85873 35
168.04135 20
169.0499 225
183.06544 50
183.87056 5
184.07335 80
185.08002 5
END IONS

BEGIN IONS
SCANS=2272
TITLE=215.1431
MSLEVEL=2
CHARGE=1+
RTINMINUTES=10.40879
ION=[M+H]+
51.02332 20
51.02554 10
55.02033 10
55.05667 10
57.06962 20
65.03862 30
67.05404 50
69.03208 20
69.07213 10
71.0478 10
77.03907 50
78.04563 10
79.05435 50
81.06976 30
83.04944 10
91.0544 150
93.07042 20
95.04944 40
95.08507 20
98.98254 20
103.05491 20
105.06884 80
107.08462 30
109.06511 30
115.05656 30
116.06321 30
117.06703 30
117.07223 10
117.07908 10
119.08635 50
121.06818 20
123.08212 10
127.05596 20
128.06235 40
129.06956 90
130.07742 20
131.08516 30
133.06708 10
133.10233 10
139.04221 10
141.06976 110
142.0777 160
143.07385 10
143.08592 90
144.09338 20
145.06804 10
145.08992 20
145.10141 110
147.11702 10
151.05733 10
152.0629 60
153.06956 40
153.07477 10
154.07648 10
154.08788 10
155.08508 30
156.09457 30
156.10501 10
157.06732 10
157.10126 120
158.07227 40
158.10841 30
159.08092 90
159.11708 40
165.0571 10
165.06844 20
165.07359 40
166.07661 20
167.08594 140
167.10233 10
168.08865 10
169.10246 70
170.07613 10
170.10725 20
170.15652 10
171.07982 40
171.11681 40
172.12466 50
172.14127 10
173.09625 50
173.11179 20
173.13327 30
178.07945 10
181.10164 30
182.1084 70
182.11774 50
183.11707 10
185.09802 40
186.10548 30
187.11339 10
187.14894 50
195.11928 10
197.11696 20
197.13271 100
197.14462 10
200.12183 30
215.08678 10
215.12811 10
215.14317 172
215.16002 40
END IONS

BEGIN IONS
SCANS=2275
TITLE=215.1796
MSLEVEL=2
CHARGE=1+
RTINMINUTES=12.63901
ION=[2M+Na]+
55.05335 20
64.92676 10
67.0535 30
71.08649 10
77.03769 20
79.05642 10
81.06874 10
83.04708 20
85.06443 10
91.0552 40
91.0649 10
93.06798 10
98.98468 20
105.07192 30
109.09997 10
115.05748 20
117.06888 30
119.09195 10
123.07924 10
128.05984 20
129.07016 10
130.07889 10
131.08696 50
133.09763 10
141.07069 10
143.08463 10
145.1024 30
155.08775 10
155.85638 10
157.10207 20
159.11659 20
170.15179 10
173.13304 20
182.1088 10
197.13309 10
215.08594 20
215.14206 10
215.1796 30
215.20569 10
END IONS

BEGIN IONS
SCANS=2276
TITLE=215.1797
MSLEVEL=2
CHARGE=1+
RTINMINUTES=15.64534
ION=[M+H]+
55.054 30
57.06856 30
67.05349 30
71.05348 10
77.03723 40
78.04149 30
91.05348 30
91.0592 20
95.08534 10
98.98242 20
100.07553 30
109.09956 20
117.06852 20
119.08633 10
121.10033 10
129.0703 20
130.07912 10
131.08333 50
141.06946 10
142.07825 10
143.08543 20
144.09566 10
145.10017 20
155.0836 20
159.11728 20
161.09268 10
170.1514 20
171.11469 20
173.13718 10
215.08405 10
215.13643 10
215.17924 50
END IONS

BEGIN IONS
SCANS=2285
TITLE=216.1023
MSLEVEL=2
CHARGE=1+
RTINMINUTES=7.767633
ION=[M+3Na]+
62.93052 10
67.0538 10
77.03821 30
109.02741 10
130.06393 10
158.05968 10
201.07936 20
216.10631 30
END IONS

BEGIN IONS
SCANS=2292
TITLE=216.1961
MSLEVEL=2
CHARGE=1+
RTINMINUTES=7.867739
ION=[M+H]+
53.03744 10
55.05417 140
57.07052 30
67.05456 10
69.06958 40
79.0538 20
81.07032 30
83.04759 10
83.08472 50
91.05329 20
91.0603 10
93.06953 30
95.08668 10
97.06565 20
97.1004 20
100.11152 10
105.06843 10
107.08528 20
109.10112 10
111.08033 10
139.11237 20
156.17426 10
163.14911 40
181.15816 20
END IONS

BEGIN IONS
SCANS=2304
TITLE=216.9231
MSLEVEL=2
CHARGE=1+
RTINMINUTES=1.1521
ION=[M+Na]+
55.05232 20
57.06931 10
69.06967 30
80.94729 240
83.04814 10
86.99186 10
90.97743 30
111.1171 10
217.16208 10
END IONS

BEGIN IONS
SCANS=2307
TITLE=217.0355
MSLEVEL=2
CHARGE=1+
RTINMINUTES=18.408
ION=[M+H]+
57.06905 10
69.06813 10
129.06905 20
217.15959 10
END IONS

BEGIN IONS
SCANS=2308
TITLE=217.0974
MSLEVEL=2
CHARGE=1+
RTINMINUTES=7.94095
ION=[M+H]+
55.05542 10
69.06933 30
73.0641 10
83.04843 10
86.00735 10
99.04435 10
129.07214 10
140.05421 10
155.05969 10
155.06606 10
156.04428 10
167.06787 10
172.09558 10
183.05443 10
201.0658 60
201.08246 10
202.07529 20
217.08942 20
217.10051 30
END IONS

BEGIN IONS
SCANS=2315
TITLE=217.1074
MSLEVEL=2
CHARGE=1+
RTINMINUTES=5.384322
ION=[M+3H]+
55.05367 50
57.06998 20
59.04698 10
69.06892 30
83.04838 40
85.06357 10
89.05842 10
104.04915 10
111.0434 50
111.11664 30
127.0788 10
146.0612 10
155.07111 30
173.08189 30
217.11307 10
END IONS

BEGIN IONS
SCANS=2317
TITLE=217.1077
MSLEVEL=2
CHARGE=1+
RTINMINUTES=9.528716
ION=[M+H]+
55.05424 60
59.04944 10
60.04294 10
69.07069 20
83.04879 30
111.04311 30
133.1015 10
155.05701 10
155.07005 30
173.07919 10
217.10944 30
217.1194 10
END IONS

BEGIN IONS
SCANS=2326
TITLE=217.1553
MSLEVEL=2
CHARGE=1+
RTINMINUTES=1.780442
ION=[M+H]+
55.05304 10
55.0567 5
56.96466 5
57.06954 15
58.06509 25
58.07346 5
59.04965 5
59.07208 5
60.08119 10
69.06937 45
70.06373 25
70.07479 5
71.04827 5
71.08459 10
73.06358 5
83.04902 5
83.0839 5
89.05996 5
98.0583 10
98.98558 5
102.05534 5
106.96074 15
108.97726 5
111.11668 10
124.97145 10
130.08685 10
138.98833 15
140.96838 5
142.07933 5
154.98531 10
155.00462 5
157.13132 5
158.08203 5
168.99948 15
173.0806 5
199.01486 5
217.09645 5
217.14816 10
217.15578 30
217.16949 10
END IONS

BEGIN IONS
SCANS=2350
TITLE=218.2117
MSLEVEL=2
CHARGE=1+
RTINMINUTES=6.540106
ION=[M+H]+
55.05548 10
57.06969 40
58.06496 20
70.06488 50
71.08454 20
88.07577 60
102.08854 30
106.08596 30
200.20174 30
218.21156 200
218.22775 20
END IONS

BEGIN IONS
SCANS=2357
TITLE=219.059
MSLEVEL=2
CHARGE=1+
RTINMINUTES=4.463272
ION=[M+H]+
69.06983 10
74.00714 20
91.05352 50
101.01717 40
105.06952 10
203.1423 10
203.15025 20
219.06013 30
219.06934 10
END IONS

BEGIN IONS
SCANS=2374
TITLE=219.1746
MSLEVEL=2
CHARGE=1+
RTINMINUTES=9.521089
ION=[M+3H]+
57.06955 160
77.03738 30
79.05282 10
91.0547 30
95.08743 10
105.06869 30
109.06353 10
115.05406 20
116.05925 10
117.06858 10
119.08544 50
121.10046 20
129.07228 10
130.07578 10
131.084 20
133.10121 20
135.08038 20
135.1178 10
145.06618 10
146.10738 10
147.08044 20
147.11887 10
159.08253 10
161.09901 20
161.13213 20
163.11333 40
171.11841 10
173.09868 10
177.12939 10
189.12927 10
203.1424 40
219.13879 10
219.17497 200
219.19312 20
END IONS

BEGIN IONS
SCANS=2394
TITLE=220.1336
MSLEVEL=2
CHARGE=1+
RTINMINUTES=4.324689
ION=[M+H]+
51.02253 20
58.06481 10
62.92795 30
65.04067 10
77.03806 80
79.0537 90
85.06391 10
86.05916 30
93.06596 10
103.04213 10
103.05439 40
105.06982 130
107.08661 20
115.05363 10
133.06528 120
135.08122 30
145.10272 20
151.86481 10
205.16071 10
220.13406 100
220.15155 10
220.17926 10
END IONS

BEGIN IONS
SCANS=2409
TITLE=220.8955
MSLEVEL=2
CHARGE=1+
RTINMINUTES=26.24442
ION=[M+H]+
62.92886 22
151.86198 50
END IONS

BEGIN IONS
SCANS=2412
TITLE=221.0807
MSLEVEL=2
CHARGE=1+
RTINMINUTES=13.17458
ION=[2M+H]+
50.01338 40
51.01623 10
51.02279 150
53.03922 30
60.66119 10
61.00786 10
62.01281 10
63.0221 40
63.03002 10
64.02651 10
64.03032 30
65.03861 30
76.78945 21
77.03839 1388
77.05309 22
79.05407 191
79.14172 10
81.07046 10
91.05348 30
92.02555 301
92.03688 21
92.04239 10
93.03279 40
95.04955 10
104.06151 10
105.01997 10
105.03319 161
105.0488 20
105.06914 10
107.04854 20
115.05514 70
116.06027 10
117.06805 20
117.07733 10
117.08838 10
120.02127 60
121.02869 52
133.01564 21
133.02892 714
134.06776 30
135.04472 651
135.06644 11
135.32146 11
135.48784 10
135.50032 10
143.04916 150
145.10542 10
149.00267 10
149.02284 230
151.8614 30
151.86836 10
161.06094 110
161.07487 10
161.0956 20
162.4892 10
162.50212 20
162.98264 10
163.00368 10
163.03928 4507
163.62692 14
163.73334 10
163.85547 10
164.043 10
171.04536 10
179.86932 10
189.05502 50
221.05856 10
221.08112 150
221.0927 10
221.13628 20
END IONS

BEGIN IONS
SCANS=2414
TITLE=221.081
MSLEVEL=2
CHARGE=1+
RTINMINUTES=10.86821
ION=[M+H-H2O]+
50.01435 30
51.02297 50
53.03761 20
62.92911 20
63.02319 10
64.03082 20
65.03902 10
76.78577 11
77.03844 494
79.05381 50
79.0591 10
91.05344 20
91.06922 10
92.02531 110
95.05051 10
105.03352 50
107.04858 40
115.05497 10
120.02338 20
121.02819 10
133.02824 243
134.59888 10
135.02904 10
135.0439 191
135.06129 10
143.04836 30
147.08282 10
149.02524 50
149.03639 10
151.8604 10
161.05949 21
161.09721 20
163.00929 10
163.01881 11
163.039 1300
163.05322 76
163.06033 10
165.36389 10
179.10522 10
189.05457 10
221.0826 30
221.10175 10
END IONS

BEGIN IONS
SCANS=2416
TITLE=221.0813
MSLEVEL=2
CHARGE=1+
RTINMINUTES=11.56513
ION=[M+NH4]+
65.03659 10
77.03846 50
105.03412 10
105.0404 10
107.04988 10
111.08025 10
115.05424 10
120.02264 10
133.02771 40
135.04259 30
137.09698 10
143.04984 10
149.02344 20
151.86371 30
163.01749 10
163.03902 170
163.05569 10
178.07664 10
221.07532 10
221.0963 20
221.10716 10
END IONS

BEGIN IONS
SCANS=2417
TITLE=221.0815
MSLEVEL=2
CHARGE=1+
RTINMINUTES=11.23529
ION=[M+H]+
50.01473 20
51.02162 20
62.92881 10
77.03798 130
79.05434 20
91.05371 10
92.02402 30
105.0331 10
107.04674 10
123.08153 10
133.02823 50
135.04381 30
137.0582 10
149.02499 20
151.86383 20
163.0218 10
163.03912 335
163.0499 51
163.06091 10
179.86873 10
END IONS

BEGIN IONS
SCANS=2422
TITLE=221.1173
MSLEVEL=2
CHARGE=1+
RTINMINUTES=15.76084
ION=[M+H]+
55.01734 30
55.05388 60
57.06939 243
59.04884 10
62.92956 20
65.03783 50
66.04167 10
66.04706 10
67.0532 20
69.03201 10
71.04142 20
71.04911 120
71.05977 10
77.0383 60
78.0469 10
79.0541 60
81.06965 30
83.04982 10
91.05381 130
92.0493 50
93.05523 40
93.06943 30
94.05999 20
94.06832 10
103.05468 30
104.06199 10
105.05922 20
105.06903 191
105.07695 30
107.04842 20
107.08449 20
109.06489 60
109.10073 10
115.05459 50
115.06662 20
116.05936 70
117.06997 70
118.07622 10
118.08912 10
119.0479 50
119.0844 40
121.06448 60
121.07478 10
123.04309 40
123.0518 20
127.04811 10
128.06284 50
129.06516 40
129.07178 40
131.03856 10
131.04985 50
131.0631 10
131.08499 60
132.05881 20
133.06377 30
133.07246 20
133.10088 90
133.11197 20
135.04416 20
135.07988 20
136.05386 10
137.06004 371
137.09598 10
138.15413 10
140.05057 10
141.07121 40
142.06505 30
142.07542 40
143.05206 10
143.07285 322
143.08566 72
144.05714 20
144.07651 392
145.05498 10
145.06544 60
145.10229 10
146.07359 80
146.08255 10
147.04398 20
147.08067 30
147.11932 10
149.05975 80
149.07208 10
151.07614 70
151.11485 10
151.86171 80
159.0798 20
159.08688 10
160.09006 20
161.08389 20
161.09642 283
163.07388 40
164.0827 90
165.05473 559
165.07555 11
166.07336 10
175.1134 80
178.07422 20
178.09866 40
179.01866 11
179.06839 11
179.10661 733
179.88774 10
180.0898 20
192.88795 10
193.12326 70
194.10759 10
203.08173 50
203.10559 50
204.08975 50
205.08212 20
205.09943 30
219.09985 10
220.10866 30
220.3792 10
221.07442 10
221.11691 538
221.14912 10
END IONS

BEGIN IONS
SCANS=2423
TITLE=221.1175
MSLEVEL=2
CHARGE=1+
RTINMINUTES=14.98238
ION=[M+H+Na]+
55.05383 20
57.06946 200
62.92798 20
65.03789 20
67.05322 20
69.07032 10
77.03926 30
79.05483 20
79.0697 10
81.03247 10
81.06905 20
83.04794 20
83.08488 10
91.05383 40
93.07009 10
95.05022 60
95.08674 20
97.06325 10
99.04557 10
103.05552 10
105.07027 40
107.049 10
109.02726 20
109.06539 20
109.07751 10
111.03825 10
111.04444 30
115.05223 10
119.08519 30
123.07999 10
125.05923 60
133.1012 40
135.04416 10
135.07915 10
137.04308 20
137.05986 284
137.08765 10
139.0755 30
146.07491 20
147.1209 10
151.07809 20
151.11224 50
151.12096 10
151.85631 10
151.86298 50
152.06265 10
157.10651 10
160.08948 20
163.03766 10
163.07611 10
165.0546 90
165.07367 10
165.09167 30
173.09283 10
175.11215 30
178.07896 10
191.10722 10
193.10104 10
193.12199 80
202.07764 10
203.10468 10
205.10152 10
206.11014 20
221.10503 20
221.1188 110
END IONS

BEGIN IONS
SCANS=2460
TITLE=222.1857
MSLEVEL=2
CHARGE=1+
RTINMINUTES=6.132622
ION=[M+H]+
55.05431 20
80.04881 70
80.05762 10
91.05393 10
119.04826 10
153.8605 10
222.18793 30
END IONS

BEGIN IONS
SCANS=2477
TITLE=223.1331
MSLEVEL=2
CHARGE=1+
RTINMINUTES=10.01696
ION=[M+H]+
55.0539 60
64.92614 20
69.06856 10
79.05297 40
83.0486 20
83.08573 40
85.02799 20
91.05472 10
93.0323 30
97.02768 10
99.04497 10
103.0552 10
105.07043 20
107.08625 70
108.05017 10
109.06569 10
121.02855 20
125.09602 70
139.07339 30
139.07893 10
139.11163 20
147.07867 10
149.02341 60
153.09122 10
153.85896 30
165.09056 20
181.12419 30
188.98953 10
191.0032 10
207.03362 10
223.13254 40
END IONS

BEGIN IONS
SCANS=2489
TITLE=223.9892
MSLEVEL=2
CHARGE=1+
RTINMINUTES=1.19955
ION=[M+H]+
51.02282 10
64.9732 20
64.976 10
77.03771 30
79.05427 10
80.96854 10
82.98388 10
91.05665 20
93.06987 40
103.0531 10
108.96265 30
126.98382 10
138.97304 30
150.02824 20
154.96581 10
165.05444 10
167.99667 10
182.96199 50
208.03719 10
224.13377 10
END IONS

BEGIN IONS
SCANS=2490
TITLE=224.0573
MSLEVEL=2
CHARGE=1+
RTINMINUTES=10.54831
ION=[M+Na]+
56.05091 10
71.98947 10
72.99943 40
76.95087 30
77.03371 10
77.04042 10
79.05511 10
87.73442 20
88.02108 373
93.07122 10
103.05313 20
119.9934 60
129.06825 10
150.02989 10
167.99155 20
208.02989 10
224.05627 50
224.11629 10
END IONS

BEGIN IONS
SCANS=2504
TITLE=224.1647
MSLEVEL=2
CHARGE=1+
RTINMINUTES=8.78125
ION=[M+H]+
51.0243 10
57.07137 10
59.0497 10
67.04146 20
77.03823 20
79.0542 10
81.0329 20
91.05375 10
97.05512 10
109.02968 20
109.04864 10
119.04923 20
120.05683 10
124.04249 10
125.04743 80
129.07092 20
140.07053 90
147.07991 10
150.03009 20
153.07921 10
165.05582 10
167.99342 10
224.12595 10
224.16573 60
224.1769 10
END IONS

BEGIN IONS
SCANS=2505
TITLE=224.1658
MSLEVEL=2
CHARGE=1+
RTINMINUTES=6.322883
ION=[M+H-H2O]+
53.03727 10
77.03993 10
91.0537 10
93.06906 40
121.06196 10
125.04689 20
150.02953 10
165.05481 20
224.12685 10
END IONS

BEGIN IONS
SCANS=2521
TITLE=225.0761
MSLEVEL=2
CHARGE=1+
RTINMINUTES=10.17959
ION=[M+2H]+
77.03888 20
135.03973 10
149.0237 40
155.0864 10
163.03961 70
163.05949 10
180.17628 20
END IONS

BEGIN IONS
SCANS=2536
TITLE=225.1969
MSLEVEL=2
CHARGE=1+
RTINMINUTES=10.57124
ION=[M+H]+
55.05383 180
55.06487 20
61.03963 140
79.0528 10
82.81102 10
83.08519 150
88.02106 60
89.02389 10
92.05858 10
100.1123 130
100.12348 10
143.11807 140
153.06776 10
225.05603 10
225.15906 10
225.18221 10
225.19679 343
END IONS

BEGIN IONS
SCANS=2554
TITLE=226.1803
MSLEVEL=2
CHARGE=1+
RTINMINUTES=8.331728
ION=[M+H-H2O]+
55.01617 20
55.05409 80
57.07065 20
67.05385 30
69.0687 20
77.03835 10
79.05174 20
81.06848 20
83.04798 10
83.08503 30
86.05848 10
91.05298 20
93.06893 10
95.08304 20
97.10182 20
107.04773 10
107.08416 10
121.10064 20
131.08475 10
138.12657 10
163.15138 20
173.13278 10
180.17358 40
208.16805 20
226.10056 10
END IONS

BEGIN IONS
SCANS=2618
TITLE=226.952
MSLEVEL=2
CHARGE=1+
RTINMINUTES=25.82584
ION=[M+H]+
53.03789 30
53.04137 10
54.87571 12
55.05382 1735
55.06416 36
55.11006 10
55.39645 10
57.07007 20
57.07405 10
58.06433 20
72.08083 10
82.06554 30
83.04923 20
83.0778 10
83.0856 333
83.09586 21
84.08076 32
90.67674 11
90.96758 22
90.97651 803
91.05885 24
91.58038 10
91.90933 10
98.09728 30
99.78563 20
99.79953 10
100.07784 20
100.11191 2632
100.23614 20
100.31303 10
100.34217 10
100.73042 10
101.36712 10
101.46836 10
101.48686 10
109.1019 10
110.0594 30
111.04367 20
117.13913 20
126.09349 10
127.08735 20
128.07008 10
139.08731 60
139.10117 10
140.10567 10
141.11433 30
143.12131 10
153.13033 10
154.1228 30
158.96552 20
182.15572 90
199.18021 30
209.11835 10
209.16595 336
209.18112 31
209.19102 10
210.15051 20
225.16151 20
226.19128 10
227.13857 10
227.15372 20
227.17691 312
END IONS

BEGIN IONS
SCANS=2619
TITLE=226.952
MSLEVEL=2
CHARGE=1+
RTINMINUTES=1.136222
ION=[M+Na]+
55.04774 20
55.0538 251
80.94652 10
82.06492 20
83.08512 50
90.97629 181
100.07444 11
100.1118 486
110.0608 10
117.13819 10
138.02898 10
209.13538 10
209.16617 60
209.18452 20
227.14479 10
227.1763 50
END IONS

BEGIN IONS
SCANS=2633
TITLE=227.1282
MSLEVEL=2
CHARGE=1+
RTINMINUTES=17.24472
ION=[M+2Na-H]+
53.03842 20
53.04585 10
54.03534 10
54.87768 12
55.01731 12
55.05384 1582
55.83297 10
56.05015 10
57.06877 30
58.06462 20
65.03952 10
67.05179 10
67.05408 20
69.0321 10
69.06899 20
70.06538 10
79.05439 30
81.071 10
82.06502 30
83.04862 52
83.06036 10
83.08514 388
83.09841 21
84.07946 50
84.08601 10
86.05952 10
91.58432 10
96.07978 10
98.09545 20
99.79253 10
99.79957 10
100.07415 44
100.0827 10
100.09416 13
100.11182 2880
100.35059 13
100.54729 10
100.83559 10
101.11377 10
101.13661 10
101.4021 10
101.63347 10
110.0591 20
111.04381 50
112.07467 20
115.05564 20
117.13884 20
119.08703 10
126.09077 20
127.08687 40
128.07475 10
129.07291 10
131.08606 10
139.08727 40
140.10571 20
141.07262 10
141.11475 60
141.61925 10
142.07724 10
143.08351 10
143.11908 40
145.09821 10
154.12268 70
157.10382 10
163.64407 10
164.14449 10
166.15674 20
168.13898 10
182.15451 140
182.16838 20
183.15721 20
183.18893 10
185.16335 10
192.14124 10
199.14809 10
199.18045 60
200.18793 21
209.14426 10
209.16592 460
209.19887 10
210.1483 30
210.15881 20
210.17204 10
213.17654 70
225.1595 30
226.19423 20
226.20251 20
227.1602 10
227.17703 251
227.19476 10
END IONS

BEGIN IONS
SCANS=2635
TITLE=227.1756
MSLEVEL=2
CHARGE=1+
RTINMINUTES=1.230944
ION=[M+H-2H2O]+
53.03761 20
53.04368 11
54.87439 10
54.8808 21
55.05387 861
55.25685 21
57.06965 20
58.06533 10
67.05312 20
72.93565 10
82.06421 30
83.0493 20
83.08503 192
84.95778 30
90.97585 20
99.78387 12
100.07643 12
100.11185 1348
100.61239 12
100.61905 10
110.06092 10
111.04657 10
111.96533 10
117.13956 30
125.10548 20
126.09116 20
127.09155 10
139.08672 20
141.97122 10
182.15359 20
199.18172 30
199.18861 10
209.1179 10
209.16547 232
227.12708 20
227.16197 10
227.17564 220
END IONS

BEGIN IONS
SCANS=2662
TITLE=228.098
MSLEVEL=2
CHARGE=1+
RTINMINUTES=3.1735
ION=[M+H]+
55.05411 20
56.05668 10
100.11248 50
101.11509 60
112.0506 10
151.09756 10
171.07648 10
210.16719 20
228.23599 10
END IONS

BEGIN IONS
SCANS=2667
TITLE=228.196
MSLEVEL=2
CHARGE=1+
RTINMINUTES=10.36262
ION=[M+NH4]+
53.03792 30
55.01801 10
55.05366 408
55.06388 30
56.05801 30
57.02892 20
57.03324 20
57.06859 50
57.0771 10
59.04886 10
65.03827 30
65.0448 21
66.83272 11
67.05396 465
67.06557 21
69.03163 11
69.06958 190
69.07645 10
71.04884 20
71.08609 20
72.07995 20
77.03831 30
79.05369 100
80.8051 10
81.06957 315
83.08537 140
83.09728 10
83.66857 10
84.08873 20
85.06338 30
88.07499 10
91.05334 50
93.06909 90
93.08067 11
95.04933 11
95.08537 480
95.09883 21
97.09424 10
97.10039 100
99.08043 10
100.11205 100
101.11543 90
101.12931 10
105.03566 10
105.07006 20
107.08683 21
109.1004 236
111.07968 20
119.08502 30
121.09985 20
121.10907 10
123.08372 10
123.11471 20
127.07345 10
131.08501 20
133.10207 60
135.11633 20
137.09673 20
137.10364 10
147.11836 30
149.13342 30
151.11195 20
151.14792 20
155.10677 10
175.14793 80
193.15698 50
210.15111 10
210.16867 30
210.18513 10
211.16434 10
211.17075 20
228.17674 40
228.22781 10
228.23505 30
END IONS

BEGIN IONS
SCANS=2668
TITLE=228.1962
MSLEVEL=2
CHARGE=1+
RTINMINUTES=8.789005
ION=[M+NH4]+
53.03834 10
55.0537 160
56.05368 10
56.0575 30
57.03254 20
57.07004 30
65.0379 20
67.04675 10
67.05374 170
67.06529 10
69.0692 60
69.07924 20
70.06421 10
71.05281 20
77.03786 10
77.04475 20
79.05356 30
80.04836 10
81.03253 10
81.06963 150
81.08254 20
83.08456 60
84.08005 10
84.08969 20
86.06107 10
91.05389 40
93.06996 30
95.07488 10
95.08547 200
97.06432 10
97.10194 30
98.09618 10
98.98429 10
100.11151 80
101.11567 60
101.12522 20
105.06812 10
105.0721 30
107.08602 10
109.10153 70
111.07972 10
111.11922 10
119.08504 30
121.10038 10
123.08006 10
123.12139 10
129.09161 10
131.08858 10
133.10275 30
137.0925 10
147.12219 10
165.1662 10
175.15073 20
228.18005 20
228.20151 10
228.23587 20
END IONS

BEGIN IONS
SCANS=2675
TITLE=228.2315
MSLEVEL=2
CHARGE=1+
RTINMINUTES=16.83434
ION=[M+H-2H2O]+
55.05369 130
55.06148 20
56.05806 30
57.0698 20
71.08506 10
74.0599 10
82.07204 10
83.04694 10
83.08451 20
84.08876 20
88.07507 10
100.11174 130
100.12293 20
101.11517 250
102.08947 30
130.12373 20
140.09122 10
147.11642 10
149.062 10
154.12149 10
210.16672 50
225.16106 10
228.17923 30
228.23235 90
END IONS

BEGIN IONS
SCANS=2680
TITLE=228.2326
MSLEVEL=2
CHARGE=1+
RTINMINUTES=16.38338
ION=[M+H]+
55.04549 20
55.05388 120
56.05689 70
57.06977 40
60.04433 50
60.05548 10
71.08504 20
82.06419 10
83.04947 10
83.08477 50
84.0877 20
84.09203 10
85.10121 10
92.0655 10
95.08696 10
100.11185 150
101.09299 10
101.11499 140
182.15558 10
183.16403 10
186.13116 10
210.16882 40
210.18384 10
228.17799 50
228.1981 10
228.23306 160
228.25516 10
228.27057 10
END IONS

BEGIN IONS
SCANS=2701
TITLE=229.1372
MSLEVEL=2
CHARGE=1+
RTINMINUTES=9.264833
ION=[M+H]+
54.87887 10
55.05361 170
59.98966 30
59.99435 10
69.04271 10
70.06482 70
70.07436 20
71.09429 10
79.05331 10
83.08504 120
86.00545 100
88.07537 447
88.08912 11
100.10849 10
101.11711 10
130.01672 10
130.03145 220
142.06413 10
142.07204 10
151.03667 10
152.06442 10
183.08467 10
229.13789 40
END IONS

BEGIN IONS
SCANS=2708
TITLE=229.2166
MSLEVEL=2
CHARGE=1+
RTINMINUTES=24.66224
ION=[M+H+NH4]+
53.0371 5
55.04791 5
55.05393 35
55.06199 10
56.05755 25
57.06306 10
57.06909 25
59.0483 10
67.05315 10
69.06942 10
71.08372 15
73.06595 5
75.04423 5
77.03999 5
81.06595 5
81.07117 5
83.08635 10
84.04391 5
84.06496 5
84.08915 15
87.04558 5
89.06021 10
95.08548 5
97.0667 5
97.10139 5
99.04397 5
100.10483 10
100.11252 45
100.121 5
101.11463 50
101.12789 5
102.11818 20
128.07361 5
151.03854 5
173.11353 5
209.16855 10
211.12482 10
211.17163 25
229.16586 5
229.18295 10
END IONS

BEGIN IONS
SCANS=2709
TITLE=229.2166
MSLEVEL=2
CHARGE=1+
RTINMINUTES=24.56737
ION=[M+H]+
55.05374 42
56.05711 17
57.06168 5
57.06968 30
67.05508 5
69.06956 15
71.08561 10
75.04411 5
81.06971 7
83.0484 5
83.08537 10
85.10015 7
89.0594 12
91.05383 7
93.06933 7
95.08475 5
97.0634 5
97.1015 10
99.00534 5
99.04443 7
100.11163 50
101.10505 7
101.11546 25
102.1189 22
102.12738 5
103.07541 10
109.10037 5
119.08593 5
128.0732 5
151.03754 5
168.07135 5
209.16792 5
211.12347 5
211.17255 12
211.18391 5
229.14429 5
229.16229 5
229.17976 5
229.23604 7
END IONS

BEGIN IONS
SCANS=2715
TITLE=230.0815
MSLEVEL=2
CHARGE=1+
RTINMINUTES=5.933611
ION=[M+H]+
51.02204 20
51.02902 10
53.00165 20
53.03766 10
55.0167 10
65.03209 10
65.03897 20
66.04547 10
67.05539 10
68.99774 10
70.03007 20
77.03894 90
77.04846 10
78.05088 20
85.0286 10
89.03769 20
89.0418 20
90.04598 30
90.06308 10
91.05465 30
93.0578 80
93.06605 10
95.01205 30
103.05488 20
104.04927 120
104.06098 20
115.05549 30
116.04962 30
116.05673 20
117.0573 549
117.07413 11
118.04291 10
118.06454 180
120.0445 10
127.03903 10
128.04942 30
128.06201 10
129.06995 10
130.05135 10
130.06477 200
131.0508 20
131.07257 10
132.04723 10
132.06294 10
132.07996 10
134.06021 10
140.05019 40
141.05788 30
142.06578 50
143.05173 10
143.0743 50
144.04482 150
144.05901 10
144.07954 10
144.57121 10
145.05232 471
145.84605 11
145.85519 10
146.04178 45
146.0603 1606
146.09962 10
146.21225 10
146.69456 10
147.06378 10
154.06654 20
156.08012 10
158.05981 70
158.06882 20
159.06792 422
160.07527 30
168.04445 30
169.05269 100
169.06468 20
170.06039 50
172.07431 10
174.08434 10
174.09224 30
184.07581 40
185.44417 20
186.02505 20
186.05537 1563
186.07985 31
186.44456 10
186.45969 12
186.49335 10
186.94658 10
187.02722 10
187.063 2604
187.27068 12
187.60652 10
188.06981 10
197.04813 20
198.05673 20
199.06488 11
201.42216 10
202.04192 11
202.05565 20
202.0638 10
202.06876 22
202.08661 1662
203.03973 10
212.0705 30
212.078 20
214.04922 30
214.05968 10
215.05768 21
229.32262 10
230.05145 21
230.08188 900
230.10997 10
END IONS

BEGIN IONS
SCANS=2716
TITLE=230.0818
MSLEVEL=2
CHARGE=1+
RTINMINUTES=6.501639
ION=[M+H]+
55.018 10
77.03809 10
93.05651 70
109.08582 10
116.0465 20
118.06308 10
130.06458 50
142.06393 10
144.04451 10
146.05975 10
146.06776 10
156.08063 10
158.06015 10
167.1068 10
170.05869 30
174.09232 20
186.05328 50
187.06374 80
198.05832 20
202.08614 30
212.10783 10
230.08385 20
END IONS

BEGIN IONS
SCANS=2753
TITLE=231.1385
MSLEVEL=2
CHARGE=1+
RTINMINUTES=6.409211
ION=[M+H]+
51.02226 20
57.06937 10
59.01277 10
77.03842 30
79.05261 20
81.07108 10
91.05168 10
100.07592 10
105.07079 10
115.05416 10
116.06682 10
117.06679 10
127.055 10
128.05859 10
128.06308 20
129.06824 10
141.00064 20
141.07082 30
142.07729 10
143.08575 40
145.10094 50
145.10939 10
155.08537 20
156.09254 30
157.06566 30
157.09183 10
157.10205 50
159.11877 10
163.07806 10
171.08284 20
171.11801 30
171.13461 10
172.12433 20
175.08069 10
181.09845 10
184.09203 30
189.09052 20
199.09738 10
199.11208 80
199.12633 10
231.13824 10
END IONS

BEGIN IONS
SCANS=2754
TITLE=231.1386
MSLEVEL=2
CHARGE=1+
RTINMINUTES=6.686611
ION=[M+H]+
77.03774 40
79.05371 10
81.0703 10
91.05527 20
105.06985 40
115.05284 20
117.08346 20
119.08468 20
128.0612 30
129.05891 10
129.07019 40
130.07732 30
131.08514 30
140.99825 10
141.07062 50
141.09253 10
142.07854 30
143.08665 20
145.10164 50
153.86179 10
155.08459 20
156.09355 30
156.1031 20
157.06778 40
157.10117 40
158.02759 20
165.07344 10
169.06589 10
171.08165 10
171.10034 10
171.11633 30
171.13072 20
184.08722 40
187.15033 10
189.08908 10
199.11267 100
231.1282 10
231.13663 40
END IONS

BEGIN IONS
SCANS=2758
TITLE=231.146
MSLEVEL=2
CHARGE=1+
RTINMINUTES=7.967983
ION=[M+NH4]+
51.02312 20
56.0056 10
56.0133 20
56.05831 10
62.92859 10
71.05964 40
77.03895 30
81.06798 10
85.03881 30
141.00021 10
143.07407 10
153.04611 10
158.02657 10
161.09937 10
199.08801 10
214.09158 10
231.09082 20
END IONS

BEGIN IONS
SCANS=2786
TITLE=232.0737
MSLEVEL=2
CHARGE=1+
RTINMINUTES=1.582667
ION=[M+H]+
122.05893 20
137.08537 20
141.00186 10
200.04712 20
END IONS

BEGIN IONS
SCANS=2790
TITLE=232.0972
MSLEVEL=2
CHARGE=1+
RTINMINUTES=7.119639
ION=[M+NH4]+
97.06639 10
115.05511 10
116.06668 10
128.06209 20
129.07143 10
130.06728 10
140.05647 10
142.06483 40
143.07257 40
143.08014 10
144.08104 70
154.06651 20
155.07481 10
156.08104 70
157.09006 30
158.09654 20
171.10936 20
172.07538 50
173.0834 20
174.09264 30
184.07607 20
186.09137 20
188.07004 20
200.07091 10
202.08685 130
202.1017 10
214.08556 10
215.09546 100
230.08298 20
230.10463 10
231.09076 10
232.09795 569
END IONS

BEGIN IONS
SCANS=2805
TITLE=233.1026
MSLEVEL=2
CHARGE=1+
RTINMINUTES=10.33956
ION=[M+H-2H2O]+
57.06887 10
57.07389 10
71.05236 10
77.03897 30
79.05356 10
91.05434 60
93.06878 10
95.04696 10
95.08478 10
105.06973 30
107.08694 20
109.06468 10
116.06955 10
117.07285 20
119.08562 40
121.06466 10
121.10219 40
123.08084 10
129.06956 10
133.06517 10
137.09621 20
141.07062 10
142.07855 10
143.08667 20
145.06544 10
145.09999 30
149.08963 20
149.09764 30
151.86923 10
157.10123 20
159.07846 20
159.11397 10
171.11765 10
172.12376 10
173.09431 10
175.11351 10
175.12267 10
177.09264 10
182.10809 30
187.14821 10
197.13524 10
215.14246 30
233.15454 40
END IONS

BEGIN IONS
SCANS=2808
TITLE=233.1178
MSLEVEL=2
CHARGE=1+
RTINMINUTES=19.38721
ION=[M+Na]+
64.92643 40
105.06919 10
105.95194 20
105.96135 10
151.86249 30
179.00978 20
220.03439 50
END IONS

BEGIN IONS
SCANS=2816
TITLE=233.1542
MSLEVEL=2
CHARGE=1+
RTINMINUTES=10.50163
ION=[M+H]+
51.02227 30
53.03751 10
55.01728 504
55.02752 11
55.05432 30
57.06897 110
59.01197 171
59.04799 20
64.92534 10
65.0387 10
67.05402 20
69.03374 30
77.03824 30
79.05371 60
81.06946 20
83.0851 20
85.06496 30
87.04369 300
91.05389 80
93.06903 10
95.04914 30
95.08596 10
99.04345 321
99.05251 31
101.09298 10
103.05498 20
105.03554 10
105.06994 90
105.0818 10
107.08365 20
109.06474 20
115.03879 567
115.06308 10
116.06074 30
116.06918 10
117.07046 30
119.08551 10
121.06493 110
127.05403 10
129.0704 20
130.07143 10
130.08131 10
131.04984 30
131.08372 20
133.06519 20
133.10361 10
135.08034 20
135.09505 10
141.07118 30
142.07907 20
143.08534 10
144.05754 10
145.06351 40
145.10062 20
147.07744 10
149.09596 90
151.86185 10
153.07166 10
156.09528 20
157.06288 10
157.10089 20
158.07368 10
159.04326 20
159.06589 70
159.08092 220
159.09367 20
159.11333 10
159.49026 10
161.09778 10
163.07532 10
167.08626 10
171.07841 10
172.0891 10
173.05846 10
173.0974 10
173.12894 10
175.11131 10
177.09218 30
185.09547 30
187.11275 10
189.12746 50
189.14043 10
215.14317 60
215.16318 10
218.12927 10
233.12534 10
233.15326 378
233.17255 51
END IONS

BEGIN IONS
SCANS=2817
TITLE=233.1543
MSLEVEL=2
CHARGE=1+
RTINMINUTES=6.480583
ION=[M+H]+
59.04968 10
62.92962 10
79.05327 10
91.05615 10
105.0692 10
117.06746 10
128.06177 20
131.08403 10
142.07767 20
145.06248 10
145.10268 20
151.86153 20
157.10184 10
158.11211 10
160.09138 10
162.06674 10
173.13559 10
177.09079 30
191.14323 20
205.15755 10
END IONS

BEGIN IONS
SCANS=2847
TITLE=234.1857
MSLEVEL=2
CHARGE=1+
RTINMINUTES=5.183589
ION=[M+H]+
58.0652 10
62.92847 120
69.07007 10
72.08181 20
77.03761 20
79.05245 10
85.81643 10
86.09617 70
88.2045 10
89.06157 10
91.05334 10
93.05926 10
103.05472 20
105.07006 30
114.12726 243
114.13969 40
119.08655 10
133.06662 10
151.86174 477
155.07047 10
169.87427 30
179.86783 30
192.88765 10
220.90028 30
234.18416 20
END IONS

BEGIN IONS
SCANS=2849
TITLE=234.2066
MSLEVEL=2
CHARGE=1+
RTINMINUTES=6.748367
ION=[M+H]+
56.05008 10
62.92878 60
69.06934 20
83.04891 10
88.07534 30
97.06553 20
118.08607 10
141.07426 10
151.84155 10
151.86189 250
179.87128 20
186.18513 70
199.09816 10
210.90263 10
220.89165 10
220.89909 20
220.91017 10
234.18469 10
234.20631 30
END IONS

BEGIN IONS
SCANS=2868
TITLE=235.1696
MSLEVEL=2
CHARGE=1+
RTINMINUTES=15.39843
ION=[M+NH4]+
57.06936 481
62.92805 10
91.05622 20
93.07027 30
95.04724 20
107.04965 20
123.04246 30
123.04861 10
133.10071 10
152.86353 10
153.8613 20
163.0759 20
179.09256 10
179.10728 351
180.67943 10
191.08807 10
219.1385 20
235.11214 10
235.13091 10
235.1494 41
235.16992 370
235.19473 10
END IONS

BEGIN IONS
SCANS=2880
TITLE=236.1055
MSLEVEL=2
CHARGE=1+
RTINMINUTES=1.837517
ION=[M+H]+
58.06451 6
59.07292 5
62.92892 6
64.92721 12
138.03198 25
140.10776 11
153.86008 64
236.15253 10
END IONS

BEGIN IONS
SCANS=2895
TITLE=237.076
MSLEVEL=2
CHARGE=1+
RTINMINUTES=10.18721
ION=[M+NH4]+
55.01841 10
57.06864 20
59.04967 10
65.0381 394
80.02536 10
83.04988 10
89.05952 10
91.05251 10
93.03337 349
93.04331 21
111.04477 10
115.0527 11
121.02866 413
121.03849 95
121.0483 10
129.03198 20
148.52679 10
148.97542 13
148.99837 20
149.02347 4424
149.11113 10
149.27194 22
149.35219 12
149.52679 12
150.01167 10
192.41206 21
193.01791 11
193.03198 11
193.04999 1424
193.0977 11
193.22237 10
237.07724 140
END IONS

BEGIN IONS
SCANS=2896
TITLE=237.076
MSLEVEL=2
CHARGE=1+
RTINMINUTES=8.32415
ION=[M+2H+Na]+
55.05364 10
57.06985 20
59.04872 20
65.03843 432
77.03862 10
80.02487 30
93.02193 20
93.03313 396
93.04476 21
105.06975 10
111.04267 10
119.04747 10
120.6323 10
121.00531 11
121.01378 11
121.0286 655
121.10019 10
129.06766 10
148.52196 10
148.53162 10
148.54221 10
148.97227 10
148.98038 10
148.99667 29
149.02348 5597
149.15894 13
149.21791 15
149.31909 13
149.4875 13
149.56706 10
149.92799 10
150.69252 10
151.07614 10
159.11696 20
181.08525 10
192.40442 10
192.41399 11
193.02477 11
193.02898 22
193.04973 1980
219.13655 20
236.28011 10
237.07646 312
237.1479 40
237.22469 10
END IONS

BEGIN IONS
SCANS=2898
TITLE=237.0762
MSLEVEL=2
CHARGE=1+
RTINMINUTES=10.63976
ION=[M+2Na]+
55.05206 10
57.06996 10
65.03775 30
93.03359 20
96.01962 10
105.03404 10
121.02767 30
149.00883 10
149.02306 270
152.06355 10
154.86211 10
181.06355 10
193.04948 130
209.06276 10
219.08188 10
237.07755 20
END IONS

BEGIN IONS
SCANS=2899
TITLE=237.0763
MSLEVEL=2
CHARGE=1+
RTINMINUTES=11.48738
ION=[M+Na]+
65.03842 90
65.04393 30
65.04896 10
93.03351 90
121.01594 10
121.02811 130
121.03878 30
148.53241 11
149.02374 1205
163.03876 10
165.06953 10
178.07806 10
192.41515 11
193.0101 11
193.01653 11
193.05003 637
193.30794 10
193.60745 10
237.07677 120
237.08821 10
237.15468 10
END IONS

BEGIN IONS
SCANS=2901
TITLE=237.0764
MSLEVEL=2
CHARGE=1+
RTINMINUTES=5.399856
ION=[M+Na]+
57.07028 10
64.92728 10
91.05579 10
119.04824 20
153.86086 30
154.86566 10
181.86684 20
END IONS

BEGIN IONS
SCANS=2902
TITLE=237.0765
MSLEVEL=2
CHARGE=1+
RTINMINUTES=6.578534
ION=[M+H]+
57.06968 10
57.07515 20
59.04859 10
95.08625 10
149.02299 30
153.85988 40
END IONS

BEGIN IONS
SCANS=2903
TITLE=237.0765
MSLEVEL=2
CHARGE=1+
RTINMINUTES=4.531694
ION=[M+H-H2O]+
57.07172 20
62.92928 10
67.05253 10
119.04868 10
121.02618 10
149.02303 100
153.84804 10
153.86029 30
153.87526 10
154.86395 20
181.86742 10
193.05156 50
193.06131 10
237.1683 10
END IONS

BEGIN IONS
SCANS=2904
TITLE=237.0767
MSLEVEL=2
CHARGE=1+
RTINMINUTES=5.007289
ION=[M+H]+
57.07031 10
59.04845 10
62.92772 10
115.0526 10
153.86034 50
163.04034 10
237.11453 10
237.18414 10
END IONS

BEGIN IONS
SCANS=2934
TITLE=238.1081
MSLEVEL=2
CHARGE=1+
RTINMINUTES=5.053139
ION=[M+H]+
59.04672 20
60.03737 10
60.0446 50
64.92521 20
70.02826 20
80.05019 30
91.05327 140
102.05464 40
120.06483 30
121.08859 10
151.86197 40
151.87651 10
155.85825 120
160.07423 10
183.86491 20
183.86955 10
196.92 10
220.09653 10
224.89725 10
238.17542 10
238.18802 10
END IONS

BEGIN IONS
SCANS=2940
TITLE=238.1444
MSLEVEL=2
CHARGE=1+
RTINMINUTES=7.728833
ION=[M+H]+
57.06843 30
70.02758 40
83.03697 20
85.10201 20
108.0502 10
111.03118 180
126.05469 247
126.07409 10
139.02724 10
154.04997 445
154.06985 40
155.85854 60
183.86301 10
210.15434 10
238.1443 80
END IONS

BEGIN IONS
SCANS=2967
TITLE=239.1274
MSLEVEL=2
CHARGE=1+
RTINMINUTES=7.479283
ION=[M+H]+
55.05329 20
59.04888 10
65.03783 10
67.05344 20
83.05685 10
85.02797 70
89.05855 10
93.07108 20
95.08362 20
97.06131 10
105.03465 10
105.07022 10
107.08527 10
107.09261 20
119.08471 10
121.06419 10
123.079 10
125.09722 10
131.08537 10
133.10175 10
135.07953 10
137.0976 10
139.07344 10
145.09932 10
153.09364 10
161.09334 10
163.0739 10
163.07941 10
175.11458 10
179.10435 10
203.10902 20
END IONS

BEGIN IONS
SCANS=2974
TITLE=239.1796
MSLEVEL=2
CHARGE=1+
RTINMINUTES=12.63901
ION=[M+H]+
55.05413 10
67.05425 30
67.06096 10
69.06911 20
77.03886 30
79.0535 30
81.07122 10
83.04914 10
91.05463 10
93.06949 20
105.07045 10
119.08553 10
128.06433 20
129.0686 50
131.08582 10
141.06021 10
141.07005 60
142.07603 30
142.08562 10
145.10204 20
152.06306 40
152.07344 10
153.06918 90
153.08008 10
154.07738 30
155.07219 10
155.08635 100
157.1013 10
159.12595 10
165.07178 30
166.0771 10
167.08699 40
168.0929 10
169.09409 10
169.10239 60
171.11549 30
171.12338 30
173.13457 10
180.09636 10
181.1022 20
181.11642 10
182.10909 20
183.11562 70
183.13071 20
185.13223 10
195.11978 30
196.12167 10
197.12344 10
197.1342 70
198.14287 10
208.12662 10
209.13274 20
210.14217 20
211.15211 30
239.18002 160
239.19958 10
END IONS

BEGIN IONS
SCANS=2975
TITLE=239.1797
MSLEVEL=2
CHARGE=1+
RTINMINUTES=15.65091
ION=[2M+Na]+
55.05412 10
57.06946 10
77.04044 10
79.0531 20
81.07147 10
89.05911 10
91.05196 20
105.03369 10
105.06786 20
117.07084 10
128.06033 10
129.06537 10
131.08595 10
133.08714 10
133.10008 10
141.0697 50
143.08746 10
145.10033 10
152.06223 20
153.06789 10
154.0769 20
155.08545 40
157.10092 20
159.11681 20
165.07224 30
167.08369 20
168.09373 20
169.10205 50
171.1167 30
173.13367 10
182.10471 30
183.11768 40
185.13242 10
195.11597 30
196.12738 20
197.13255 50
210.1414 10
211.14554 20
221.13545 10
239.18114 70
239.19502 10
END IONS

BEGIN IONS
SCANS=2977
TITLE=239.2128
MSLEVEL=2
CHARGE=1+
RTINMINUTES=6.7548
ION=[M+H-H2O]+
77.03881 10
91.05445 10
95.08468 10
96.08199 10
123.08581 10
208.17184 20
239.21252 40
END IONS

BEGIN IONS
SCANS=2981
TITLE=239.2373
MSLEVEL=2
CHARGE=1+
RTINMINUTES=15.96895
ION=[M+H-H2O]+
57.06877 30
57.08136 10
67.05394 30
69.07615 10
71.08562 10
81.07001 10
91.0534 10
95.08551 20
97.0666 10
105.03462 10
109.10237 10
141.07004 10
157.16824 10
END IONS

BEGIN IONS
SCANS=2984
TITLE=239.2484
MSLEVEL=2
CHARGE=1+
RTINMINUTES=10.07942
ION=[M+H]+
53.03697 10
55.05396 194
57.06243 10
57.06944 130
58.06597 10
74.09546 40
83.08515 80
84.08402 10
86.09522 20
89.05994 10
91.05393 20
92.05743 10
95.08633 10
101.10693 439
104.05022 20
105.03275 20
105.05222 50
105.05647 10
115.05636 10
130.15823 80
147.06795 10
156.64842 12
157.1702 2118
157.20851 10
157.37939 10
158.17615 10
165.07436 20
179.0892 20
221.1002 10
238.45683 10
238.46609 10
239.10974 10
239.13026 10
239.18945 10
239.24879 1835
END IONS

BEGIN IONS
SCANS=2988
TITLE=240.0692
MSLEVEL=2
CHARGE=1+
RTINMINUTES=7.798645
ION=[M+H]+
65.03794 40
80.04969 20
89.05915 50
91.04119 10
91.05141 20
92.04982 70
92.05481 10
92.06243 10
97.01058 10
106.02718 10
108.99707 10
109.0114 20
119.03669 30
124.02109 70
134.00603 10
149.99879 10
150.03629 10
151.99895 22
152.01659 1044
153.86075 20
184.09294 10
END IONS

BEGIN IONS
SCANS=3000
TITLE=240.2073
MSLEVEL=2
CHARGE=1+
RTINMINUTES=4.809884
ION=[M+H]+
55.05482 10
69.0438 20
71.05924 40
71.06354 20
77.03823 10
88.07369 10
113.06975 50
113.07603 10
153.85933 20
158.13281 10
240.20824 100
240.22185 10
END IONS

BEGIN IONS
SCANS=3021
TITLE=241.1231
MSLEVEL=2
CHARGE=1+
RTINMINUTES=6.687266
ION=[M+NH4]+
79.05237 10
119.08576 20
128.05969 10
129.07014 20
134.94261 10
141.06918 20
142.0811 10
143.08286 10
143.09166 10
145.09875 10
152.06165 20
153.06979 40
155.08328 20
155.09288 10
156.09543 10
157.06474 10
157.09927 10
165.0705 40
165.08888 10
167.08502 20
170.10791 10
171.11572 10
179.08803 10
179.49869 10
180.08563 10
180.09348 20
183.08044 10
185.05775 10
195.11713 10
198.06422 10
198.10236 20
199.0731 10
199.11674 20
208.09901 10
211.07603 30
223.11449 20
226.1207 10
241.10738 10
241.12267 50
241.13631 10
END IONS

BEGIN IONS
SCANS=3022
TITLE=241.1231
MSLEVEL=2
CHARGE=1+
RTINMINUTES=6.421884
ION=[M+NH4]+
67.05323 10
115.05307 10
129.06638 20
143.08676 20
145.10291 10
152.0623 10
153.07207 10
154.07855 10
155.08699 10
156.0927 10
157.09846 10
165.07076 70
167.08488 20
179.08237 10
180.0928 10
182.10718 20
193.06303 10
195.1162 10
198.06403 10
198.10638 10
199.08304 20
208.08849 10
211.07503 20
223.11189 20
241.12077 40
END IONS

BEGIN IONS
SCANS=3026
TITLE=241.1591
MSLEVEL=2
CHARGE=1+
RTINMINUTES=11.9471
ION=[M+H-H2O]+
53.03758 10
55.01835 10
55.05314 20
57.03774 10
65.03697 20
67.05412 20
69.03155 10
77.03879 30
77.0453 10
79.0538 40
81.07085 10
91.05416 70
93.06909 30
95.04916 20
103.05571 20
105.07 40
107.0825 10
115.05379 30
117.06889 40
119.08423 40
119.0914 20
119.09738 10
121.10336 10
127.0538 10
128.05392 10
128.06076 30
129.06984 30
131.08524 20
133.10226 20
135.08192 20
139.07088 10
141.07022 50
142.07738 40
143.08603 40
143.11926 10
144.0928 10
145.101 20
146.07507 10
147.0824 20
151.05504 30
152.06281 30
153.06966 40
154.07787 20
155.08531 40
156.05759 10
156.09309 40
157.10075 60
159.07913 20
159.11526 30
159.12634 10
165.06934 70
166.07762 40
166.09235 10
167.08525 30
168.095 30
169.06544 20
169.09956 50
170.11023 30
171.08009 10
171.11676 50
171.1315 10
173.09641 10
178.07877 40
178.08871 10
179.08412 40
180.0965 10
181.06589 20
181.1013 30
181.11333 10
182.10846 50
183.08362 10
183.11818 30
184.12227 30
185.09496 20
193.1011 70
194.10951 10
195.11327 10
195.11754 10
196.12312 20
197.09773 10
197.13416 30
198.14151 10
199.11037 10
199.1171 20
199.1474 20
207.11491 10
208.12521 30
211.11209 30
212.12109 10
212.15379 10
213.16457 20
223.14531 30
223.15546 10
226.13428 20
241.15945 50
END IONS

BEGIN IONS
SCANS=3029
TITLE=241.1802
MSLEVEL=2
CHARGE=1+
RTINMINUTES=23.89691
ION=[M+H-H2O]+
85.06535 10
96.07968 10
133.08759 10
171.11563 10
241.10371 10
END IONS

BEGIN IONS
SCANS=3034
TITLE=241.1951
MSLEVEL=2
CHARGE=1+
RTINMINUTES=16.22248
ION=[M+H]+
55.05385 20
67.05313 10
69.0699 10
77.03861 30
77.04309 20
79.05419 40
81.07071 20
83.08618 10
91.05387 30
93.0689 20
105.07072 20
107.08584 10
109.10061 10
117.06882 40
118.07785 10
119.04796 20
119.08516 30
121.09978 20
128.06046 30
129.06883 50
131.08659 40
133.09991 10
141.07176 20
142.06651 10
142.0778 30
143.08537 30
143.10667 10
144.09364 10
145.10059 30
147.11826 10
153.07034 10
155.08679 30
156.09543 10
157.0995 50
157.11528 10
159.11746 10
161.1331 20
169.10213 20
170.10992 10
171.11731 50
173.13684 20
175.14842 10
183.11755 20
185.13278 40
185.14314 10
199.14763 60
213.16263 20
241.17397 10
241.1965 150
END IONS

BEGIN IONS
SCANS=3036
TITLE=241.1956
MSLEVEL=2
CHARGE=1+
RTINMINUTES=15.98457
ION=[M+H-H2O]+
55.054 10
67.05227 10
77.04083 10
79.05235 10
91.05397 40
107.08475 10
109.10614 10
115.05777 10
117.07186 10
119.08528 10
121.10126 10
128.05389 10
128.05875 10
129.0686 10
129.08035 10
133.10156 20
142.08141 20
143.08464 30
145.10172 30
147.11867 20
157.10092 10
159.11659 20
159.12367 10
165.06754 10
171.116 50
171.12764 10
173.13167 30
185.13176 40
194.07349 10
199.14835 30
213.16315 10
241.1517 10
241.1956 130
END IONS

BEGIN IONS
SCANS=3037
TITLE=241.1957
MSLEVEL=2
CHARGE=1+
RTINMINUTES=13.01388
ION=[M+H-H2O]+
55.05355 30
55.05967 10
67.0534 20
77.03902 30
79.05387 30
81.07066 20
91.05247 20
93.07109 20
95.08489 10
105.03273 40
105.06798 30
117.07006 30
117.0757 10
121.10349 10
128.06268 30
129.07065 40
130.09052 10
131.08566 20
141.06219 10
141.07079 20
142.07954 30
143.08479 40
144.09174 10
145.10162 20
145.11406 10
147.11638 20
155.08496 20
157.10188 40
158.90036 10
159.11559 50
161.13126 10
169.10071 20
169.12093 10
170.11057 20
171.1165 110
171.13503 10
173.13057 20
180.09528 10
183.11609 20
185.13284 60
197.13449 10
199.1472 40
213.16145 10
213.17204 10
239.1825 10
241.19643 120
241.21452 10
END IONS

BEGIN IONS
SCANS=3075
TITLE=243.0206
MSLEVEL=2
CHARGE=1+
RTINMINUTES=1.18375
ION=[M+Na]+
62.98307 10
82.9862 10
108.96157 40
109.96098 20
139.97365 20
182.961 10
183.96638 20
200.97443 20
END IONS

BEGIN IONS
SCANS=3097
TITLE=244.0972
MSLEVEL=2
CHARGE=1+
RTINMINUTES=7.767633
ION=[M+H]+
51.02054 10
53.03773 20
65.0389 20
66.04514 10
67.05255 10
77.0386 20
81.03301 60
91.05287 30
92.04878 40
92.05453 10
92.06313 10
93.03417 10
93.05583 40
97.06427 10
104.04854 30
108.02164 10
109.02839 60
110.06194 20
115.05345 10
117.05714 20
118.06453 20
123.04303 20
124.03989 10
124.05158 30
128.04933 30
128.05525 10
128.06303 10
129.05659 20
129.06859 30
130.06436 40
139.05441 10
139.06586 10
140.05089 10
142.06548 10
143.07292 30
144.04727 10
144.08066 50
144.0872 20
144.09444 10
151.03995 10
154.06503 40
154.07477 10
155.07402 10
156.08047 80
157.04961 10
158.05992 110
166.06561 30
167.06435 10
167.07489 30
167.08408 10
170.05835 50
171.06027 10
171.06796 30
172.06383 10
172.07529 80
173.0818 50
182.05869 50
183.06764 40
184.05139 10
184.07507 90
185.0448 10
185.08337 50
185.09756 10
186.05417 20
188.11314 10
194.06384 10
198.09003 10
199.06136 20
200.07095 80
200.08627 10
201.04858 10
201.07901 290
209.15878 10
211.06169 10
212.05141 10
212.07076 50
214.0873 20
214.10103 10
215.09587 30
216.10165 230
226.08569 10
229.07492 10
229.1012 10
244.09723 130
244.13213 10
END IONS

BEGIN IONS
SCANS=3101
TITLE=244.1092
MSLEVEL=2
CHARGE=1+
RTINMINUTES=17.75821
ION=[M+H]+
83.08492 10
100.11397 10
156.08282 20
172.07457 10
184.1712 20
199.09132 20
199.15477 10
212.16483 10
214.11301 10
244.16724 10
END IONS

BEGIN IONS
SCANS=3102
TITLE=244.1193
MSLEVEL=2
CHARGE=1+
RTINMINUTES=1.90855
ION=[M+H]+
67.0547 20
73.06563 10
95.0498 20
98.05931 10
138.09515 10
162.82933 10
176.07315 10
244.12346 10
244.17178 20
END IONS

BEGIN IONS
SCANS=3111
TITLE=244.191
MSLEVEL=2
CHARGE=1+
RTINMINUTES=7.194742
ION=[M+H]+
55.05405 20
67.05388 40
71.0484 10
77.037 10
79.05346 20
79.06526 10
81.06915 50
81.07606 10
83.04824 10
83.08544 10
85.06466 10
91.05485 40
93.06872 10
95.08636 10
107.08449 10
111.08109 10
121.10138 20
125.09754 10
131.08371 10
133.1021 40
147.1167 10
149.13219 30
163.15253 10
173.13248 10
191.13562 10
209.15678 20
END IONS

BEGIN IONS
SCANS=3115
TITLE=244.2028
MSLEVEL=2
CHARGE=1+
RTINMINUTES=25.86381
ION=[M+2Na-H]+
55.05349 150
55.05961 10
55.06252 10
57.06877 10
81.0702 10
82.06477 10
83.05052 10
83.08528 50
90.97607 30
100.07619 30
100.10048 21
100.11196 206
107.96622 30
111.04391 30
128.07323 10
139.09061 10
174.13045 10
184.17267 10
209.1667 40
209.17612 10
210.14499 10
227.15781 10
227.17509 40
244.1825 10
244.20384 70
244.21867 20
244.22874 10
END IONS

BEGIN IONS
SCANS=3146
TITLE=245.1139
MSLEVEL=2
CHARGE=1+
RTINMINUTES=1.215122
ION=[M+Na]+
56.0491 50
56.05787 10
70.02794 40
70.06462 10
74.05982 20
82.06291 10
84.045 30
84.9783 20
84.98461 10
86.05885 20
98.02375 20
98.06189 10
100.07415 10
102.05375 70
109.96354 10
110.0622 20
110.95954 40
110.96644 20
112.03981 20
116.07066 10
124.04069 20
128.03622 20
130.052 40
136.04053 10
136.06612 10
137.07097 20
137.07933 10
138.05373 10
140.03523 30
140.96855 20
142.04422 10
144.06561 40
149.07214 10
150.07886 30
152.03444 40
152.04906 20
153.08067 10
154.96986 10
156.06699 10
165.06645 20
170.04095 10
172.05956 10
177.06921 20
183.07704 70
183.09146 10
184.08466 10
184.9624 30
185.96204 20
186.0799 10
186.10147 40
195.07678 10
198.07825 20
199.10803 20
202.97173 20
226.93591 10
245.11424 50
245.14069 10
245.18816 10
END IONS

BEGIN IONS
SCANS=3147
TITLE=245.1141
MSLEVEL=2
CHARGE=1+
RTINMINUTES=1.583167
ION=[M+H]+
56.04911 30
70.02876 30
84.04506 10
93.07052 10
98.02352 20
98.06219 10
102.05482 30
128.03261 10
130.04932 10
144.06638 20
152.03558 20
172.06136 10
183.07735 60
185.08904 10
202.07745 10
215.11224 10
227.10249 10
245.11197 10
END IONS

BEGIN IONS
SCANS=3148
TITLE=245.1325
MSLEVEL=2
CHARGE=1+
RTINMINUTES=5.516139
ION=[M+H]+
54.87736 10
55.05414 110
56.04953 30
57.03207 10
58.99483 10
59.99143 10
61.01086 20
69.04437 50
70.06416 60
70.0718 10
75.98489 60
81.07101 10
83.08534 100
86.0461 20
86.0638 10
88.02242 10
88.07517 222
88.08611 20
90.03668 20
113.0713 60
118.03193 70
118.04009 20
146.02756 20
158.06474 20
163.05388 704
245.13271 317
245.16025 10
END IONS

BEGIN IONS
SCANS=3150
TITLE=245.1389
MSLEVEL=2
CHARGE=1+
RTINMINUTES=7.810767
ION=[M+H-H2O]+
55.01689 40
57.06868 20
87.04367 10
99.04391 70
101.02219 10
123.05554 10
141.04897 10
155.0675 10
157.08717 10
159.06133 10
167.06146 10
174.0891 10
183.06392 10
184.07198 10
185.0807 10
201.07513 20
202.082 20
212.07019 10
212.08208 10
217.10751 20
245.10078 10
245.13596 10
END IONS

BEGIN IONS
SCANS=3158
TITLE=245.1865
MSLEVEL=2
CHARGE=1+
RTINMINUTES=15.66844
ION=[M+H]+
56.01289 80
56.02 10
57.06956 80
79.05464 10
87.04228 30
99.05494 70
100.07347 10
100.11381 10
129.07053 10
143.08711 10
157.0999 10
245.13422 10
245.18855 10
END IONS

BEGIN IONS
SCANS=3171
TITLE=246.077
MSLEVEL=2
CHARGE=1+
RTINMINUTES=2.5086
ION=[M+H]+
69.06861 5
93.05727 5
93.0681 5
102.04551 5
146.06186 5
153.09258 5
158.06287 5
186.05891 5
203.05954 10
230.04285 5
230.05988 5
231.05132 5
246.07947 35
END IONS

BEGIN IONS
SCANS=3202
TITLE=247.1452
MSLEVEL=2
CHARGE=1+
RTINMINUTES=11.91678
ION=[M+H]+
55.05354 30
79.05279 10
92.04834 20
105.03256 20
122.04765 10
122.06006 10
141.06706 10
143.08525 10
147.05321 10
148.03918 50
165.06558 100
165.08325 10
247.15173 10
END IONS

BEGIN IONS
SCANS=3226
TITLE=248.0923
MSLEVEL=2
CHARGE=1+
RTINMINUTES=3.774778
ION=[M+2H+Na]+
51.0232 30
51.02823 10
75.04492 20
77.03867 140
77.05222 20
85.06247 10
101.05982 20
101.07128 10
103.05712 10
107.07302 10
117.05794 10
118.06642 20
128.04976 110
130.06554 10
131.04962 10
132.08176 20
142.06625 20
143.07433 30
146.06046 20
158.05748 20
160.07471 20
174.05528 252
174.06853 30
174.07562 30
174.3259 10
188.07086 60
188.08176 20
202.08667 60
202.10617 10
248.23734 10
END IONS

BEGIN IONS
SCANS=3233
TITLE=248.1763
MSLEVEL=2
CHARGE=1+
RTINMINUTES=4.072283
ION=[M+H]+
167.10548 10
175.12294 20
248.17181 20
248.18277 10
END IONS

BEGIN IONS
SCANS=3252
TITLE=249.1125
MSLEVEL=2
CHARGE=1+
RTINMINUTES=10.63976
ION=[M+H+2Na]+
55.05448 40
57.0689 70
57.07936 20
59.04709 20
83.08449 20
114.02811 10
117.07081 10
123.04365 10
149.02336 10
174.05408 10
205.1218 10
END IONS

BEGIN IONS
SCANS=3253
TITLE=249.1126
MSLEVEL=2
CHARGE=1+
RTINMINUTES=16.93377
ION=[M+H]+
55.05515 10
57.06982 20
59.04969 10
161.10205 10
249.14217 10
249.15919 80
249.18808 10
END IONS

BEGIN IONS
SCANS=3260
TITLE=249.1578
MSLEVEL=2
CHARGE=1+
RTINMINUTES=18.66198
ION=[M+H+Na]+
147.08093 10
249.1373 10
249.1581 429
249.18152 20
END IONS

BEGIN IONS
SCANS=3262
TITLE=249.1579
MSLEVEL=2
CHARGE=1+
RTINMINUTES=17.71152
ION=[M+Na]+
93.06844 10
117.07234 20
249.15767 190
END IONS

BEGIN IONS
SCANS=3263
TITLE=249.1586
MSLEVEL=2
CHARGE=1+
RTINMINUTES=21.35511
ION=[M+H+Na]+
57.06993 20
71.05176 10
137.06078 20
161.09981 10
193.12164 10
231.15417 10
248.32562 10
248.33688 10
249.0966 10
249.1264 10
249.15871 488
249.1852 10
249.21259 10
249.244 10
END IONS

BEGIN IONS
SCANS=3265
TITLE=249.1855
MSLEVEL=2
CHARGE=1+
RTINMINUTES=13.35237
ION=[M+H]+
55.01771 40
55.05398 30
57.07015 40
59.04872 20
65.03866 10
67.054 20
69.07009 20
77.03769 10
79.05405 40
81.06953 70
91.05516 10
93.07055 10
95.0866 20
105.06999 40
107.09056 10
109.06426 30
109.09921 20
111.04531 10
111.05714 10
117.07103 20
119.08634 10
121.0642 10
121.10127 10
123.11549 10
128.06313 10
131.0889 10
133.10059 10
135.08157 30
137.06064 80
143.08624 20
144.09482 10
146.07156 10
147.07803 20
147.11761 20
149.09785 20
151.11058 10
157.10307 10
161.09656 20
161.10538 10
163.11629 10
170.10654 10
171.11458 20
175.11235 40
175.14664 10
177.1273 10
193.11992 10
203.18221 20
213.15198 10
213.16364 20
231.17812 20
249.10909 10
249.15852 20
249.1869 20
END IONS

BEGIN IONS
SCANS=3266
TITLE=249.1855
MSLEVEL=2
CHARGE=1+
RTINMINUTES=15.40523
ION=[M+2Na-H]+
57.06976 100
109.10145 10
131.08961 10
137.05986 30
161.09674 10
192.48807 10
193.12268 190
215.06969 10
217.08827 10
219.10419 10
249.1571 40
249.18565 130
249.2084 10
END IONS

BEGIN IONS
SCANS=3275
TITLE=250.0867
MSLEVEL=2
CHARGE=1+
RTINMINUTES=19.94452
ION=[M+H-2H2O]+
59.04856 10
77.03851 20
157.03091 10
176.06223 20
177.08191 10
178.07474 10
203.0733 40
204.08151 30
232.0768 20
232.08588 10
250.15131 20
250.16171 20
END IONS

BEGIN IONS
SCANS=3278
TITLE=250.1206
MSLEVEL=2
CHARGE=1+
RTINMINUTES=2.711192
ION=[2M+Na]+
138.03119 14
154.12376 18
END IONS

BEGIN IONS
SCANS=3287
TITLE=250.9505
MSLEVEL=2
CHARGE=1+
RTINMINUTES=1.150133
ION=[M+H]+
98.98432 50
105.06886 10
172.93547 30
END IONS

BEGIN IONS
SCANS=3290
TITLE=251.001
MSLEVEL=2
CHARGE=1+
RTINMINUTES=12.0701
ION=[M+H]+
59.04966 20
69.03384 10
79.05744 10
80.97459 50
81.07105 10
91.05329 20
98.98383 216
99.00341 10
145.10075 10
149.02597 10
174.99261 10
187.15057 10
END IONS

BEGIN IONS
SCANS=3292
TITLE=251.0918
MSLEVEL=2
CHARGE=1+
RTINMINUTES=5.326583
ION=[M+H-H2O]+
57.03261 10
59.04841 60
80.97154 10
81.07076 10
93.03313 10
98.98295 60
98.99192 10
119.08566 10
121.0282 30
133.09982 10
149.01315 10
149.02347 120
193.05157 30
251.09592 10
251.16719 20
END IONS

BEGIN IONS
SCANS=3293
TITLE=251.0919
MSLEVEL=2
CHARGE=1+
RTINMINUTES=10.88353
ION=[M+H]+
55.0544 10
56.01461 10
59.04874 70
65.03799 140
80.03864 10
80.97407 10
84.9605 10
93.03303 230
93.04102 20
93.05699 80
93.06354 10
98.98403 50
103.05496 10
115.0556 30
117.07038 20
121.02755 267
143.04199 10
143.04921 70
143.06195 20
145.09879 10
148.52928 21
148.55235 12
148.99803 11
149.00319 24
149.02348 2787
149.05388 10
149.30569 10
149.50813 10
150.71194 10
151.0592 10
151.33594 10
161.0593 60
161.07501 10
177.06966 10
189.05382 40
193.0016 10
193.05046 250
196.96771 10
207.06602 20
207.0881 10
251.09169 100
251.10741 10
END IONS

BEGIN IONS
SCANS=3295
TITLE=251.092
MSLEVEL=2
CHARGE=1+
RTINMINUTES=8.928461
ION=[M+H-H2O]+
53.00095 20
59.04887 50
59.05719 10
64.8226 20
65.03807 266
80.02554 20
93.0335 200
98.98384 10
115.05384 40
117.06894 30
121.0282 333
133.06424 10
137.05833 10
143.04985 90
149.02332 3267
149.23558 13
161.06126 50
189.05505 40
191.06908 10
193.03741 10
193.05005 284
207.06613 40
233.07967 10
251.0728 10
251.09261 130
END IONS

BEGIN IONS
SCANS=3301
TITLE=251.1962
MSLEVEL=2
CHARGE=1+
RTINMINUTES=19.16932
ION=[M+H]+
59.04863 30
77.03818 20
80.96587 10
83.04906 10
98.98336 60
149.02344 10
167.08859 10
168.05634 10
223.97964 20
233.19666 10
251.16331 10
END IONS

BEGIN IONS
SCANS=3302
TITLE=251.2365
MSLEVEL=2
CHARGE=1+
RTINMINUTES=16.87258
ION=[2M+NH4]+
55.05396 20
57.03309 20
57.06901 20
59.04947 30
67.05366 20
69.06832 10
71.08735 20
79.05428 20
81.06882 10
81.07479 10
93.06867 10
95.08461 30
98.98368 60
151.1115 10
169.15752 20
223.97525 10
251.16595 10
251.23625 20
END IONS

BEGIN IONS
SCANS=3309
TITLE=252.1443
MSLEVEL=2
CHARGE=1+
RTINMINUTES=1.16785
ION=[M+H]+
57.03503 20
58.06469 40
59.07205 10
60.08033 213
71.07276 20
73.02812 130
80.94744 10
86.09616 40
98.98505 10
103.03862 10
103.76279 32
104.0945 22
104.10648 881
132.10188 140
132.11264 10
175.11192 20
252.14566 282
252.16389 10
252.1684 10
END IONS

BEGIN IONS
SCANS=3312
TITLE=252.1599
MSLEVEL=2
CHARGE=1+
RTINMINUTES=8.773444
ION=[M+H]+
53.04064 10
55.05403 10
57.06993 20
68.99648 10
69.05527 20
80.04856 20
80.05508 10
81.03444 20
85.10167 10
96.04576 10
97.0519 20
108.04388 70
109.02868 50
109.05048 20
109.05716 10
124.03965 10
125.04717 161
136.0407 10
136.0713 10
138.05714 10
140.07094 254
149.08255 10
153.07669 10
153.08299 10
166.08751 20
168.06509 40
168.07336 10
224.15218 10
224.16513 311
252.16017 30
252.17017 10
END IONS

BEGIN IONS
SCANS=3313
TITLE=252.16
MSLEVEL=2
CHARGE=1+
RTINMINUTES=7.381967
ION=[M+NH4]+
51.0224 10
70.05843 10
70.06612 20
79.05441 40
88.0752 70
91.05271 50
105.0697 30
107.05296 20
107.08419 30
115.05524 10
117.07064 10
122.07103 30
135.08005 120
135.09492 20
137.09589 30
144.06345 10
165.091 220
234.1924 10
252.12695 10
252.15775 10
END IONS

BEGIN IONS
SCANS=3314
TITLE=252.1603
MSLEVEL=2
CHARGE=1+
RTINMINUTES=9.214567
ION=[M+H]+
55.05431 20
57.06985 10
80.04859 20
81.03334 10
85.10008 20
96.04397 20
97.05167 20
98.98609 10
108.04343 90
109.02934 20
109.05192 30
124.03901 20
124.044 10
125.0476 80
136.03026 10
136.03918 10
139.06876 10
140.07037 60
140.08591 10
164.07065 10
166.05017 20
168.05234 10
168.06583 160
181.07127 10
196.09976 20
224.15919 10
224.16888 20
252.12901 10
252.15958 130
252.18089 10
END IONS

BEGIN IONS
SCANS=3320
TITLE=252.2439
MSLEVEL=2
CHARGE=1+
RTINMINUTES=9.358655
ION=[2M+NH4]+
55.05345 100
69.04346 10
71.05984 200
81.06906 10
83.08513 110
83.09727 10
88.08712 50
88.0947 10
89.0585 10
100.11269 10
125.10694 241
125.11941 10
140.07413 10
146.02274 10
153.13823 20
167.05797 10
168.06268 10
170.16481 110
207.16866 10
207.18642 80
252.20743 10
252.24367 607
252.27513 21
END IONS

BEGIN IONS
SCANS=3371
TITLE=255.0868
MSLEVEL=2
CHARGE=1+
RTINMINUTES=8.32415
ION=[2M+H]+
57.07291 10
65.0428 10
81.0696 10
93.03505 10
121.02776 10
130.16336 10
149.02386 80
149.04028 10
255.17911 10
END IONS

BEGIN IONS
SCANS=3390
TITLE=255.2436
MSLEVEL=2
CHARGE=1+
RTINMINUTES=14.97469
ION=[M+H-H2O]+
55.05377 210
56.88412 20
57.06954 649
57.07951 33
74.09633 266
83.08517 90
83.10049 10
98.98463 10
100.07543 80
109.10256 10
117.10129 10
129.72746 10
130.14377 22
130.15903 1472
131.50307 10
156.13835 90
156.14735 20
165.07048 20
173.16487 30
211.14989 10
238.14619 10
255.17366 10
255.19078 10
255.24413 212
255.26212 20
END IONS

BEGIN IONS
SCANS=3402
TITLE=256.1336
MSLEVEL=2
CHARGE=1+
RTINMINUTES=8.216811
ION=[M+NH4]+
51.02157 20
55.05331 10
65.03997 10
77.03833 100
77.04712 20
89.05855 30
91.05435 90
91.07327 10
105.03367 215
105.04619 21
105.07189 10
115.05491 40
117.06971 70
119.08427 10
134.09651 20
192.02809 20
238.11806 20
256.22772 10
END IONS

BEGIN IONS
SCANS=3409
TITLE=256.2274
MSLEVEL=2
CHARGE=1+
RTINMINUTES=18.19145
ION=[2M+Na]+
57.0691 10
88.03979 50
89.05919 30
256.22931 180
256.24176 20
256.25647 10
END IONS

BEGIN IONS
SCANS=3411
TITLE=256.264
MSLEVEL=2
CHARGE=1+
RTINMINUTES=19.43257
ION=[M+H-H2O]+
55.01739 20
55.02826 10
55.05394 30
55.05905 20
57.03242 20
57.06926 190
67.05301 10
69.07063 60
71.0475 10
71.08489 30
72.04313 10
72.07908 10
74.05915 50
74.06601 10
77.03949 10
79.05281 10
81.07004 20
83.08353 20
85.10069 20
86.05995 10
88.07472 220
89.06001 20
91.04933 10
93.07095 10
95.08442 10
100.07703 10
102.0913 60
102.10417 10
116.10667 50
130.1179 10
130.12448 10
133.08377 10
149.1367 10
158.1543 30
181.16043 10
186.18541 10
200.20148 10
214.21646 10
238.25298 10
255.41107 21
256.22211 11
256.23849 11
256.242 11
256.26392 895
256.28751 31
END IONS

BEGIN IONS
SCANS=3428
TITLE=257.1181
MSLEVEL=2
CHARGE=1+
RTINMINUTES=6.687266
ION=[M+Na]+
91.05279 10
111.07819 10
139.07747 20
141.07625 10
143.08569 10
153.07011 10
154.07399 10
155.08469 10
169.09715 20
170.10893 10
183.08395 10
195.1393 20
195.14394 20
199.07503 10
214.09961 30
225.09114 20
227.07077 30
229.12305 10
257.10086 10
257.11792 30
257.13113 20
END IONS

BEGIN IONS
SCANS=3429
TITLE=257.1183
MSLEVEL=2
CHARGE=1+
RTINMINUTES=6.421884
ION=[M+Na]+
141.06091 10
141.06911 30
143.04854 10
143.0851 20
144.05614 10
151.05411 20
153.07173 10
154.07797 20
155.08617 20
171.07953 10
175.08882 10
183.08122 20
197.09386 20
199.03954 20
199.07797 10
215.07158 20
225.09799 10
227.07059 60
229.1223 10
229.1338 20
241.08418 10
242.09468 10
257.11783 110
END IONS

BEGIN IONS
SCANS=3430
TITLE=257.129
MSLEVEL=2
CHARGE=1+
RTINMINUTES=7.374211
ION=[M+Na]+
65.03742 20
65.04442 10
77.03919 20
91.05565 10
142.06889 10
156.08264 10
158.06396 10
170.08284 20
170.09523 10
184.07524 20
185.07574 10
185.10909 10
186.08723 10
186.11368 10
186.12939 10
194.10123 10
198.0764 10
198.09651 10
199.08531 10
200.09445 30
201.13976 40
212.11032 20
213.06647 20
213.10503 20
213.12068 10
214.11165 20
227.08716 10
228.08749 70
228.09605 20
229.13368 40
240.10048 10
241.09862 10
242.10754 30
257.13016 20
257.15143 10
257.1637 10
END IONS

BEGIN IONS
SCANS=3431
TITLE=257.1292
MSLEVEL=2
CHARGE=1+
RTINMINUTES=8.718966
ION=[M+H-H2O]+
65.03763 30
77.03733 10
77.0427 10
79.05379 10
92.04644 10
93.05776 10
93.0676 10
106.06864 10
120.04369 20
122.06104 20
128.06268 10
130.06805 20
131.09079 10
132.08064 10
142.06763 20
145.0874 20
146.06123 10
148.10725 10
154.0657 40
156.0675 10
156.08105 20
157.07671 10
158.08852 10
158.09576 10
159.09232 10
159.10454 10
160.07497 20
166.07892 10
168.06694 10
168.0799 10
169.07668 10
169.08968 30
169.09657 10
170.09531 30
171.09343 30
171.10185 10
172.103 20
173.08136 10
173.10945 10
174.11543 10
176.11293 10
180.09003 10
181.0788 20
182.06012 20
183.08719 10
183.12479 10
184.07582 50
184.11223 20
185.07217 30
185.08566 10
185.11075 30
185.12456 10
186.077 10
186.11594 50
187.08072 10
194.09969 10
195.10159 10
196.06433 10
196.07695 20
196.1022 10
197.07083 10
197.08249 30
198.07445 10
198.08882 20
199.08717 30
199.09862 20
199.12337 10
200.09492 30
200.1006 20
201.12769 10
201.13956 40
211.08887 10
212.10663 30
213.06828 40
213.08813 10
213.10223 60
213.11346 10
214.07523 30
214.08598 10
214.10962 60
214.12225 20
224.09366 20
227.08537 20
227.12186 10
228.09058 50
229.09883 30
229.10802 10
229.13541 130
239.11867 20
240.10025 20
241.0985 40
241.10918 10
242.10843 50
257.13083 70
257.17871 10
END IONS

BEGIN IONS
SCANS=3436
TITLE=257.1866
MSLEVEL=2
CHARGE=1+
RTINMINUTES=4.230939
ION=[M+H]+
58.06491 90
93.07138 10
95.08534 10
107.09101 10
135.11726 10
154.16075 30
210.18436 20
257.18726 10
END IONS

BEGIN IONS
SCANS=3440
TITLE=257.1904
MSLEVEL=2
CHARGE=1+
RTINMINUTES=15.65305
ION=[M+H-H2O]+
53.03736 10
55.05557 20
57.06915 20
65.03835 10
67.0541 40
67.06258 10
69.06821 30
77.03806 20
79.055 30
81.03248 10
81.07044 20
83.04862 20
83.08489 10
91.05416 50
93.07011 40
95.08577 20
97.06276 10
105.07075 30
107.04637 10
107.08433 20
109.066 10
111.07937 10
115.0528 10
117.06967 40
117.07812 10
119.08555 30
121.09883 20
128.06348 30
129.07018 70
131.08635 50
133.1006 10
135.1189 10
141.06995 60
143.08618 40
143.09659 10
144.05585 10
145.06502 10
145.10133 60
145.11296 10
147.08116 20
147.11736 30
149.09602 20
153.0703 20
155.08598 50
157.10191 40
159.08286 30
159.11591 30
159.30165 10
161.1035 20
161.13301 30
163.11131 20
168.09151 10
169.09068 10
169.10204 80
171.07724 10
171.11797 30
173.09532 40
173.13393 70
173.1479 10
175.11105 40
180.09286 10
181.10233 10
183.11842 40
185.09964 10
185.13316 40
186.10492 20
187.11261 50
187.15132 10
189.12657 10
197.09543 10
197.13214 60
197.14085 10
199.11443 10
199.14949 20
201.12773 20
201.17192 10
211.15166 20
213.14932 10
213.16429 80
214.13612 10
215.13976 10
215.17908 30
215.18584 10
229.20195 10
239.18002 50
257.17569 10
257.19092 230
257.21066 10
END IONS

BEGIN IONS
SCANS=3442
TITLE=257.1907
MSLEVEL=2
CHARGE=1+
RTINMINUTES=12.63901
ION=[M+2H]+
55.05333 20
57.07015 10
67.05309 40
79.05405 50
81.06906 10
83.05215 10
91.05384 70
93.07008 30
95.0858 20
96.08866 10
105.0701 40
105.07565 10
107.05217 10
107.08256 10
109.09952 20
115.05254 10
117.06952 30
117.08448 10
119.08679 20
121.10287 10
128.06184 60
129.0701 70
130.07533 10
131.08508 80
133.1021 20
141.06973 60
142.07671 20
143.08485 50
144.0892 10
145.06715 10
145.10112 60
146.11401 10
147.0806 20
147.11769 20
149.09518 30
153.06767 20
154.07886 20
155.07431 10
155.08414 80
156.09361 20
157.10175 60
159.08015 30
159.11469 30
161.1326 10
161.14737 10
165.06989 20
166.0761 20
167.08521 20
169.01349 10
169.10208 60
171.11647 50
171.13821 20
173.09508 30
173.13055 30
175.11205 20
175.14487 10
181.10054 10
182.10898 20
183.11761 60
185.09315 30
185.1348 30
186.1051 20
187.11369 30
187.14925 50
189.12895 10
195.11836 10
197.1339 40
199.11325 10
201.12744 40
201.16223 20
211.15538 10
213.1657 40
215.14194 10
215.17979 20
225.07303 30
228.15007 10
229.15845 10
229.19434 10
239.16817 10
239.17886 90
239.19342 10
240.09732 30
257.15372 10
257.16681 10
257.19138 190
257.26501 10
END IONS

BEGIN IONS
SCANS=3444
TITLE=257.2228
MSLEVEL=2
CHARGE=1+
RTINMINUTES=6.765292
ION=[M+H]+
53.04076 10
55.05387 70
55.06361 10
58.0643 10
60.04437 20
67.05416 30
69.03308 10
69.06955 10
70.06539 50
79.05409 20
81.06875 20
82.0648 10
83.08747 20
84.08243 30
93.07004 20
95.08534 20
96.08245 10
97.06567 20
97.10257 10
98.09733 10
107.08289 10
111.07785 10
139.07576 20
173.13258 10
179.12117 10
180.17998 10
191.14336 10
195.1393 20
196.20892 20
197.16792 10
208.16672 20
222.18423 20
239.21191 40
240.16585 10
240.19843 40
END IONS

BEGIN IONS
SCANS=3445
TITLE=257.2233
MSLEVEL=2
CHARGE=1+
RTINMINUTES=7.982333
ION=[M+NH4]+
55.01739 20
55.05386 30
57.06992 10
67.04422 10
67.05289 30
69.06989 20
72.08442 10
81.0705 40
83.08542 20
91.05311 10
93.07604 10
95.08541 20
97.09848 10
100.07465 10
121.10038 30
124.11179 20
135.11618 30
138.12747 10
139.10979 10
187.14783 10
194.19229 30
195.18367 10
204.17517 20
212.20033 30
222.18626 30
240.19894 20
END IONS

BEGIN IONS
SCANS=3466
TITLE=257.6615
MSLEVEL=2
CHARGE=1+
RTINMINUTES=3.6118
ION=[M+H-H2O]+
162.09167 10
207.03506 10
END IONS

BEGIN IONS
SCANS=3480
TITLE=258.218
MSLEVEL=2
CHARGE=1+
RTINMINUTES=25.86382
ION=[2M+3H2O+2H]+
55.05422 50
55.06021 10
57.07065 10
58.06663 20
82.06423 10
83.08485 20
100.07496 20
100.11146 50
100.12001 10
111.04367 21
111.07715 10
114.12754 171
122.92599 10
128.06902 10
130.96635 10
131.15154 10
131.16089 10
191.00272 10
209.16422 30
210.14915 20
223.17908 30
227.17561 30
227.18715 10
240.2691 10
241.19064 20
258.21594 110
258.228 20
258.27908 40
END IONS

BEGIN IONS
SCANS=3481
TITLE=258.243
MSLEVEL=2
CHARGE=1+
RTINMINUTES=15.12132
ION=[M+H]+
55.05338 40
57.06961 170
57.07671 20
58.06421 50
62.05932 100
69.06988 10
71.08514 60
72.04415 110
85.10068 50
86.06194 10
90.0558 20
139.0764 20
145.10135 10
212.23709 60
230.21393 10
230.24838 428
240.2328 150
258.21585 10
258.2435 170
258.27652 20
END IONS

BEGIN IONS
SCANS=3482
TITLE=258.2435
MSLEVEL=2
CHARGE=1+
RTINMINUTES=15.36754
ION=[M+H]+
55.05371 10
57.06929 180
57.07675 10
57.40569 10
58.06542 30
62.05974 90
69.06896 10
71.0846 40
71.09253 10
72.04397 70
85.10007 20
86.05996 10
128.06374 10
207.03247 20
212.23772 90
229.48569 10
230.22652 21
230.24844 464
240.20648 10
240.23244 150
240.24966 30
258.19412 20
258.21802 10
258.24423 100
258.28445 10
END IONS

BEGIN IONS
SCANS=3507
TITLE=259.1232
MSLEVEL=2
CHARGE=1+
RTINMINUTES=14.22233
ION=[2M+NH4]+
55.05928 10
65.0386 20
83.04803 20
86.09542 20
86.1011 10
92.0499 30
93.05656 20
99.08094 10
114.09499 20
115.05632 20
128.04874 40
129.06908 30
139.05563 60
140.04156 10
140.05057 50
140.0593 30
140.06282 10
154.04407 10
154.06583 90
154.08333 10
155.07245 10
156.08073 20
164.05084 10
165.05518 10
165.06419 10
166.06525 396
166.08525 20
166.52318 11
167.05315 33
167.07307 2164
167.25604 11
167.27376 10
167.30148 10
180.08118 10
181.07617 130
182.08458 90
182.09911 10
192.06607 10
193.0773 10
204.08 10
214.14542 10
217.08873 10
218.09816 10
230.09125 10
241.08751 20
242.09792 10
242.10666 10
243.09151 10
243.10437 20
244.09946 20
256.10135 30
257.10754 30
257.11594 10
258.10474 10
258.11511 60
258.14902 10
259.09109 10
259.12354 285
259.14737 30
259.19626 10
259.28171 10
END IONS

BEGIN IONS
SCANS=3508
TITLE=259.1232
MSLEVEL=2
CHARGE=1+
RTINMINUTES=14.47534
ION=[M+2Na]+
55.05305 30
65.03697 20
67.05414 10
77.0404 20
79.05503 20
81.07022 10
83.04877 10
91.05129 10
91.05957 10
92.04954 40
93.05817 50
105.0685 20
111.04294 10
114.09293 20
115.05646 10
116.04879 10
117.06743 30
127.05475 20
128.05029 30
128.06116 30
129.07159 30
130.06512 20
131.08852 20
139.04485 20
139.05449 180
139.07227 10
140.04042 10
140.04994 120
140.062 30
140.07121 10
141.06908 20
142.06648 10
143.08466 10
145.10242 10
152.06181 10
153.05579 10
154.0647 150
155.06898 20
156.08067 40
157.10245 10
164.04897 20
165.05798 11
166.03535 10
166.06531 774
166.08926 10
166.52501 30
167.04674 10
167.07326 3565
167.4913 13
168.08397 10
168.09654 10
169.06454 10
169.09042 10
171.11971 10
179.05931 20
180.07999 20
181.06519 10
181.07657 150
182.084 100
185.13091 20
192.07605 10
199.14795 10
213.16165 20
216.08096 10
217.08931 20
219.08961 10
227.07237 10
230.09674 10
231.0925 10
231.10336 10
232.10051 10
241.0889 50
241.16026 30
242.09959 10
243.0788 10
243.09882 20
244.10146 30
256.10071 50
257.10873 50
258.11578 60
258.26718 10
259.06409 10
259.09766 21
259.12411 587
259.14456 21
259.17133 31
259.19598 10
END IONS

BEGIN IONS
SCANS=3512
TITLE=259.1539
MSLEVEL=2
CHARGE=1+
RTINMINUTES=18.37937
ION=[M+NH4]+
55.05247 10
83.04892 10
100.11424 10
105.0367 10
107.0472 10
111.04418 10
114.0903 20
167.07117 10
214.15205 10
END IONS

BEGIN IONS
SCANS=3513
TITLE=259.1547
MSLEVEL=2
CHARGE=1+
RTINMINUTES=8.680406
ION=[M+H-H2O]+
55.01758 90
55.0542 30
57.07007 40
79.05443 20
83.08239 10
83.08711 10
85.06601 10
92.05657 10
99.0421 10
99.04638 10
101.02399 30
101.09492 20
109.10021 10
111.07947 10
113.0597 150
113.06877 10
114.09152 20
140.08044 10
141.05446 20
143.08456 10
159.06374 10
186.07806 10
259.1546 20
259.16208 10
259.16953 30
259.21265 10
END IONS

BEGIN IONS
SCANS=3514
TITLE=259.1548
MSLEVEL=2
CHARGE=1+
RTINMINUTES=16.80378
ION=[M+H]+
86.09539 10
100.11138 30
114.0901 20
129.01888 10
259.28983 10
END IONS

BEGIN IONS
SCANS=3516
TITLE=259.1908
MSLEVEL=2
CHARGE=1+
RTINMINUTES=23.90448
ION=[M+H]+
55.05408 20
67.05521 20
81.06902 10
83.04783 20
87.08136 10
100.0761 20
100.11124 20
101.05818 10
111.04498 20
114.09083 40
143.06715 10
167.07019 10
167.07518 10
196.13229 10
214.14133 10
227.17809 10
259.14746 20
259.2019 20
259.21564 10
259.2778 20
END IONS

BEGIN IONS
SCANS=3519
TITLE=259.2057
MSLEVEL=2
CHARGE=1+
RTINMINUTES=12.76917
ION=[M+H]+
55.05572 10
67.05364 20
77.03919 20
79.05468 20
81.0701 10
83.04855 20
91.05399 60
91.06546 10
93.06973 20
95.08506 20
97.0642 10
104.06111 10
105.06946 60
107.08991 20
109.09999 10
117.06986 30
117.0749 10
119.08512 20
119.09707 10
121.10024 10
128.06149 10
128.06902 10
129.06854 30
131.08472 20
131.0929 10
133.10187 70
141.07056 10
142.07692 10
143.08649 20
145.10094 50
147.08173 20
147.0979 10
147.11784 20
149.10503 10
156.09325 10
157.10129 30
159.11617 30
161.09709 10
161.132 40
171.11713 30
171.12384 10
173.13283 30
175.14783 10
185.13403 40
187.14964 10
189.12572 10
199.14806 40
203.14415 10
213.16289 10
241.19652 40
259.12592 10
259.17523 10
259.18887 20
259.20667 70
259.22287 10
END IONS

BEGIN IONS
SCANS=3520
TITLE=259.206
MSLEVEL=2
CHARGE=1+
RTINMINUTES=16.22248
ION=[M+3H]+
55.01767 10
55.05371 40
57.06957 30
67.05482 60
67.06271 20
69.07053 20
71.04952 30
77.03879 20
79.05354 60
79.0616 20
81.07005 70
83.048 20
83.08572 20
91.05371 80
93.07064 50
95.08511 50
97.06381 20
100.11094 20
105.0701 100
105.08386 10
107.08607 40
109.10108 40
115.05521 20
116.06035 10
117.06907 30
119.08626 110
121.10249 10
123.07905 20
123.11722 10
128.06464 10
129.06403 20
129.07104 40
131.08606 50
131.0983 10
132.08994 10
133.09097 20
133.1017 140
135.07971 20
135.08789 10
135.11613 20
135.12526 10
137.09732 10
141.06856 20
142.07745 10
143.08299 40
145.10205 60
145.11264 10
147.07903 20
147.10587 10
147.11726 50
149.09644 20
149.13315 30
151.10811 10
155.07828 10
156.0948 10
157.10127 50
159.11623 130
161.09766 10
161.13229 90
163.11177 10
163.14761 10
167.08188 10
169.10175 10
171.06033 10
171.11717 80
171.13443 10
172.12788 10
173.13176 50
175.11188 20
175.14886 80
177.12599 10
182.1557 10
185.13332 50
186.14368 10
187.13155 10
187.1469 20
189.12921 20
199.14915 50
199.16747 10
201.17505 20
203.14552 20
209.16527 10
212.15598 10
213.16261 40
215.18002 30
217.15881 30
231.1787 10
241.19566 150
241.2126 10
259.20648 160
END IONS

BEGIN IONS
SCANS=3521
TITLE=259.206
MSLEVEL=2
CHARGE=1+
RTINMINUTES=19.3506
ION=[M+H]+
55.05362 30
57.06931 10
67.05437 20
69.06935 30
71.04984 40
77.0383 20
79.05288 10
79.05575 20
81.06184 10
81.0696 20
81.08021 10
83.04856 10
85.06264 10
86.09364 10
91.05321 50
93.06939 20
95.08532 40
97.06621 10
100.11233 10
101.05995 20
105.07095 40
105.08077 10
107.08619 50
109.06279 20
109.10316 30
111.04648 10
111.08048 40
114.09262 20
115.0549 20
117.07219 30
119.08546 90
121.10042 20
123.08161 10
123.1164 20
123.12407 10
128.0638 10
129.07036 20
130.07668 10
131.08719 40
133.10284 50
133.11128 10
135.0806 20
135.11794 10
137.13356 10
141.06972 10
142.07935 10
143.08649 20
145.08714 10
145.10069 60
145.11726 10
147.08675 10
147.11607 40
147.12946 10
149.09358 20
155.08469 10
156.09335 10
157.10168 20
159.11548 40
160.12634 20
161.09859 20
161.13251 60
163.11313 10
170.11397 10
171.11697 20
173.13176 30
175.14876 80
175.16176 20
185.13322 20
186.14095 10
190.13971 10
196.13387 10
197.13393 10
201.16594 20
203.14597 10
214.14832 20
259.11847 10
259.12585 10
259.2049 40
END IONS

BEGIN IONS
SCANS=3522
TITLE=259.2061
MSLEVEL=2
CHARGE=1+
RTINMINUTES=11.61094
ION=[M+H]+
51.02107 10
55.01699 10
55.05447 80
57.03366 20
57.06933 10
65.03958 10
67.05352 110
69.07027 20
69.07315 10
77.03807 30
79.05416 60
81.06933 50
83.08441 20
85.06382 20
91.05412 130
91.06381 10
93.06172 10
93.0702 70
95.08553 30
95.09283 10
97.06404 20
103.05476 10
105.07007 110
105.08658 10
107.08708 20
109.06524 10
109.10255 10
111.07944 20
115.05467 20
116.06381 20
117.06972 40
119.08524 100
119.09704 20
121.06604 10
121.09917 30
123.07803 10
123.11564 10
125.09743 20
128.06281 30
129.07007 50
130.06393 10
130.08022 20
131.08588 70
131.10074 10
133.10088 40
133.11546 10
134.07156 10
134.10818 10
135.08267 10
135.11894 20
137.09871 10
141.06985 10
142.07819 20
142.08183 20
143.08546 60
143.0936 20
144.09601 20
145.1008 60
147.08804 10
147.11761 50
147.13632 10
148.08615 10
149.09361 20
149.13435 20
155.08447 20
157.10069 50
158.11157 20
159.07881 10
159.11597 60
161.09596 30
161.11852 10
161.13092 70
161.14249 10
163.11209 20
163.15036 10
169.10255 10
171.11768 70
173.1331 40
173.15051 10
175.11366 20
175.14838 70
177.12682 10
184.12399 10
185.13318 50
187.15005 20
189.12798 50
189.16437 10
199.14671 10
203.145 10
212.15874 10
213.1655 10
215.18301 20
231.17575 10
241.1955 100
241.21289 20
259.17444 10
259.20654 180
END IONS

BEGIN IONS
SCANS=3523
TITLE=259.2061
MSLEVEL=2
CHARGE=1+
RTINMINUTES=15.98457
ION=[M+H]+
55.01803 10
55.05353 60
55.05968 10
57.07019 10
67.0538 50
69.0329 10
69.06977 20
77.03948 10
79.05397 30
79.06414 10
81.06952 30
83.0843 10
85.02867 10
91.05406 50
93.0694 30
95.0863 20
96.08122 10
99.08606 10
101.05958 10
103.05255 10
105.06964 70
105.08226 10
111.07973 10
111.08887 10
111.11448 20
114.09052 20
114.1278 10
117.06873 20
119.08528 30
121.09846 10
129.07191 20
131.0863 20
133.10063 70
141.07495 10
143.08621 20
145.10184 20
147.11572 10
149.09645 10
149.13315 10
155.08394 10
157.09975 20
159.118 20
161.13309 60
161.1449 10
167.07259 20
171.11858 30
173.13152 50
175.1468 20
175.15916 10
185.13309 20
187.14893 10
199.14972 20
201.16245 20
213.16377 30
215.17801 10
241.17943 10
241.19519 80
241.21384 10
259.16843 10
259.20535 80
259.21912 20
END IONS

BEGIN IONS
SCANS=3524
TITLE=259.2061
MSLEVEL=2
CHARGE=1+
RTINMINUTES=11.32654
ION=[2M+3H2O+2H]+
57.06966 20
67.05399 30
69.0704 10
77.03845 20
81.06894 20
83.08661 10
91.05261 50
93.07008 20
94.05171 10
95.08684 10
103.05409 10
105.06864 50
105.08224 10
107.08431 10
109.07947 10
109.10079 10
114.09162 20
115.05369 10
117.0696 30
119.08409 40
121.09956 10
123.11433 10
128.06311 10
129.06874 10
131.08563 10
133.09927 40
133.10847 10
135.08076 20
143.08746 20
145.1026 20
147.08041 10
147.11794 30
157.10318 20
159.11722 20
161.09239 10
161.11377 10
161.13669 20
163.11272 10
171.11575 30
175.14766 30
182.15424 10
185.13403 30
199.1479 10
199.19072 10
203.14217 10
215.17841 10
217.16246 10
227.18001 10
241.19388 70
241.20358 20
259.2059 100
END IONS

BEGIN IONS
SCANS=3525
TITLE=259.2063
MSLEVEL=2
CHARGE=1+
RTINMINUTES=13.0215
ION=[M+H]+
55.01727 10
55.05374 30
57.03356 10
57.06863 10
58.06834 10
67.05405 40
67.07375 10
69.06913 20
77.03804 40
79.05372 60
81.06919 50
83.04661 10
85.06438 20
85.07195 10
91.05359 80
93.06994 30
95.08648 60
96.05569 10
97.06439 10
105.06995 80
107.0854 30
109.10292 20
111.04368 10
111.08371 10
114.09271 20
115.05533 10
117.06921 30
119.0849 90
121.09976 40
123.11886 10
128.06195 10
129.07111 40
131.08647 60
133.10133 50
135.07774 10
135.12231 20
139.11014 10
141.06917 20
142.07713 20
143.08408 20
145.10011 70
147.08203 30
147.10208 10
147.11717 40
148.08719 10
149.09428 10
149.10861 10
149.12988 30
157.10345 30
158.10905 20
159.11723 70
161.09525 20
161.10728 10
161.13297 100
163.14493 10
171.11703 80
173.10464 10
173.13419 40
175.11147 20
175.14841 70
177.13345 20
179.10365 10
185.1232 10
185.13557 40
187.14919 30
188.12051 10
189.12791 30
199.14667 30
199.15669 10
203.14363 10
205.15965 10
213.16406 20
215.17844 20
217.16171 10
229.19579 10
231.17392 10
231.21272 40
241.19598 130
241.21664 20
259.19357 20
259.20691 210
259.22519 40
259.28259 10
259.2941 10
END IONS

BEGIN IONS
SCANS=3526
TITLE=259.2269
MSLEVEL=2
CHARGE=1+
RTINMINUTES=12.9382
ION=[M+NH4]+
53.0028 10
55.01585 10
55.05359 50
57.06967 20
65.03834 10
67.05397 50
69.06955 40
71.0496 10
77.03863 30
77.04258 10
79.05397 90
79.0697 10
81.06956 80
81.07813 20
83.04822 30
83.08694 10
85.06416 30
91.05387 200
91.06584 10
93.06931 80
93.07993 10
95.08534 60
95.09436 20
97.05953 20
97.06676 10
100.07562 10
103.05542 20
105.06972 193
107.08457 40
109.10119 30
111.07879 10
115.05307 10
115.06206 10
116.06101 10
117.07031 70
119.08512 120
121.10067 50
121.11152 10
123.0794 10
123.11652 10
128.06129 30
129.06989 90
130.07558 10
131.07445 10
131.08469 100
133.10109 130
133.11389 10
135.08116 30
135.11646 40
139.11034 10
141.07016 30
142.07863 20
143.08575 80
143.09433 20
144.0921 20
144.09621 10
145.06815 10
145.0999 90
145.11143 20
145.12163 10
146.10924 20
147.11668 110
149.09595 20
149.13261 30
151.11497 30
155.08221 10
156.09174 10
157.10178 90
158.11034 10
159.11668 110
160.12254 10
161.09584 10
161.13263 110
161.14442 10
163.11089 10
163.1256 10
163.14735 20
165.12869 10
170.11072 10
171.11719 110
173.09587 20
173.13239 50
175.11424 30
175.14877 140
176.11768 10
177.12654 50
179.14349 10
183.11581 10
184.12885 10
185.13278 80
187.14967 30
187.161 10
188.11865 10
189.13097 30
197.13277 30
199.14893 50
200.15611 20
201.16313 10
201.17326 10
203.14175 20
213.12238 10
213.1658 80
215.18112 60
217.16063 20
217.17075 20
217.19356 10
231.17542 20
231.21489 20
241.19646 170
241.2193 10
259.20599 389
259.22815 21
259.28207 10
END IONS

BEGIN IONS
SCANS=3547
TITLE=260.0918
MSLEVEL=2
CHARGE=1+
RTINMINUTES=6.293789
ION=[M+H-2H2O]+
57.06925 10
81.06941 10
170.1544 30
188.07222 10
217.07301 10
232.09566 20
END IONS

BEGIN IONS
SCANS=3590
TITLE=261.1387
MSLEVEL=2
CHARGE=1+
RTINMINUTES=15.53738
ION=[M+2H]+
66.04595 20
67.05379 10
77.03824 10
79.0402 10
80.04914 20
81.05847 40
91.04262 10
93.0575 20
105.06827 10
106.05119 20
107.05056 10
107.06021 130
107.08676 10
117.05931 10
117.07527 20
118.05232 40
119.08392 20
128.06093 20
129.07172 40
130.06749 20
131.07504 10
139.05344 20
140.04993 20
141.0536 20
143.07275 30
144.08025 20
151.85966 20
154.06602 20
155.06908 10
156.08081 70
156.09163 10
157.08878 40
166.06508 120
166.0771 10
167.0728 150
167.08907 20
168.0807 140
168.09807 20
169.08881 322
181.07697 20
182.08492 60
183.09233 559
183.11598 10
183.1407 10
183.46889 10
183.48409 10
183.4969 20
184.05255 12
184.06726 10
184.07864 33
184.10005 2837
184.60329 12
184.91843 10
201.16389 10
244.11301 20
245.12173 10
260.1347 20
261.07007 11
261.10788 10
261.138 714
END IONS

BEGIN IONS
SCANS=3591
TITLE=261.1495
MSLEVEL=2
CHARGE=1+
RTINMINUTES=23.81361
ION=[M+H+NH4]+
71.08525 10
149.02419 20
149.03271 10
149.04269 10
184.10037 10
261.13208 100
261.1449 20
END IONS

BEGIN IONS
SCANS=3594
TITLE=261.1703
MSLEVEL=2
CHARGE=1+
RTINMINUTES=8.742311
ION=[M+H]+
55.01692 10
55.05372 40
67.05308 21
69.06962 550
71.05951 10
73.0642 70
73.07517 10
79.05565 20
83.01235 20
87.07973 10
95.01292 10
97.06412 200
111.04279 10
115.05114 10
115.07474 273
129.09084 70
141.0715 10
142.07909 20
147.10168 20
157.10393 10
169.06741 10
261.1062 10
END IONS

BEGIN IONS
SCANS=3597
TITLE=261.2213
MSLEVEL=2
CHARGE=1+
RTINMINUTES=17.59072
ION=[M+H+NH4]+
71.08435 10
81.07027 20
91.05342 30
93.06652 10
95.08542 10
130.96683 10
131.08307 10
137.13107 10
145.10426 10
151.86115 20
158.97246 10
161.13324 10
184.09821 10
187.14685 10
243.20773 10
247.90324 10
261.22137 10
261.24445 10
END IONS

BEGIN IONS
SCANS=3598
TITLE=261.2218
MSLEVEL=2
CHARGE=1+
RTINMINUTES=14.07547
ION=[M+H]+
55.0535 20
67.054 20
79.05657 10
81.06916 20
91.05307 20
93.06805 30
95.08538 20
105.07232 20
107.08564 20
117.0693 10
121.10091 10
131.08588 20
137.09521 20
145.10165 30
149.09686 20
149.1338 10
161.13049 20
163.147 20
173.13225 20
177.16154 10
205.15416 10
243.21271 10
261.22302 40
END IONS

BEGIN IONS
SCANS=3614
TITLE=262.1806
MSLEVEL=2
CHARGE=1+
RTINMINUTES=7.056433
ION=[M+2H+Na]+
55.05444 10
57.06979 10
69.07003 20
77.03732 10
79.05469 10
81.0696 20
83.04856 10
91.05484 30
93.07056 20
93.07693 20
94.06581 20
105.06965 20
108.07937 10
109.06625 10
115.05434 10
119.08648 10
121.10572 20
131.08432 20
132.07709 10
134.09483 10
143.07314 10
143.08778 10
144.08022 10
145.08801 20
145.10052 20
153.07292 10
155.08595 10
157.10318 10
160.11307 20
170.09776 20
171.1031 10
173.12759 10
178.12376 10
182.0979 10
182.10716 10
184.11491 10
196.11568 10
200.1467 10
212.14674 10
214.12694 10
228.14494 10
230.15329 20
244.17128 10
262.13116 10
262.17978 10
END IONS

BEGIN IONS
SCANS=3628
TITLE=262.9167
MSLEVEL=2
CHARGE=1+
RTINMINUTES=1.159872
ION=[M+2Na-H]+
80.94751 254
90.97585 10
140.96957 10
184.95854 10
198.99037 10
263.14093 10
END IONS

BEGIN IONS
SCANS=3655
TITLE=263.1496
MSLEVEL=2
CHARGE=1+
RTINMINUTES=10.45504
ION=[M+H]+
55.05465 20
55.05943 20
57.06845 70
57.07329 20
59.01245 30
59.05048 10
73.02748 30
75.04363 338
75.05188 21
77.03817 10
85.0282 50
87.04436 20
101.0965 80
113.02253 20
115.0396 30
115.04472 10
117.0565 20
129.05467 20
131.07172 20
147.06503 10
157.04913 70
157.06029 10
189.07542 10
263.20132 10
END IONS

BEGIN IONS
SCANS=3672
TITLE=263.2375
MSLEVEL=2
CHARGE=1+
RTINMINUTES=18.24456
ION=[M+H]+
55.05632 10
79.05378 10
81.0684 40
87.04656 10
95.0845 20
107.08485 10
109.101 30
119.08651 10
123.1139 10
132.96535 10
153.85939 40
203.18169 10
221.89804 10
239.90622 10
245.2234 20
263.09055 10
263.13525 10
263.23376 10
END IONS

BEGIN IONS
SCANS=3684
TITLE=264.1023
MSLEVEL=2
CHARGE=1+
RTINMINUTES=5.198972
ION=[M+H]+
115.05348 10
143.06741 20
143.07866 10
177.0714 10
204.08063 10
264.10278 60
END IONS

BEGIN IONS
SCANS=3715
TITLE=265.1082
MSLEVEL=2
CHARGE=1+
RTINMINUTES=9.566761
ION=[M+H-H2O]+
59.04867 40
65.03784 40
80.04951 10
93.03178 40
117.07012 10
121.02961 30
121.04209 10
143.04868 30
149.00513 11
149.02382 480
155.10608 10
156.11272 20
161.06004 40
163.11031 10
207.06534 60
207.07625 10
265.10641 20
265.23682 10
END IONS

BEGIN IONS
SCANS=3756
TITLE=266.0668
MSLEVEL=2
CHARGE=1+
RTINMINUTES=4.133383
ION=[M+H]+
59.04973 10
178.05212 10
210.07788 10
END IONS

BEGIN IONS
SCANS=3768
TITLE=266.1758
MSLEVEL=2
CHARGE=1+
RTINMINUTES=6.316839
ION=[M+2H+Na]+
55.05401 20
80.05069 10
83.08452 10
93.07218 10
180.06631 10
END IONS

BEGIN IONS
SCANS=3798
TITLE=267.1829
MSLEVEL=2
CHARGE=1+
RTINMINUTES=6.324539
ION=[M+NH4]+
55.0534 20
95.08441 10
140.07301 10
149.06128 10
153.05766 10
166.04968 10
168.07025 20
180.06569 30
181.07661 10
193.08516 10
195.08926 10
209.1264 10
210.11176 40
210.12975 20
252.14664 10
252.16003 30
252.17824 10
267.18524 10
END IONS

BEGIN IONS
SCANS=3802
TITLE=267.2107
MSLEVEL=2
CHARGE=1+
RTINMINUTES=17.23746
ION=[M+H-H2O]+
55.05406 10
81.07103 10
93.07104 10
95.08624 20
98.98273 20
105.06842 20
119.08429 10
129.07063 10
131.0867 10
145.10194 10
152.06763 10
155.08383 30
157.10303 20
162.10068 10
167.08595 10
169.1031 30
170.1107 10
183.11713 20
185.1319 20
191.10503 10
197.13187 20
211.14981 10
225.12595 10
225.16959 10
239.17963 10
267.21021 50
END IONS

BEGIN IONS
SCANS=3815
TITLE=267.2346
MSLEVEL=2
CHARGE=1+
RTINMINUTES=17.31325
ION=[M+H]+
55.05406 10
81.07103 10
93.07104 10
95.08624 20
98.98273 20
105.06842 20
119.08429 10
129.07063 10
131.0867 10
145.10194 10
152.06763 10
155.08383 30
157.10303 20
162.10068 10
167.08595 10
169.1031 30
170.1107 10
183.11713 20
185.1319 20
191.10503 10
197.13187 20
211.14981 10
225.12595 10
225.16959 10
239.17963 10
267.21021 50
END IONS

BEGIN IONS
SCANS=3819
TITLE=268.1044
MSLEVEL=2
CHARGE=1+
RTINMINUTES=1.698133
ION=[M+H]+
59.0487 5
119.03486 10
136.04758 5
136.06184 82
136.07603 7
138.03085 7
163.07475 7
165.97832 5
177.08983 5
194.00925 7
END IONS

BEGIN IONS
SCANS=3838
TITLE=268.9496
MSLEVEL=2
CHARGE=1+
RTINMINUTES=1.191489
ION=[M+H]+
120.94484 10
134.96204 30
148.9436 30
150.9585 40
154.96919 10
178.93942 10
178.95348 120
178.96378 20
186.96008 10
194.9487 40
212.95789 10
222.94341 70
240.95477 10
END IONS

BEGIN IONS
SCANS=3847
TITLE=269.1023
MSLEVEL=2
CHARGE=1+
RTINMINUTES=7.42845
ION=[M+H]+
57.06804 10
59.05001 10
73.02768 30
75.02256 40
77.03835 50
79.0537 30
103.01732 130
107.04905 20
107.05381 20
115.07549 10
119.01173 30
120.02007 40
133.02393 10
135.04405 215
149.02271 20
153.05661 10
163.01768 11
163.03915 920
163.05763 43
193.04808 30
207.06541 387
237.07661 10
END IONS

BEGIN IONS
SCANS=3850
TITLE=269.1026
MSLEVEL=2
CHARGE=1+
RTINMINUTES=6.578534
ION=[M+H]+
51.02363 10
57.07067 10
65.03735 10
77.03814 120
79.05656 20
89.05841 20
92.02656 40
105.03338 20
111.08367 10
133.02831 80
135.04494 50
135.06136 10
149.02214 40
162.50653 11
163.03876 764
207.06763 20
269.18857 10
END IONS

BEGIN IONS
SCANS=3851
TITLE=269.1027
MSLEVEL=2
CHARGE=1+
RTINMINUTES=10.24049
ION=[M+NH4]+
69.06982 10
77.03893 20
133.03035 20
135.04478 10
153.06841 10
161.0976 10
163.03915 40
163.05952 20
183.09212 10
196.13699 10
205.01352 10
239.07993 10
254.10629 20
END IONS

BEGIN IONS
SCANS=3921
TITLE=270.9468
MSLEVEL=2
CHARGE=1+
RTINMINUTES=1.191694
ION=[M+H]+
110.84232 10
136.95827 20
150.93886 10
152.95628 10
152.96701 10
180.95284 50
196.94395 10
224.94344 30
224.96375 10
242.95586 10
END IONS

BEGIN IONS
SCANS=3936
TITLE=271.1553
MSLEVEL=2
CHARGE=1+
RTINMINUTES=17.17096
ION=[M+H-2H2O]+
81.07241 10
135.11528 10
145.10194 10
159.07971 10
271.32184 10
END IONS

BEGIN IONS
SCANS=3937
TITLE=271.1659
MSLEVEL=2
CHARGE=1+
RTINMINUTES=18.04708
ION=[2M+Na]+
81.07056 20
198.15208 10
209.16435 10
271.16263 60
271.17822 10
271.32278 10
END IONS

BEGIN IONS
SCANS=3974
TITLE=272.202
MSLEVEL=2
CHARGE=1+
RTINMINUTES=5.585772
ION=[M+H+Na]+
55.05436 50
67.05451 10
67.05911 10
83.08473 20
83.09264 10
100.11157 170
100.12702 10
107.0715 10
117.05943 20
132.08171 170
133.08846 170
133.10641 10
134.09673 30
146.09714 20
146.10295 10
158.09792 20
160.11255 20
174.12823 50
209.16756 60
227.17551 90
272.17361 10
272.20139 499
272.25189 10
END IONS

BEGIN IONS
SCANS=3995
TITLE=272.2592
MSLEVEL=2
CHARGE=1+
RTINMINUTES=15.48336
ION=[M+H]+
55.0548 50
57.06863 60
57.07628 10
58.06462 30
62.05925 40
71.08544 40
82.06612 10
83.0849 20
86.06056 10
87.04418 40
100.11195 276
100.12829 20
120.08996 10
127.08695 10
145.13155 10
189.06905 10
190.07658 10
191.05437 10
191.08542 40
209.16452 90
212.22205 10
212.23772 90
226.22002 10
227.1507 20
227.16225 40
227.17635 190
228.23232 10
230.23109 21
230.24818 596
244.1154 10
254.24783 100
254.25894 10
254.27863 10
272.10849 10
272.26111 70
END IONS

BEGIN IONS
SCANS=4000
TITLE=272.9452
MSLEVEL=2
CHARGE=1+
RTINMINUTES=1.1521
ION=[M+Na]+
82.9454 10
90.9762 300
90.99347 10
109.06686 10
204.95612 10
228.17908 10
255.17116 20
273.17068 30
END IONS

BEGIN IONS
SCANS=4003
TITLE=273.0976
MSLEVEL=2
CHARGE=1+
RTINMINUTES=18.39667
ION=[M+Na]+
55.05364 40
100.11111 60
101.11662 30
101.1258 10
111.00664 10
114.12729 10
167.0766 10
180.07893 10
210.16089 10
210.17085 30
227.17439 20
228.16827 10
228.18033 50
238.11285 10
240.15169 20
255.17729 10
273.14029 10
273.16391 10
273.21283 10
END IONS

BEGIN IONS
SCANS=4007
TITLE=273.1188
MSLEVEL=2
CHARGE=1+
RTINMINUTES=15.86522
ION=[M+Na]+
51.02249 10
55.05443 10
77.03753 50
78.03394 10
79.05389 70
80.04891 10
83.08622 10
91.04403 10
100.11312 30
101.11435 20
106.06493 366
106.07721 20
107.05947 10
107.07309 80
107.08693 10
115.05214 10
117.05734 10
127.05495 30
128.04851 10
128.06551 10
130.06491 20
137.03973 10
138.04636 10
139.04103 10
139.05467 70
140.05058 60
140.06264 40
141.08533 10
142.06593 20
142.07809 10
143.08812 10
144.0802 20
150.04701 30
151.04417 10
151.05487 50
152.0502 20
152.06274 140
153.05901 10
153.0681 30
153.08273 10
154.06602 200
154.08537 20
155.07204 20
156.06998 10
156.08238 20
156.09016 10
157.10252 10
164.04903 10
165.05647 20
166.06512 470
166.08717 20
166.52068 10
166.53912 10
167.03648 20
167.0732 2597
167.94778 10
168.08115 60
168.29781 10
177.06017 10
178.06509 90
179.07356 180
179.08966 20
179.48067 10
179.48997 30
179.90643 10
180.0276 10
180.03931 20
180.04984 30
180.08083 5233
180.13649 10
180.26186 13
180.46198 10
180.69443 10
180.87421 10
180.90549 10
181.05338 10
181.07719 268
181.08849 699
181.17419 11
181.93265 10
182.08475 50
182.21426 10
190.06581 10
193.08739 10
194.08339 20
195.07939 10
195.09282 60
196.09827 20
210.16843 30
217.09158 10
227.07249 10
227.18015 10
228.17807 20
230.09633 20
232.10062 10
233.10149 10
240.0816 10
241.09109 20
242.08302 10
242.09415 10
243.09085 10
243.09563 10
254.09526 10
255.09515 20
255.10394 10
255.17363 10
256.10126 50
256.11722 30
257.1084 80
258.11642 210
269.1113 10
271.12317 100
272.11237 10
272.13214 40
272.2363 10
273.0983 21
273.13971 855
END IONS

BEGIN IONS
SCANS=4009
TITLE=273.1391
MSLEVEL=2
CHARGE=1+
RTINMINUTES=15.89947
ION=[M+H+Na]+
55.0543 30
69.066 10
77.03756 40
77.0498 10
78.0339 10
79.05339 30
79.05982 10
91.05323 10
100.1111 30
101.11475 40
101.12322 10
106.06441 211
107.07322 30
107.08266 10
115.05757 10
127.05743 20
128.05 30
129.0724 20
130.06206 10
130.07195 10
139.05473 60
139.07169 10
140.04971 60
140.05775 30
150.04546 10
151.05461 50
152.06129 90
152.0696 20
152.07693 10
153.07124 20
154.06631 100
155.07278 20
156.0782 30
156.08841 10
157.10439 10
166.04524 10
166.06544 280
166.07962 20
167.05466 21
167.07327 1488
167.15904 10
168.08057 70
168.09457 10
177.05833 20
178.06519 90
178.07533 10
179.07333 110
179.49213 10
179.50073 10
180.04935 24
180.08124 3287
180.18439 10
181.07674 217
181.08842 393
182.08492 40
182.84023 10
194.09415 10
195.09349 70
197.13528 10
210.16792 20
225.12422 10
227.17795 20
228.17737 30
230.09525 10
231.09178 10
231.10031 10
240.07759 10
241.08598 10
243.0901 20
245.10995 10
254.09196 10
255.09265 10
256.09875 40
256.10977 30
257.10773 80
257.12204 10
258.11713 200
269.1077 30
269.11795 10
271.12424 90
272.12073 10
272.13177 50
272.22427 10
273.08841 11
273.11545 11
273.14032 566
273.17349 20
273.19678 10
END IONS

BEGIN IONS
SCANS=4010
TITLE=273.1393
MSLEVEL=2
CHARGE=1+
RTINMINUTES=15.64536
ION=[M+H]+
77.03849 20
78.03168 20
79.04695 10
79.05426 40
91.05425 10
93.06953 10
94.06366 10
100.11201 30
101.11716 20
106.06497 130
107.07276 40
127.05371 10
128.04825 20
129.06883 10
131.08614 20
139.0546 40
140.04852 50
140.06332 20
142.06473 10
144.08328 10
150.04643 20
151.05421 30
152.06165 40
154.0659 150
154.08112 20
155.08214 10
156.08234 20
166.06487 260
166.08607 10
166.53052 11
167.04649 30
167.0551 22
167.07349 1089
167.24689 10
168.06422 10
168.08173 40
177.05521 20
178.06458 40
179.056 10
179.07314 80
179.48682 10
180.04475 10
180.06065 40
180.08115 2361
180.12135 20
180.29979 11
181.07642 205
181.08868 256
181.1104 10
182.06142 10
182.08218 30
182.09332 10
183.11711 10
194.08775 10
195.09178 40
207.09328 10
210.17133 10
213.20351 10
227.17943 10
228.18004 30
240.15392 20
241.09242 10
255.1058 10
255.17764 30
256.10074 40
256.11176 10
256.11798 20
257.11191 40
258.11743 80
269.10757 20
271.12314 50
272.1322 20
273.14029 393
273.18423 10
273.19351 10
273.21207 10
END IONS

BEGIN IONS
SCANS=4013
TITLE=273.181
MSLEVEL=2
CHARGE=1+
RTINMINUTES=19.20634
ION=[M+Na]+
55.05291 25
56.05708 5
83.08556 15
84.08955 10
96.07937 5
100.11159 45
101.11469 40
101.12247 5
128.10638 5
167.07022 5
169.1013 5
180.08083 5
210.16837 20
225.12988 5
227.1721 5
228.17952 35
228.19298 5
255.17532 10
255.18919 5
273.15356 5
273.18152 65
273.22144 5
273.25113 5
END IONS

BEGIN IONS
SCANS=4015
TITLE=273.1853
MSLEVEL=2
CHARGE=1+
RTINMINUTES=12.04679
ION=[M+H]+
51.02244 30
53.03875 20
55.01815 10
55.05374 110
55.06173 10
56.05634 10
57.06852 30
57.07416 20
59.04926 10
65.03838 50
67.0539 120
69.03389 20
69.06938 120
71.04906 50
77.03823 230
79.04588 10
79.05388 237
79.063 52
81.06875 110
83.0487 40
83.08449 11
85.06537 20
91.03343 10
91.04671 31
91.0542 365
91.06582 22
93.05931 10
93.06977 287
95.04701 20
95.08529 120
97.0643 20
100.11221 10
101.11657 20
103.05337 130
104.0607 10
104.72182 11
105.05839 11
105.06975 801
106.07884 20
107.04876 10
107.08557 90
108.05509 10
109.05518 10
109.0647 180
109.09983 20
111.08061 30
111.1163 20
111.13588 10
111.39695 10
114.09203 10
115.05433 50
116.06145 50
117.06981 180
117.08122 30
118.07736 30
119.04986 10
119.0854 225
119.10221 10
121.06349 20
121.1013 301
121.11778 31
123.07914 20
125.09438 20
127.05367 40
128.0518 10
128.06242 110
129.06938 214
129.08591 11
130.07724 80
131.05934 10
131.07512 10
131.08559 203
132.0573 10
132.09364 31
132.62497 10
133.06474 355
133.08081 10
133.10135 125
133.29459 10
135.08168 30
135.11549 10
137.09605 10
139.05927 10
139.07092 20
139.11102 40
141.06984 362
141.08418 10
142.06612 10
142.07758 231
143.08559 493
143.10368 20
143.45566 10
144.06937 10
144.09351 70
145.06613 20
145.10197 251
146.10834 20
146.59592 10
147.08104 30
147.1174 60
147.12837 10
149.0603 10
149.09634 150
149.13321 20
151.05226 20
151.07545 10
152.06262 100
152.07887 20
153.07045 150
154.0786 90
155.08569 312
156.0929 302
156.10625 10
157.04324 10
157.06221 20
157.07388 21
157.1013 376
157.11855 10
157.6097 10
158.07095 10
158.10951 100
159.0808 30
159.11665 80
160.08713 20
161.09598 70
161.13383 40
162.04945 10
163.05336 10
163.1107 10
165.07028 130
165.0947 10
166.07774 50
166.09036 20
167.08615 160
167.10678 100
168.09505 40
169.06418 10
169.10187 230
169.1144 20
169.12456 10
170.07156 10
170.08858 10
170.10951 80
171.08195 20
171.11787 263
171.13602 10
172.0873 10
172.09599 10
172.12415 30
173.09627 60
173.13261 130
174.10622 30
174.13829 30
175.10011 20
175.1122 70
176.1216 20
177.09229 10
178.07816 40
179.08739 60
179.10725 10
180.09254 40
180.11412 10
181.10216 130
182.0864 10
182.11053 160
182.12457 20
183.07919 30
183.1035 10
183.11774 120
184.08936 30
184.12251 40
185.09492 50
185.10661 10
185.13332 100
185.14516 10
186.10403 20
186.14076 10
187.11258 30
187.15002 20
189.13033 30
191.08495 30
191.09245 10
191.1057 30
191.14326 10
192.09395 40
192.11034 10
193.10252 30
194.10925 40
195.11818 70
195.12576 30
196.12582 40
197.09772 20
197.1105 10
197.13281 221
198.11481 10
198.14012 30
199.08276 10
199.1114 230
199.14877 30
200.12062 20
201.16417 30
203.10765 10
205.12204 10
206.11356 20
207.11769 70
208.12582 20
209.13385 30
210.10422 10
211.11452 10
211.14822 70
211.15916 20
211.42664 10
212.12062 20
212.15582 50
213.12865 30
213.16399 130
213.18073 10
214.13914 10
215.14592 20
215.15591 10
217.12407 30
222.14304 40
223.1123 10
225.09853 10
225.12772 50
225.146 10
226.13789 10
227.14352 20
227.18018 30
229.12593 10
229.16145 20
237.16705 40
240.15067 60
243.13412 10
255.16231 10
255.17584 60
255.19572 10
258.15775 10
273.186 90
273.20944 10
END IONS

BEGIN IONS
SCANS=4018
TITLE=273.1858
MSLEVEL=2
CHARGE=1+
RTINMINUTES=16.68155
ION=[M+H]+
55.05351 40
71.08651 10
83.04896 10
91.05458 30
93.07096 10
100.07601 10
100.11239 40
101.11394 30
105.07023 10
114.12889 10
115.05408 20
117.07165 20
119.08584 10
128.0639 20
129.07019 70
131.08707 20
133.10381 20
141.05858 10
141.06956 40
142.07768 140
142.09383 10
143.08553 50
147.07982 10
152.06223 40
153.06271 10
153.07092 30
154.07642 20
155.08481 70
156.09265 20
156.10367 10
157.06467 50
157.0865 20
157.10162 270
159.11595 10
161.09436 10
165.06914 30
166.06558 10
166.07018 10
167.07347 40
167.08463 60
167.09727 10
168.09627 20
169.0632 10
169.10011 40
169.11894 10
170.11119 10
171.11778 40
175.11238 100
180.08195 60
180.09872 20
181.07867 10
181.0912 30
181.10408 10
182.1105 100
183.07899 10
183.11745 30
185.09619 200
185.12988 10
195.08476 20
196.08839 10
196.48949 10
197.09689 30
197.13232 335
198.13954 40
198.16042 10
199.11134 30
203.10764 20
209.09613 10
210.10468 30
210.16994 20
211.11066 20
212.1243 10
212.15634 352
212.17303 20
213.16655 20
215.10538 10
225.12811 773
225.15094 20
226.42995 10
227.18027 190
228.17822 30
239.14522 20
240.12573 10
240.15175 486
240.17421 21
245.15376 40
245.16586 20
254.33432 22
255.14894 42
255.17494 1389
255.20621 21
273.12424 10
273.1337 31
273.18542 640
273.21066 21
273.22232 10
273.24475 10
END IONS

BEGIN IONS
SCANS=4030
TITLE=274.1269
MSLEVEL=2
CHARGE=1+
RTINMINUTES=1.1442
ION=[M+Na]+
85.02728 10
90.97617 50
115.03786 10
140.91441 10
215.05228 80
215.06549 10
END IONS

BEGIN IONS
SCANS=4035
TITLE=274.2129
MSLEVEL=2
CHARGE=1+
RTINMINUTES=18.1003
ION=[2M+H]+
57.07019 10
70.06577 10
114.10928 10
146.07529 10
229.18272 10
274.14514 30
274.17267 10
274.2749 20
END IONS

BEGIN IONS
SCANS=4049
TITLE=274.2748
MSLEVEL=2
CHARGE=1+
RTINMINUTES=10.95249
ION=[M+H]+
55.05488 52
56.04884 10
57.06963 410
57.07871 31
58.06542 60
60.04405 10
62.05922 60
68.04864 20
70.05484 11
70.06453 728
71.08486 140
71.0952 10
84.08888 10
85.10063 50
86.05911 20
86.09382 11
87.78771 20
88.06294 11
88.07533 863
102.09085 202
106.07026 11
106.08613 531
210.22121 20
212.2375 50
228.23334 10
230.24925 100
256.23914 11
256.26401 731
256.29187 21
272.25058 10
273.36349 10
273.42557 10
273.57074 10
273.96927 10
273.99121 10
274.14413 10
274.19144 10
274.20667 30
274.22412 32
274.27426 3784
274.30862 20
274.36807 10
274.50925 10
274.60144 10
END IONS

BEGIN IONS
SCANS=4084
TITLE=275.1502
MSLEVEL=2
CHARGE=1+
RTINMINUTES=7.818583
ION=[M+H]+
57.06961 10
157.04951 20
END IONS

BEGIN IONS
SCANS=4090
TITLE=275.1651
MSLEVEL=2
CHARGE=1+
RTINMINUTES=10.40879
ION=[M+H-H2O]+
55.05427 20
57.07143 30
59.04811 20
65.04128 10
67.05332 50
67.06378 10
69.0346 20
69.06897 20
71.01343 10
77.03754 40
79.05498 40
81.07193 20
87.04369 10
91.05413 120
93.0704 20
95.04896 70
95.0616 10
95.08617 20
99.00894 10
103.05264 10
105.0337 10
105.06037 10
105.0692 60
106.08093 10
107.08525 50
107.09522 20
109.06465 30
111.0083 10
115.03902 10
115.05345 40
116.06191 30
117.05649 10
117.06915 60
119.05024 20
119.08629 120
121.0584 10
121.06545 40
121.10288 10
127.05693 10
128.06233 30
129.0712 40
130.07881 20
131.08585 80
133.06419 10
133.10155 50
135.08253 30
141.07121 40
142.07829 50
143.08603 50
143.09575 10
144.05618 30
144.09555 20
145.06564 20
145.10117 230
145.1158 10
146.10992 10
147.08241 10
151.05989 10
152.06255 20
153.07037 20
154.07809 20
155.07137 10
155.08571 60
155.10185 10
156.09334 90
157.05034 30
157.06676 10
157.10136 110
157.11919 10
158.07422 40
158.10957 80
159.06044 10
159.08083 492
159.11804 40
160.08762 10
161.09596 20
165.06998 20
166.07851 10
167.08559 110
167.0972 20
169.10153 70
170.0723 20
170.10982 30
170.11815 20
171.07217 10
171.08374 50
171.11848 20
172.08757 30
172.12526 80
173.09663 100
173.10857 20
173.13193 30
180.09262 20
181.10269 20
182.10941 160
185.09592 70
185.11018 10
185.13351 10
186.10262 20
187.11394 30
187.14856 110
197.10271 20
197.11624 20
197.13335 270
199.11267 30
200.12019 90
200.12978 10
213.13202 10
215.11218 11
215.14386 1448
215.1666 11
215.60432 10
233.15376 10
261.92307 10
275.16412 10
END IONS

BEGIN IONS
SCANS=4095
TITLE=275.2013
MSLEVEL=2
CHARGE=1+
RTINMINUTES=13.29013
ION=[M+Na]+
53.03762 10
55.01877 10
55.05366 40
65.03928 20
67.05368 100
69.06938 40
71.04756 10
77.03801 40
79.05379 130
79.06487 10
81.06972 60
83.08539 20
87.04501 10
91.05408 269
93.06996 80
95.04905 10
95.08505 70
97.06338 20
97.10229 10
103.05511 10
105.07011 170
107.04669 10
107.08422 90
109.06559 10
109.10019 20
115.05421 10
117.07096 80
119.07354 10
119.08523 140
121.06497 10
121.10098 20
123.07977 10
128.06078 10
128.06885 10
128.64758 10
129.06935 40
130.08467 10
131.08607 80
133.10201 160
133.1143 10
135.08025 20
135.1167 30
141.07037 30
143.08496 30
143.09985 10
145.06509 20
145.10139 70
145.11526 20
146.10825 10
147.0795 10
147.11729 100
149.09749 30
149.12749 20
149.13725 10
153.08855 10
155.08682 20
157.10017 50
159.11757 60
161.13252 60
163.11404 20
169.10255 30
171.11777 40
173.09587 10
173.13347 50
174.13943 10
175.14877 20
181.12247 20
183.1183 40
185.13261 20
187.11287 40
187.12512 10
187.15115 20
189.12549 10
189.16409 10
191.10913 10
193.12346 20
195.11984 10
197.12872 10
197.13445 20
199.15076 10
201.1297 30
201.16284 20
205.1246 20
210.13782 10
211.14851 40
213.16331 10
215.14413 10
215.17868 30
219.13713 10
227.11229 10
229.15851 40
229.19498 20
233.15474 30
239.179 50
242.13206 10
247.14844 10
247.16827 20
257.15216 10
257.18893 20
275.20093 190
END IONS

BEGIN IONS
SCANS=4096
TITLE=275.2015
MSLEVEL=2
CHARGE=1+
RTINMINUTES=12.86882
ION=[M+H]+
55.0185 10
55.0541 110
57.06912 20
59.04881 10
65.0388 40
65.04616 10
67.05385 180
69.03979 10
69.06928 80
69.07753 20
71.05014 40
73.02718 10
73.06643 10
77.03831 60
79.05441 130
81.06998 180
83.04162 10
83.04915 20
83.08504 30
85.06213 21
91.04534 11
91.05381 563
91.63727 11
93.0701 100
93.07823 20
95.0847 200
95.09132 30
95.09515 20
97.06506 30
97.10116 10
98.02341 20
99.08009 10
103.05351 40
105.06988 279
107.08531 80
109.06577 10
109.10133 40
109.11507 20
111.11591 10
113.05837 30
115.05345 30
116.06138 20
117.0697 130
117.08127 20
118.08017 10
119.08563 278
121.06559 30
121.10201 60
123.07945 20
123.12073 10
127.05353 10
128.06219 30
128.06848 10
129.06966 110
130.07886 20
131.0686 10
131.08559 120
131.09795 20
132.09123 10
133.10104 140
135.07912 30
135.11818 50
137.13004 10
139.11575 10
141.06947 100
142.07642 30
143.08575 70
144.09473 10
145.10162 130
147.07938 20
147.09114 10
147.11688 130
147.12729 10
149.09663 30
149.13187 20
153.07489 10
153.09074 20
153.09782 20
154.07787 20
154.08369 10
155.08571 80
156.09422 20
157.07959 10
157.10173 80
159.08047 30
159.11659 100
161.09233 10
161.09859 20
161.13319 70
163.11256 10
165.09219 20
167.10783 20
169.10193 70
169.11516 10
171.11597 40
173.09576 30
173.10666 20
173.1331 120
175.11179 20
175.14662 30
177.09138 30
179.10867 10
183.11836 60
185.09679 10
185.13254 20
187.11179 60
187.1219 10
187.1476 20
189.12718 20
191.10658 10
193.1254 20
193.13432 10
195.13937 10
197.134 50
201.12796 100
201.15083 10
201.16669 20
202.1777 10
203.14578 30
205.11388 10
205.12436 50
205.13976 10
207.13815 10
209.14214 10
210.1396 10
211.15038 40
211.15846 10
213.16933 20
215.1451 30
215.16776 10
215.18044 40
215.19472 20
219.14053 50
229.15359 20
229.16043 30
229.1675 10
229.19641 10
233.15382 40
239.1806 50
247.12073 10
257.19144 40
275.16241 10
275.17825 20
275.20145 160
275.21924 40
275.22885 10
275.2406 20
275.25043 10
END IONS

BEGIN IONS
SCANS=4109
TITLE=275.2593
MSLEVEL=2
CHARGE=1+
RTINMINUTES=18.14587
ION=[M+Na]+
57.06919 40
71.08493 40
71.09088 10
81.06967 10
83.04672 10
89.0593 30
145.07001 10
275.15314 10
275.2818 10
END IONS

BEGIN IONS
SCANS=4141
TITLE=276.7279
MSLEVEL=2
CHARGE=2+
RTINMINUTES=5.638622
ION=[M+2H]2+
55.0539 30
83.04782 10
83.08369 20
100.08016 10
100.11212 40
110.06011 20
111.04396 20
154.12366 10
182.15456 70
192.13773 10
209.16347 20
210.14948 10
211.153 20
213.17757 20
225.16339 10
227.17595 10
END IONS

BEGIN IONS
SCANS=4152
TITLE=276.9873
MSLEVEL=2
CHARGE=1+
RTINMINUTES=2.207367
ION=[M+H]+
214.94844 8
258.98279 6
END IONS

BEGIN IONS
SCANS=4154
TITLE=277.0688
MSLEVEL=2
CHARGE=1+
RTINMINUTES=4.539239
ION=[M+Na]+
151.85886 10
277.07111 30
END IONS

BEGIN IONS
SCANS=4156
TITLE=277.09
MSLEVEL=2
CHARGE=1+
RTINMINUTES=1.16785
ION=[M+H]+
80.94882 40
82.94454 20
175.93588 20
241.12488 10
277.09055 70
277.10922 10
END IONS

BEGIN IONS
SCANS=4165
TITLE=277.1801
MSLEVEL=2
CHARGE=1+
RTINMINUTES=16.14581
ION=[M+H]+
55.05292 10
57.06951 180
67.0546 20
79.05377 20
83.08669 10
91.05404 30
93.07025 10
105.07002 40
105.07867 10
107.08356 20
109.10035 10
115.05204 10
117.07028 20
119.08815 10
129.06883 10
131.0481 10
131.08598 60
131.10126 10
133.10185 30
135.08049 10
137.06004 20
137.06602 10
141.07224 20
143.08168 10
144.09222 30
145.06726 20
145.10176 20
147.0804 50
147.11865 10
149.13553 10
157.09827 10
157.10178 20
159.0808 70
159.09354 10
159.11749 80
161.09671 90
161.1106 20
161.13916 10
163.07504 40
163.14766 10
165.05528 30
165.06529 10
168.09433 20
171.11757 20
173.09537 10
173.13196 20
175.11267 40
177.09195 50
177.12839 10
179.1068 160
183.11592 20
183.12538 10
189.1274 10
193.12854 10
199.14662 10
201.13016 30
203.11324 10
207.10426 10
210.16464 10
217.15898 70
219.11014 10
219.13908 20
219.14371 10
221.11765 120
231.16943 10
232.17374 10
235.14333 20
235.17041 357
235.19653 20
259.17184 20
259.20224 10
277.14368 10
277.15729 10
277.18304 140
END IONS

BEGIN IONS
SCANS=4166
TITLE=277.1803
MSLEVEL=2
CHARGE=1+
RTINMINUTES=13.7614
ION=[M+H-H2O]+
53.03949 10
55.0176 120
55.05385 50
57.03355 10
57.07017 10
57.07595 10
67.05323 60
69.06954 30
71.08562 10
77.03713 40
79.05332 100
79.06321 10
81.06932 181
83.05125 10
83.08402 30
91.05385 50
93.06913 40
95.04707 10
95.0851 30
95.09235 10
97.06455 20
105.06989 50
107.08402 30
109.06449 160
111.04397 30
115.05368 10
117.07017 10
119.08332 20
125.05953 10
130.07834 20
131.08244 10
135.07594 10
135.08188 10
135.11688 20
137.05989 413
137.09253 10
143.08705 10
145.09973 20
147.08141 20
147.11697 60
149.09662 20
149.1329 10
151.07654 10
151.11116 10
157.10052 20
159.11749 10
160.09068 10
161.09695 60
162.10825 10
163.11002 10
171.11661 30
173.13127 20
175.10918 40
175.15063 10
177.12833 10
181.12122 10
193.12177 20
201.16504 10
203.18085 30
213.15639 10
213.16606 10
221.19037 20
231.16862 10
249.18391 10
277.18292 10
277.21692 10
END IONS

BEGIN IONS
SCANS=4167
TITLE=277.1804
MSLEVEL=2
CHARGE=1+
RTINMINUTES=13.34463
ION=[M+H-H2O]+
53.03786 40
55.01752 406
55.05394 120
55.06204 10
56.05735 10
57.03327 20
57.06922 30
57.07633 10
59.04808 10
65.03828 30
67.05438 150
69.03365 20
69.04009 10
69.0692 100
71.04809 10
71.08456 10
77.03794 40
79.05416 205
80.79363 10
80.80182 11
81.0697 766
82.07566 10
83.04938 30
83.08473 40
83.08975 20
85.06582 10
87.08025 10
91.05454 90
91.06385 20
93.06991 100
95.04893 30
95.0855 100
97.06389 40
97.10129 10
105.03337 20
105.07056 100
107.08558 61
109.06474 324
109.10112 40
111.04416 172
111.0571 20
115.05421 10
117.06896 30
119.08576 60
119.09414 20
121.06346 20
121.10066 80
121.10874 20
122.07276 20
123.04739 10
123.08154 50
123.11665 30
125.0583 70
125.07409 10
125.1046 10
128.06192 10
129.0695 40
131.08606 50
131.09995 10
133.06462 10
133.10223 80
133.11449 20
135.08051 50
135.11737 50
136.59669 10
136.60744 20
137.0388 32
137.05972 2079
137.09608 12
137.13315 40
137.29659 10
137.36237 10
138.06625 20
138.29218 10
139.11252 10
139.16309 10
141.06985 60
142.07767 50
143.08551 30
145.06548 20
145.10083 30
146.07538 10
147.08026 90
147.11723 110
149.09569 110
149.13197 20
151.07629 70
151.11333 40
153.09612 10
153.12897 10
155.08502 30
156.09406 10
157.06528 10
157.10178 30
157.1129 10
159.07886 10
159.11676 30
160.0842 10
160.09065 20
160.12424 10
161.09561 120
161.13258 40
163.07841 10
163.11253 100
163.12665 10
163.15729 10
165.09192 30
165.13069 10
167.10603 20
169.10495 10
171.10426 10
171.11755 40
171.12964 10
173.1329 20
175.11292 110
175.12447 20
175.13074 10
175.14944 30
177.08961 40
177.09641 20
177.13051 20
179.10704 30
179.14117 10
181.10036 20
181.1209 20
183.11761 10
185.13361 40
189.09041 10
189.12814 30
189.17111 10
191.10757 10
193.11488 10
193.1241 20
195.13766 10
197.13516 10
203.14326 20
203.17888 110
205.1947 10
213.12431 10
213.16461 60
213.17746 20
221.18886 30
223.14818 20
226.1371 10
231.1754 100
241.15918 10
249.18539 20
259.16833 10
277.18042 40
277.19611 20
277.20074 10
END IONS

BEGIN IONS
SCANS=4168
TITLE=277.1804
MSLEVEL=2
CHARGE=1+
RTINMINUTES=10.73859
ION=[M+H-H2O]+
53.03851 20
55.01713 327
55.03049 10
55.05384 100
55.0615 20
57.06961 20
65.03985 10
66.04996 10
67.05364 80
67.0641 10
69.03307 20
69.06951 70
69.07781 10
71.04988 10
73.06279 10
77.03801 40
79.05384 140
79.06068 32
80.81049 11
81.0693 589
83.04965 30
83.05726 10
83.08377 20
91.05347 40
93.06956 60
95.07788 10
95.08454 50
95.09259 10
95.09828 10
97.06419 30
105.06985 70
105.08375 10
107.08584 40
109.0565 10
109.06457 190
109.07302 20
109.101 20
111.04403 100
111.05298 10
117.06935 20
119.08417 60
121.06388 10
121.10042 30
121.11353 10
123.04406 10
123.08058 20
123.1171 10
125.05876 50
129.06808 10
131.08743 40
133.10194 40
134.99702 10
135.08067 50
135.11604 40
135.12685 20
136.61217 10
137.04498 33
137.05969 1013
137.09691 20
138.06776 20
138.07677 10
138.67764 10
139.07997 10
142.07974 20
143.08717 30
145.06973 10
145.10199 40
146.07487 10
147.08182 30
147.11589 70
147.12991 20
149.09537 40
149.1319 20
151.07477 110
151.0816 10
151.1161 20
156.09245 20
157.10139 50
157.11964 20
159.11713 10
160.08861 10
161.08734 10
161.09602 100
161.13435 50
162.10687 10
163.07777 20
163.10834 30
163.14874 10
165.09137 50
165.13332 10
166.07533 10
167.08698 10
169.09929 10
171.11877 20
175.11168 100
175.12393 10
175.14755 10
176.12074 10
177.08981 10
179.10751 30
181.1067 10
181.12251 10
183.1134 10
185.13116 10
185.14018 10
188.12112 10
189.12823 30
189.16333 10
191.14632 10
203.1057 10
203.16461 10
203.18089 50
207.13998 10
213.12425 10
213.1647 30
221.1245 10
221.1889 30
223.14989 10
231.17421 70
231.18854 10
231.19508 10
241.16249 20
249.18607 20
277.17712 30
277.19238 20
END IONS

BEGIN IONS
SCANS=4169
TITLE=277.1804
MSLEVEL=2
CHARGE=1+
RTINMINUTES=15.76084
ION=[M+H]+
55.01647 60
55.02113 10
55.05406 10
57.06902 240
57.07989 20
67.05545 10
71.05044 10
77.03867 10
79.05425 10
91.05471 40
93.06957 20
105.06999 30
117.07067 20
118.0785 10
119.0882 10
121.06453 30
123.04316 10
133.06737 20
133.09943 30
135.08029 50
137.06 70
137.07744 10
137.09409 20
142.07857 20
145.06335 20
145.10078 20
146.07542 20
147.04286 10
147.08865 10
147.11996 20
149.09697 10
151.07437 10
157.10069 10
159.08202 10
160.09155 10
161.06033 50
161.09615 313
163.0733 20
163.09822 10
165.03493 10
165.05486 110
165.07166 10
175.11055 110
177.12837 20
179.1076 110
193.12511 10
203.10654 70
219.13959 30
219.15787 10
221.09573 10
221.11786 120
277.15527 10
END IONS

BEGIN IONS
SCANS=4170
TITLE=277.1807
MSLEVEL=2
CHARGE=1+
RTINMINUTES=14.98238
ION=[2M+H]+
55.05235 10
57.06949 160
57.07644 10
69.07074 10
71.04874 10
81.07106 30
83.0481 20
91.05335 10
95.04888 50
95.08306 10
99.04455 10
105.06985 40
109.02879 10
109.06399 20
111.04368 30
111.05031 10
119.0852 10
125.06031 30
131.08675 10
133.06487 10
133.10239 30
135.08006 10
137.05988 230
137.07108 30
137.09601 10
139.07545 10
142.07701 10
145.06389 10
147.11594 20
151.11269 50
157.1033 10
159.084 10
160.08778 20
161.09367 30
163.07507 20
165.05429 210
165.06796 40
175.11172 50
175.12039 10
177.09114 20
179.10634 20
193.1046 10
193.12296 100
203.10541 10
205.08617 10
209.16951 10
219.10204 10
221.10172 10
221.11717 331
277.16132 10
277.18073 70
277.22418 10
END IONS

BEGIN IONS
SCANS=4210
TITLE=278.102
MSLEVEL=2
CHARGE=1+
RTINMINUTES=5.206672
ION=[M+H]+
93.05974 10
130.06688 20
140.05219 10
144.04283 20
145.05109 10
146.06165 10
158.06238 10
174.05771 10
185.04559 10
186.05569 20
202.05133 30
203.05771 80
218.08102 30
218.09636 20
232.09555 10
278.10101 10
END IONS

BEGIN IONS
SCANS=4239
TITLE=279.1599
MSLEVEL=2
CHARGE=1+
RTINMINUTES=23.82878
ION=[M+H]+
57.06965 70
65.03805 70
67.05378 10
71.08572 20
77.04041 10
93.03307 60
93.0681 10
121.01576 10
121.02837 50
121.0373 10
148.5278 11
148.53671 10
149.00989 32
149.02344 1201
149.48357 10
152.06387 10
173.05057 20
195.08025 10
201.02567 10
201.04752 70
223.10535 10
279.04108 10
279.09369 90
279.16641 10
279.27914 10
END IONS

BEGIN IONS
SCANS=4240
TITLE=279.16
MSLEVEL=2
CHARGE=1+
RTINMINUTES=16.8802
ION=[M+H]+
51.00935 10
51.99503 10
53.00089 30
53.03693 10
54.00983 10
55.01807 10
55.05327 30
56.88443 40
57.02213 15
57.06949 4068
57.17851 15
57.21874 10
57.33151 10
57.36629 10
57.37402 10
57.39489 10
57.73328 10
57.78369 10
57.78696 10
63.02297 10
64.82573 20
64.83235 20
64.98288 14
65.03822 3025
65.36587 10
65.64052 10
65.67815 10
65.87556 10
66.13094 10
67.05499 20
67.98828 20
69.0713 10
71.08715 10
77.03787 70
78.00868 10
79.05307 10
80.02532 131
81.06956 20
86.00887 10
91.05181 10
92.71786 10
92.72607 20
92.73337 10
92.87664 10
92.99077 14
93.03312 3436
93.18229 10
93.29858 14
93.43538 10
93.45589 10
93.53286 10
95.08477 20
96.77781 10
105.03064 10
108.02087 30
109.02813 10
111.0453 40
114.85954 10
117.38741 10
120.63152 50
120.65104 20
120.93292 10
120.98177 18
121.0286 5423
121.36092 10
121.39296 10
121.44413 10
121.452 10
121.60277 10
121.88937 10
121.96262 10
122.03866 20
122.06464 10
122.15374 10
122.35009 10
122.54829 10
122.5579 10
122.71387 10
122.73196 10
122.80377 10
122.89313 10
122.9437 20
123.00404 10
123.06347 10
123.12065 10
123.19087 20
123.28718 10
125.99442 10
126.95453 10
148.06868 10
148.16426 20
148.17612 10
148.23888 10
148.49359 10
148.50591 20
148.53317 347
148.56499 20
148.57301 20
148.59428 32
148.61873 30
148.63055 10
148.70235 10
148.72916 10
148.74815 10
148.75784 10
148.77077 10
148.78239 10
148.79857 20
148.80862 20
148.83632 20
148.85451 20
148.88229 20
148.89072 20
148.89799 20
148.9081 20
148.91763 20
148.92372 20
148.92932 30
148.93842 20
148.94585 70
148.95912 40
148.96886 30
148.97432 20
148.98607 63
149.02287 59040
149.25073 27
149.26596 21
149.28339 26
149.31068 10
149.33064 10
149.34747 10
149.36661 20
149.3795 20
149.394 40
149.40112 30
149.41127 20
149.42294 30
149.43449 20
149.44839 40
149.46248 30
149.47176 30
149.48425 50
149.49469 10
149.50423 30
149.51216 30
149.52731 50
149.5433 30
149.5603 30
149.56892 30
149.58286 40
149.6002 90
149.62379 10
149.63382 30
149.65237 20
149.66154 20
149.67593 40
149.7001 30
149.71823 30
149.72342 30
149.73238 30
149.74913 40
149.76003 40
149.76714 30
149.77655 60
149.7859 40
149.79433 30
149.80946 30
149.81889 20
149.82631 30
149.8428 30
149.85251 40
149.86948 40
149.88303 20
149.89206 20
149.9034 30
149.91759 30
149.94653 20
149.96481 10
149.97736 20
149.98634 30
150.00089 30
150.00801 10
150.02402 30
150.033 10
150.04669 30
150.05522 30
150.06281 20
150.07248 20
150.08157 30
150.09404 30
150.10735 20
150.12007 50
150.1369 20
150.14926 30
150.16763 10
150.17285 20
150.18343 20
150.19147 10
150.20258 10
150.21233 10
150.21715 40
150.23083 30
150.25124 30
150.2634 10
150.27457 10
150.28741 20
150.30006 20
150.31451 30
150.32607 30
150.33525 20
150.34821 10
150.36072 10
150.37129 20
150.38666 40
150.39758 30
150.40858 20
150.41954 10
150.42747 20
150.43457 20
150.44444 30
150.45232 30
150.47087 20
150.47952 30
150.48776 20
150.50317 20
150.51845 10
150.52625 30
150.53458 20
150.55182 20
150.57668 10
150.58504 20
150.60059 20
150.60693 20
150.61218 10
150.62866 10
150.63492 20
150.64548 20
150.6544 20
150.66373 30
150.67188 10
150.68309 20
150.69011 40
150.69978 10
150.70871 10
150.73076 10
150.74266 10
150.75998 20
150.77441 20
150.78903 10
150.80971 10
150.82578 20
150.8492 10
150.85699 10
150.86586 20
150.8886 20
150.90408 10
150.92029 20
150.92693 10
150.93945 20
150.95499 30
150.96893 20
150.99315 20
151.01537 30
151.02939 10
151.05859 10
151.06831 20
151.08052 10
151.10126 20
151.11755 10
151.12682 10
151.14838 20
151.17566 10
151.19221 10
151.20163 10
151.21294 20
151.24159 10
151.24944 20
151.26968 20
151.28412 10
151.29546 20
151.30804 10
151.33574 10
151.34552 20
151.35666 10
151.37891 20
151.3912 20
151.4138 40
151.42294 20
151.44916 20
151.46045 10
151.47597 10
151.50362 10
151.51755 10
151.54695 10
151.56767 20
151.59003 10
151.61481 10
151.63113 10
151.64586 10
151.66005 10
151.68066 20
151.68867 10
151.70476 20
151.72667 10
151.73672 10
151.77444 10
151.78011 10
151.81148 20
151.83521 20
151.85783 20
151.88637 20
151.90649 10
151.94298 10
151.95869 10
151.98111 20
152.004 10
152.01721 10
152.05528 20
152.07117 20
152.08707 20
152.09398 10
152.10909 10
152.11948 20
152.14201 20
152.15817 20
152.20308 20
152.21799 10
152.25009 10
152.26459 10
152.30299 10
152.33701 10
152.35275 10
152.36282 10
152.41298 20
152.44913 10
152.47244 10
152.54114 10
152.57265 10
152.58855 20
152.60101 20
152.81416 10
152.88419 10
152.97885 20
153.01889 10
153.0647 10
153.1152 10
153.16826 10
153.19478 10
153.21751 10
153.31662 20
153.58475 10
153.61067 10
154.09425 10
154.16014 10
154.18484 10
154.28181 10
154.36423 10
154.40045 20
154.41177 10
155.01987 10
155.52092 10
156.02599 10
157.39049 10
159.50121 10
165.1286 10
167.03329 30
173.05125 20
178.08086 10
183.03632 10
183.13681 30
191.07191 20
194.07573 10
195.07584 10
201.04674 60
201.06244 10
205.04652 10
205.07095 20
205.08662 100
209.08553 10
212.70828 10
223.07776 10
223.10901 10
279.09259 100
279.10614 30
279.12958 10
279.16965 10
END IONS

BEGIN IONS
SCANS=4252
TITLE=279.2324
MSLEVEL=2
CHARGE=1+
RTINMINUTES=14.99782
ION=[M+H]+
53.03661 10
55.05363 30
57.06983 40
57.07682 10
65.03904 20
67.05384 140
69.06862 10
77.04004 20
79.05333 50
81.06986 130
91.05383 10
93.03252 30
93.07043 30
95.08544 170
95.09422 30
97.06495 20
97.10225 10
105.06857 10
107.08068 10
107.08592 30
109.10067 30
119.08493 20
121.02888 60
121.04024 10
121.10088 10
121.11211 10
123.11747 20
129.06894 10
131.08559 10
133.10393 20
135.11795 10
137.06152 20
137.099 10
137.13246 20
145.09892 10
149.02374 545
149.09433 21
151.14529 10
152.06076 10
153.12671 10
163.11259 10
165.06682 10
166.05794 10
167.0847 10
171.0345 10
173.05093 20
173.05994 10
173.13335 10
177.07013 10
177.12648 10
179.10385 20
181.12289 10
183.03439 10
195.08029 10
195.14087 10
201.04662 70
201.07027 10
205.1582 10
222.11942 10
223.07469 20
223.11987 10
223.13055 10
251.06802 10
279.09381 90
279.18268 10
279.20654 10
279.23615 30
END IONS

BEGIN IONS
SCANS=4258
TITLE=279.2328
MSLEVEL=2
CHARGE=1+
RTINMINUTES=16.95674
ION=[M+H+2Na]+
51.99372 10
53.00282 10
55.01759 60
55.05411 50
57.06235 11
57.0695 802
64.82654 11
65.03065 11
65.03802 787
65.04825 43
67.05437 50
67.06082 10
67.99427 10
69.06947 40
69.07745 10
71.08479 10
77.03804 50
79.05386 50
80.0247 70
81.07013 50
83.04851 10
83.08475 21
85.06493 10
91.05354 30
93.0169 11
93.03341 640
93.06832 21
94.47238 10
95.08448 40
97.06565 10
105.07054 10
107.08534 20
109.10096 30
110.6789 10
111.04427 10
111.08084 10
117.06803 10
119.08497 20
120.62892 10
121.00917 23
121.02844 1206
121.05245 12
121.10036 41
121.71024 10
123.11722 10
131.08595 20
135.08076 10
135.11621 30
145.10184 10
148.53271 100
148.54065 40
148.54942 20
148.85326 20
148.87386 10
148.90125 10
148.91434 10
148.95432 10
148.97849 20
148.99031 10
148.99654 10
149.02327 17308
149.21468 23
149.30301 24
149.45387 20
149.47807 20
149.50026 10
149.52469 10
149.56329 10
149.5845 10
149.70499 10
149.71498 10
149.74059 10
149.7562 10
149.77742 10
149.80367 10
149.84038 10
149.90111 10
149.97922 10
149.99297 10
150.02354 10
150.07735 10
150.133 10
150.15488 10
150.18489 10
150.21053 10
150.22243 10
150.2343 10
150.30812 10
150.43015 10
150.46455 10
150.54219 10
150.57538 10
150.60732 10
150.65115 10
150.73698 10
150.79713 10
151.29573 10
151.31142 10
151.58585 10
151.66943 10
151.82281 10
152.0675 10
152.30547 10
153.12827 30
167.03636 10
167.08682 10
173.04849 20
173.05618 20
173.13223 10
178.0733 10
179.14198 10
180.09399 10
181.15771 10
183.03004 10
183.13637 10
201.03741 10
201.0463 90
201.06454 10
205.08694 30
219.20375 10
219.21086 20
223.07465 10
233.22798 20
261.22269 10
279.09583 50
279.1088 10
279.23453 20
279.2829 20
END IONS

BEGIN IONS
SCANS=4285
TITLE=280.1914
MSLEVEL=2
CHARGE=1+
RTINMINUTES=6.70205
ION=[M+H]+
57.06943 40
58.07225 10
83.0885 10
93.03503 10
110.09664 10
121.02774 10
121.06536 10
122.03303 10
126.09263 20
134.09625 10
136.11174 10
149.01337 10
149.02425 70
150.02792 30
150.04109 10
162.12794 40
162.14082 10
164.10828 20
166.15973 40
166.17218 10
177.15544 10
178.12302 10
188.10597 20
189.11267 10
190.12012 20
190.12933 20
191.13074 30
192.17505 90
201.04936 10
202.04948 20
202.12416 20
203.12917 10
204.13927 80
205.14828 30
206.15575 10
218.13222 10
218.15517 150
219.1629 100
220.17078 424
234.18678 391
234.20198 40
239.01453 10
246.15126 20
247.14378 10
247.16737 20
262.12305 11
262.14148 10
262.1813 910
262.22464 11
280.09286 20
280.10312 11
280.15094 20
280.17349 20
280.1922 362
280.21756 10
280.23209 10
END IONS

BEGIN IONS
SCANS=4290
TITLE=280.2284
MSLEVEL=2
CHARGE=1+
RTINMINUTES=11.74053
ION=[M+NH4]+
55.01765 10
55.05361 10
57.03202 10
57.07112 20
65.04194 10
67.05231 30
69.06866 30
69.07445 10
71.04832 70
71.05998 20
77.03727 20
79.0546 30
81.06938 20
81.07503 20
83.04847 10
87.04313 10
91.05466 30
93.03401 10
93.06947 30
95.08561 10
97.0641 10
99.08075 20
101.06059 10
105.06864 20
107.08536 50
109.06455 10
109.09917 30
112.07855 10
113.09629 20
115.0515 10
117.06818 10
119.08686 20
121.10293 30
123.0785 10
123.08682 10
123.1149 10
125.09443 30
131.08328 10
133.10104 30
133.10716 10
137.09663 30
137.13245 20
139.11617 10
141.06644 10
144.08929 10
147.11597 10
149.02322 50
149.03384 10
149.0945 20
149.13161 20
149.14165 10
150.01479 10
150.0271 60
151.11964 10
159.11577 100
159.13203 10
166.15816 30
171.117 10
175.11119 20
175.13753 10
175.15021 20
176.14319 10
177.12784 60
187.14401 10
189.12413 10
189.16133 10
193.15933 70
194.15532 20
201.04639 10
202.05025 30
217.19255 10
220.16904 20
245.19267 30
262.18097 50
263.20273 40
263.21237 10
280.09445 10
280.19543 30
280.22458 10
280.23969 10
END IONS

BEGIN IONS
SCANS=4296
TITLE=280.2639
MSLEVEL=2
CHARGE=1+
RTINMINUTES=18.25215
ION=[M+NH4]+
53.03769 10
54.87699 10
55.01796 20
55.04678 31
55.05368 287
55.05912 72
57.03247 10
57.06986 90
58.0649 10
65.03913 20
66.04079 20
67.05377 221
67.06369 20
69.0696 282
70.06629 21
71.04742 10
71.0852 40
72.04478 20
72.07948 30
77.03809 30
79.05389 100
79.06271 10
81.06292 21
81.06943 353
83.04903 10
83.0574 10
83.08512 130
84.0803 40
85.06499 10
85.10001 20
86.05983 30
86.09659 20
89.0259 10
91.05379 80
93.06267 10
93.07032 70
93.07776 20
94.03779 20
94.77127 10
95.0484 20
95.07007 10
95.08571 196
95.53437 10
97.06622 20
97.07778 10
97.10153 60
98.09557 10
99.08361 10
100.07487 40
105.06998 60
107.08504 50
109.0643 20
109.1012 90
111.08141 40
111.11711 30
113.0985 10
114.09108 40
119.0861 50
119.09486 10
121.03119 10
121.10189 30
122.03368 10
123.0805 20
123.10768 10
123.11722 60
125.09594 20
125.13217 10
126.09104 20
127.11045 10
128.1071 20
133.0909 10
133.10089 80
135.11739 30
137.09595 30
137.133 40
139.10944 30
141.12721 10
142.12439 20
143.14705 10
145.09702 10
147.11731 50
149.0239 80
149.03452 20
149.13184 20
150.02682 90
151.11443 30
151.13832 10
151.14806 30
153.1319 30
154.12218 10
156.13824 20
161.13338 30
163.14758 40
165.12904 20
165.16461 30
165.16975 10
167.1407 10
168.13802 20
170.15529 10
175.14729 50
177.16347 10
179.17831 30
181.15862 20
184.17036 20
189.16385 30
193.15768 20
196.20757 10
198.18217 10
201.04877 10
202.05269 20
203.17528 10
205.19644 10
205.20667 10
207.17412 10
212.20258 10
219.20541 10
219.21204 30
221.1871 10
221.22977 20
224.07222 10
245.2272 90
245.24823 20
262.18042 20
262.19739 10
263.21722 10
263.23959 120
280.09732 10
280.26553 50
280.28384 10
END IONS

BEGIN IONS
SCANS=4307
TITLE=281.0525
MSLEVEL=2
CHARGE=1+
RTINMINUTES=19.02523
ION=[M+2H]+
73.04624 20
73.04885 20
73.05343 10
95.08515 10
133.10091 10
149.02238 10
150.02689 30
151.03253 10
191.00204 20
192.9821 10
203.05031 10
205.01701 20
207.03528 10
248.98985 60
265.02011 60
265.03171 30
266.9946 20
281.03802 10
281.05377 90
281.14691 20
281.19022 10
281.24756 10
281.27066 10
281.29623 20
END IONS

BEGIN IONS
SCANS=4308
TITLE=281.053
MSLEVEL=2
CHARGE=1+
RTINMINUTES=23.39256
ION=[M+H+Na]+
73.04681 50
84.06759 10
150.02412 20
151.02798 20
176.98962 10
179.00214 10
192.98256 10
203.0023 20
205.01802 20
207.03607 20
248.98972 110
265.02097 100
281.03622 40
281.05283 90
281.13708 10
281.14795 30
281.16763 10
281.29501 140
END IONS

BEGIN IONS
SCANS=4311
TITLE=281.1027
MSLEVEL=2
CHARGE=1+
RTINMINUTES=8.415116
ION=[M+H-H2O]+
55.01548 10
65.03865 20
89.06073 20
93.03412 20
121.02737 40
121.03663 10
149.00887 31
149.02367 593
150.02695 10
193.03305 10
193.04988 282
193.0685 20
237.07806 10
263.18387 30
281.10196 20
281.12164 10
END IONS

BEGIN IONS
SCANS=4312
TITLE=281.1029
MSLEVEL=2
CHARGE=1+
RTINMINUTES=5.007289
ION=[M+H-H2O]+
123.11658 20
149.01122 10
149.02328 40
151.03152 20
208.13651 10
281.1022 10
281.15613 10
281.17563 30
281.18216 10
281.22485 20
END IONS

BEGIN IONS
SCANS=4315
TITLE=281.1389
MSLEVEL=2
CHARGE=1+
RTINMINUTES=13.39877
ION=[2M+H]+
50.00868 10
50.01462 90
51.02213 220
51.0276 20
53.03782 50
54.87273 10
55.01685 10
55.05375 363
55.06291 31
57.06941 700
57.33953 10
58.0539 10
59.04373 10
59.04871 50
62.01423 20
63.02333 40
64.03151 20
67.05382 10
67.98787 10
76.79252 13
77.03833 1769
77.19287 10
77.59131 10
78.37226 10
78.79386 10
79.04401 10
79.05394 332
83.0847 90
91.05427 30
92.01149 10
92.02521 363
95.04941 20
101.09626 90
104.69019 10
105.03391 393
105.04432 41
105.05047 10
107.04955 70
119.04953 10
120.00913 10
120.02037 120
120.03571 10
133.00565 12
133.02843 2123
133.31366 10
134.60004 20
134.61069 20
135.01785 20
135.04424 1832
143.09061 10
149.00134 10
149.02383 50
150.02835 20
151.02731 20
162.49001 10
162.50107 70
162.51714 30
162.53181 20
162.73376 10
162.83339 10
162.93237 10
162.95045 30
162.97128 10
162.99138 23
163.006 30
163.03899 16813
163.19955 10
163.28764 24
163.38127 10
163.40102 10
163.46434 10
163.47659 20
163.53741 10
163.57657 10
163.58376 10
163.60529 10
163.6441 10
163.66927 10
163.71365 10
163.74828 10
163.7757 10
163.78493 20
163.86574 20
163.88152 10
163.94183 20
163.96971 10
163.9837 10
164.00827 10
164.01378 10
164.04291 10
164.06512 10
164.07297 10
164.15578 20
164.18085 10
164.24713 10
164.26651 10
164.40257 10
164.41698 10
164.44521 20
164.46951 20
164.50597 10
164.52234 10
164.60095 20
164.63559 10
164.72495 10
165.19263 10
165.3212 10
165.42685 10
165.73941 10
165.79132 10
165.88332 10
167.23737 10
179.10831 10
193.10342 10
197.12645 10
207.06573 230
235.18835 10
281.1936 20
END IONS

BEGIN IONS
SCANS=4316
TITLE=281.1899
MSLEVEL=2
CHARGE=1+
RTINMINUTES=20.54324
ION=[M+2H]+
67.05318 20
69.06998 10
150.02765 10
151.02679 30
153.06819 20
155.08617 20
156.09071 20
163.03934 20
163.04401 10
169.10342 20
171.11497 20
181.12373 10
195.11348 20
197.13345 40
199.1124 10
207.11711 10
209.14091 10
211.11522 10
213.11992 10
213.12801 50
221.13123 10
235.15019 20
248.98938 30
263.17618 50
263.18625 10
265.01837 10
281.04306 10
281.13376 10
281.14487 10
281.19116 90
281.21246 10
281.29678 40
281.31314 20
END IONS

BEGIN IONS
SCANS=4335
TITLE=281.2954
MSLEVEL=2
CHARGE=1+
RTINMINUTES=23.74625
ION=[M+H-H2O]+
55.05407 5
59.04818 5
73.04691 30
84.06724 10
91.05235 5
95.08502 5
97.07514 20
97.08204 5
111.07931 5
111.0923 10
135.08028 5
149.02467 10
150.02699 20
151.0322 10
151.03923 5
153.13675 5
159.1142 5
163.03889 5
179.00423 10
181.16333 5
191.00145 10
192.97758 5
197.07381 5
205.01749 15
207.02528 10
207.0334 15
225.04016 5
233.96487 5
235.14967 5
236.1516 5
248.96837 5
248.98944 55
249.00429 10
249.98717 5
263.18491 5
265.02121 60
267.00067 10
281.02045 5
281.03204 5
281.05234 65
281.14005 10
281.15149 15
281.19412 5
281.26056 10
281.29691 250
281.31458 25
END IONS

BEGIN IONS
SCANS=4356
TITLE=282.2221
MSLEVEL=2
CHARGE=1+
RTINMINUTES=20.83226
ION=[M+3H]+
55.05459 10
57.07017 15
57.07557 5
59.05279 5
81.07 5
91.05367 10
92.05023 5
93.05615 15
94.06466 15
94.06836 5
106.06471 55
107.0863 5
119.07243 5
133.09004 15
134.06934 5
134.08003 16
134.09644 481
134.12395 5
134.40009 5
148.11325 5
165.06813 5
167.07385 5
168.08237 10
169.08832 15
170.09808 30
170.11247 5
173.13281 5
178.07729 5
182.09567 10
195.1106 5
196.11179 5
210.12701 80
210.1402 20
211.13605 80
224.11838 5
224.14316 20
225.15013 5
281.25797 5
281.27841 10
282.05359 10
282.14273 5
282.15985 5
282.17529 5
282.18857 15
282.22244 942
282.27911 10
282.30197 10
END IONS

BEGIN IONS
SCANS=4369
TITLE=282.2796
MSLEVEL=2
CHARGE=1+
RTINMINUTES=19.90707
ION=[M+NH4]+
53.0429 5
55.01729 60
55.02655 10
55.04558 11
55.05396 460
55.81889 5
56.18894 5
56.36925 5
56.88535 5
57.03301 15
57.06951 385
57.08014 10
58.06413 15
59.0499 15
67.05428 110
69.03298 10
69.03613 15
69.06296 21
69.06951 415
69.56781 5
70.06498 5
71.04957 20
71.08504 135
71.70618 5
72.04354 25
72.0804 45
73.0635 10
77.03984 10
79.05411 70
81.06987 150
82.06468 5
83.04886 20
83.05741 5
83.08531 323
84.08071 15
85.06364 15
85.10064 80
86.05989 65
86.06982 5
86.09744 20
88.07943 5
91.05339 30
93.06944 110
93.08631 5
95.08544 145
97.06474 105
97.07662 10
97.10128 152
99.08138 10
99.11636 5
100.07566 110
100.11292 10
105.06877 15
107.08567 80
107.09569 10
109.10114 110
109.11018 10
111.08001 70
111.11669 75
113.09617 15
114.09112 65
114.10214 10
119.08931 5
121.10083 100
123.11604 15
123.95845 5
125.09579 40
125.13148 35
125.14417 5
127.10816 5
128.1073 55
128.11852 10
128.14355 5
129.12746 5
134.09653 10
135.11681 85
137.13289 10
138.13039 5
139.11322 45
139.14401 5
141.1283 10
142.12227 40
147.11713 5
149.13278 125
149.15179 10
150.03246 5
151.14902 15
153.12706 40
153.16077 5
155.14343 10
156.13907 20
156.17612 10
157.15826 5
163.14787 65
165.16328 20
167.14345 30
167.17883 10
170.15256 15
170.17728 5
170.19392 5
177.16376 25
181.1593 25
184.16879 25
184.20433 5
191.18021 30
193.08893 5
195.1763 25
198.17142 5
198.18684 10
198.20805 5
198.22284 10
205.17966 5
205.19601 10
205.21107 5
209.19154 10
212.20082 10
212.2075 10
214.16066 5
223.20793 10
223.24101 15
226.21442 15
238.25322 5
240.23201 10
240.26935 35
247.24316 120
247.25935 5
249.99609 5
264.27814 15
265.25385 70
266.02136 5
282.05655 5
282.22083 20
282.2334 10
282.26334 10
282.2803 150
282.30942 5
END IONS

BEGIN IONS
SCANS=4388
TITLE=283.1188
MSLEVEL=2
CHARGE=1+
RTINMINUTES=7.682305
ION=[M+H]+
59.04909 60
65.03696 10
69.06932 10
77.03136 10
77.03901 60
81.03689 10
93.03149 10
103.07527 10
105.03719 10
105.06962 10
133.0275 20
134.09612 10
135.04356 40
149.02362 120
149.03882 20
153.05756 10
161.10655 20
163.03972 293
182.06322 10
242.07719 10
268.08649 10
283.10693 40
283.23962 20
END IONS

BEGIN IONS
SCANS=4390
TITLE=283.1337
MSLEVEL=2
CHARGE=1+
RTINMINUTES=6.415367
ION=[M+H]+
97.02836 10
105.06911 10
128.06361 10
145.10941 10
149.02261 20
152.06171 10
155.08575 10
158.10043 10
165.0706 30
167.08435 10
171.0802 10
171.11491 20
173.0965 10
180.09332 20
185.13394 10
195.11513 10
199.11076 10
211.07475 20
223.1194 10
225.09186 10
237.13091 10
241.12344 70
283.13199 20
283.18631 20
283.19534 20
283.20306 10
END IONS

BEGIN IONS
SCANS=4393
TITLE=283.1548
MSLEVEL=2
CHARGE=1+
RTINMINUTES=10.02477
ION=[M+H]+
55.0536 200
55.06095 20
57.06878 20
67.05404 30
69.0328 50
71.04873 70
77.03788 40
79.054 80
81.03194 10
81.06964 70
83.04074 20
83.0485 140
83.06257 11
83.08498 391
85.02795 428
85.06351 21
91.05402 80
93.06898 40
95.04764 10
95.08657 40
97.02836 70
97.03671 20
97.06618 10
97.10322 20
99.04408 120
99.07798 10
105.0694 100
105.08004 20
107.08515 707
109.10146 20
111.0434 20
111.05559 10
111.07936 10
115.05267 10
119.08534 20
119.10038 10
121.06439 20
121.1012 60
123.08003 50
124.67814 10
124.73284 10
125.05978 70
125.09622 909
125.27052 12
126.04196 10
128.0657 20
129.0694 10
130.07797 30
135.11765 30
137.06062 10
137.09608 30
139.06088 11
139.07532 506
139.11252 67
139.12753 12
141.03444 21
141.05429 592
141.3018 10
143.08733 10
145.10109 220
147.08176 40
147.09476 10
148.05338 21
148.56387 11
148.57899 11
149.04643 32
149.05981 1083
149.07912 24
149.27826 10
151.07458 10
153.09143 30
153.12926 30
159.1172 30
161.05882 10
163.03906 20
163.07637 20
163.1114 70
165.09132 130
167.06882 30
169.10112 10
177.13145 10
177.1396 10
181.09805 11
181.12276 649
187.11208 110
187.12547 20
205.12286 170
209.14127 10
223.1001 10
223.10861 20
223.13321 515
223.15964 10
END IONS

BEGIN IONS
SCANS=4395
TITLE=283.176
MSLEVEL=2
CHARGE=1+
RTINMINUTES=2.710683
ION=[2M+3H2O+2H]+
89.05881 35
133.09245 5
172.85513 5
283.1713 5
END IONS

BEGIN IONS
SCANS=4396
TITLE=283.2022
MSLEVEL=2
CHARGE=1+
RTINMINUTES=6.949295
ION=[M+H]+
55.05348 20
57.07518 10
79.05504 10
95.03612 10
100.11119 10
107.05989 10
108.06647 20
121.03216 10
122.02563 10
123.05396 20
123.06902 10
124.06284 10
124.0754 20
136.07832 20
137.07018 30
138.0433 50
138.05576 40
139.06378 10
139.08665 30
140.07127 10
148.03963 10
149.0239 80
149.07008 30
151.05096 310
151.06474 10
151.08762 20
152.06615 10
152.07811 10
153.06607 150
153.0806 20
161.07034 10
163.05823 10
163.0817 10
164.05717 20
164.07242 10
164.09203 10
165.06624 270
165.08255 10
165.10091 20
166.07443 240
167.03429 10
167.08141 40
168.09096 70
169.09741 20
177.10075 10
179.08202 130
180.08987 110
193.09634 30
194.10466 30
195.0892 10
195.11287 390
205.13258 20
206.10654 10
207.05782 10
207.06731 20
207.14951 10
208.11877 10
209.12781 10
219.14772 10
220.1593 30
221.11635 10
221.12906 30
221.14281 10
221.16634 10
222.17276 20
223.18147 20
224.16574 10
236.15166 20
237.16054 240
251.17633 140
252.18393 120
283.05118 10
283.18256 10
283.20517 10
283.21777 10
END IONS

BEGIN IONS
SCANS=4397
TITLE=283.2025
MSLEVEL=2
CHARGE=1+
RTINMINUTES=6.732944
ION=[M+H]+
55.05508 10
57.07013 10
80.04857 20
95.05994 10
107.06024 50
107.07549 20
108.04659 10
108.06832 50
122.04754 10
122.05836 20
123.05382 20
124.0531 10
124.06265 20
125.0486 30
135.05254 20
135.09132 90
135.1011 20
137.0694 10
138.04375 10
138.05273 10
138.08153 10
139.08788 60
140.06972 80
149.02332 30
149.0705 20
149.08289 40
150.08153 20
152.0585 10
153.06679 70
155.07999 10
164.05991 10
164.09389 10
165.06561 20
165.10246 50
166.07436 10
167.08034 20
171.11418 10
177.14751 10
179.0806 20
180.09055 20
180.09583 10
191.1543 20
192.16356 60
193.09563 10
193.10555 10
194.1124 10
195.11372 70
195.12311 30
206.15611 20
207.06355 30
207.15038 40
211.08414 10
213.13387 10
222.13696 10
222.17162 30
223.16212 20
223.18117 231
224.16528 70
224.36047 10
237.16129 311
237.18349 10
237.20863 10
241.12369 50
251.17699 130
252.18408 90
252.20638 10
265.19412 10
283.20154 50
END IONS

BEGIN IONS
SCANS=4398
TITLE=283.2061
MSLEVEL=2
CHARGE=1+
RTINMINUTES=14.40589
ION=[M+H-H2O]+
55.05864 10
67.05388 20
69.07119 20
77.04051 10
79.05581 20
81.06899 20
83.04816 10
89.06352 10
91.05385 40
93.06962 10
105.07289 20
117.07013 40
121.1013 20
128.05582 10
128.06262 30
128.06853 10
128.9623 10
129.05963 20
129.06985 90
129.08751 10
131.08633 30
135.11475 10
141.06996 70
142.07642 10
143.08646 30
145.06328 20
145.0876 10
145.10132 60
147.08005 10
153.07008 20
154.07812 20
155.08655 40
155.09879 10
157.10419 20
159.0795 10
159.11684 10
165.07039 40
166.0827 20
167.08421 30
168.08817 10
169.10239 40
170.10745 10
171.08231 20
171.12051 40
171.1373 10
173.09624 30
173.1358 10
180.09488 40
181.10132 60
182.10976 10
183.1188 30
185.09406 10
185.13467 20
187.10941 10
187.11476 20
193.10458 10
194.10718 10
195.12013 40
197.13049 10
199.11136 20
199.14896 10
201.12601 20
207.11888 20
208.12502 10
209.1328 30
211.14902 30
211.16002 20
213.12868 30
213.16365 40
222.13918 10
223.15121 30
225.16762 20
227.14278 30
237.16675 20
239.08344 10
239.18121 60
241.16341 10
241.19669 20
255.2144 10
265.19592 80
283.17358 10
283.19073 10
283.20663 140
283.224 20
283.25345 10
END IONS

BEGIN IONS
SCANS=4400
TITLE=283.2067
MSLEVEL=2
CHARGE=1+
RTINMINUTES=13.96162
ION=[M+H-H2O]+
55.05046 10
57.06983 10
67.05316 20
69.0711 10
79.05672 10
81.06896 30
83.08526 10
91.05466 30
93.0691 20
105.0752 10
115.05678 10
117.06979 10
119.08447 10
128.0621 20
129.07089 50
129.08038 10
131.08746 20
133.10532 10
141.05498 10
141.06995 20
142.07864 10
143.08501 40
143.092 10
145.10106 30
147.07985 10
149.13297 10
153.07002 10
154.07716 20
155.08571 50
157.10164 40
159.0808 20
159.1178 10
165.04591 10
165.0695 20
166.07619 20
167.0858 20
169.10033 40
169.10504 10
171.1162 20
173.10133 10
173.13132 20
175.11057 10
179.08633 10
180.09625 10
181.10118 30
181.11479 10
183.11562 10
185.13307 20
187.11961 10
195.11636 40
197.13113 30
197.14098 10
199.11432 20
199.15157 10
207.11958 10
209.13329 40
211.14848 30
213.1259 10
213.16513 20
215.14508 10
221.13301 10
223.14938 30
225.16399 10
227.13391 10
227.17699 10
237.16328 20
237.1707 10
239.18121 30
241.16086 10
254.37099 10
265.16364 10
265.19626 90
283.20673 150
END IONS

BEGIN IONS
SCANS=4411
TITLE=283.2637
MSLEVEL=2
CHARGE=1+
RTINMINUTES=23.33947
ION=[M+H]+
69.06997 10
89.05935 30
89.066 10
95.08443 20
165.09283 10
210.15099 10
250.99025 30
265.22745 10
267.01981 30
283.04166 10
283.05109 10
283.15756 10
283.17389 10
283.2204 20
283.26147 10
283.28345 20
END IONS

BEGIN IONS
SCANS=4437
TITLE=284.1861
MSLEVEL=2
CHARGE=1+
RTINMINUTES=9.405489
ION=[M+H-2H2O]+
55.0544 40
55.062 10
59.04842 20
59.05404 10
69.06918 20
77.04314 10
80.04939 30
85.02593 10
93.06808 10
94.06397 10
95.04846 10
97.03053 10
104.04915 10
105.03149 20
106.06337 10
107.08538 10
108.04173 10
108.05658 10
110.0659 10
111.04542 10
124.04368 10
132.04231 20
134.05557 10
135.04408 10
136.07666 20
138.0536 20
139.04053 30
140.03207 10
140.07091 20
146.06306 30
148.047 10
149.02301 20
149.03409 10
149.04967 20
150.09621 10
151.02699 60
151.05051 10
152.03371 230
152.07076 10
153.05528 20
154.04971 110
154.06175 20
155.05682 30
155.0663 10
160.11311 10
161.09647 10
162.05534 40
162.0883 10
163.02196 10
163.04002 100
163.049 20
163.0752 20
163.08298 10
164.07066 40
165.04146 30
165.05232 10
165.07819 10
165.08736 10
165.50069 10
166.02774 10
166.05006 450
166.06908 10
167.0312 10
167.03958 10
167.0576 220
167.07935 10
168.06477 20
169.07339 40
169.0788 20
170.08437 20
176.06973 10
178.08781 20
180.0647 80
181.06197 20
181.07355 140
182.08128 30
189.12898 20
192.13885 30
194.08076 60
195.09103 11
195.44183 11
196.09663 977
196.12022 11
196.401 10
205.1106 10
206.11839 10
209.10594 30
210.11491 20
220.13371 20
222.11386 50
237.13658 20
238.14531 80
252.13879 10
252.16054 180
252.18352 10
253.16879 60
END IONS

BEGIN IONS
SCANS=4442
TITLE=284.2953
MSLEVEL=2
CHARGE=1+
RTINMINUTES=21.7244
ION=[2M+3H2O+2H]+
55.01797 7
55.05378 20
57.033 10
57.06956 100
60.08035 37
67.05406 13
69.06952 17
71.04919 13
71.08496 20
72.07943 7
73.02772 7
74.05938 37
74.06681 7
79.05533 7
81.07085 10
83.08587 13
85.10122 10
86.05998 7
87.04282 7
88.07526 110
89.05985 7
93.06905 10
95.08451 13
97.06369 7
97.10184 10
100.07575 13
102.09044 63
102.09759 13
107.08593 7
109.1002 7
116.10765 23
125.09601 7
130.1246 10
144.13803 10
144.14423 7
158.15398 13
161.09644 10
186.18677 13
200.20186 10
214.21619 7
242.28419 10
283.36426 10
284.2438 10
284.27042 20
284.29532 935
284.33102 209
284.35382 8
284.36649 10
END IONS

BEGIN IONS
SCANS=4445
TITLE=284.3316
MSLEVEL=2
CHARGE=1+
RTINMINUTES=16.88927
ION=[M+H]+
57.06958 60
58.06406 20
58.07219 10
60.08032 160
60.09138 10
71.08429 20
81.07043 10
85.10109 10
152.0321 10
283.38855 11
283.42636 10
284.23709 10
284.29117 22
284.33185 1051
284.58994 10
END IONS

BEGIN IONS
SCANS=4459
TITLE=285.1454
MSLEVEL=2
CHARGE=1+
RTINMINUTES=1.686533
ION=[M+NH4]+
56.04992 5
57.03356 10
94.06513 5
109.0761 5
138.05495 15
140.07005 5
141.07622 5
149.06406 10
149.07405 15
149.08005 5
151.04791 5
151.08366 10
151.09007 10
161.07069 15
171.092 10
172.09547 5
175.09161 10
177.10075 5
178.0891 15
179.08395 5
185.09457 5
189.1032 5
193.06438 5
193.09602 10
195.07835 15
195.11661 10
197.07513 5
197.09206 80
205.06233 10
223.07391 5
224.1161 10
225.12427 5
226.132 35
226.14561 5
239.09978 5
239.10767 5
239.13844 5
241.08247 50
267.13263 5
270.12195 30
285.12943 5
285.14526 70
285.22766 5
END IONS

BEGIN IONS
SCANS=4460
TITLE=285.1707
MSLEVEL=2
CHARGE=1+
RTINMINUTES=16.56679
ION=[M+H-H2O]+
57.03316 10
59.0622 10
75.02538 20
104.98076 10
104.98902 10
118.99884 30
121.00128 10
121.01307 224
121.03047 10
137.00496 10
137.0092 40
170.15573 10
198.14743 10
203.09328 50
285.16537 10
285.33231 30
END IONS

BEGIN IONS
SCANS=4465
TITLE=285.2218
MSLEVEL=2
CHARGE=1+
RTINMINUTES=17.24901
ION=[M+H]+
57.03335 10
60.08232 10
67.05996 10
69.06949 20
81.06635 10
91.05412 30
93.06946 10
95.0849 10
97.06411 10
105.06993 20
115.06903 10
117.07044 10
123.11944 10
128.06139 10
129.06818 20
131.08508 20
133.10294 10
141.07161 20
143.08585 10
145.10081 40
147.11694 10
155.08392 20
157.11201 10
159.11623 10
169.10733 10
171.08298 10
171.11871 20
173.13554 10
183.11571 30
185.13374 10
187.14957 30
197.13307 20
197.13953 10
198.14992 20
199.14478 20
201.13322 10
201.16353 40
211.14671 20
213.1629 10
225.16518 20
229.16028 10
241.19711 20
267.19171 10
267.21152 50
267.22119 30
285.12842 10
285.22131 80
285.32172 30
285.33551 80
285.34979 20
END IONS

BEGIN IONS
SCANS=4468
TITLE=285.2427
MSLEVEL=2
CHARGE=1+
RTINMINUTES=17.48935
ION=[M+H-H2O]+
57.03269 20
57.07055 20
59.06028 10
69.06789 10
71.08565 10
81.06942 20
85.10132 20
95.08693 10
170.15277 20
285.15524 10
285.23108 10
285.24521 20
285.30347 10
285.31897 10
285.33862 50
285.35059 20
END IONS

BEGIN IONS
SCANS=4507
TITLE=286.1667
MSLEVEL=2
CHARGE=1+
RTINMINUTES=7.17855
ION=[M+H]+
69.03201 10
88.07209 10
127.02586 20
142.05003 40
149.09734 10
163.04057 10
226.15118 20
254.13641 20
286.1701 20
END IONS

BEGIN IONS
SCANS=4519
TITLE=286.6934
MSLEVEL=2
CHARGE=2+
RTINMINUTES=9.179728
ION=[M+2H]2+
53.03815 20
55.05371 30
57.03343 30
58.06447 20
60.0804 130
60.08985 10
67.05446 40
69.06948 60
71.04916 20
71.07187 10
73.02756 60
73.03581 10
77.03879 10
79.0532 40
81.07034 40
83.0853 20
86.09557 40
91.05435 30
93.07029 20
95.08478 40
97.06562 10
97.10145 11
104.09226 11
104.10701 529
105.06969 20
105.11045 20
107.08368 10
107.08723 20
109.06488 20
109.0989 20
111.04403 10
111.07929 10
111.11845 10
117.06853 10
119.08471 20
121.06443 20
121.08946 10
121.10181 20
122.07118 20
123.08037 20
123.11668 20
125.05921 20
125.09619 30
132.09045 10
132.10275 60
133.10292 30
135.116 20
135.12099 10
137.05815 10
137.09518 10
139.11435 10
145.10052 10
147.11729 20
149.09622 30
149.13264 10
151.1116 80
151.12999 10
152.12155 10
153.09186 10
155.10213 20
161.09563 10
161.1319 10
163.11159 30
165.12755 20
167.10471 30
173.13374 20
177.0899 10
177.12811 20
179.14189 10
187.14748 10
191.08855 10
191.14429 10
231.21034 10
251.20477 20
252.14444 90
253.14423 10
265.25369 20
275.23541 20
275.24954 10
276.23981 10
286.69461 80
END IONS

BEGIN IONS
SCANS=4529
TITLE=287.1031
MSLEVEL=2
CHARGE=1+
RTINMINUTES=7.0205
ION=[M+H]+
55.05501 10
69.06999 30
69.07443 20
97.10178 20
107.06114 10
111.11593 10
119.08245 20
149.09486 10
154.06525 10
156.0804 20
167.08403 10
179.08276 10
183.06131 10
184.07697 10
199.08556 10
212.07103 50
227.08652 20
255.07957 20
END IONS

BEGIN IONS
SCANS=4534
TITLE=287.1546
MSLEVEL=2
CHARGE=1+
RTINMINUTES=17.06178
ION=[M+H]+
55.05252 10
67.05416 10
69.06883 20
91.05327 10
106.06492 10
107.07214 10
111.11592 20
139.10844 10
150.04781 20
150.05991 10
151.04419 10
151.0554 20
151.06154 10
152.05222 10
152.06163 50
159.08066 10
167.0732 40
167.07962 10
167.08501 10
168.06554 10
168.07997 40
177.05408 10
177.06493 10
178.06657 40
179.07326 70
179.47893 20
180.02966 12
180.054 20
180.06245 34
180.08118 2405
181.08878 363
181.10312 46
185.11613 10
194.08453 30
194.0928 10
195.09267 70
195.10889 20
219.09657 10
269.10666 30
271.12408 60
272.13525 40
282.12411 10
285.13828 30
287.15607 80
287.24106 10
287.34485 10
END IONS

BEGIN IONS
SCANS=4535
TITLE=287.1549
MSLEVEL=2
CHARGE=1+
RTINMINUTES=17.26268
ION=[M+2Na-H]+
69.07015 30
72.08037 10
74.09543 10
93.06995 10
106.06346 20
111.11737 10
113.06178 10
121.10462 10
150.04916 10
151.05544 20
152.06136 120
152.07176 10
152.08228 10
153.06018 10
153.06886 30
166.07806 10
167.07141 80
167.09039 10
168.08086 100
176.05313 10
177.05666 10
177.06616 10
178.06526 40
179.0731 100
179.47743 10
179.50273 10
180.05099 20
180.06062 42
180.08122 2854
180.1179 10
180.34212 22
180.80203 10
180.90224 10
181.07173 10
181.08923 357
181.10567 31
181.15353 10
181.38396 20
181.48473 10
185.12711 10
194.08437 30
194.09535 20
195.09154 60
195.10635 10
199.23148 10
254.10408 10
269.1254 10
269.23172 10
271.12466 40
271.14755 10
272.13232 30
285.13916 20
287.13751 20
287.15567 110
287.17859 10
287.19327 10
287.25381 10
END IONS

BEGIN IONS
SCANS=4569
TITLE=288.1628
MSLEVEL=2
CHARGE=1+
RTINMINUTES=17.46115
ION=[M+3Na]+
51.02207 20
53.04023 10
55.05495 10
65.03741 20
69.06893 10
71.08432 10
74.09717 10
77.03863 60
79.05338 30
80.04891 20
91.05399 110
91.06707 10
92.04885 40
93.05517 10
95.0495 40
104.0481 20
105.05712 20
106.05326 10
106.06486 140
106.07302 10
107.04953 40
107.07743 10
107.08366 10
114.09233 10
115.05384 20
117.05654 20
117.07293 10
118.06392 20
119.08541 217
120.08446 10
128.05212 10
129.05713 10
129.06825 20
130.06384 50
130.07344 10
132.08165 10
135.08138 30
139.05443 30
140.03755 20
140.04988 30
140.0619 20
143.07126 40
143.08583 10
144.08115 40
144.08804 10
151.05357 30
152.06133 60
153.0683 40
153.08171 20
154.06488 60
155.0731 10
155.08517 10
156.08055 80
156.0979 10
157.08725 30
158.0959 10
164.06525 10
164.30717 10
165.05836 20
165.06984 200
166.06673 60
166.07529 20
167.07324 425
168.08116 221
168.09686 20
169.08981 20
170.09698 70
178.06537 40
179.07246 20
180.08121 630
180.27132 10
181.08624 334
181.6064 10
182.06206 10
182.07089 30
182.09676 1249
182.61526 10
183.10464 1039
183.35216 11
193.08653 10
194.09599 30
194.10742 10
195.09293 60
196.09711 20
196.1118 110
196.45265 10
197.0836 10
197.10759 425
197.1225 41
198.11549 30
207.09235 10
207.13934 10
226.14635 10
230.09438 10
240.08221 10
246.13132 10
254.10106 20
255.10185 10
257.11127 10
257.12601 10
258.10394 10
258.11691 30
259.12436 10
260.1395 10
270.12668 20
271.12335 40
271.13211 10
272.13028 40
272.14413 50
272.1615 20
273.14105 70
285.1369 40
286.14481 20
287.15439 243
287.18805 10
287.20465 20
287.21713 20
287.2261 10
287.24686 10
287.82489 10
288.09714 20
288.10754 20
288.12759 30
288.16318 4021
288.5397 13
END IONS

BEGIN IONS
SCANS=4593
TITLE=288.2543
MSLEVEL=2
CHARGE=1+
RTINMINUTES=12.55391
ION=[M+H]+
55.0541 30
57.06931 120
57.07538 10
67.05832 10
69.06727 10
70.06486 190
71.08522 20
77.03822 30
79.05415 20
81.06941 30
85.09929 10
88.07525 331
91.05365 180
95.04802 40
95.05657 10
95.08565 20
97.10185 10
106.07513 21
106.08607 302
106.10151 20
107.04818 60
107.08266 10
116.07299 10
119.08496 338
119.1009 10
135.0799 40
149.0607 10
226.2197 10
227.2011 170
270.21741 10
270.24283 40
270.25375 10
288.25409 20
END IONS

BEGIN IONS
SCANS=4594
TITLE=288.255
MSLEVEL=2
CHARGE=1+
RTINMINUTES=6.65245
ION=[M+H]+
51.02176 10
57.0337 10
67.05251 20
69.06922 20
70.06454 20
77.03838 30
79.05317 20
81.0701 10
88.07444 20
91.05395 110
95.04917 30
102.09037 20
103.05316 10
107.04102 10
107.04971 70
119.08491 174
135.07938 30
135.09508 10
164.04124 10
165.04237 20
170.16621 10
198.14996 30
226.22444 10
270.24414 80
288.23175 10
288.25381 80
END IONS

BEGIN IONS
SCANS=4612
TITLE=289.1337
MSLEVEL=2
CHARGE=1+
RTINMINUTES=12.99866
ION=[M+2H]+
53.03731 10
57.06907 10
77.04036 20
77.05073 10
91.0541 80
92.05062 10
92.05619 10
93.05672 20
93.07001 10
95.04914 10
106.06595 10
107.04731 20
117.06087 10
118.06421 20
118.07842 10
119.08504 30
120.08934 20
127.05229 10
129.0694 10
130.06512 30
136.08414 20
141.07071 20
142.0647 30
143.07257 20
143.08043 10
143.08897 10
144.07935 30
144.08752 10
152.05495 10
153.05557 20
153.07352 10
154.0499 10
154.06509 160
155.07326 20
157.08714 10
159.11795 10
166.06572 40
167.07278 80
168.08121 110
168.09659 20
169.05115 20
169.07816 30
169.08688 40
169.09393 20
172.07433 30
173.07452 10
178.0641 10
179.07312 60
180.08122 20
181.07898 20
182.06075 180
182.07582 10
183.09671 20
184.07332 20
184.09929 20
184.11487 10
185.07999 10
186.09172 30
196.0556 10
196.07568 120
197.08382 140
211.08691 20
212.09554 30
212.10464 10
218.09908 10
230.09621 10
242.09888 10
243.09161 10
245.09116 10
245.10912 60
246.1156 20
255.0858 10
255.09621 20
255.1163 10
256.10135 70
256.14352 10
257.08276 10
257.10721 60
257.12259 10
258.11499 80
258.13852 10
259.09091 10
260.13431 30
261.13922 80
261.15256 20
261.16205 20
269.10876 10
270.22076 10
271.09976 10
271.12357 110
271.15018 10
272.09634 20
272.13086 10
273.10239 50
274.11176 60
289.09943 20
289.13437 200
289.15787 20
END IONS

BEGIN IONS
SCANS=4619
TITLE=289.1805
MSLEVEL=2
CHARGE=1+
RTINMINUTES=10.47831
ION=[M+2Na-H]+
55.0182 10
55.0554 30
67.05432 10
69.03226 20
77.03847 20
79.05327 40
81.06971 10
83.04826 10
83.08659 30
91.05437 30
92.05639 10
93.07051 30
95.08568 10
105.07223 20
107.04926 50
107.08505 20
107.09186 10
109.02902 20
109.06549 40
109.0718 20
117.08267 10
119.08542 70
120.08808 20
121.10146 40
123.07902 10
123.08921 10
125.09624 20
130.07693 10
135.08551 10
136.08887 10
141.07352 20
142.07658 10
143.08624 10
145.10034 10
147.07883 20
149.0602 50
149.09798 20
155.08754 10
156.09134 10
157.06363 20
157.101 20
159.10738 10
159.1196 10
161.09457 20
163.1102 10
165.07085 20
167.10641 20
169.10188 20
172.08849 10
173.09708 10
175.11034 10
187.11226 20
187.12498 10
189.12846 10
195.11687 10
196.07463 10
203.10463 20
205.15993 20
205.16901 10
211.14754 20
213.13129 10
223.11327 10
229.15742 10
229.16631 10
233.11475 20
243.25291 10
247.16924 30
271.08945 10
271.17181 10
289.18091 30
289.25421 10
END IONS

BEGIN IONS
SCANS=4634
TITLE=290.0755
MSLEVEL=2
CHARGE=1+
RTINMINUTES=9.171967
ION=[2M+NH4]+
55.05334 30
62.92852 60
71.05993 50
71.06728 10
81.06909 30
83.08544 20
107.98665 100
107.99917 10
118.088 10
121.91217 120
132.9826 60
135.92719 10
135.99364 40
142.99321 20
144.98991 10
145.00774 180
149.91853 10
150.99425 20
151.12369 140
159.11336 10
160.98828 100
162.94221 20
163.01801 30
166.97128 100
173.01384 70
176.98071 30
188.07222 10
190.06764 20
194.98888 20
201.9693 20
203.99257 30
204.98666 30
215.06467 20
219.98782 10
222.00269 10
229.97543 10
229.98235 20
231.98387 10
231.99646 40
246.99928 10
247.01534 10
247.03297 180
249.04863 260
265.04462 40
267.05887 60
275.0405 110
277.03427 10
277.05527 220
277.2764 10
290.07562 20
290.27011 10
END IONS

BEGIN IONS
SCANS=4654
TITLE=290.2692
MSLEVEL=2
CHARGE=1+
RTINMINUTES=6.694339
ION=[M+H]+
55.05457 10
69.06853 30
70.06396 30
83.0856 10
88.07545 20
99.04169 10
100.07888 10
106.08481 20
109.06249 10
118.07486 10
118.08651 10
119.08678 10
228.2357 10
254.24951 20
272.26016 60
290.1846 10
290.26883 110
END IONS

BEGIN IONS
SCANS=4656
TITLE=290.2694
MSLEVEL=2
CHARGE=1+
RTINMINUTES=7.736583
ION=[M+H]+
55.05266 20
55.05829 10
56.04947 10
69.06941 30
70.06482 10
83.08679 10
88.07527 20
95.0851 10
102.09044 10
106.08588 20
118.08691 20
169.10201 10
272.25903 60
290.11035 10
290.2691 90
290.28702 20
END IONS

BEGIN IONS
SCANS=4657
TITLE=290.2694
MSLEVEL=2
CHARGE=1+
RTINMINUTES=7.343239
ION=[M+H]+
55.05389 30
56.89453 10
69.06956 10
70.06448 10
88.07215 10
88.08386 10
118.08456 10
119.08473 10
174.07149 10
254.25027 20
272.26025 90
272.27512 10
290.19611 30
290.21677 10
290.2709 90
290.2872 10
END IONS

BEGIN IONS
SCANS=4658
TITLE=290.2698
MSLEVEL=2
CHARGE=1+
RTINMINUTES=6.494033
ION=[M+H]+
55.05314 20
69.06854 10
70.06601 10
88.07557 20
106.08501 20
163.10915 10
272.25916 110
290.25247 10
290.26962 150
290.29855 10
END IONS

BEGIN IONS
SCANS=4659
TITLE=290.2699
MSLEVEL=2
CHARGE=1+
RTINMINUTES=6.316855
ION=[M+3Na]+
55.05295 30
69.07016 10
70.06425 20
83.0844 20
85.06578 10
88.07591 10
272.26135 50
290.21738 10
290.24695 10
290.27161 100
290.28781 10
END IONS

BEGIN IONS
SCANS=4660
TITLE=290.2702
MSLEVEL=2
CHARGE=1+
RTINMINUTES=6.980283
ION=[M+H]+
55.05506 20
69.07021 10
70.06425 20
83.04986 10
83.08288 10
88.07675 20
106.08585 10
118.08635 10
199.09174 10
254.24934 20
255.17487 10
272.2442 10
272.25964 70
290.24625 10
290.27072 110
290.29108 10
290.29581 10
END IONS

BEGIN IONS
SCANS=4665
TITLE=290.9434
MSLEVEL=2
CHARGE=1+
RTINMINUTES=1.1521
ION=[2M+Na]+
62.98039 20
80.94802 10
90.97597 80
90.9828 10
169.04958 10
176.9637 20
226.93669 10
END IONS

BEGIN IONS
SCANS=4667
TITLE=291.0845
MSLEVEL=2
CHARGE=1+
RTINMINUTES=7.436194
ION=[M+Na]+
69.03418 10
105.0713 30
118.08779 10
119.08473 10
123.11492 10
291.08762 30
291.27573 20
END IONS

BEGIN IONS
SCANS=4668
TITLE=291.0852
MSLEVEL=2
CHARGE=1+
RTINMINUTES=5.314705
ION=[M+H]+
143.0843 10
291.0816 20
291.09161 10
291.10641 10
END IONS

BEGIN IONS
SCANS=4669
TITLE=291.0853
MSLEVEL=2
CHARGE=1+
RTINMINUTES=6.578534
ION=[M+Na]+
55.0532 10
98.98543 10
291.08496 30
291.09738 20
END IONS

BEGIN IONS
SCANS=4678
TITLE=291.1962
MSLEVEL=2
CHARGE=1+
RTINMINUTES=9.9
ION=[M+H]+
53.03759 30
55.01779 30
55.0534 80
57.03466 10
57.06937 30
59.0484 30
67.05406 70
69.03267 20
69.07011 20
71.04852 50
77.03893 40
79.05366 60
81.06921 80
83.04625 20
83.08525 20
85.02797 20
85.0643 40
87.04281 30
91.05472 110
93.06981 110
93.07926 10
95.04895 70
95.08563 100
95.09401 10
97.06429 30
99.04497 10
99.08407 10
99.09373 10
103.05571 10
105.05929 10
105.06933 100
107.04868 90
107.0856 90
108.05589 30
109.02815 10
109.06468 130
109.10051 20
109.10362 40
109.10726 20
111.04257 10
111.08038 150
113.05719 20
113.09627 10
113.10526 10
115.05349 20
116.06202 10
117.07036 30
119.08617 110
121.0656 20
121.10121 90
122.07083 10
122.07647 20
123.0807 244
123.09497 10
123.11778 10
125.09649 20
125.11042 10
128.06319 30
128.07878 10
129.06976 30
129.0752 10
130.07863 40
131.08604 70
131.1024 10
133.06601 40
133.10126 90
133.11243 10
135.07986 110
135.11536 30
135.12408 10
136.08836 20
137.05824 10
137.09604 40
141.05502 10
141.06995 70
141.07925 10
142.07784 70
143.08508 70
144.09264 40
145.06252 10
145.10109 160
145.11778 20
146.07632 20
146.11261 10
147.07985 50
147.09785 10
147.11804 160
149.09631 90
149.13737 10
151.0498 11
151.07533 720
151.09373 41
151.10982 20
152.06123 20
153.07521 11
153.09247 10
154.07695 20
155.08656 20
155.10831 50
156.09331 80
156.1031 10
157.10027 110
158.07623 20
158.09227 10
158.10886 50
159.08078 60
159.117 120
160.09019 30
161.09743 60
161.13387 50
162.09798 10
163.11188 50
165.0722 10
165.09105 10
167.08604 30
167.10696 10
168.09132 10
169.1017 60
169.12338 10
170.1109 10
171.10309 10
171.11687 110
172.12479 20
173.09648 60
173.11124 20
173.11952 10
173.13333 70
173.14841 20
173.16451 10
174.10408 50
175.07417 10
175.11179 60
177.08955 20
177.10091 10
177.12535 20
179.10672 70
181.10165 20
182.10992 40
183.117 20
185.07932 10
185.13165 40
187.11159 60
187.14978 20
189.0983 10
189.12811 230
189.14145 10
190.12984 10
191.14304 60
192.11276 50
193.09972 20
193.1225 20
194.10558 10
196.12505 20
197.11847 40
197.133 70
198.14272 10
199.10974 20
200.11829 30
203.11102 10
203.14349 30
203.15466 10
205.12161 20
205.16052 10
207.11703 20
207.13844 432
209.12798 10
211.14836 30
212.15797 20
213.16411 20
215.14238 80
215.16389 10
217.12282 30
217.13629 10
222.14252 20
227.18355 20
229.15776 40
231.17719 20
233.15421 140
235.12689 10
237.16565 20
240.1512 10
247.17113 10
249.18465 20
255.17323 40
273.1853 40
273.19446 20
291.19586 110
291.22098 10
END IONS

BEGIN IONS
SCANS=4680
TITLE=291.1967
MSLEVEL=2
CHARGE=1+
RTINMINUTES=10.43522
ION=[M+NH4]+
55.05519 10
57.06887 10
67.05523 20
78.04162 10
79.05787 10
81.06904 30
81.0747 10
91.05358 10
93.0687 30
95.086 10
105.03267 10
105.08184 10
107.08697 10
109.06419 20
111.08058 50
111.09974 10
119.0854 20
123.08466 20
133.06245 10
133.10307 10
143.08723 10
147.08121 10
151.07578 60
151.08551 20
159.11868 10
161.09647 10
163.11058 10
173.1317 10
174.10332 10
175.10938 10
179.09636 10
182.11037 10
187.11391 10
189.07617 20
189.1284 30
191.12547 10
192.11475 10
195.11726 10
207.14003 40
217.07098 10
291.10098 10
291.19641 20
END IONS

BEGIN IONS
SCANS=4693
TITLE=291.2534
MSLEVEL=2
CHARGE=1+
RTINMINUTES=15.20595
ION=[M+NH4]+
57.06783 20
83.08515 10
85.10383 20
89.0593 10
117.06953 10
182.16025 10
202.07928 10
255.0874 10
END IONS

BEGIN IONS
SCANS=4708
TITLE=292.1191
MSLEVEL=2
CHARGE=1+
RTINMINUTES=6.293789
ION=[M+2H]+
58.065 20
74.09712 10
75.045 10
77.03816 10
91.05362 10
93.05806 10
117.05795 10
129.05995 10
143.07343 30
144.08183 10
146.0598 60
160.07526 10
171.0668 10
172.0768 10
174.05647 70
174.0654 10
185.04718 20
188.07085 50
188.0826 10
190.08415 10
192.06596 10
200.0723 20
202.05064 60
216.06615 20
217.07404 270
217.09914 10
228.06625 20
231.08687 10
232.09811 130
251.05046 10
260.09335 40
END IONS

BEGIN IONS
SCANS=4709
TITLE=292.1228
MSLEVEL=2
CHARGE=1+
RTINMINUTES=1.230944
ION=[M+H]+
292.12494 10
END IONS

BEGIN IONS
SCANS=4711
TITLE=292.1549
MSLEVEL=2
CHARGE=1+
RTINMINUTES=8.513444
ION=[M+H]+
53.03751 10
55.05382 322
65.03823 60
65.04185 50
65.04733 10
74.02301 10
75.02261 50
75.03007 10
77.03806 40
79.05321 40
79.06464 10
83.08517 150
85.09979 10
92.04936 271
93.03288 10
103.01757 180
103.02898 20
105.03217 30
105.039 10
119.64901 10
120.03223 10
120.04418 377
121.02904 40
123.04305 40
130.02893 10
133.01892 10
133.02838 80
147.5463 10
147.55249 10
147.55984 24
147.99292 10
148.02277 39
148.03941 4724
148.43465 10
148.5789 10
148.8353 10
149.00717 10
149.02252 130
149.03253 40
149.04294 10
166.05031 110
166.07225 10
192.0654 80
193.05231 20
210.07619 111
230.0899 10
230.11833 747
248.127 40
291.19574 10
292.10034 10
292.13675 21
292.15564 425
292.19455 10
END IONS

BEGIN IONS
SCANS=4720
TITLE=292.2277
MSLEVEL=2
CHARGE=1+
RTINMINUTES=16.95674
ION=[M+2H]+
55.05378 20
57.06843 20
67.05362 30
69.06968 20
79.05261 30
81.06986 30
91.05458 40
93.07 20
95.08445 10
105.07047 30
117.07 10
131.08641 40
133.09946 10
133.10588 20
142.9899 30
143.08592 10
145.10246 10
155.08464 10
158.99181 10
159.11925 10
173.04095 10
274.18286 10
END IONS

BEGIN IONS
SCANS=4742
TITLE=293.1393
MSLEVEL=2
CHARGE=1+
RTINMINUTES=10.63976
ION=[2M+H]+
55.05382 361
56.88176 21
57.06948 387
57.08217 10
59.04931 20
65.03724 20
65.04363 10
81.06961 10
83.08571 80
89.06101 10
93.03575 30
101.09605 40
121.0289 50
141.06895 10
148.53102 10
149.02328 653
149.03741 21
149.09813 10
157.10069 20
161.09573 10
177.05743 10
183.04459 10
193.02855 10
193.04997 406
197.13033 10
293.07883 10
293.12689 10
293.14056 80
END IONS

BEGIN IONS
SCANS=4743
TITLE=293.1394
MSLEVEL=2
CHARGE=1+
RTINMINUTES=15.42159
ION=[2M+Na]+
55.05543 20
57.06888 10
59.04541 10
81.07193 10
119.08283 20
149.02621 30
175.11002 10
193.04916 20
293.06931 10
END IONS

BEGIN IONS
SCANS=4745
TITLE=293.1602
MSLEVEL=2
CHARGE=1+
RTINMINUTES=8.069011
ION=[M+Na]+
57.069 20
59.04847 10
61.02819 10
71.01205 10
73.02818 180
73.04274 10
85.02702 10
101.05851 10
113.02213 30
125.06293 10
143.03227 20
147.06577 50
149.02383 10
157.04901 20
170.08783 10
177.09251 20
275.18909 10
293.13708 10
293.2236 10
END IONS

BEGIN IONS
SCANS=4752
TITLE=293.227
MSLEVEL=2
CHARGE=1+
RTINMINUTES=18.26737
ION=[M+2H]+
81.07148 10
93.07251 10
101.05967 10
107.08643 10
141.07448 10
149.02405 10
157.10091 20
173.13103 10
208.12492 10
209.11627 10
215.16924 10
221.13474 10
293.23233 30
END IONS

BEGIN IONS
SCANS=4765
TITLE=293.2494
MSLEVEL=2
CHARGE=1+
RTINMINUTES=18.38538
ION=[M+H-2H2O]+
81.07148 10
93.07251 10
101.05967 10
107.08643 10
141.07448 10
149.02405 10
157.10091 20
173.13103 10
208.12492 10
209.11627 10
215.16924 10
221.13474 10
293.23233 30
END IONS

BEGIN IONS
SCANS=4775
TITLE=294.1968
MSLEVEL=2
CHARGE=1+
RTINMINUTES=14.10638
ION=[M+H-H2O]+
55.05541 10
77.03865 10
79.04152 20
80.05028 10
80.0615 10
81.06872 10
91.05544 10
107.06034 10
161.10612 10
165.0545 10
166.06879 20
172.11922 10
182.08344 30
182.09114 20
183.0943 10
193.0751 20
194.08379 40
208.08655 10
209.06232 10
209.0952 140
209.11395 10
210.10284 200
210.11966 20
221.12173 10
222.09029 10
222.10252 100
236.12027 50
250.13393 10
276.05176 10
293.22122 10
294.19824 454
294.21515 72
294.22839 10
294.24622 10
END IONS

BEGIN IONS
SCANS=4777
TITLE=294.2071
MSLEVEL=2
CHARGE=1+
RTINMINUTES=15.76084
ION=[M+Na]+
53.00136 30
53.03818 10
55.01754 375
55.02809 20
55.05282 70
56.87409 10
56.88519 34
57.06938 3191
57.24105 14
57.33414 10
57.41917 10
57.43928 20
57.46404 10
57.49692 10
57.52053 10
57.54066 10
57.86045 10
57.90782 10
58.15428 10
59.04841 90
65.03765 20
67.05371 30
67.98939 10
69.03312 20
69.07017 10
71.0489 312
71.0571 21
71.06178 10
77.03813 70
77.04794 10
79.0543 50
81.07778 10
83.04804 30
91.05429 130
93.06882 60
95.04798 20
95.08477 30
103.05457 30
105.06958 442
105.08375 11
107.04796 40
107.05457 10
107.08561 50
109.06414 50
115.03752 10
115.05336 40
116.06232 10
117.06938 50
117.08503 10
118.07767 50
119.04963 60
119.08571 130
121.06488 202
121.07703 10
121.10129 20
123.04434 120
123.0799 20
124.0537 10
125.06289 10
127.05353 20
128.05437 10
128.06087 50
129.07111 40
130.07971 30
130.65097 10
131.04921 40
131.0659 10
131.08524 120
132.06342 10
132.09268 20
133.06474 130
133.07513 22
133.08083 11
133.10097 426
135.04465 30
135.08009 250
135.09451 20
136.60739 10
137.05984 933
137.09442 11
141.07027 120
142.05115 10
142.078 130
142.08849 30
143.08626 60
143.09737 20
144.05797 10
144.0647 10
144.09473 10
145.04909 10
145.0649 170
145.08102 20
145.1003 50
145.11336 10
146.05618 10
146.07306 386
146.7247 10
147.04501 80
147.06635 20
147.08025 230
147.11687 120
147.13666 10
149.06117 90
149.0965 60
151.07536 100
151.08537 10
151.10841 30
152.06107 10
155.08701 10
156.09232 20
157.04668 10
157.10075 100
157.11214 20
157.11603 10
158.07347 10
159.05856 10
159.0811 80
159.11604 30
160.08804 200
160.10255 10
160.53836 10
160.5587 10
160.56636 20
160.58136 30
160.58945 10
160.85535 10
160.96474 10
161.01784 10
161.04478 20
161.0589 150
161.0959 9935
161.22252 10
161.28287 19
161.30417 10
161.31543 20
161.43642 20
161.55638 10
161.64188 10
161.65109 10
161.67473 10
161.71533 10
161.96918 10
162.03931 10
162.04942 10
162.09555 10
162.11224 10
162.26025 10
162.38211 10
162.45206 10
162.55289 10
162.92982 10
163.03926 10
163.07542 231
163.08952 10
163.11192 20
163.27327 10
164.08379 60
164.09851 10
164.51904 30
165.01572 13
165.02989 12
165.05453 3498
165.10938 10
165.34093 10
165.37767 10
165.49648 10
165.63763 10
165.68295 10
165.74471 10
165.79398 10
166.02075 22
166.2128 10
166.46715 10
170.07285 10
170.10822 10
171.11726 50
173.09447 30
174.07944 10
174.54768 10
175.0602 20
175.07489 90
175.08385 22
175.11182 1870
175.15025 10
177.08846 10
177.12668 40
178.07722 10
178.0981 40
178.1031 10
178.51292 12
178.53786 10
179.05507 11
179.07079 30
179.10663 2960
179.13776 24
179.14758 23
179.15683 10
179.32216 10
179.45407 10
179.53612 10
180.55843 10
184.12698 70
185.09714 40
186.13791 10
187.12016 10
188.07733 10
188.08752 10
188.09732 10
189.09196 80
189.10094 10
189.12823 20
191.11151 20
191.14207 10
193.10205 10
193.12257 240
193.14317 20
194.96727 10
199.11108 10
199.14742 30
201.09 30
202.1483 10
202.42979 20
202.44067 30
202.47887 10
202.91376 10
203.03226 10
203.06355 24
203.1066 3274
203.78406 10
203.9174 10
203.96185 10
204.17545 10
207.10139 60
207.26045 10
217.11377 10
217.1225 30
217.16 100
219.10126 20
219.13792 220
220.36481 10
220.38692 40
220.40117 10
220.96642 10
221.05937 20
221.07503 10
221.08379 23
221.09512 27
221.11707 5277
221.48737 10
221.52319 10
221.85054 10
221.86423 10
221.8855 10
222.06265 10
222.11967 10
222.16911 10
222.95097 10
223.08508 10
223.14226 10
231.17604 30
235.16716 10
249.1387 10
249.14807 90
249.16251 10
259.16953 30
277.17975 150
281.17313 10
294.18463 10
294.2059 40
END IONS

BEGIN IONS
SCANS=4788
TITLE=294.2437
MSLEVEL=2
CHARGE=1+
RTINMINUTES=17.73535
ION=[M+NH4]+
55.05394 20
57.06922 60
57.07989 10
67.05439 40
79.0531 20
81.07055 30
81.07656 10
91.05387 40
93.07176 10
95.08771 20
105.0692 30
107.08528 30
109.0647 10
111.07933 10
119.08264 10
121.06491 10
121.10259 20
128.97849 10
131.08438 10
133.06541 10
133.10068 40
135.07912 10
137.06146 40
137.06654 10
142.99083 10
145.07185 10
146.06995 20
147.07591 20
147.09116 10
147.11684 20
149.13562 10
157.00606 10
159.07753 10
161.09634 270
161.10834 10
165.05443 120
165.06445 10
171.02255 20
171.13458 10
175.11154 70
179.10666 60
179.1244 10
185.1329 10
203.09592 10
203.10869 80
212.06512 10
219.12842 10
221.11761 130
221.15225 10
225.07748 20
277.18417 10
294.17719 10
294.20007 10
294.28235 10
END IONS

BEGIN IONS
SCANS=4793
TITLE=294.2548
MSLEVEL=2
CHARGE=1+
RTINMINUTES=8.897955
ION=[M+H]+
55.0174 40
55.05357 80
57.06868 30
69.04391 40
70.06377 30
73.0298 20
79.05376 10
80.04962 10
83.08513 140
83.09691 10
85.06295 10
87.0432 10
88.07544 223
88.08977 20
99.04774 20
101.02234 50
101.0329 10
101.09524 20
111.00721 10
111.07887 30
113.06093 50
113.07149 110
113.08248 10
115.03846 20
124.70494 10
125.10704 253
125.1202 40
130.09859 80
130.10963 10
141.05727 30
142.06595 10
144.07961 10
145.05016 30
159.06714 10
161.09576 20
171.10201 20
185.07864 10
195.15013 10
204.10287 20
207.18536 60
207.20197 10
212.17628 120
215.131 10
259.15491 110
276.22311 10
293.30533 11
294.19339 10
294.21378 11
294.21982 20
294.25491 984
294.50372 10
END IONS

BEGIN IONS
SCANS=4801
TITLE=295.1179
MSLEVEL=2
CHARGE=1+
RTINMINUTES=5.736283
ION=[M+H-H2O]+
65.03919 10
149.02602 20
183.07237 10
295.16199 10
END IONS

BEGIN IONS
SCANS=4803
TITLE=295.1183
MSLEVEL=2
CHARGE=1+
RTINMINUTES=7.666761
ION=[M+H]+
59.04884 20
89.05868 30
149.02751 20
199.03123 10
END IONS

BEGIN IONS
SCANS=4804
TITLE=295.1187
MSLEVEL=2
CHARGE=1+
RTINMINUTES=7.842758
ION=[M+2H]+
59.04751 10
89.05787 10
149.02318 20
168.17508 10
200.10165 10
END IONS

BEGIN IONS
SCANS=4811
TITLE=295.1911
MSLEVEL=2
CHARGE=1+
RTINMINUTES=13.34463
ION=[M+H]+
53.03747 20
55.01743 210
55.05423 110
55.06387 20
57.03285 10
57.0693 30
59.04968 20
65.03804 50
66.0475 10
67.05359 100
67.05869 20
69.06962 70
71.04818 10
71.0846 40
77.03856 30
79.05402 120
81.06953 447
83.0484 40
83.05257 10
83.08484 40
85.06394 10
91.05432 50
93.06973 50
93.07829 10
95.04933 10
95.08531 110
97.06439 30
97.10129 10
99.08196 10
101.09596 20
105.0696 60
107.04953 20
107.07573 10
107.08477 80
109.06495 207
109.0762 20
109.10125 63
111.04362 232
111.05495 11
111.07928 21
117.07391 10
119.04403 20
119.08459 50
121.06472 10
121.09336 10
121.10124 50
123.07298 10
123.07914 30
123.11585 40
125.05951 80
125.07378 10
125.0987 20
125.132 10
128.06192 10
129.06831 20
131.08498 40
133.06639 10
133.10042 100
135.06357 11
135.08063 70
135.11728 100
136.5985 10
136.62076 12
137.05977 2234
137.09332 23
137.11488 12
137.13161 10
137.186 10
137.2093 10
137.45749 10
138.06752 20
138.11938 10
138.46326 10
139.06558 10
139.0746 10
139.11418 10
142.07806 30
143.08446 50
144.05557 10
144.62943 10
145.0667 20
145.10291 40
146.07326 40
147.08028 40
147.09738 10
147.11694 110
147.12823 40
149.09735 60
149.13309 40
151.07494 90
151.11168 30
153.09216 20
153.12392 10
153.13022 10
155.08543 10
157.1004 50
159.1161 40
160.08781 20
161.09668 220
161.13255 40
163.07603 20
163.11234 70
163.14655 50
165.0537 20
165.06879 10
165.09062 70
165.1232 10
165.13499 10
167.106 20
169.10135 10
171.11787 30
172.12508 10
173.09775 20
173.114 10
173.133 20
175.11336 140
175.14821 30
175.16315 10
176.16142 10
177.09259 30
177.12881 20
177.16322 10
179.10675 70
179.13573 10
181.12082 20
182.5325 10
183.11485 10
184.12373 10
185.13229 10
187.15234 10
189.12869 40
189.16577 20
191.10603 10
191.14285 10
193.12366 80
193.15878 20
195.11771 10
198.146 10
199.11906 10
199.14931 10
201.131 10
203.14255 30
203.17952 150
203.1907 20
205.1947 40
207.13737 30
208.12392 10
213.16458 100
215.17644 10
216.15215 20
221.11571 40
221.12706 10
221.19148 50
223.15073 40
226.13589 20
231.15819 20
231.17468 200
231.19095 10
239.13824 10
239.14896 10
241.16054 40
241.16745 20
249.18472 160
249.20303 10
259.17282 30
277.15985 10
277.18118 288
277.21603 10
295.12988 10
295.1676 10
END IONS

BEGIN IONS
SCANS=4813
TITLE=295.1912
MSLEVEL=2
CHARGE=1+
RTINMINUTES=10.73099
ION=[M+H]+
53.03277 10
53.03821 20
55.01743 130
55.05323 90
55.05989 30
57.06979 40
65.03749 20
67.0539 40
69.03498 10
69.06981 30
71.05031 10
71.08816 10
77.03943 40
79.05393 70
81.0695 373
83.04864 30
83.0568 10
83.08596 30
85.06344 10
91.0537 30
91.06727 10
93.07052 40
95.04802 10
95.08514 70
97.06455 10
105.07058 30
106.699 10
107.08528 50
109.06523 130
109.07781 10
109.10064 30
111.04369 170
111.05807 10
111.09148 10
113.05845 10
117.07098 10
119.08501 40
119.09633 10
121.1017 30
123.0789 30
123.11634 20
125.05915 80
131.08669 20
133.07401 10
133.10179 40
135.08018 60
135.11604 80
136.61336 20
137.01984 10
137.04205 24
137.05992 1533
137.09392 10
137.13251 30
137.93169 10
138.06897 10
139.07355 20
139.1124 20
142.0761 10
143.08559 40
145.10034 30
145.11404 20
146.07146 10
146.11093 10
147.08017 40
147.11592 80
149.02263 30
149.08611 10
149.09586 50
149.10603 10
149.13222 10
151.06593 10
151.07574 50
151.11137 30
153.09039 10
153.09669 10
153.12807 20
156.09503 20
157.10097 60
159.11485 30
159.1255 10
160.08932 20
160.09772 10
161.09662 110
161.13489 40
163.10052 10
163.11154 80
163.12862 20
163.14223 10
163.15047 30
163.1562 10
165.09172 50
165.10152 10
165.1291 20
167.10437 20
167.11536 10
169.09892 10
171.11702 20
171.12491 10
173.0965 10
173.13297 20
175.11324 70
175.12405 10
175.1479 40
175.15634 10
177.09163 30
177.1265 20
179.09946 10
179.10938 40
179.12199 10
181.12508 30
183.11824 10
183.12447 10
185.13463 10
187.1153 10
189.12917 30
193.05527 10
193.1218 30
197.13367 20
201.12804 10
202.14613 10
203.11298 10
203.14622 10
203.17899 150
205.19829 30
207.1382 10
213.16357 50
221.18977 90
223.14577 20
229.16786 10
231.15363 10
231.17459 110
231.19542 10
241.15883 50
249.186 120
277.16006 10
277.18115 190
295.19467 10
295.25693 10
END IONS

BEGIN IONS
SCANS=4851
TITLE=296.1288
MSLEVEL=2
CHARGE=1+
RTINMINUTES=19.3872
ION=[M+H]+
59.0493 20
100.11534 10
149.02197 30
228.17851 20
296.12683 40
END IONS

BEGIN IONS
SCANS=4882
TITLE=297.0844
MSLEVEL=2
CHARGE=1+
RTINMINUTES=19.04038
ION=[M+NH4]+
55.05368 10
123.08222 10
191.00206 10
205.01678 20
207.03218 20
211.09348 10
225.11259 10
226.11983 30
248.99214 30
265.02094 40
265.04099 10
281.05133 50
297.20636 30
END IONS

BEGIN IONS
SCANS=4896
TITLE=297.1962
MSLEVEL=2
CHARGE=1+
RTINMINUTES=9.342972
ION=[M+H]+
50.01385 10
51.01887 10
51.02232 60
53.03846 20
54.0335 10
55.05281 20
57.03287 10
57.06939 300
63.02251 10
65.03881 130
65.04746 30
66.04511 10
67.0406 10
67.05426 20
67.83789 10
67.98718 10
68.01369 10
68.04894 170
69.07158 10
70.02784 10
76.79029 10
77.03833 449
77.04933 31
78.03246 40
79.0538 10
80.04098 10
80.0492 171
81.0568 20
82.06529 40
83.08738 10
84.04301 10
84.07886 20
85.10069 160
90.03645 20
90.76187 10
91.05396 1460
91.09159 12
91.42572 10
91.58046 10
92.0495 100
92.06036 30
93.02714 10
93.03351 90
93.04335 21
93.05704 281
93.07188 30
94.05234 50
94.06623 20
95.04869 10
95.06042 30
95.73095 11
96.04428 633
96.05643 54
96.08132 10
96.81301 10
100.11102 20
103.0536 70
103.06769 10
103.71068 11
104.04921 452
104.06343 11
105.03354 40
105.04262 10
105.05807 10
106.06502 160
106.07452 20
107.04156 10
107.06018 310
107.07209 41
108.04343 140
108.068 110
108.07789 30
108.09107 10
108.42292 10
109.05113 70
109.06255 10
109.69231 10
110.05999 615
111.04694 11
115.0536 50
116.0496 20
117.04493 10
117.05726 40
117.06994 30
118.06498 130
119.06313 10
119.07301 40
119.68691 10
120.04371 10
120.06304 11
120.06702 34
120.07008 45
120.08045 940
120.09948 11
120.22786 11
121.04243 10
121.05198 20
121.06377 10
121.07444 10
122.04754 70
122.06061 30
123.06975 10
124.07495 20
125.07966 10
127.05379 30
128.05101 60
128.06294 30
129.05594 20
129.07072 30
129.63535 10
130.06516 1037
131.07285 20
132.04546 20
132.06715 10
132.08154 30
133.05009 40
133.0648 10
133.07632 30
133.08423 10
134.05132 30
134.06102 60
134.08334 20
134.09955 60
135.05528 192
135.06897 50
135.09148 234
136.0528 10
136.06323 60
136.07516 120
136.11244 10
136.79556 10
136.85825 10
136.94363 10
137.04039 10
138.04582 10
139.05382 120
139.07298 10
140.04916 90
140.06953 10
140.14442 10
141.0546 10
141.07021 130
142.06503 90
143.05745 20
143.0731 140
143.08698 20
143.09212 10
144.04247 10
144.06107 11
144.08096 474
145.07579 20
145.09641 10
146.05942 70
146.09724 20
147.0553 30
147.0723 20
147.09174 30
147.59657 10
147.79874 10
148.06168 10
148.07565 316
148.0956 10
148.09972 30
148.11282 10
149.03902 10
149.04427 10
149.0735 40
149.08383 40
149.10973 10
150.04669 80
150.05933 10
150.09122 10
151.04214 20
151.05421 210
151.07079 10
151.07809 10
152.05019 30
152.06218 30
152.14294 90
153.04645 10
153.05766 60
154.06476 150
154.0824 10
154.09241 10
155.04597 10
155.06168 20
155.07216 40
155.08266 20
156.04964 10
156.0677 30
156.08121 130
156.09937 10
157.07533 20
157.09221 10
158.06091 10
158.08247 20
158.09625 80
158.1091 10
159.08096 20
159.09164 10
160.07668 10
160.36798 10
161.06902 20
162.09167 30
162.12756 120
162.14038 11
162.55772 10
163.05193 10
163.06783 21
163.08649 606
163.13374 10
163.14175 20
164.04965 30
164.14258 10
165.05632 20
165.06737 30
165.07271 10
165.08408 10
166.04855 20
166.06508 492
166.1223 10
166.52441 10
166.52834 32
167.03564 12
167.07298 2169
167.52496 22
167.53519 20
167.56979 10
168.0054 10
168.04019 20
168.05461 10
168.06604 60
168.0808 3708
168.10951 10
168.24559 10
168.26743 10
168.33893 10
168.43553 12
169.03152 10
169.04944 10
169.07632 340
169.08987 163
169.3063 10
169.99889 10
170.05968 50
170.08356 182
170.09729 200
171.05377 10
171.06734 80
171.09171 130
172.07761 40
172.1889 10
173.08589 20
175.08235 10
176.04926 10
176.14513 10
177.05685 60
177.10233 10
177.11864 10
177.14006 40
177.15054 40
178.04935 21
178.0649 561
178.1228 21
178.35683 10
179.04636 10
179.05695 21
179.07275 485
179.15352 20
179.46159 10
180.05782 10
180.08098 282
180.09657 30
180.11945 10
180.13834 100
181.05711 10
181.06409 10
181.07738 150
181.08902 70
181.55573 10
181.94443 10
182.05972 40
182.08427 439
182.11172 10
183.06783 80
183.09242 382
183.14272 10
183.16068 10
184.03812 10
184.07642 80
184.09973 377
184.13091 10
184.49332 20
185.08566 47
185.10753 3299
185.14192 13
185.18304 13
185.97255 10
186.09261 60
186.10913 20
186.40009 10
187.4054 10
190.12218 70
190.15654 40
190.1651 10
191.07396 10
191.15411 40
192.06773 10
192.08495 20
192.13918 100
192.16162 70
192.17545 20
193.08357 40
193.14635 10
193.51929 20
194.05902 10
194.08385 560
194.15479 280
194.44685 20
194.60008 10
194.62714 10
195.05679 30
195.09193 5446
195.14046 10
195.40854 13
195.43144 20
195.49879 10
195.78857 10
195.80714 10
195.9007 10
195.93069 10
196.04575 20
196.07611 1962
196.11458 30
196.44604 10
196.5426 10
197.06081 20
197.0824 180
197.10681 90
197.43288 10
197.47446 10
197.59209 10
198.05 10
198.07932 450
198.10544 10
198.1132 20
198.78104 10
199.08734 20
199.10017 30
199.24393 10
200.09335 10
204.08099 10
204.14005 10
204.16251 20
205.13518 60
206.08212 10
206.09409 20
206.14543 31
207.09213 551
207.11977 10
208.10022 30
208.11755 10
209.07156 10
209.10765 170
209.12701 10
210.0808 10
210.09045 20
210.11487 100
210.13956 10
211.0556 10
211.06337 40
211.08687 512
211.12329 889
211.28699 10
212.07651 20
212.09505 230
212.1329 20
212.14429 20
212.26212 12
212.39896 20
212.41553 10
212.47769 10
212.93913 10
213.06145 12
213.07271 23
213.10269 2375
213.13876 46
213.42715 10
214.10999 20
219.09039 30
219.11626 10
219.13042 10
219.14989 180
219.17126 30
220.11096 20
220.15726 230
220.37122 10
221.06491 10
221.10796 456
222.09148 20
222.116 190
223.09744 20
223.12392 301
223.39195 10
224.08885 10
224.10519 20
224.11787 10
224.13164 10
225.08533 20
225.10246 330
225.14275 20
226.11046 150
226.1512 10
226.15765 10
227.11749 30
227.15697 20
235.1236 60
235.14342 10
236.12996 50
237.106 20
239.11871 250
240.12645 80
240.13988 30
241.11536 30
241.1338 292
250.14935 10
251.15157 20
251.15817 10
252.1776 30
253.13843 20
253.17114 90
254.14362 40
254.16777 10
255.15651 20
255.18216 20
263.15561 20
264.16434 10
265.15555 10
265.17148 70
266.17709 40
266.1911 10
267.15152 50
267.18402 50
268.17102 20
268.17816 20
268.19534 100
268.30408 11
269.15411 20
269.16891 20
269.17969 32
269.20206 1339
269.26965 10
270.19037 20
270.20416 10
277.16321 10
278.2309 10
278.25842 20
278.33221 10
278.89694 10
278.93701 10
279.12027 20
279.13837 43
279.15146 30
279.18616 3545
279.23938 13
279.25522 13
279.41168 13
279.49551 10
279.97348 10
280.12207 10
280.13403 10
280.15024 10
280.17673 10
280.19418 130
280.23141 10
280.46808 10
281.14877 10
281.16376 40
281.17285 10
281.17838 20
281.66922 10
282.12247 10
282.15161 10
282.17389 50
282.19962 10
295.18228 60
295.20566 10
296.19089 60
296.20749 10
296.22778 20
296.98907 10
297.099 10
297.12012 10
297.14728 40
297.16339 22
297.1965 3666
297.23788 25
297.25119 10
297.58502 20
END IONS

BEGIN IONS
SCANS=4897
TITLE=297.1967
MSLEVEL=2
CHARGE=1+
RTINMINUTES=15.20595
ION=[M+H+Na]+
57.06851 20
57.07215 10
65.03798 20
77.03757 20
79.05375 10
80.04836 20
85.10434 20
91.04371 20
91.05393 90
92.04886 60
92.22223 10
93.05622 20
93.06902 10
96.04497 40
104.04939 30
104.05587 10
106.06227 10
107.05969 20
108.04351 20
110.06046 40
111.08032 10
118.06644 20
120.08052 40
121.05359 10
123.08213 10
130.06483 40
130.07347 10
134.06377 10
135.05498 20
135.07961 10
135.09154 20
136.06235 10
136.07841 10
139.04823 10
140.06039 10
143.07475 20
144.08214 30
147.09164 10
148.07651 40
151.05301 20
162.12784 10
163.08536 40
166.06459 30
167.07336 130
167.11288 10
168.08182 200
168.09419 20
169.07732 30
169.0894 30
170.08662 10
170.09727 10
178.0661 20
179.07236 50
179.08463 10
180.13754 20
182.0853 20
183.09279 30
184.10229 30
185.08627 20
185.10825 260
192.13992 20
192.1638 10
194.08601 30
194.15672 30
195.07539 10
195.09294 180
195.10696 10
196.07629 70
197.07472 10
197.08566 20
198.0807 30
198.10014 10
204.14066 10
207.09239 50
209.1058 10
209.11465 10
210.116 20
211.09033 10
211.12637 20
212.09448 20
213.10236 250
213.13638 10
219.14925 20
221.10774 30
222.12024 10
223.12419 10
225.10815 10
225.12576 10
235.1217 10
239.1136 10
239.11841 20
241.13274 10
241.15018 10
248.99316 10
253.16924 20
268.18701 10
268.19537 10
269.20319 70
269.22345 10
279.16357 10
279.1871 210
279.20435 20
279.21466 20
280.13043 10
280.19193 10
281.05667 10
297.14105 10
297.19745 305
297.27563 10
END IONS

BEGIN IONS
SCANS=4898
TITLE=297.1967
MSLEVEL=2
CHARGE=1+
RTINMINUTES=9.851208
ION=[M+H-2H2O]+
51.02186 10
53.03853 10
57.06984 70
65.03769 50
68.04925 60
77.03808 190
77.05223 10
79.0551 20
80.04913 60
80.05726 20
82.06529 20
84.04547 10
85.1011 70
91.05418 422
92.05008 20
92.06322 10
93.03386 30
93.05716 80
93.06866 10
94.05407 20
94.06706 30
95.05779 10
96.04463 174
96.05729 20
100.11233 20
103.05281 10
104.04906 110
104.0565 20
105.03189 10
106.04987 10
106.06449 40
106.07615 10
107.05981 80
108.04308 60
108.05515 10
108.0677 50
108.0733 10
108.08057 20
109.05194 20
109.08829 10
110.06038 141
110.07279 10
115.05424 10
117.04546 20
117.05109 10
117.05908 20
118.06479 40
119.05996 10
119.07297 30
120.06467 30
120.08058 278
122.04678 20
122.05924 20
122.06938 10
124.0731 10
127.05366 10
128.04926 40
128.06517 10
130.06487 236
130.08212 10
131.0574 10
132.04153 10
132.09843 10
134.06259 10
134.08318 20
135.05573 60
135.0687 30
135.09286 50
136.06462 30
136.07594 60
139.05481 50
140.04877 30
141.06976 60
142.0659 30
143.05692 10
143.06363 10
143.07297 50
143.08594 20
144.06482 10
144.08067 210
144.09714 20
145.088 10
145.09969 10
146.0602 10
146.10117 10
147.05418 10
148.07625 130
148.09953 20
149.0742 10
149.08488 30
150.04912 20
151.0547 40
151.06703 10
152.06029 10
152.14642 20
153.05754 30
153.07002 10
154.06566 100
155.07298 30
155.08784 30
156.0811 60
157.08299 10
158.09615 20
162.12659 50
163.08736 170
164.04607 10
164.14609 10
165.07448 10
166.06645 120
166.08205 10
167.07349 739
168.05203 11
168.06332 21
168.08128 935
168.12074 10
169.07642 111
170.08418 50
170.09689 50
171.0686 30
171.09167 50
172.07626 20
173.09032 10
177.05894 30
177.11314 10
177.13655 10
177.1413 20
177.15199 30
178.06635 120
178.12544 10
179.07318 230
179.15591 20
180.08157 90
180.13747 50
181.05302 10
181.07626 50
181.08887 10
182.08437 150
182.10043 20
183.07291 30
183.09216 140
184.07507 20
184.10043 130
184.1115 22
185.10825 1113
185.12672 32
186.09171 30
190.12315 20
190.16003 10
191.15254 10
192.08096 20
192.13918 60
192.16129 30
193.07074 10
193.07784 10
193.09271 10
194.06125 20
194.08388 160
194.09682 40
194.10736 10
194.15363 150
194.4444 11
195.05397 20
195.0753 44
195.09219 1775
195.41534 11
196.05688 22
196.07631 736
196.11253 20
197.07098 40
197.08595 80
197.10919 30
198.07918 140
198.09399 30
198.11778 10
199.08217 10
199.0986 30
204.05869 10
205.13435 40
205.14456 20
206.14444 10
207.09283 170
208.10136 20
209.10687 50
210.11601 50
210.14651 10
211.07603 20
211.0871 100
211.12325 271
211.15601 10
211.38298 10
212.09534 60
212.13071 11
213.08452 31
213.10316 723
213.12984 10
213.13745 30
214.1124 10
219.09402 20
219.15092 50
219.16446 20
220.15739 50
221.10869 160
221.12125 30
221.13351 10
222.11641 80
222.13135 10
223.12296 90
224.10791 40
225.10326 100
225.14372 20
226.11188 60
227.117 20
235.12497 10
235.14037 20
236.13155 10
239.11935 90
240.12573 20
241.13512 110
241.15027 10
251.17094 10
252.17514 30
252.18451 10
253.13841 10
253.17102 50
253.19525 10
254.14577 20
254.15547 10
265.17285 20
267.18793 20
268.19452 60
268.21765 10
268.31378 10
269.15198 10
269.16705 10
269.18442 51
269.20245 612
269.22437 20
279.08743 10
279.13153 11
279.15942 22
279.18671 1275
280.19464 50
280.2113 10
281.04993 10
281.16782 30
282.17682 20
295.18063 20
296.19174 20
296.20764 20
296.21857 20
297.13687 31
297.14841 21
297.17126 32
297.19775 1581
297.23755 10
297.41925 11
297.63358 10
297.65295 10
END IONS

BEGIN IONS
SCANS=4899
TITLE=297.1972
MSLEVEL=2
CHARGE=1+
RTINMINUTES=15.8763
ION=[M+2Na-H]+
51.01991 10
53.03469 10
55.05271 10
57.07175 10
65.03719 20
66.04754 10
77.03799 20
79.05328 10
80.05233 10
82.06504 20
92.0491 40
92.05306 10
93.03455 10
93.05704 190
94.06561 20
95.08475 20
97.09985 10
105.03346 20
105.04598 10
107.06141 20
108.04219 20
108.06977 10
110.05988 40
110.06631 11
111.07708 10
118.0651 20
119.06147 30
120.04283 20
120.06911 10
120.08073 282
133.1024 10
135.05554 10
135.06654 10
139.05424 10
162.1273 50
164.1026 10
167.07265 20
168.08035 50
177.15106 60
183.09396 10
184.09917 40
184.10378 10
185.10847 70
196.07593 10
212.10143 20
213.10278 778
248.98997 10
281.05292 20
281.06305 10
297.17538 10
297.19754 120
297.25632 10
END IONS

BEGIN IONS
SCANS=4900
TITLE=297.2174
MSLEVEL=2
CHARGE=1+
RTINMINUTES=7.875417
ION=[2M+NH4]+
57.06961 10
95.08595 10
109.07581 10
122.0593 10
140.07307 10
149.02959 10
149.06973 10
150.04486 10
152.05872 10
152.07043 30
153.07098 10
155.08846 10
165.06644 100
167.08173 50
167.08749 10
167.09708 10
177.06149 10
178.10875 10
179.08249 60
180.08919 60
182.10406 20
193.09604 20
194.10518 10
206.14697 10
209.12872 80
224.16515 10
234.17085 10
235.14549 30
250.17348 10
251.17697 100
251.2012 10
265.19467 30
266.20151 20
297.20181 10
297.2106 10
297.21973 20
END IONS

BEGIN IONS
SCANS=4911
TITLE=297.2431
MSLEVEL=2
CHARGE=1+
RTINMINUTES=16.90316
ION=[M+3H]+
55.05352 160
55.06468 20
57.03339 60
57.06941 170
59.0509 10
65.0383 10
67.05386 90
67.06379 10
69.07004 50
71.01271 50
71.04833 30
71.08562 60
73.06421 10
77.03834 20
79.05328 40
81.06959 160
81.08342 10
83.08532 40
83.09174 20
85.06498 10
91.05572 10
93.03361 10
93.06937 40
94.03794 10
95.08525 120
97.10014 20
107.08589 10
109.06892 10
109.10077 80
109.11582 10
111.11586 10
113.06134 20
121.02703 20
121.10043 40
123.08218 10
123.11678 30
123.12747 10
127.07655 30
137.1313 10
141.12697 40
141.13992 10
149.02382 130
149.03545 10
149.13182 10
150.02728 120
151.14771 10
163.10924 10
169.15912 140
169.20006 10
173.131 10
181.16121 21
183.12238 21
183.13815 707
183.16026 11
207.03676 10
213.09999 10
233.22672 20
241.13554 20
248.9917 10
251.21342 10
251.23665 140
261.22354 20
279.23233 20
281.05377 10
281.06918 10
297.20193 10
END IONS

BEGIN IONS
SCANS=4914
TITLE=297.2436
MSLEVEL=2
CHARGE=1+
RTINMINUTES=25.00082
ION=[M+H-H2O]+
57.0692 5
69.04404 5
69.07034 5
71.08489 5
81.06878 5
88.04883 5
91.05337 5
93.07071 10
97.06428 5
99.04356 5
107.08704 5
121.10427 5
139.114 5
167.0722 5
168.07828 5
185.10938 5
195.09174 5
196.07443 5
207.03352 10
210.14934 5
248.98886 10
265.021 15
279.19211 5
281.05301 15
297.09396 5
297.13004 20
297.17902 5
297.20078 15
297.21274 5
297.23956 10
297.25043 5
297.25937 5
END IONS

BEGIN IONS
SCANS=4917
TITLE=297.244
MSLEVEL=2
CHARGE=1+
RTINMINUTES=24.86013
ION=[M+H-H2O]+
57.06922 7
73.04706 7
110.05976 10
185.10867 13
195.09155 13
213.1026 10
248.9874 7
265.01926 10
279.1864 20
281.05298 17
297.16779 7
297.19608 20
297.2439 13
END IONS

BEGIN IONS
SCANS=4934
TITLE=298.1928
MSLEVEL=2
CHARGE=1+
RTINMINUTES=16.51133
ION=[M+2Na-H]+
57.06971 20
57.07679 10
85.10149 10
91.05135 10
92.0474 10
95.08748 10
105.03109 10
107.06003 10
109.10197 10
140.049 20
143.07623 10
156.08214 20
157.0901 40
166.06573 50
166.07626 10
167.05428 10
167.07339 354
168.08102 379
169.08858 240
169.10982 10
170.09644 30
183.08919 10
184.10104 60
196.11308 20
214.0983 50
214.11955 10
249.06339 10
298.21628 10
298.24448 10
298.31146 10
298.34732 20
END IONS

BEGIN IONS
SCANS=4935
TITLE=298.2019
MSLEVEL=2
CHARGE=1+
RTINMINUTES=6.316839
ION=[M+2Na-H]+
55.05622 10
57.07018 20
59.04962 10
69.0581 20
75.04355 30
80.0491 20
81.03281 20
81.0672 20
83.08469 10
85.10138 30
85.10578 10
85.11473 10
93.03148 10
94.06253 10
95.049 10
96.04383 20
97.05146 10
98.10044 10
105.0717 10
108.04496 70
109.02895 60
109.05076 40
120.04553 20
121.06514 20
122.05845 20
123.04543 20
123.06763 20
124.04102 20
124.07812 10
125.02293 10
125.04693 301
125.07257 10
132.05107 10
133.05396 10
134.06419 10
136.04051 30
136.05145 10
136.07634 10
136.08717 10
137.02519 10
137.04646 10
137.06085 30
137.08195 10
138.05455 60
139.06242 40
139.08002 30
140.04572 31
140.07092 940
143.0845 10
146.05786 10
147.06825 50
148.03828 30
148.07715 10
150.05582 30
150.06717 10
151.06129 20
151.07487 40
151.0995 10
152.03558 10
152.06039 10
152.07111 40
153.05466 90
153.06363 20
153.07851 40
153.08875 20
154.05032 20
154.0614 20
154.08688 20
155.0697 20
161.08357 20
162.05513 20
162.101 10
163.06197 30
163.06934 20
163.5296 10
164.03366 40
164.0488 10
164.0713 60
164.08125 20
165.04222 70
165.07703 20
166.03947 10
166.05023 343
166.06813 30
166.08755 60
167.07089 41
167.09648 10
167.5074 10
168.05115 11
168.0659 696
169.07368 20
169.39299 10
170.08043 10
177.07909 20
178.04935 40
178.06017 10
178.08585 30
178.09489 10
179.05794 20
179.06967 10
179.09515 80
179.10789 10
179.46817 20
180.04173 10
180.04993 32
180.06609 830
180.10283 95
180.8163 10
181.04681 10
181.07349 626
181.09615 20
181.30727 10
182.08189 50
183.07664 10
183.08946 110
184.06062 10
184.09785 50
192.10313 30
192.11067 20
194.05624 10
194.08199 323
194.10104 21
195.08955 392
195.10478 30
196.08252 10
196.0984 80
197.10823 10
204.10176 10
206.12033 10
208.0983 20
209.10597 140
209.41675 20
209.42815 20
209.84856 10
210.07501 20
210.11287 4560
210.1552 15
210.29604 10
210.31424 12
210.32532 10
210.33748 10
211.10936 10
211.56412 10
211.86855 10
212.72285 10
214.21922 10
216.22408 10
220.13573 10
222.11424 30
222.14928 10
223.42676 11
224.12666 40
224.13734 11
224.16499 1319
224.49197 10
224.67551 10
225.39738 10
234.14948 10
236.12529 10
236.13142 40
236.16504 30
237.13383 30
237.17224 40
237.17879 20
240.11844 10
251.15558 10
251.32301 10
252.12482 20
252.13232 23
252.16026 2240
252.21613 10
252.59148 10
252.94635 12
253.16629 20
266.14819 10
266.1756 250
266.2023 10
266.29758 10
266.31638 10
267.13156 21
267.14752 20
267.18399 1851
267.2168 23
268.15701 10
268.18924 20
282.05685 10
298.16638 10
298.18088 10
298.20297 140
298.22101 20
END IONS

BEGIN IONS
SCANS=4939
TITLE=298.2269
MSLEVEL=2
CHARGE=1+
RTINMINUTES=6.430284
ION=[M+H]+
55.05485 10
57.06891 20
75.04366 10
80.05151 20
95.04773 20
96.04334 20
97.05168 10
108.04464 50
109.02839 20
109.05015 20
110.02199 20
116.06982 10
122.05991 20
123.04456 10
125.04683 130
125.05836 40
136.03569 10
136.07616 10
136.08865 10
137.047 10
138.05553 20
139.064 10
140.04591 31
140.07053 348
147.0237 10
147.06743 40
148.03773 10
150.05499 10
151.06372 10
151.07475 30
152.07031 40
153.0537 50
153.06607 10
153.0789 30
154.0504 20
154.08632 30
160.07613 20
163.05849 10
163.07086 10
164.03302 20
164.07481 20
165.04301 20
166.03883 10
166.04999 220
166.06815 30
166.08636 20
168.03058 10
168.06583 230
168.10136 10
170.08171 20
177.07771 30
178.05128 20
178.086 20
179.05611 10
179.075 20
179.09462 50
180.05478 10
180.06583 354
180.08627 20
180.10051 40
180.11037 10
181.06059 20
181.07387 289
181.09419 10
181.12148 10
182.08119 30
182.09283 20
183.08936 60
183.10362 20
184.0984 30
192.10342 20
194.08162 180
194.09789 20
194.11778 10
195.06526 10
195.08888 110
195.10992 20
196.09724 50
208.09721 20
208.13232 10
209.10416 90
209.14362 10
209.42291 11
210.0294 10
210.08627 11
210.11299 1682
210.36159 10
210.67615 11
211.27591 10
221.13976 10
222.1142 20
222.15109 20
223.11829 10
223.92393 10
224.11412 10
224.13225 11
224.14619 10
224.16499 721
235.1599 10
236.16653 21
237.13683 10
237.17612 20
252.11613 10
252.12225 10
252.13423 30
252.16078 1029
252.21135 11
253.31512 10
266.17694 90
267.147 11
267.15967 21
267.18405 890
267.20682 22
268.17807 10
268.19159 20
298.20328 110
END IONS

BEGIN IONS
SCANS=4942
TITLE=298.2745
MSLEVEL=2
CHARGE=1+
RTINMINUTES=16.1304
ION=[2M+3H2O+2H]+
55.05372 90
57.06915 90
59.04974 10
67.05378 130
67.05894 10
69.07016 40
71.04786 10
71.08565 60
79.05698 10
81.06958 80
83.08491 60
85.06407 20
85.10075 60
91.05228 30
91.05815 10
93.07106 20
95.08527 110
97.10094 20
99.07907 10
107.08382 10
109.06417 10
109.10201 40
111.04383 10
111.08028 30
119.08518 10
121.09804 10
123.1164 40
125.1322 10
133.09956 40
135.11649 10
137.09685 20
137.13153 20
147.12016 10
149.13206 20
149.14497 10
151.11578 10
155.14342 90
155.15594 10
161.1329 10
163.04088 10
163.14906 10
165.12871 10
165.16371 20
175.14908 20
179.14236 20
183.17453 10
221.2365 10
235.24313 30
245.22768 70
253.25459 20
263.21597 10
263.23856 40
281.24939 30
298.27588 10
298.31281 20
298.34836 20
END IONS

BEGIN IONS
SCANS=4943
TITLE=298.2747
MSLEVEL=2
CHARGE=1+
RTINMINUTES=15.89947
ION=[M+H-2H2O]+
51.02356 10
55.05362 50
57.06925 130
58.06992 10
59.04773 20
65.03854 20
67.05375 50
67.06083 10
69.06934 40
71.08528 70
73.06417 10
77.03996 10
79.05417 30
81.06879 60
83.08578 50
83.0917 10
85.10134 20
91.05394 20
93.05719 40
93.0703 20
94.06071 30
95.08484 30
97.06314 10
97.10122 30
99.07949 10
105.06974 10
107.0839 20
109.10191 50
109.11524 10
110.05775 20
120.08077 40
121.08399 30
123.11615 30
125.09328 10
133.10188 20
135.11517 10
137.09467 10
139.14513 10
141.12743 50
141.13953 10
147.11491 20
149.13425 10
151.11188 10
153.12819 20
159.14175 10
161.13367 20
162.12199 10
163.03748 10
163.13263 10
163.14674 20
165.1293 20
165.16187 20
167.06935 10
168.07866 20
169.09247 10
169.12498 10
169.16148 10
175.14613 20
177.16296 10
179.14215 40
184.10161 20
186.11026 10
213.10255 70
214.10574 130
214.12392 30
219.1702 10
226.10814 20
235.24153 30
245.22745 40
253.25116 20
253.25864 10
263.23663 30
281.24741 30
298.20065 70
298.21863 10
298.30511 10
298.31833 10
298.34476 20
END IONS

BEGIN IONS
SCANS=4945
TITLE=298.3112
MSLEVEL=2
CHARGE=1+
RTINMINUTES=21.54817
ION=[M+H]+
57.06907 30
59.05066 5
67.05259 5
69.06909 5
74.05923 10
81.06835 5
83.08725 5
87.0437 10
87.05236 5
89.06096 10
100.11193 10
130.12314 10
163.03641 5
163.07745 5
170.09352 5
179.10921 10
196.09447 10
197.11479 5
209.11273 5
213.09943 5
214.10403 5
225.10234 5
225.11229 5
226.10847 5
240.12616 5
241.13503 25
241.14522 15
249.98936 10
256.25821 5
256.26779 15
266.01898 5
281.14041 5
283.17966 10
298.0975 5
298.17242 5
298.20349 25
298.25436 5
298.28931 10
298.31332 85
298.34787 115
298.37216 5
END IONS

BEGIN IONS
SCANS=4946
TITLE=298.3116
MSLEVEL=2
CHARGE=1+
RTINMINUTES=23.23417
ION=[M+H-2H2O]+
55.05429 10
56.04865 20
57.06976 55
57.07845 5
67.05258 10
71.08485 20
73.02803 5
74.05982 95
74.06849 10
85.09994 10
87.04354 20
107.08593 5
116.10584 5
163.03957 5
169.08266 5
179.10936 5
191.0733 5
196.09508 5
245.22878 5
256.30148 30
266.0184 5
281.04703 5
282.05151 10
297.31024 5
298.16434 5
298.21414 10
298.24316 5
298.25601 5
298.27567 5
298.31174 565
298.34814 100
298.36691 10
END IONS

BEGIN IONS
SCANS=4977
TITLE=299.1129
MSLEVEL=2
CHARGE=1+
RTINMINUTES=5.007289
ION=[M+H]+
89.05944 20
95.08533 20
121.02691 10
121.0387 10
149.00909 10
149.02386 200
149.04486 20
193.05276 30
237.07433 10
END IONS

BEGIN IONS
SCANS=4980
TITLE=299.1138
MSLEVEL=2
CHARGE=1+
RTINMINUTES=8.407556
ION=[M+H]+
145.11777 20
149.0123 10
149.02345 60
149.03598 10
213.12695 10
242.13651 10
END IONS

BEGIN IONS
SCANS=4983
TITLE=299.1762
MSLEVEL=2
CHARGE=1+
RTINMINUTES=14.86756
ION=[M+H]+
53.03657 10
55.01752 110
55.05223 20
56.04786 10
57.06937 150
57.07733 10
58.05945 10
58.06474 70
67.01765 40
67.05375 10
68.01266 30
70.02823 20
71.0483 20
77.03777 50
81.02599 10
81.03354 10
81.06854 20
84.04384 110
84.0796 30
85.10173 50
91.05572 10
92.04957 20
93.04472 20
93.05684 60
93.06223 40
93.06938 20
94.02557 10
94.06477 160
99.07902 10
100.11186 192
104.04944 120
105.06926 10
107.01302 10
108.08202 10
109.02853 50
109.03938 30
109.06625 10
110.04637 20
112.03893 30
115.05477 80
116.04171 10
117.0563 20
117.0714 40
118.06546 90
119.08648 10
120.08008 50
123.04454 20
124.03829 50
125.04996 10
127.05443 20
128.04872 20
128.05611 20
128.06071 20
129.07027 40
129.0791 10
130.06619 30
131.0862 10
132.0677 10
132.08344 30
133.03064 10
133.0995 10
134.06618 10
138.05359 30
139.05045 40
140.04979 20
141.05737 10
141.07172 20
142.06528 190
143.073 100
144.04451 50
144.05661 20
144.06737 10
144.08112 90
145.0667 20
145.07695 20
145.10252 10
146.0598 290
148.03949 70
149.0477 10
149.06369 20
150.05565 80
151.08498 10
153.05714 10
153.07062 20
154.06575 90
154.07414 20
154.0864 10
155.05293 10
155.07285 20
155.08449 20
156.06853 40
156.08282 20
157.0751 20
157.10309 10
158.0596 40
158.08446 80
158.09587 10
159.09302 100
159.10471 10
160.07906 20
162.0558 20
163.0519 10
163.06557 10
164.05914 30
164.07098 50
165.0918 10
166.06703 10
167.07318 20
168.08313 10
169.05289 20
169.07729 60
169.08755 20
169.10083 10
169.4929 10
170.04153 21
170.06052 765
170.07935 40
170.09657 20
171.07037 20
171.09274 60
171.09869 30
171.11916 10
172.07639 292
173.05914 10
173.09607 10
175.10933 10
182.06133 100
183.06795 50
183.11829 20
184.07617 30
184.08586 10
185.10991 10
185.1338 20
186.05557 20
186.09201 20
186.46486 20
186.47198 20
186.48367 10
187.06535 61
187.08694 4203
187.11687 57
188.07065 10
188.09161 10
188.1109 10
188.62218 10
193.1059 10
195.09441 10
196.07498 10
196.11285 10
197.0708 30
197.08643 20
198.05566 170
198.07961 10
198.08466 20
198.09042 30
199.04945 10
199.06198 40
199.08759 70
199.11217 11
199.14738 10
200.02692 10
200.05 10
200.07133 562
201.07956 190
201.09569 20
202.07533 10
202.08716 60
202.57327 10
203.14165 10
206.11797 70
206.13411 20
211.04967 10
212.09846 10
213.0667 20
213.10262 30
214.07417 251
214.08727 100
214.11356 10
214.36115 10
214.37257 30
214.39589 10
214.5932 10
214.88484 12
215.01875 10
215.03627 12
215.04408 22
215.05286 30
215.08195 2746
215.11906 22
215.58408 10
216.09035 344
216.11218 30
216.50291 10
216.92661 10
217.09918 20
217.16566 10
221.13545 10
223.0863 20
225.07764 10
225.10519 10
226.07408 110
226.08763 40
227.08115 90
228.09695 20
229.12186 10
229.1373 10
238.10982 10
239.09468 30
239.1188 10
239.13808 10
240.28413 10
240.30476 23
240.33282 10
241.04103 23
241.06593 30
241.09796 4145
241.94498 10
242.05215 10
242.10477 70
242.12849 20
242.57643 10
242.96284 10
243.09358 10
243.11369 438
243.13921 10
243.1506 10
243.16891 10
255.11256 32
256.06079 10
256.07785 11
256.12192 1025
256.2735 10
256.36053 11
257.10172 10
257.11398 10
257.13 150
269.12949 20
271.1774 30
282.14902 10
282.28275 10
284.14841 10
284.16437 10
298.16159 10
298.18481 10
298.20389 10
298.87399 10
299.10428 20
299.12158 10
299.13742 32
299.15482 24
299.17627 2924
299.21832 41
END IONS

BEGIN IONS
SCANS=4984
TITLE=299.1974
MSLEVEL=2
CHARGE=1+
RTINMINUTES=19.67425
ION=[M+H]+
55.05669 5
57.06946 5
67.05375 5
69.06984 5
83.08527 5
85.1045 5
95.04914 5
100.07554 5
100.11116 15
141.63014 5
182.15433 10
185.1015 5
187.08617 5
198.15259 5
199.18083 10
205.08667 5
210.15349 5
215.07703 5
227.17857 10
241.09946 5
242.13937 5
299.19537 40
299.31384 5
299.35297 15
END IONS

BEGIN IONS
SCANS=4985
TITLE=299.199
MSLEVEL=2
CHARGE=1+
RTINMINUTES=17.72773
ION=[M+H]+
57.06984 20
69.06988 10
83.09324 10
93.07155 10
106.06498 10
117.07145 10
159.11485 10
171.1199 10
173.13441 10
193.09036 10
199.18132 10
256.12006 10
299.15372 50
299.18527 30
299.19687 20
299.21387 10
299.258 10
299.34717 10
END IONS

BEGIN IONS
SCANS=4986
TITLE=299.2006
MSLEVEL=2
CHARGE=1+
RTINMINUTES=11.3751
ION=[M+H]+
55.05329 10
81.07055 10
91.05361 20
93.06774 20
95.08498 10
97.0652 10
100.07557 10
115.05599 10
117.06808 10
119.04751 10
119.08849 20
128.05975 10
128.07535 10
129.07085 30
131.089 10
133.0995 10
135.07965 10
141.069 10
142.07935 10
143.0883 30
145.10313 10
147.08057 10
155.08528 60
157.06802 10
157.10271 20
167.08656 10
169.1041 20
171.1169 20
177.08871 10
183.11644 20
185.13142 10
187.11276 10
193.10092 10
195.11508 10
196.12358 10
197.13039 20
197.13826 10
207.11606 10
209.13753 20
211.11194 10
213.13127 10
221.13091 10
229.12276 20
237.17055 10
239.17883 20
281.19104 20
299.15903 10
299.2019 30
END IONS

BEGIN IONS
SCANS=4987
TITLE=299.2009
MSLEVEL=2
CHARGE=1+
RTINMINUTES=13.53917
ION=[M+H]+
53.03688 10
55.05357 60
57.06917 30
67.05389 40
69.03443 20
69.06857 40
77.03795 40
79.05454 50
81.06965 60
83.04842 30
83.08473 10
91.04588 10
91.05354 100
93.07046 40
95.04825 20
95.08511 50
97.06358 10
103.05718 20
105.06966 100
105.08075 10
106.07584 10
107.04787 20
107.08598 60
109.06313 20
109.10204 30
115.05312 20
116.06082 10
117.06832 20
119.08516 110
119.09835 10
121.06472 30
121.09995 60
121.10852 10
123.08125 20
127.0539 10
128.0602 30
128.07751 10
129.06995 70
129.08299 20
130.07787 10
131.08475 60
131.09761 10
132.09512 10
133.02637 10
133.10188 30
135.08018 20
136.04974 10
137.09721 30
141.05733 10
141.07079 80
142.06403 20
142.07843 130
143.08607 130
144.09381 20
144.10886 10
145.06473 10
145.10037 80
146.07397 10
146.11079 20
147.08086 20
147.09586 10
147.11774 40
147.12836 20
152.06348 10
153.06995 30
153.08066 20
154.07909 30
154.09219 10
155.08504 70
156.09338 100
156.10922 20
157.10037 130
157.11491 10
158.10873 50
159.07965 50
159.08714 20
159.11623 50
161.09634 30
161.13316 20
163.04016 30
163.11166 10
164.04501 20
165.06937 60
165.09238 10
166.07858 20
167.08511 60
167.10484 10
168.09459 30
169.10141 120
170.10863 30
171.07983 20
171.09492 10
171.10426 10
171.11708 150
171.12798 20
172.08893 10
173.09773 20
173.13344 60
173.1449 20
174.10643 10
175.11047 10
178.08138 10
179.08347 30
180.09303 20
181.10173 30
182.10869 50
183.07893 10
183.11639 70
184.12325 40
184.12904 10
185.09789 20
185.13228 30
187.11279 20
187.14777 10
189.12881 50
191.08759 20
192.09335 30
193.09772 30
195.08049 20
195.11674 30
196.08833 10
197.09415 20
197.13242 80
199.11115 20
199.14851 60
200.10753 10
201.13896 10
203.08363 10
204.0941 20
205.09895 10
206.10725 20
207.11537 20
207.13777 50
208.06944 10
208.12701 30
209.09607 10
209.13469 20
210.10406 30
210.14098 20
211.10191 10
211.11169 40
211.15025 40
213.12878 10
213.16455 10
217.1581 20
219.12279 10
220.12482 10
221.13519 10
223.11108 20
223.14751 30
224.15962 20
225.12746 20
226.13403 10
233.13307 20
237.16476 10
238.17332 10
239.1422 10
239.18034 20
240.14835 20
241.15398 10
241.16348 10
243.14157 10
245.1581 10
248.15308 20
251.14388 20
253.15804 10
253.20166 20
263.18042 20
266.16748 10
271.20209 10
281.18961 50
299.17984 10
299.20319 60
END IONS

BEGIN IONS
SCANS=5027
TITLE=300.1301
MSLEVEL=2
CHARGE=1+
RTINMINUTES=6.853783
ION=[M+H]+
55.05358 10
59.01316 20
74.09627 50
74.1068 10
79.05637 10
89.05794 20
91.05509 10
100.11115 10
103.03923 20
105.03418 30
121.02874 10
149.02327 30
151.05777 10
151.07491 110
151.08148 20
167.0345 10
195.06509 30
195.07629 20
207.0636 10
210.15393 20
223.05798 20
227.1801 10
300.1488 20
END IONS

BEGIN IONS
SCANS=5031
TITLE=300.1444
MSLEVEL=2
CHARGE=1+
RTINMINUTES=4.531694
ION=[M+2Na]+
55.05403 20
74.09586 30
82.06556 10
83.08434 10
89.06101 10
89.06507 10
100.07401 10
100.1123 50
111.04429 10
140.11174 10
159.08257 10
182.1516 10
199.18407 10
210.14983 20
218.65715 10
END IONS

BEGIN IONS
SCANS=5046
TITLE=300.2903
MSLEVEL=2
CHARGE=1+
RTINMINUTES=18.16867
ION=[M+H]+
55.05331 30
57.06938 180
61.8623 11
62.05948 647
62.06946 21
62.56144 10
67.05311 30
69.06776 10
69.07207 10
71.08525 120
74.09609 70
79.0538 10
81.07016 50
83.08514 30
85.10084 40
87.04245 30
89.05908 50
95.08549 100
97.09974 20
100.11135 10
103.03682 30
109.09401 10
109.09987 10
112.07383 10
123.11708 10
133.08543 20
133.09602 10
141.11513 10
177.11732 10
193.08612 10
209.1665 10
227.17802 20
230.24519 20
230.25574 10
240.23228 40
240.26968 20
258.25931 10
258.27942 130
258.29416 10
265.2562 10
282.27991 120
282.29678 10
283.24911 10
283.26471 130
283.28067 30
300.29013 60
300.32193 20
END IONS

BEGIN IONS
SCANS=5068
TITLE=301.1421
MSLEVEL=2
CHARGE=1+
RTINMINUTES=16.86492
ION=[M+Na]+
55.05313 20
67.05481 10
74.09504 10
75.03273 10
91.06057 10
93.06957 20
105.06924 10
107.08586 10
121.1019 10
129.06883 10
131.08347 10
143.09755 10
145.10249 10
165.97655 20
185.09738 10
241.15659 10
245.07843 10
300.99942 10
301.11035 10
301.14282 261
301.21597 20
END IONS

BEGIN IONS
SCANS=5069
TITLE=301.1441
MSLEVEL=2
CHARGE=1+
RTINMINUTES=6.6916
ION=[M+NH4]+
74.09588 10
82.02808 10
91.05517 10
152.08067 10
153.08672 10
157.10461 20
179.088 10
213.12828 10
223.11194 10
241.12173 30
255.14207 20
259.1366 20
283.13138 20
283.15002 10
301.14536 10
END IONS

BEGIN IONS
SCANS=5071
TITLE=301.2122
MSLEVEL=2
CHARGE=1+
RTINMINUTES=21.34759
ION=[M+2Na-H]+
56.05662 5
57.06981 5
74.09677 15
75.09902 10
89.05954 15
90.06501 5
97.06665 5
103.03963 10
111.0448 5
119.08586 5
123.11664 5
128.14285 5
129.11053 5
131.08775 5
132.93817 5
135.11516 5
143.08521 10
145.09567 5
147.07986 5
159.14882 5
165.0892 5
170.16049 5
173.09598 5
186.14923 5
187.11028 10
198.15022 10
214.14479 5
284.18088 20
284.29156 5
300.21716 5
301.14185 5
301.15927 10
301.18378 5
301.21201 195
301.25876 5
END IONS

BEGIN IONS
SCANS=5072
TITLE=301.2166
MSLEVEL=2
CHARGE=1+
RTINMINUTES=13.64225
ION=[M+H]+
53.03802 10
55.01691 10
55.05377 30
57.06942 10
65.03837 20
67.05325 90
69.07094 20
71.04849 20
71.05767 10
74.09719 10
75.10097 10
77.0376 50
79.05438 70
81.06971 60
83.04766 20
83.08568 10
85.07095 20
91.0446 20
91.05385 200
93.06969 80
93.07881 20
95.04858 10
95.08591 40
95.09634 10
100.07547 20
101.06059 10
103.05409 10
105.07012 80
105.07962 10
107.08551 70
109.10079 10
115.05546 20
116.06279 20
117.06945 110
119.08587 50
120.08749 10
121.10203 30
121.11359 10
127.0752 10
128.06403 30
129.06949 80
129.08264 10
130.07014 10
130.07759 10
131.07663 30
131.08609 100
133.10074 30
133.10687 10
135.11664 50
141.06956 50
142.07739 40
143.08701 70
145.10213 110
145.11562 10
147.11584 40
149.06248 10
149.0955 10
149.13191 20
150.78577 10
153.06805 40
153.09108 10
154.07828 10
155.08551 30
157.09984 60
159.08136 20
159.11719 70
161.09949 20
161.13171 40
161.14267 10
163.1123 10
165.07076 30
166.08131 10
167.08414 30
167.09364 10
169.10358 30
170.15508 10
171.08025 10
171.09627 10
171.11755 60
173.09732 30
173.13232 80
173.14555 10
175.11317 10
175.12399 10
179.10977 10
181.10181 50
181.12222 10
181.13013 10
183.11696 30
185.09622 20
185.13132 30
185.14191 20
187.14885 80
189.12759 10
193.12096 10
195.11646 20
195.13799 10
197.13365 30
199.11247 20
199.14986 20
200.16022 10
201.131 30
201.16396 30
203.14146 20
207.13931 10
209.13106 30
209.14993 10
211.15083 10
213.12431 20
215.1443 20
219.1376 20
221.13367 10
221.15462 20
221.16174 10
223.15306 20
225.13097 10
227.14278 20
228.19559 10
229.1517 10
231.13576 30
237.15295 10
237.16357 30
237.17146 10
239.17859 20
241.16032 20
241.19641 40
245.14848 10
255.17235 20
255.20822 10
259.16895 20
265.19955 30
283.20847 50
301.19183 20
301.21671 130
301.23679 20
END IONS

BEGIN IONS
SCANS=5073
TITLE=301.2168
MSLEVEL=2
CHARGE=1+
RTINMINUTES=14.39821
ION=[M+H]+
51.0232 10
53.03798 20
55.01778 30
55.05366 130
57.06944 40
59.04774 10
64.82322 10
65.03731 30
67.05384 160
69.06901 80
71.04904 40
73.06287 20
77.03793 100
77.04567 30
79.04705 10
79.05386 185
79.06917 10
81.06967 186
83.04852 10
83.08563 60
85.06508 10
87.04413 10
91.04398 11
91.05391 520
91.07127 10
93.06956 309
93.08048 20
94.90739 10
95.0494 10
95.08519 213
95.09297 20
97.06349 30
97.0665 10
97.09964 20
99.08254 10
101.06034 30
103.05338 20
104.06293 10
105.05894 10
105.06957 247
105.08273 20
107.05522 10
107.08514 130
109.06414 20
109.10073 80
111.07978 10
113.05872 40
115.05447 70
115.06507 20
116.06086 30
117.06979 380
117.38574 10
118.07509 10
118.69528 10
119.08612 226
121.06498 30
121.10133 160
123.0793 10
127.05458 10
128.06088 40
129.06989 161
129.08894 20
130.0755 30
131.08578 355
131.3064 10
132.09288 10
133.06506 10
133.08495 20
133.10126 140
133.11288 20
135.06892 10
135.08153 40
135.11659 100
135.13477 10
137.09528 10
141.06961 80
142.07822 30
143.08614 220
144.05507 10
144.09415 40
145.06436 20
145.08894 21
145.10155 449
145.12337 10
146.10739 10
147.06937 10
147.08151 50
147.11742 140
147.13113 20
149.0963 40
149.10905 10
149.13206 50
151.11029 10
152.06284 20
153.06879 20
153.08977 20
154.07788 20
155.08557 120
156.09001 20
156.09685 20
157.06583 20
157.10168 210
157.11543 20
158.10959 20
159.08041 50
159.09479 20
159.1163 372
160.12207 10
161.09743 50
161.13338 80
163.07687 20
163.11041 50
163.14934 30
165.06982 40
165.0811 20
165.0912 20
165.12859 10
166.07693 50
167.08568 70
167.09471 20
167.10762 20
168.09383 20
169.10181 150
170.1102 20
171.08098 30
171.09306 10
171.11778 200
171.13245 10
172.12589 10
173.0965 80
173.11011 10
173.13206 240
174.14066 20
175.11108 30
175.14859 40
177.09329 30
177.12605 30
177.1328 10
179.08783 10
179.10825 20
181.10178 130
181.11172 10
181.12192 40
181.13438 10
182.10623 20
183.11642 110
183.13019 20
185.09683 60
185.13286 140
185.15041 20
186.13908 20
187.11288 50
187.12248 10
187.14857 110
188.15424 20
188.16612 10
189.08846 10
189.09969 10
189.12863 50
189.14389 10
189.16284 10
191.10667 50
191.1423 10
193.10086 10
193.12187 60
193.13786 10
194.11041 10
195.11729 90
195.13695 20
196.12566 10
197.13354 40
197.14894 10
198.14111 10
199.11218 70
199.14896 100
200.1571 10
201.12825 70
201.16484 80
203.10773 30
203.14546 20
205.12482 50
207.11526 10
207.13724 60
208.12437 20
209.13284 100
209.14273 20
209.14716 20
209.1541 50
211.14793 50
213.12798 60
213.16347 50
214.1732 10
215.14517 20
215.1814 20
217.1216 40
217.13211 30
217.16068 10
219.1395 50
221.15556 40
222.14276 10
223.14986 70
223.17123 20
227.14359 50
227.17802 10
229.09937 10
229.15916 40
231.12531 20
231.13817 80
231.15622 10
233.15482 30
235.17087 20
237.16481 80
237.17828 10
239.14397 10
239.1808 40
241.15939 50
241.17715 10
241.19595 170
241.21442 10
245.13942 20
245.15393 50
246.1642 20
247.16905 30
255.1465 10
255.1749 70
255.21075 30
259.16873 60
265.19574 120
272.1713 10
273.18552 60
283.19336 30
283.20749 130
286.12207 10
301.17395 20
301.21783 772
301.42358 10
END IONS

BEGIN IONS
SCANS=5074
TITLE=301.2171
MSLEVEL=2
CHARGE=1+
RTINMINUTES=13.96728
ION=[M+H]+
51.02901 10
53.03822 30
55.01868 20
55.05373 110
57.06875 20
59.0481 10
65.03749 30
66.83408 10
67.05381 190
69.06923 80
69.07764 10
71.04792 40
73.06485 20
77.03738 70
77.05113 10
79.04554 10
79.05376 201
79.06532 10
81.06933 183
81.07922 20
83.04886 30
83.08569 30
85.06496 40
85.06883 10
87.04341 20
91.05406 535
91.0666 31
93.06958 241
93.08325 10
95.0471 10
95.0853 130
97.06571 10
97.10105 10
101.05958 10
103.0529 20
104.06311 10
105.07031 233
105.08205 20
107.07419 10
107.08531 130
109.0632 20
109.10082 60
113.06016 10
115.05276 60
116.0622 31
117.0698 385
118.07786 20
119.07303 20
119.08537 150
119.1057 20
121.06645 10
121.08835 10
121.10107 70
123.08223 20
123.11704 10
127.05242 10
128.06189 60
129.06972 150
130.0784 31
131.0853 301
131.11285 10
132.09399 10
133.10138 200
133.10791 50
135.07938 30
135.11703 60
137.09625 30
137.13286 10
141.07025 70
142.06767 10
142.07742 60
143.08575 200
143.09883 20
144.09387 20
145.06769 21
145.10146 426
146.10918 10
147.08167 30
147.11646 150
147.12933 10
149.09753 30
149.13354 50
152.06316 20
153.06985 30
153.08672 10
153.09366 20
154.07291 10
155.0854 120
155.10683 10
156.09624 20
157.06918 10
157.08517 10
157.10196 170
158.10915 10
159.08054 40
159.11703 330
160.1256 10
161.09714 50
161.11314 10
161.13304 120
161.1449 10
163.11148 20
163.14577 10
163.1524 30
165.06905 40
165.07539 10
165.08691 10
165.09288 20
166.07689 40
167.07562 10
167.08557 60
167.09978 20
167.10912 30
168.09669 20
169.1024 90
170.1096 20
170.15573 20
171.08104 30
171.11736 170
172.12503 30
173.09679 50
173.12077 20
173.13362 200
174.14055 10
175.07475 10
175.11218 30
175.14761 40
175.15903 20
177.09079 30
177.12798 10
178.07668 10
179.08649 20
179.10983 70
180.0912 10
181.10094 80
181.12332 40
182.1095 10
182.12257 10
183.11755 50
184.12311 10
185.09676 50
185.11046 10
185.13341 90
187.11166 30
187.12938 10
187.14929 120
189.1274 70
191.10751 30
191.11752 10
191.14319 20
193.10432 10
193.12363 40
193.13795 10
194.10851 20
195.10695 10
195.11722 120
195.13876 20
196.13371 20
197.13295 80
199.11266 100
199.12981 10
199.14873 70
200.15379 10
201.119 10
201.12732 40
201.14024 10
201.16447 100
203.10657 20
203.14513 20
203.15604 10
205.12115 20
207.11737 10
207.13901 80
209.13429 60
209.15433 20
209.17142 10
211.13463 10
211.14828 30
213.12775 90
213.14049 10
213.16544 70
214.17088 10
215.14207 20
215.18074 30
217.12376 40
217.15784 10
218.13139 10
219.13843 40
221.12921 10
221.15274 20
221.16489 10
222.14038 10
223.14828 70
226.13675 10
227.14456 80
227.18185 20
229.15721 10
231.12044 10
231.13914 70
233.15306 20
235.17072 20
236.5766 10
237.16496 40
239.17947 40
240.23175 10
240.40341 10
241.1422 10
241.15761 30
241.19569 120
241.21973 20
245.15411 30
247.17076 40
247.19186 10
254.16917 10
255.17555 80
255.21291 30
259.172 60
265.19614 110
272.17734 30
273.18338 20
281.1879 10
283.20761 110
283.22321 40
283.2522 10
301.15152 10
301.16748 10
301.18646 10
301.19528 31
301.21722 696
END IONS

BEGIN IONS
SCANS=5075
TITLE=301.2171
MSLEVEL=2
CHARGE=1+
RTINMINUTES=14.65226
ION=[M+H-H2O]+
51.02241 20
53.00122 10
53.03786 30
55.01789 50
55.0538 213
57.03323 30
57.03587 10
57.06891 30
57.08136 10
59.04789 20
65.03815 40
67.05386 344
69.03166 20
69.06963 100
71.04921 80
74.0951 20
77.0378 130
79.0538 430
79.06571 21
81.06972 377
83.04843 51
83.05777 10
83.08524 50
85.02854 20
85.06475 30
85.06976 10
87.04432 20
89.05906 11
90.76127 11
91.054 848
92.75563 10
93.0695 539
93.08415 21
95.04878 20
95.08517 370
95.10104 10
97.06414 40
97.10223 20
99.04389 10
99.07967 20
100.11173 10
101.05926 30
103.04132 20
103.05525 40
104.06538 11
104.07307 11
105.06977 490
105.08281 32
105.26436 10
107.05147 10
107.08545 322
107.09833 21
109.06465 30
109.10064 130
111.08046 20
111.11596 20
113.05937 20
115.05364 90
116.06093 40
117.06964 738
118.07669 10
118.68087 11
119.06856 11
119.08501 529
121.06516 30
121.07935 10
121.10126 214
121.11282 10
123.08179 20
123.11653 50
127.07522 10
128.0623 90
129.06017 21
129.06973 303
130.07774 50
130.0872 20
130.65105 10
131.08548 709
132.08987 10
132.66525 10
133.06407 10
133.08618 10
133.10114 342
135.07967 60
135.11581 190
135.12994 10
137.09639 10
137.13165 10
139.11288 10
141.0701 150
142.07848 40
143.08546 425
143.09924 40
143.12981 10
143.31546 10
144.09349 70
145.0677 11
145.07671 21
145.10123 695
145.13251 10
146.11595 10
147.08051 80
147.10457 10
147.11655 221
149.09555 100
149.1217 10
149.13177 50
151.07507 30
151.10992 10
153.06924 30
153.09007 30
154.07704 50
155.08563 140
156.093 30
157.06532 10
157.10197 260
158.10583 20
158.11398 10
159.07974 60
159.09322 20
159.1169 433
160.12425 21
161.08205 10
161.09593 80
161.11345 20
161.13309 140
161.14876 20
163.06189 10
163.07651 20
163.11076 30
163.12148 10
163.14514 20
165.07013 50
165.09035 60
165.1311 10
166.07753 20
166.08923 10
167.08488 90
167.10831 30
168.0938 40
169.10066 180
169.11668 10
170.10995 20
171.09164 10
171.11713 302
171.13348 30
171.14638 10
172.12325 20
173.09552 50
173.12088 31
173.13295 401
174.05217 11
174.14098 30
175.11226 50
175.12875 10
175.14713 50
175.16063 10
177.09319 50
177.1266 20
177.16803 10
178.0742 10
179.08417 10
179.10768 60
179.11845 10
179.14259 10
180.09311 30
181.10136 140
181.11794 30
181.12849 30
181.18098 10
182.10701 20
182.11699 20
183.10385 10
183.11697 150
183.13768 10
185.09473 70
185.13281 250
186.13925 20
186.14638 10
187.11211 70
187.14821 260
187.16347 10
187.24805 10
189.12675 60
189.14098 20
191.0974 10
191.10522 60
191.13937 10
193.10146 10
193.12247 70
194.10973 10
195.10065 10
195.11794 90
195.1369 20
195.15768 10
197.09653 10
197.13257 150
198.1413 20
199.09608 10
199.11116 180
199.14819 180
199.16641 20
200.15643 30
201.12743 110
201.16386 120
201.18076 20
201.18654 10
203.1086 40
203.12254 10
203.14168 60
203.15817 10
205.12239 70
205.13382 10
207.11441 10
207.13831 90
208.12708 20
209.13264 130
209.15466 20
211.13474 10
211.14973 70
213.11171 10
213.12845 60
213.14622 20
213.16498 70
213.1795 20
214.17068 20
215.14319 30
215.17708 30
217.12354 60
217.14217 10
217.16052 30
219.13829 70
221.13374 10
221.15382 60
223.14922 90
223.16824 20
224.15256 20
225.16353 10
226.19427 10
227.1433 70
227.18057 30
229.16019 30
231.13721 70
231.14755 10
233.15536 20
235.14552 10
235.17143 40
236.15659 20
237.12711 10
237.16493 90
239.14462 10
239.18018 90
239.19987 10
241.15846 40
241.17676 20
241.19516 170
245.15359 80
246.16434 20
247.17062 60
248.15553 10
250.16849 10
253.16052 10
253.19301 20
255.1749 90
255.21008 60
258.16257 20
259.1698 110
259.19086 10
260.17804 10
265.19553 140
265.22464 10
272.1821 10
273.18634 60
283.20795 160
283.22498 20
283.23929 10
284.20972 10
286.19348 20
299.2016 10
300.21353 10
300.23032 10
301.15021 10
301.17557 31
301.21671 1210
END IONS

BEGIN IONS
SCANS=5076
TITLE=301.2173
MSLEVEL=2
CHARGE=1+
RTINMINUTES=18.04708
ION=[2M+H]+
55.05429 10
57.03481 10
57.07027 10
65.03768 20
67.05441 20
69.06752 20
71.08574 10
74.09598 10
77.03932 20
79.05613 30
81.06756 20
91.05414 30
93.07009 20
95.08554 40
105.06954 40
107.08558 20
109.10097 10
111.04601 10
115.05473 10
117.07004 40
119.08668 20
119.09436 10
121.09919 10
128.06389 10
129.06863 30
129.07848 10
131.08606 50
133.10278 20
135.08626 10
135.11829 10
141.07246 10
142.07542 20
143.08708 40
145.09875 40
145.11674 10
147.07819 10
147.11717 10
155.08601 20
157.1001 10
157.10777 10
159.07886 10
159.11591 40
161.13103 20
167.08601 10
169.10056 20
170.15404 10
171.11667 40
173.13235 30
174.15051 10
175.11522 10
175.14996 10
180.09419 10
181.12221 10
185.09615 10
185.13411 30
189.12935 10
195.11806 10
199.14865 20
199.15376 10
201.16611 10
210.13745 10
213.12469 10
223.1494 20
231.14017 10
241.19563 10
247.16734 10
283.2048 30
301.14182 10
301.21698 70
301.23965 10
END IONS

BEGIN IONS
SCANS=5138
TITLE=303.122
MSLEVEL=2
CHARGE=1+
RTINMINUTES=13.39877
ION=[M+Na]+
57.06915 10
67.05258 10
145.10327 10
303.12039 60
303.13507 10
303.19135 10
END IONS

BEGIN IONS
SCANS=5139
TITLE=303.122
MSLEVEL=2
CHARGE=1+
RTINMINUTES=14.07547
ION=[M+2Na]+
65.03908 10
70.07346 10
77.03929 20
79.05371 10
81.07159 20
91.05359 60
92.04933 20
92.05689 20
93.05668 10
93.06899 10
103.0534 20
104.05011 20
105.03467 10
105.0704 50
106.06326 40
106.07169 10
106.07852 10
107.07334 10
117.05756 20
118.06485 20
118.07006 10
125.05729 10
128.04639 10
130.06483 50
130.07251 10
131.08247 10
132.07994 10
139.0554 10
140.04988 20
142.06465 10
143.07236 30
143.08771 10
144.08141 60
144.09361 10
151.05226 10
152.06244 10
154.06538 70
155.06172 10
155.07295 10
156.0773 20
157.08939 20
158.0995 30
166.0661 30
167.05678 10
167.07272 350
168.06677 10
168.08047 160
168.10713 10
169.05261 10
169.07645 30
169.08917 40
169.09952 20
170.09525 10
172.07588 20
172.1198 10
174.09132 20
177.06007 20
178.06432 30
179.07291 40
180.0808 80
181.09132 20
182.06076 70
182.06889 20
182.08585 20
182.09743 50
182.10814 10
183.06834 20
183.09459 30
183.105 30
184.0757 30
185.08302 10
186.09126 40
186.10686 10
187.14336 10
188.15137 10
193.0891 20
194.06284 10
194.0927 10
195.05443 20
195.06839 140
195.09293 20
196.05756 10
196.07594 180
197.01276 10
197.0715 30
197.08324 130
197.10606 30
198.09096 30
198.11392 20
200.11084 30
210.06223 11
210.09195 767
211.09927 220
211.86801 10
225.10153 20
226.11131 40
230.09798 10
232.09837 10
243.09155 10
244.11502 10
245.10487 20
255.10864 20
256.10059 40
257.10773 20
259.12234 40
259.14053 10
260.12805 20
261.17023 10
267.11255 10
268.09842 10
269.10898 70
270.11691 20
270.13013 10
271.09167 10
271.10413 21
271.12396 412
271.15686 10
272.09232 20
272.1312 120
273.10437 20
274.14725 30
275.15421 90
275.17316 10
275.19009 10
283.12366 20
284.83298 10
285.10175 20
285.13977 170
285.15747 20
287.11905 60
288.12552 40
301.13062 20
303.11807 10
303.13113 31
303.14969 221
303.17847 10
303.20334 10
303.22263 40
END IONS

BEGIN IONS
SCANS=5140
TITLE=303.1501
MSLEVEL=2
CHARGE=1+
RTINMINUTES=14.01353
ION=[M+H]+
65.03908 10
70.07346 10
77.03929 20
79.05371 10
81.07159 20
91.05359 60
92.04933 20
92.05689 20
93.05668 10
93.06899 10
103.0534 20
104.05011 20
105.03467 10
105.0704 50
106.06326 40
106.07169 10
106.07852 10
107.07334 10
117.05756 20
118.06485 20
118.07006 10
125.05729 10
128.04639 10
130.06483 50
130.07251 10
131.08247 10
132.07994 10
139.0554 10
140.04988 20
142.06465 10
143.07236 30
143.08771 10
144.08141 60
144.09361 10
151.05226 10
152.06244 10
154.06538 70
155.06172 10
155.07295 10
156.0773 20
157.08939 20
158.0995 30
166.0661 30
167.05678 10
167.07272 350
168.06677 10
168.08047 160
168.10713 10
169.05261 10
169.07645 30
169.08917 40
169.09952 20
170.09525 10
172.07588 20
172.1198 10
174.09132 20
177.06007 20
178.06432 30
179.07291 40
180.0808 80
181.09132 20
182.06076 70
182.06889 20
182.08585 20
182.09743 50
182.10814 10
183.06834 20
183.09459 30
183.105 30
184.0757 30
185.08302 10
186.09126 40
186.10686 10
187.14336 10
188.15137 10
193.0891 20
194.06284 10
194.0927 10
195.05443 20
195.06839 140
195.09293 20
196.05756 10
196.07594 180
197.01276 10
197.0715 30
197.08324 130
197.10606 30
198.09096 30
198.11392 20
200.11084 30
210.06223 11
210.09195 767
211.09927 220
211.86801 10
225.10153 20
226.11131 40
230.09798 10
232.09837 10
243.09155 10
244.11502 10
245.10487 20
255.10864 20
256.10059 40
257.10773 20
259.12234 40
259.14053 10
260.12805 20
261.17023 10
267.11255 10
268.09842 10
269.10898 70
270.11691 20
270.13013 10
271.09167 10
271.10413 21
271.12396 412
271.15686 10
272.09232 20
272.1312 120
273.10437 20
274.14725 30
275.15421 90
275.17316 10
275.19009 10
283.12366 20
284.83298 10
285.10175 20
285.13977 170
285.15747 20
287.11905 60
288.12552 40
301.13062 20
303.11807 10
303.13113 31
303.14969 221
303.17847 10
303.20334 10
303.22263 40
END IONS

BEGIN IONS
SCANS=5144
TITLE=303.1808
MSLEVEL=2
CHARGE=1+
RTINMINUTES=10.47831
ION=[M+3H]+
55.05368 10
69.07071 10
88.07607 10
103.03867 10
105.06981 10
111.07984 10
119.09041 10
169.10387 10
197.0731 10
243.25412 10
250.1494 10
271.11005 10
271.14282 10
END IONS

BEGIN IONS
SCANS=5159
TITLE=303.2324
MSLEVEL=2
CHARGE=1+
RTINMINUTES=11.71769
ION=[M+H-H2O]+
55.05562 10
67.05257 20
67.05926 10
81.07017 10
91.05745 40
93.06843 10
93.07143 20
95.08403 20
105.0686 20
107.04744 10
107.08771 20
109.10206 10
119.08587 20
121.10202 10
131.0856 10
133.09982 50
135.11951 10
145.09982 10
147.11792 30
149.09633 20
149.133 20
151.11143 10
161.13348 10
163.11119 20
177.12756 10
243.17624 10
275.23972 50
303.2338 120
END IONS

BEGIN IONS
SCANS=5161
TITLE=303.2328
MSLEVEL=2
CHARGE=1+
RTINMINUTES=12.13977
ION=[M+H-H2O]+
55.05387 30
67.05494 40
69.06685 20
69.06984 40
77.03831 20
79.05473 40
81.06979 40
83.05152 20
83.08587 20
91.05394 20
93.07079 30
95.08504 10
105.0711 40
107.08528 70
107.09575 10
108.0545 10
109.10047 20
109.11588 10
117.07035 10
119.07207 10
119.0854 70
119.09378 10
121.06398 20
121.10157 30
121.10984 10
123.07771 30
131.0853 10
133.10201 80
135.08031 20
135.11667 40
135.12933 10
137.13303 10
143.08508 10
145.10078 30
147.11681 60
147.13261 10
149.09656 70
149.13251 20
150.10312 10
151.11098 40
157.09879 10
159.11598 20
161.09586 10
161.13268 110
163.11218 140
163.14738 10
173.13136 10
175.14772 20
177.1261 30
183.11928 10
191.14764 20
199.14818 10
233.15384 10
247.24191 20
257.22128 10
257.23621 20
275.23752 100
285.224 30
303.17465 20
303.2327 150
END IONS

BEGIN IONS
SCANS=5162
TITLE=303.2329
MSLEVEL=2
CHARGE=1+
RTINMINUTES=18.64683
ION=[M+H]+
55.01837 10
55.05475 20
57.03776 10
67.05388 80
69.06866 10
71.0503 10
77.03722 20
79.05384 50
81.06937 100
81.07665 20
87.0426 10
91.05449 70
93.06983 90
95.0874 50
97.10125 10
105.07021 60
107.08537 30
109.10072 30
109.11192 10
117.06806 20
119.08563 50
121.10202 40
123.11693 30
131.08604 50
133.10347 30
135.07979 20
135.11655 30
137.09451 10
141.06963 40
143.08412 20
145.101 40
147.07971 10
147.11716 90
147.13458 20
149.09544 20
149.13187 10
149.13771 30
155.08673 10
157.10088 20
159.11685 30
161.09445 20
161.10849 10
161.13104 30
163.11465 10
163.1519 20
165.08772 10
167.08366 10
167.1066 20
167.11639 20
169.10487 20
171.11465 40
173.13374 20
175.14764 30
181.12254 20
183.1156 20
185.12906 10
185.13531 10
187.11217 10
187.1485 30
189.12994 10
189.16484 30
193.12225 20
195.13687 10
197.13435 20
199.11394 10
199.14706 10
201.13107 20
201.1647 20
203.14703 20
203.17892 20
207.13702 10
207.15247 10
209.15576 20
215.14 20
219.13811 20
221.15605 20
223.17079 10
223.1796 20
225.16763 10
233.15012 10
239.18411 10
241.19508 10
243.17569 10
243.21021 10
247.17261 10
257.19186 20
261.18796 20
261.19971 10
267.21338 20
285.22372 30
303.19775 10
303.21198 10
303.23395 140
303.31415 10
END IONS

BEGIN IONS
SCANS=5173
TITLE=303.2537
MSLEVEL=2
CHARGE=1+
RTINMINUTES=13.69134
ION=[M+H]+
55.01703 20
55.05416 30
57.03399 10
57.06921 80
57.07639 10
67.05355 20
69.06929 30
71.04927 40
71.08475 70
75.04353 10
77.04042 10
78.03753 10
79.0545 20
81.06846 30
83.01272 10
83.08436 40
83.09178 10
85.10081 20
85.1048 10
88.07554 10
91.05374 10
95.0755 10
95.08539 40
95.09192 10
97.06416 10
97.09935 10
97.10505 20
105.07184 10
107.08409 20
109.09994 20
111.11474 10
121.10468 10
123.1161 30
125.05985 40
131.08719 10
133.10123 10
137.1329 10
143.08102 20
145.10429 10
153.0542 10
157.08597 60
161.13329 10
163.14751 30
163.15283 10
169.0825 10
173.13158 10
181.16046 10
209.15302 10
211.20674 10
213.12965 10
271.1846 10
271.19437 30
285.20901 20
285.2435 20
286.08057 10
303.15182 10
END IONS

BEGIN IONS
SCANS=5174
TITLE=303.2538
MSLEVEL=2
CHARGE=1+
RTINMINUTES=13.34463
ION=[M+H]+
55.05438 10
57.0698 30
67.0512 10
69.07168 10
71.08606 20
85.10055 10
95.08392 30
121.09958 10
215.08369 10
285.24304 10
303.12247 50
END IONS

BEGIN IONS
SCANS=5182
TITLE=303.3074
MSLEVEL=2
CHARGE=1+
RTINMINUTES=24.30597
ION=[M+H]+
67.05457 10
69.07026 10
121.10015 20
135.116 20
210.14835 10
285.21991 10
303.22836 10
303.30426 10
END IONS

BEGIN IONS
SCANS=5194
TITLE=304.2125
MSLEVEL=2
CHARGE=1+
RTINMINUTES=3.462317
ION=[M+H]+
55.04883 10
55.05338 60
57.07174 10
69.03505 21
69.06938 361
71.04865 10
74.09588 10
79.05326 10
80.04866 10
83.08516 30
111.11643 226
113.05899 50
139.11292 10
185.11922 10
185.12508 10
199.17072 50
241.13826 10
268.18866 10
286.20413 20
END IONS

BEGIN IONS
SCANS=5206
TITLE=305.0179
MSLEVEL=2
CHARGE=1+
RTINMINUTES=5.740717
ION=[M+H]+
69.06794 30
69.07414 10
70.07398 10
97.06777 10
98.06883 10
111.11578 40
112.11851 20
113.05868 10
150.93768 10
166.96465 10
180.94365 10
182.96187 30
196.9807 20
210.95412 10
212.97128 40
226.985 10
242.98001 70
257.00027 10
260.99002 20
272.99146 20
287.01117 10
305.15988 10
305.18753 10
305.22675 10
305.24814 10
END IONS

BEGIN IONS
SCANS=5270
TITLE=306.2659
MSLEVEL=2
CHARGE=1+
RTINMINUTES=4.734622
ION=[M+H-2H2O]+
57.06875 10
95.08359 10
102.09145 10
171.14069 10
210.15231 10
270.24252 30
270.2522 10
288.25888 10
306.26437 30
306.27203 20
END IONS

BEGIN IONS
SCANS=5275
TITLE=306.2805
MSLEVEL=2
CHARGE=1+
RTINMINUTES=12.52308
ION=[M+NH4]+
53.0388 30
55.0538 60
57.06897 30
67.05201 10
69.0695 60
70.07087 10
71.08807 20
73.06486 11
80.03494 11
80.04902 947
81.06817 10
83.04893 10
83.0861 20
94.06432 20
97.06509 10
111.04152 10
155.06865 10
305.26733 10
306.22119 10
306.2406 20
306.2554 22
306.27979 876
END IONS

BEGIN IONS
SCANS=5288
TITLE=307.1547
MSLEVEL=2
CHARGE=1+
RTINMINUTES=11.69342
ION=[M+H+NH4]+
55.05343 60
57.06899 70
59.04821 10
65.03799 20
81.06954 20
83.04584 10
83.08555 20
91.05408 10
93.03369 10
101.09543 30
105.07092 10
109.06368 10
115.05335 10
117.07536 10
121.02903 10
143.05222 20
143.0867 10
149.02299 130
156.09818 10
161.05989 50
182.15109 10
189.05585 20
207.06541 20
207.08096 10
210.1469 20
307.15448 30
307.20746 10
END IONS

BEGIN IONS
SCANS=5289
TITLE=307.1549
MSLEVEL=2
CHARGE=1+
RTINMINUTES=11.51857
ION=[M+Na]+
53.03733 10
55.05361 90
57.06953 130
59.04739 10
77.03823 10
79.05393 10
82.06793 10
83.08486 30
95.04903 20
97.06473 10
101.09735 20
105.07087 20
117.06979 20
119.08597 30
121.02751 20
128.06616 10
129.06659 10
133.10004 10
141.07208 20
141.11391 10
142.07835 20
143.04829 30
143.08589 20
144.09315 10
147.08159 10
147.08681 10
147.12271 10
149.02335 260
152.05882 10
155.08603 10
157.10216 20
158.10715 10
159.11807 10
161.0612 40
165.06796 20
166.07697 10
167.08505 20
168.0938 10
169.10495 20
170.11273 10
171.11655 10
178.07756 10
179.0864 20
180.10306 10
181.09882 10
182.10695 10
182.15517 20
183.11758 10
189.05632 20
189.07175 10
191.08884 10
193.10211 20
194.10925 10
196.12723 10
197.1319 10
205.0927 10
205.1032 20
207.06409 40
207.11925 20
208.12791 10
209.13306 10
217.1026 10
219.11815 10
220.13306 10
221.13229 20
223.14803 10
229.10384 10
230.11357 20
235.14896 10
251.14316 10
259.14655 10
261.16144 10
263.17798 30
289.19739 10
307.15323 80
307.20703 40
END IONS

BEGIN IONS
SCANS=5290
TITLE=307.1761
MSLEVEL=2
CHARGE=1+
RTINMINUTES=8.076789
ION=[M+H]+
55.05339 40
57.06891 40
83.08285 10
83.0875 10
89.05846 60
99.04433 20
101.02324 20
101.09646 10
137.05809 10
145.0481 40
154.06177 10
182.15553 10
210.15108 10
220.13689 10
242.1884 10
END IONS

BEGIN IONS
SCANS=5293
TITLE=307.2024
MSLEVEL=2
CHARGE=1+
RTINMINUTES=4.333158
ION=[M+Na]+
79.05295 20
86.05963 10
86.0672 10
88.07433 10
105.07134 40
107.08494 10
119.08508 20
133.06804 20
133.10199 10
135.08102 80
135.09149 30
135.10172 10
219.40959 10
220.11842 30
220.13406 200
307.18515 10
307.20163 10
END IONS

BEGIN IONS
SCANS=5294
TITLE=307.2066
MSLEVEL=2
CHARGE=1+
RTINMINUTES=15.10725
ION=[M+H]+
55.05281 20
57.06947 10
91.0528 20
93.06905 10
95.08299 10
100.11162 20
105.07083 20
107.08747 10
119.08409 20
131.08781 20
133.10185 10
142.07784 10
143.08997 10
143.09511 10
144.0943 10
145.10004 10
147.11581 10
149.03334 10
149.09814 10
153.07986 10
155.08749 20
156.0974 20
157.1011 40
161.12489 10
165.07156 10
166.07948 10
167.08362 10
168.09267 10
169.10312 20
171.11275 10
173.13028 10
178.07764 20
179.08398 30
180.09503 10
181.09869 20
183.11639 10
189.06953 10
193.1028 30
194.11198 10
195.11739 20
199.17984 20
204.09331 10
205.1032 10
206.11154 20
207.11894 40
208.11967 10
209.13287 20
209.16563 10
210.15205 10
217.1032 10
218.09457 10
218.1089 10
219.11743 20
221.13463 20
222.14125 10
223.14635 20
223.15701 10
227.17477 10
233.13188 10
233.13992 20
233.15993 10
234.14198 10
237.14845 10
239.14398 10
244.12149 10
248.1581 20
251.13974 20
251.15189 10
259.15158 10
261.16455 10
263.18976 10
264.15179 10
265.16043 10
265.19781 20
266.16595 20
279.20969 10
289.19891 10
292.17792 10
307.1535 10
307.18808 10
307.20486 70
307.22864 10
END IONS

BEGIN IONS
SCANS=5295
TITLE=307.2066
MSLEVEL=2
CHARGE=1+
RTINMINUTES=15.78393
ION=[M+H]+
51.02241 10
55.05323 20
57.06809 20
65.03795 20
67.05467 10
69.06983 20
77.03967 20
79.05509 20
81.06813 10
83.08718 20
85.0672 10
91.05377 50
93.07034 20
95.04951 10
95.08534 10
97.06405 20
100.0744 10
100.11178 20
105.07021 60
109.06253 20
111.04362 10
117.06956 10
119.08415 30
121.0658 10
121.10061 10
127.05501 10
128.06499 10
129.07156 30
130.07881 10
131.08763 30
133.10083 20
141.0713 30
142.07835 20
143.08865 20
145.06331 20
145.10094 20
147.08096 10
147.11562 10
152.06221 50
153.07063 40
154.07828 20
155.08517 50
156.09492 20
157.06459 10
157.10069 30
157.11028 10
159.11542 20
161.09619 10
161.1357 10
165.04643 10
165.0724 30
165.08577 10
166.07895 50
166.09045 10
167.08653 60
168.09254 30
169.0863 10
169.10199 60
169.11749 10
169.12679 10
170.10915 20
171.11623 30
171.13092 10
172.0862 10
178.07916 20
179.08649 40
180.09177 40
181.10139 50
182.11028 50
182.15344 30
183.1172 60
183.13274 10
184.12621 20
191.08917 10
192.09288 10
193.10234 30
193.1095 20
194.1077 40
195.11577 30
195.12782 20
196.12601 40
197.13261 50
198.13943 30
199.14722 20
202.07938 10
203.08356 20
204.09743 10
205.10181 10
207.11803 20
208.12801 20
209.13332 30
209.14223 20
210.14552 30
210.15475 10
211.10643 10
211.12051 10
211.13757 10
211.14975 50
212.15167 10
215.08504 10
216.09251 20
217.10208 20
218.10971 10
219.1158 30
221.13528 30
222.13899 20
223.10948 10
223.1496 30
225.16229 20
228.16006 10
231.11482 10
232.12912 10
233.13387 20
234.15341 10
236.12064 10
236.15826 10
237.16333 20
239.15395 10
245.13084 10
249.16135 10
251.14204 10
259.14896 30
259.16086 10
263.18448 10
274.17325 20
278.24155 10
279.21021 10
307.20355 40
307.22559 10
END IONS

BEGIN IONS
SCANS=5296
TITLE=307.2071
MSLEVEL=2
CHARGE=1+
RTINMINUTES=14.67759
ION=[M+H]+
55.05292 10
57.07025 10
83.08484 10
91.05492 20
92.05572 10
98.98204 10
121.06486 10
121.09967 10
128.05975 10
133.10368 20
141.07565 10
147.08153 20
157.10272 20
166.07755 10
179.08771 10
182.15324 20
185.13489 10
192.09512 10
193.10516 10
207.11897 10
209.17082 10
210.15141 20
217.10399 10
222.10402 10
223.14998 20
232.12477 10
251.14706 10
263.17407 10
279.21179 10
307.15573 10
307.20767 40
END IONS

BEGIN IONS
SCANS=5297
TITLE=307.2072
MSLEVEL=2
CHARGE=1+
RTINMINUTES=16.40632
ION=[M+H]+
55.05571 30
65.03815 10
69.07201 10
77.03751 20
79.05335 10
81.0696 20
91.05254 20
93.06959 10
95.04523 10
95.05085 20
95.08553 10
105.07088 20
109.06516 20
109.10019 10
111.0433 10
121.02786 10
126.09247 10
128.06354 20
128.0708 10
129.0704 10
130.077 10
133.10075 20
134.0946 10
141.06992 40
141.11485 10
143.08821 20
144.09541 20
145.09959 20
151.04993 10
152.06288 20
153.06985 30
154.0771 30
155.08759 30
156.09013 10
157.1041 30
159.11757 10
159.12517 10
165.06958 30
166.07961 10
167.08501 30
168.09399 40
169.10271 20
170.10909 20
171.11668 30
178.07774 20
179.08633 30
180.09448 30
181.10132 50
182.10912 30
182.15392 20
183.11694 40
183.13657 10
184.1275 10
185.13499 10
191.07896 10
192.09254 10
193.10017 10
194.1069 20
195.11517 50
196.1265 40
197.13258 30
198.091 10
199.18307 10
203.08675 20
204.66907 10
205.10162 10
207.11836 30
209.13217 20
210.14777 10
211.11035 20
211.14986 20
211.1595 10
219.11333 10
221.13188 20
222.11176 10
223.13889 10
223.15186 10
225.16374 20
229.10368 20
232.12569 10
233.13206 20
234.15076 10
237.12665 10
245.13852 10
246.15025 10
249.16341 30
251.04755 30
251.14317 10
259.15054 30
274.17551 20
307.16226 20
307.16824 10
307.20694 20
307.31567 20
END IONS

BEGIN IONS
SCANS=5299
TITLE=307.213
MSLEVEL=2
CHARGE=2+
RTINMINUTES=6.009967
ION=[M+2H]2+
55.04867 20
55.05399 80
55.06348 10
57.07267 10
82.06533 60
83.04793 70
83.08532 40
84.05276 10
98.09681 10
98.98351 10
100.07654 10
100.11213 80
101.05887 20
101.11912 10
110.06009 40
111.04383 40
112.07535 10
112.08292 10
115.07651 30
126.09293 10
128.06548 10
140.10661 10
141.11395 70
143.11642 10
154.12259 20
155.11195 50
166.15903 10
169.10744 10
182.15462 240
183.16331 10
199.18166 100
200.18707 10
204.66396 40
209.1582 10
209.16556 80
210.14946 130
210.16582 10
211.14806 20
218.66193 30
220.13371 10
225.15945 20
226.19897 10
227.17287 10
227.18011 20
228.15875 10
243.0733 10
282.1969 10
291.23834 10
307.15436 20
END IONS

BEGIN IONS
SCANS=5347
TITLE=308.2953
MSLEVEL=2
CHARGE=1+
RTINMINUTES=16.11505
ION=[M+H]+
53.04026 10
55.05383 90
57.03342 10
57.03667 10
57.06964 40
65.03909 10
67.04202 10
67.05428 80
69.06889 130
71.08522 10
72.083 10
77.03791 10
79.05349 40
81.06938 120
81.07501 20
81.08338 10
83.04944 10
83.08447 40
84.08057 10
85.05787 10
85.10131 10
86.05874 30
91.0544 20
93.06882 40
93.08041 10
95.08526 80
97.06602 20
97.09934 30
99.08202 10
100.07807 10
105.06868 10
105.0778 10
107.08512 20
109.06673 10
109.10137 40
111.11741 10
114.09118 20
119.08513 30
119.08865 10
121.09976 20
123.08042 10
123.11778 30
123.12967 10
128.1088 10
133.09979 20
135.11626 40
137.1329 20
137.14307 10
145.1006 10
147.1169 20
149.13486 10
151.10783 10
161.1255 10
161.13457 20
163.15022 10
168.13892 20
175.14963 10
177.16946 10
189.16281 10
189.17404 10
191.17708 20
191.1846 10
193.19231 10
198.18666 10
205.19411 10
224.11926 10
226.21661 10
247.24207 20
273.25766 40
291.26947 40
308.22314 20
308.2984 30
END IONS

BEGIN IONS
SCANS=5348
TITLE=308.2953
MSLEVEL=2
CHARGE=1+
RTINMINUTES=15.7993
ION=[M+H]+
55.0543 60
55.06463 10
57.06906 20
67.05431 40
69.06988 40
70.06409 10
71.08395 10
79.05485 30
79.06191 10
81.06925 80
82.06741 10
83.08459 40
85.1012 10
86.09596 10
89.0586 10
91.05677 10
93.06951 10
95.08457 40
97.10074 30
100.07596 10
105.06829 10
106.07226 10
107.08465 20
109.10132 30
109.10672 10
111.11582 10
117.07081 10
119.08645 10
120.08845 10
121.09987 20
123.07761 10
128.05914 10
130.07504 20
133.10014 30
135.1152 10
143.08289 10
147.11739 10
149.13551 10
154.07333 10
155.08148 10
157.10049 20
161.12943 10
163.14569 10
166.06764 10
166.08145 10
167.07927 10
167.08942 20
168.08897 30
169.09581 10
169.10909 10
170.1037 20
175.14796 20
179.07986 10
180.0865 10
181.10048 20
182.10603 10
183.12013 10
184.12009 20
184.1689 10
195.11282 20
195.17348 10
196.12073 20
197.13367 20
198.13609 10
205.09547 10
207.11748 10
208.12178 20
209.12872 10
212.15639 10
222.14049 10
225.15981 20
234.13341 10
248.15569 10
249.16075 10
273.25421 10
291.27087 40
308.20438 10
308.29666 10
END IONS

BEGIN IONS
SCANS=5349
TITLE=308.296
MSLEVEL=2
CHARGE=1+
RTINMINUTES=18.13827
ION=[2M+NH4]+
55.0549 20
81.0705 10
83.08571 20
95.08557 20
109.10295 10
133.10117 10
224.12112 10
291.27301 10
308.19431 10
308.26776 10
308.31436 10
END IONS

BEGIN IONS
SCANS=5371
TITLE=309.2224
MSLEVEL=2
CHARGE=1+
RTINMINUTES=14.99132
ION=[M+H-H2O]+
55.05366 10
57.07364 20
59.04854 10
67.05375 20
79.05511 10
81.06962 10
91.05229 10
93.07099 10
95.08844 10
103.05416 10
105.06835 20
107.08676 20
123.07986 10
128.06029 10
129.06992 20
130.0836 10
131.0901 10
141.06807 20
142.07928 10
143.09081 10
145.09999 10
155.08379 20
159.08025 10
161.09895 10
165.07146 20
167.08714 20
169.10446 20
179.08736 20
181.10094 20
182.15363 10
185.09593 10
194.10553 10
195.11597 20
197.13551 20
207.11488 10
209.13339 20
211.15137 20
215.14661 10
220.12177 10
221.12622 10
225.16452 10
235.14772 20
265.1944 30
265.20523 20
267.17639 10
273.16132 10
291.19452 10
291.20908 30
309.1564 10
309.22253 100
END IONS

BEGIN IONS
SCANS=5372
TITLE=309.2284
MSLEVEL=2
CHARGE=1+
RTINMINUTES=6.101972
ION=[M+H]+
57.0371 10
59.04868 200
99.08159 10
117.08813 10
237.16589 10
309.20786 10
END IONS

BEGIN IONS
SCANS=5382
TITLE=309.2549
MSLEVEL=2
CHARGE=1+
RTINMINUTES=7.173839
ION=[M+2Na]+
55.05283 10
56.05007 10
58.06443 297
58.07409 10
71.0473 10
82.06501 10
83.04779 20
93.07039 10
97.06456 10
138.12054 10
138.12798 30
154.12273 50
182.15414 10
309.17233 10
309.20016 10
309.22348 10
END IONS

BEGIN IONS
SCANS=5390
TITLE=310.1155
MSLEVEL=2
CHARGE=1+
RTINMINUTES=1.60615
ION=[M+H]+
101.059 7
109.04945 13
150.07764 163
150.09171 17
310.11478 7
END IONS

BEGIN IONS
SCANS=5410
TITLE=310.3111
MSLEVEL=2
CHARGE=1+
RTINMINUTES=21.91152
ION=[M+NH4]+
53.03911 10
55.01775 30
55.02309 10
55.05381 190
55.06405 20
57.03354 10
57.06294 21
57.06899 316
58.06405 10
60.04378 20
67.05397 100
69.06974 255
69.08139 10
71.04959 20
71.08519 160
72.04386 30
72.0802 40
77.04259 10
79.05386 40
81.05805 10
81.06919 110
81.07918 20
82.06317 10
83.04887 20
83.07449 10
83.08512 272
84.08218 10
85.10107 60
86.05375 10
86.05943 20
86.09683 30
91.05485 10
93.06927 70
93.07681 20
95.08537 70
95.09603 10
96.08718 10
97.06376 60
97.10073 130
97.1094 40
99.07941 10
100.07664 60
101.05973 20
107.08516 50
109.08051 10
109.10118 70
111.08064 50
111.11704 110
113.09701 10
113.12957 10
114.09236 40
114.1272 10
121.10131 60
123.11567 40
125.09457 30
125.13313 20
128.10603 40
128.12544 10
133.09999 20
135.10262 10
135.11716 60
135.12743 30
137.13147 30
139.11172 30
139.14983 10
142.12186 30
149.11882 10
149.13271 90
149.13911 10
151.14627 10
153.12642 20
153.16432 10
156.1398 20
163.14833 30
166.12799 10
167.14302 10
167.17902 20
170.15372 10
170.19167 10
177.16277 20
179.17776 10
181.15691 10
182.16315 10
184.17091 20
191.18211 20
198.22069 10
205.19615 20
209.19421 10
219.21376 20
221.23006 20
226.21953 10
226.25507 20
240.23085 10
254.24962 10
268.30289 20
275.27451 80
292.29459 10
293.28461 60
293.30313 10
310.16647 10
310.17825 20
310.19073 10
310.23749 10
310.3121 150
310.32956 20
310.35434 10
END IONS

BEGIN IONS
SCANS=5416
TITLE=311.1169
MSLEVEL=2
CHARGE=1+
RTINMINUTES=1.183661
ION=[M+H]+
55.01686 30
55.05363 201
55.05965 30
57.03337 150
59.04858 10
61.02776 60
69.03201 50
71.01233 120
71.04842 20
73.02719 40
75.04354 60
80.94781 80
82.94447 40
85.0294 20
89.02262 20
89.02942 10
90.97595 10
97.02803 90
99.0434 80
109.0658 10
115.03843 30
115.04781 20
117.05445 566
128.95375 50
157.05081 20
174.94038 10
213.07407 10
231.08676 10
249.0948 20
311.11746 100
311.22217 10
END IONS

BEGIN IONS
SCANS=5417
TITLE=311.1171
MSLEVEL=2
CHARGE=1+
RTINMINUTES=14.74401
ION=[M+3H]+
55.01694 10
55.05416 20
59.04949 10
79.0549 20
95.08545 10
104.04806 10
105.06985 10
105.07916 10
116.06146 10
121.10043 10
133.06471 10
142.06364 20
143.07201 40
144.04399 20
146.05835 20
148.04132 10
148.07484 10
149.02832 10
149.09561 10
150.05653 20
156.04398 20
156.06293 10
156.08205 10
157.08939 20
157.09801 10
158.05696 10
159.08189 10
159.11215 10
161.04324 10
168.07961 20
168.09195 10
169.07787 10
170.06006 90
171.0677 60
175.06332 10
176.10738 10
178.08966 10
180.08125 20
182.06169 20
183.06834 30
183.09206 20
183.1035 20
184.07449 30
185.06886 10
185.08444 40
185.09663 20
186.09219 60
188.07161 50
191.07596 10
193.07458 10
194.08737 10
195.09132 10
196.07646 20
197.07651 20
198.05499 40
199.06564 20
200.07193 20
200.10928 30
201.10509 10
204.09035 10
204.10138 20
206.08614 10
207.09065 30
208.07939 20
208.10016 10
209.08514 10
209.106 50
209.12158 20
211.08415 40
211.09518 10
212.06938 20
213.07709 30
214.08826 30
214.09731 20
214.11195 10
215.09489 20
218.1218 10
219.09572 10
219.11461 10
219.13651 10
221.07394 20
222.08112 20
222.0948 10
224.10017 20
225.0668 20
225.10233 20
226.13066 10
227.12123 20
227.33475 10
228.10233 140
228.11842 20
228.12744 20
229.09607 20
233.19337 10
235.0871 30
236.09373 40
237.10342 60
237.12485 10
237.13928 20
238.07343 20
238.09079 10
239.06633 20
239.08231 272
239.10368 30
240.09039 150
240.10291 40
241.09628 10
246.09477 10
247.10046 10
249.10381 20
251.15442 50
253.07536 10
253.09773 130
253.12759 20
254.07407 10
254.10661 230
254.13074 11
254.14972 10
255.11316 406
255.14319 11
256.0994 10
263.12015 20
264.10446 10
264.10944 10
264.13016 10
265.12631 10
268.10126 20
268.11996 100
268.14023 10
269.16531 10
270.1535 20
279.14923 70
279.17209 10
279.18573 10
281.13379 10
283.18195 20
293.17746 10
294.1499 20
296.15234 30
311.13626 10
311.15363 21
311.17706 312
311.20432 10
311.24066 10
311.25778 10
END IONS

BEGIN IONS
SCANS=5423
TITLE=311.1496
MSLEVEL=2
CHARGE=1+
RTINMINUTES=10.64735
ION=[M+H]+
53.03879 10
55.05382 861
55.0617 54
57.03201 11
57.06949 1415
57.30176 10
59.04918 50
63.0475 10
65.03834 354
71.08782 10
80.0253 20
83.07681 10
83.08504 160
83.0943 21
93.03297 419
93.04256 32
101.08353 32
101.09598 483
105.03262 10
111.04583 30
120.63232 11
121.02839 917
131.08546 10
137.0242 10
148.5209 20
148.52882 40
148.53792 50
148.54794 30
148.55589 10
148.74628 10
148.85425 10
148.94551 10
148.95485 10
148.9771 10
148.98682 10
148.99757 32
149.02328 16255
149.1561 10
149.25021 10
149.26724 16
149.2845 10
149.31879 10
149.34125 10
149.39101 20
149.40735 10
149.48346 10
149.56708 10
149.58269 10
149.62738 20
149.65446 10
149.71315 10
149.73375 10
149.7747 10
149.78746 10
149.79871 10
149.82269 10
149.83118 10
149.88177 10
149.91489 10
149.93864 10
149.96802 10
149.97711 10
150.02708 40
150.08614 10
150.15678 10
150.29691 10
150.33887 20
150.35196 10
150.59421 10
150.60298 10
150.62552 10
150.74454 10
150.82788 10
150.85922 10
150.86963 20
150.95764 10
151.00717 10
151.25476 20
151.50108 10
159.09094 10
177.09344 10
192.40671 10
193.01721 10
193.05009 617
193.07677 10
193.1328 10
205.08745 10
221.08002 10
237.07732 60
279.12445 10
293.13974 170
END IONS

BEGIN IONS
SCANS=5426
TITLE=311.176
MSLEVEL=2
CHARGE=1+
RTINMINUTES=14.79806
ION=[M+H]+
53.03802 10
55.01932 20
55.05338 60
55.05726 20
57.06889 70
58.06408 10
67.05361 20
68.02456 10
72.08027 20
77.03745 20
79.05473 20
80.04846 10
81.0711 30
82.06461 20
83.08393 30
84.08017 20
85.02774 10
91.05455 30
92.05024 30
93.05698 30
94.06312 10
95.0695 10
95.07547 20
95.08393 10
96.08073 20
97.08826 10
99.00583 10
103.05368 20
104.04869 60
104.05859 10
105.05664 10
105.07102 20
106.06467 30
107.05044 10
107.07232 10
107.08212 10
108.04641 20
108.07718 10
109.0891 10
109.10029 10
115.05396 60
116.05067 10
116.06143 10
117.05682 40
118.06538 20
119.03832 10
119.08585 10
120.03554 10
120.04209 20
120.08027 10
121.06534 10
121.07489 10
122.05895 10
125.09667 10
127.05167 10
128.04929 40
128.06503 20
129.05659 20
129.07115 20
130.06393 30
132.04298 10
132.08063 20
133.05186 20
133.06599 20
133.0997 30
134.0596 50
134.09598 20
136.04089 10
136.05011 10
136.11046 40
136.11887 10
137.08667 20
139.05318 20
140.05112 30
140.06096 10
141.06042 10
141.07133 20
142.05614 10
142.06531 150
143.04926 10
143.05707 10
143.07294 280
143.08588 20
143.27762 10
144.02808 10
144.04361 140
144.05643 30
144.06544 10
144.08199 30
145.0508 10
145.0764 20
145.08971 20
146.05943 40
146.06696 10
147.04395 10
147.06004 10
147.06934 10
148.04037 30
148.07617 70
148.08488 10
148.10091 10
148.11195 30
149.02393 10
149.07529 20
149.09113 20
149.10146 10
150.05463 80
150.09245 20
150.12721 20
150.13422 10
152.0477 10
152.05804 10
153.05875 20
154.06609 180
155.07344 50
156.04437 180
156.06873 10
156.08031 120
157.06342 30
157.07713 10
157.08836 80
158.06055 30
158.08551 20
158.09557 60
159.06735 10
159.07938 40
159.1031 10
160.03973 20
160.07507 40
160.11398 10
161.04797 30
161.08447 20
161.09373 10
162.05569 60
162.07323 10
162.09271 10
163.04657 10
163.0627 30
163.07535 40
164.06889 40
165.06789 20
165.07475 10
166.06509 60
166.12125 50
167.07381 60
167.0836 10
168.06857 20
168.08083 90
169.05267 20
169.07675 30
169.08646 10
170.04378 21
170.0601 843
170.08115 32
170.09457 10
171.04985 41
171.06847 533
171.0854 20
171.21118 10
171.38683 10
171.62408 10
172.04022 30
172.07507 40
173.08052 10
174.06207 10
175.06329 10
175.0768 10
175.10085 20
176.05148 20
176.07108 160
176.09486 10
176.10619 110
177.06322 20
177.07231 10
177.0806 20
177.09404 10
178.06738 20
178.08623 10
178.09572 50
179.07436 20
180.08174 60
180.14366 10
181.06062 20
181.07562 30
181.09148 30
182.04478 10
182.0592 110
182.07353 20
182.08562 30
182.09596 30
183.06781 130
183.09196 50
183.10355 20
184.04239 20
184.05978 20
184.07629 260
184.09798 20
184.11154 31
184.45288 10
185.06976 50
185.08382 357
186.05453 10
186.07857 170
186.09138 544
186.10922 31
187.0638 10
187.08133 21
187.09686 30
188.05573 20
188.07095 221
188.09048 20
189.08093 20
190.06363 20
190.08403 10
190.1219 30
191.08015 20
192.07182 10
192.08185 20
193.07666 80
193.08981 10
193.09938 10
194.05972 20
194.08589 70
194.11873 30
195.06805 30
195.09172 170
196.07549 50
196.09886 40
196.11148 10
197.07129 40
197.08607 20
197.09229 10
197.10561 40
198.05569 430
198.07909 30
198.09113 30
198.09917 10
199.0638 60
199.07339 10
199.08533 20
199.09755 30
200.04121 10
200.07085 110
200.1078 272
201.08189 10
201.10132 180
201.11156 30
201.81123 10
202.09624 10
203.09694 20
204.0826 20
204.10159 150
204.12386 10
204.14864 10
205.06915 10
205.07909 20
205.08846 10
206.05901 10
206.08443 40
206.09857 10
207.0704 10
207.09207 140
208.07591 40
208.09901 140
208.1339 30
208.39577 10
209.05782 10
209.07176 50
209.08669 30
209.10768 422
209.12988 10
210.07927 20
210.08961 30
210.10686 10
210.12904 10
211.06194 10
211.07101 10
211.08714 240
211.12218 10
212.07182 120
212.09209 50
213.07851 202
213.09552 10
213.10336 40
214.08644 401
214.1089 21
214.11371 11
214.39874 10
215.08223 20
215.09489 120
215.11482 10
215.14136 10
216.10201 10
217.07756 10
218.09595 20
218.11865 90
219.09206 40
219.10703 20
219.12489 80
220.06889 10
220.07678 30
220.10023 50
221.07208 60
221.07944 40
221.09383 10
221.1078 20
221.12274 10
222.07951 190
222.10669 20
222.11783 40
223.06133 10
223.07004 20
223.08748 150
223.12518 30
224.05846 50
224.07066 30
224.08705 20
224.09898 50
224.1115 20
225.06561 90
225.08331 20
225.10223 200
225.12573 10
225.13754 10
226.07462 20
226.09023 20
226.12225 20
227.08087 10
227.09669 10
227.11893 40
228.10188 1154
228.13089 11
229.09753 80
233.10063 10
234.07866 10
234.12634 20
234.13419 30
235.08681 200
235.12479 40
236.06673 10
236.09435 298
236.13052 60
236.16631 10
236.31847 10
237.06783 40
237.08499 11
237.10313 434
237.13942 100
238.07443 240
238.10201 10
238.11417 40
238.14961 40
238.295 10
238.30734 10
238.89223 10
239.03241 13
239.05197 33
239.08203 3265
239.10957 25
239.15968 10
239.28438 10
240.06039 40
240.06709 32
240.0898 1963
240.12724 21
240.14874 10
240.49286 10
240.74695 10
240.76199 10
241.09753 130
241.12479 10
241.13429 20
241.25 10
242.11691 40
242.1561 30
242.16998 20
245.11667 10
246.08914 10
246.10275 10
246.11316 10
247.09834 20
247.1237 20
247.16461 10
248.09532 20
249.06642 10
249.10327 50
249.12521 10
250.12262 20
251.1057 10
251.12025 30
251.13104 10
251.15492 337
251.19466 10
252.08939 50
252.10234 10
252.14278 10
252.16269 30
252.27554 10
252.9893 10
253.02994 11
253.05475 11
253.06155 10
253.09766 1851
253.133 41
253.14116 30
253.26427 10
254.04881 10
254.07414 32
254.10551 2365
254.1387 12
254.27315 21
254.75369 10
254.85257 13
254.87914 10
255.05676 10
255.07388 33
255.11317 3665
255.16925 10
255.28841 13
255.33965 10
255.37144 10
255.63899 10
255.6953 10
255.86098 10
256.12039 30
256.12991 10
256.13858 10
256.17905 10
256.43268 10
257.15311 10
257.29877 10
261.13727 10
262.10544 10
262.12115 40
262.13144 10
262.14691 20
262.16412 10
263.11801 110
263.14221 10
264.10239 30
264.12714 160
264.1506 20
265.09222 10
265.13419 80
266.10684 20
266.12015 10
266.15231 20
267.11151 30
267.15204 10
267.21347 10
268.08685 30
268.12146 1125
268.15906 20
268.17517 11
269.05334 11
269.12943 60
269.14389 20
269.16647 10
270.14935 190
270.17007 20
277.1358 20
278.11795 20
278.14389 10
279.11227 20
279.1268 63
279.14963 677
279.18283 20
280.1203 40
280.15756 100
280.1734 10
281.12851 231
281.1691 10
283.14374 30
283.18152 110
283.20587 20
293.16345 20
294.13239 10
294.14978 60
294.177 10
295.14563 90
296.12451 10
296.15292 317
296.52823 10
310.14246 20
310.15497 10
310.17923 10
311.08401 10
311.10474 20
311.13257 53
311.14288 31
311.17578 1872
311.57114 10
END IONS

BEGIN IONS
SCANS=5428
TITLE=311.1807
MSLEVEL=2
CHARGE=1+
RTINMINUTES=17.63635
ION=[M+H]+
51.02251 10
77.03736 10
77.04075 20
79.05469 20
91.05417 130
103.05627 10
104.73007 10
105.06959 265
105.0834 20
115.05512 20
127.05406 10
149.02341 10
165.07355 10
166.07887 10
167.08672 20
178.07782 30
179.08607 10
181.10269 20
190.08034 10
191.0845 20
191.09439 10
193.1012 30
193.10872 10
202.07677 10
203.08537 20
204.09221 40
205.10098 70
205.1198 20
206.11041 10
207.11328 20
209.11771 10
218.11195 10
219.11682 50
233.13315 30
237.11159 10
311.16519 10
311.18539 10
311.2048 10
END IONS

BEGIN IONS
SCANS=5443
TITLE=311.2382
MSLEVEL=2
CHARGE=1+
RTINMINUTES=18.2424
ION=[M+H]+
57.06821 20
117.06819 10
129.06989 20
131.08504 10
135.11536 10
149.02104 10
169.09955 20
175.1095 10
181.10371 10
195.11597 10
197.13055 10
209.11938 20
223.15118 10
227.17583 10
293.22644 20
293.23306 10
296.15182 10
311.1304 10
311.24512 40
END IONS

BEGIN IONS
SCANS=5449
TITLE=311.2589
MSLEVEL=2
CHARGE=1+
RTINMINUTES=13.44291
ION=[M+H]+
55.01776 30
55.05394 100
57.0328 10
57.06933 50
57.07566 10
67.05371 20
69.0697 40
71.08745 20
73.02822 20
79.05335 10
81.06908 10
83.04879 10
83.08575 40
83.09603 10
85.06407 10
85.10022 20
93.06859 10
95.08424 20
97.10008 30
105.07012 10
107.08645 10
109.06469 10
135.11469 10
145.10008 10
209.1207 20
237.21928 10
255.22894 10
266.18945 10
276.16888 10
279.19443 10
293.21609 10
311.21924 10
311.25977 110
311.27328 20
END IONS

BEGIN IONS
SCANS=5458
TITLE=312.109
MSLEVEL=2
CHARGE=1+
RTINMINUTES=5.26825
ION=[M+H]+
59.04868 20
149.05049 10
168.17677 10
192.0641 30
220.05281 10
220.06296 20
END IONS

BEGIN IONS
SCANS=5464
TITLE=312.2085
MSLEVEL=2
CHARGE=1+
RTINMINUTES=10.13391
ION=[M+H]+
57.03241 10
69.07022 10
69.53879 10
79.05461 10
93.06995 10
105.06969 20
117.07075 10
123.08037 10
129.06818 10
131.09134 10
133.10057 10
157.10179 10
169.07666 40
180.09531 10
181.0773 10
182.084 20
183.09557 10
184.0872 90
184.10994 10
196.08716 50
196.10269 10
197.09512 170
197.13451 10
198.08141 10
199.11481 10
209.16724 20
212.0824 210
212.0981 60
213.09348 20
213.10501 10
223.11343 10
224.10622 10
224.1189 30
227.10469 100
227.17928 10
228.11375 80
238.09694 20
239.09966 10
239.10858 20
240.1123 10
240.13367 10
253.11972 30
254.12849 30
266.16589 10
281.19009 50
285.20154 20
296.17719 60
296.19171 10
297.18484 20
299.03723 20
311.20331 30
312.12259 10
312.16406 10
312.20764 242
312.22806 30
312.26483 20
END IONS

BEGIN IONS
SCANS=5470
TITLE=312.2656
MSLEVEL=2
CHARGE=1+
RTINMINUTES=25.81064
ION=[M+H-2H2O]+
55.05391 50
55.06052 10
69.07103 20
82.06472 30
83.08488 20
86.0951 20
90.97603 40
98.09586 30
100.07521 30
100.102 20
100.11182 110
107.96602 30
110.05871 20
111.0401 10
166.15741 20
168.17477 160
168.19736 10
182.15453 10
185.20206 30
198.15282 10
209.16409 60
210.14944 20
227.17767 30
244.20195 30
277.21994 10
294.25549 20
295.24326 20
312.20367 20
312.23517 20
312.24222 21
312.26498 382
312.29919 20
312.32794 30
312.36285 30
312.37494 20
END IONS

BEGIN IONS
SCANS=5471
TITLE=312.3259
MSLEVEL=2
CHARGE=1+
RTINMINUTES=23.80242
ION=[2M+NH4]+
55.05203 10
57.06994 20
59.05069 10
60.04397 75
60.05116 10
60.07972 10
71.08509 10
81.06905 5
83.08673 10
85.10061 10
88.07562 5
98.09763 5
100.11477 5
100.12106 5
103.03923 5
103.07704 5
147.11839 5
149.02348 10
149.13315 5
168.17551 15
184.1739 5
221.10068 5
226.25449 5
256.26468 5
270.31335 5
312.18164 5
312.22614 15
312.23969 10
312.27011 25
312.29114 5
312.32758 245
312.36429 40
312.38544 5
END IONS

BEGIN IONS
SCANS=5472
TITLE=312.3272
MSLEVEL=2
CHARGE=1+
RTINMINUTES=23.70003
ION=[M+H]+
55.05291 5
57.07 35
59.04894 10
60.04409 105
60.05418 10
60.08083 15
71.04783 5
71.08603 15
83.08625 10
85.10091 10
89.06006 5
95.08646 5
97.10188 5
100.11282 10
103.03727 10
145.0994 5
149.02086 5
168.17467 5
182.15364 5
184.17094 5
266.20981 10
276.13989 5
294.22253 5
295.23792 5
311.27563 5
312.15604 5
312.17856 5
312.23447 20
312.2471 5
312.26678 25
312.29669 10
312.3273 411
312.36356 65
END IONS

BEGIN IONS
SCANS=5476
TITLE=312.3629
MSLEVEL=2
CHARGE=1+
RTINMINUTES=19.09333
ION=[M+H+NH4]+
57.06974 20
57.07873 10
58.06363 20
59.04699 10
60.08015 100
91.05234 10
98.98765 10
100.11542 10
168.17677 10
185.20232 10
254.10114 10
312.24725 20
312.26727 20
312.32242 20
312.33359 11
312.36353 616
END IONS

BEGIN IONS
SCANS=5492
TITLE=313.1919
MSLEVEL=2
CHARGE=1+
RTINMINUTES=9.452306
ION=[M+H]+
55.05326 10
57.06772 10
69.07025 10
77.03763 20
79.05192 10
80.05072 20
81.05691 20
81.0696 10
89.05955 10
91.05343 20
91.06268 10
93.04456 80
94.05374 10
94.06413 10
95.06034 30
100.11586 10
104.05013 10
107.05937 30
108.06721 230
108.0774 40
109.07633 10
115.05412 70
116.05101 10
116.07098 20
120.06911 10
121.03956 30
121.06654 20
122.05874 10
127.05457 10
128.06375 10
129.0708 10
130.06731 20
130.07661 10
131.0831 10
131.09128 10
133.10004 10
135.09264 10
135.10272 10
136.10866 10
136.11626 20
140.04819 40
141.05711 20
141.06207 10
141.07014 20
141.60281 10
142.05197 20
142.06516 110
143.05322 10
143.07372 120
143.08798 20
144.08099 20
146.05971 20
146.10738 10
147.06625 10
147.09314 20
149.02321 20
149.10869 10
151.05444 10
152.0497 30
152.06346 10
153.05914 40
153.07532 10
154.06612 70
155.07256 10
156.0811 40
157.08899 20
158.06145 10
158.09727 50
158.10957 10
162.05704 10
162.12849 10
164.07091 20
167.05881 10
167.07291 20
168.06761 50
168.07993 30
168.0946 10
168.51694 21
168.52721 10
169.04984 10
169.05389 21
169.07668 594
170.06136 60
170.08508 100
170.09599 60
171.09418 10
171.10094 30
171.11842 10
173.08189 10
177.07507 10
178.08592 20
179.08151 10
179.09282 10
180.08299 20
181.07326 10
182.06013 20
182.08539 20
183.06706 20
183.09427 20
184.0748 30
184.10893 20
185.07272 10
185.10725 110
185.12802 10
186.08051 30
187.08797 10
192.16452 10
193.07034 10
193.09161 10
195.09395 20
196.09991 40
196.11206 10
197.07149 90
197.08635 20
197.10707 140
198.05571 50
198.07933 10
198.09346 20
198.12875 30
199.09113 10
201.07904 10
201.10252 30
202.08691 40
205.13419 10
206.11986 10
209.10757 50
211.12448 30
212.13216 30
213.07829 60
214.07698 10
214.08498 40
215.09399 30
220.11436 10
220.13531 20
221.1422 10
221.17104 10
223.08456 10
225.10451 30
226.15294 10
227.08272 40
227.09143 10
228.08977 110
228.10652 10
229.04375 10
229.06001 21
229.07726 22
229.09775 1684
229.13322 10
237.10286 10
239.11813 40
239.15678 20
241.0988 80
245.06879 10
253.17151 40
253.19313 10
254.17822 20
254.18636 10
255.09756 10
255.11406 70
256.12271 10
257.12662 30
269.20288 20
271.14432 10
281.16437 60
295.1861 20
295.21164 10
297.16043 20
312.15265 20
312.18042 10
312.85431 10
313.09985 10
313.11951 20
313.14566 50
313.1918 3866
313.27014 10
313.43674 10
313.68164 10
END IONS

BEGIN IONS
SCANS=5493
TITLE=313.1919
MSLEVEL=2
CHARGE=1+
RTINMINUTES=8.331728
ION=[M+H]+
57.06818 20
84.08297 10
91.05318 20
100.11106 10
110.05683 10
118.0649 10
123.04707 10
134.0618 10
137.05922 10
140.04993 10
141.05724 10
142.0645 10
143.0784 10
146.06032 10
154.06747 40
156.08035 20
157.07684 20
158.06769 10
158.0858 60
159.08832 10
162.05408 30
163.06439 10
164.06931 10
164.07471 20
166.06677 10
167.0751 10
168.08517 10
169.07748 20
170.04387 10
170.06012 50
170.09113 10
171.06876 60
172.07695 30
174.05927 10
182.05803 20
182.06738 10
182.097 10
183.06757 30
183.07684 10
183.09361 20
184.07652 30
185.05968 10
185.07298 90
185.10931 50
186.07967 332
186.09167 207
186.10599 30
186.12054 10
187.06577 10
187.08707 20
187.09789 10
195.09845 10
196.07536 20
197.07068 10
198.09067 10
199.06656 20
199.10081 20
199.1226 20
200.07091 80
200.08876 10
201.08118 41
201.10291 462
209.11189 10
210.09129 20
211.08849 10
213.07059 20
213.10291 100
214.07413 20
214.08685 40
214.10735 10
215.06493 10
215.08424 60
215.10492 20
215.11073 10
216.10352 50
223.08595 10
225.06824 10
225.10587 30
227.10014 10
227.11858 80
227.14188 10
229.09875 150
229.11237 20
229.13708 10
230.10693 50
230.12302 10
237.1051 10
238.08965 20
239.08415 30
240.09276 40
241.0999 80
242.0896 10
242.1059 41
242.11864 21
249.17108 10
255.09032 10
255.1142 597
255.14005 20
256.12164 21
257.10245 20
257.13159 110
257.25455 10
270.1167 10
270.13666 130
270.16284 10
271.14368 20
271.15683 10
283.1423 10
285.19714 20
297.16116 40
298.15259 10
298.16943 220
298.18262 43
298.21252 10
313.16785 43
313.19263 956
313.21826 59
313.23318 20
313.25229 11
313.4325 11
END IONS

BEGIN IONS
SCANS=5507
TITLE=313.2742
MSLEVEL=2
CHARGE=1+
RTINMINUTES=15.96895
ION=[2M+H]+
55.01662 10
55.05395 60
57.0333 160
57.03967 21
57.06963 352
57.82877 10
67.05417 110
69.06954 100
71.08514 220
81.06961 90
83.04877 20
83.08571 90
85.06646 10
85.10119 140
85.10992 20
87.04405 20
89.05976 20
91.05457 20
93.07055 20
95.0769 10
95.08536 100
95.09295 20
95.10098 10
97.06376 10
97.1014 60
99.11669 20
103.07467 40
107.08966 10
109.10134 40
111.08151 10
111.11701 10
117.06982 10
117.08694 10
121.10032 10
123.118 30
137.13216 10
149.13004 10
153.1286 10
159.13742 10
185.07182 10
187.17291 10
198.14777 10
239.23849 30
257.24954 60
313.23499 10
313.24976 10
313.27536 296
313.32141 10
END IONS

BEGIN IONS
SCANS=5508
TITLE=313.2746
MSLEVEL=2
CHARGE=1+
RTINMINUTES=15.59139
ION=[M+H-H2O]+
53.03842 10
55.05381 60
57.03335 50
57.04 10
57.0696 302
59.04949 10
67.05333 50
69.0692 60
71.0851 120
79.05285 20
81.06899 50
83.08485 50
85.10112 60
89.05988 20
91.05532 30
95.0851 60
97.06468 10
97.1002 20
99.11656 20
103.08163 10
107.08766 20
109.10311 20
115.05269 10
123.11613 20
131.10477 10
131.12228 10
137.12996 10
139.11327 10
151.14894 10
159.13666 10
198.14978 10
221.15364 10
239.2332 10
248.15974 10
253.20377 10
257.24805 30
263.18237 10
313.20471 10
313.24084 10
313.24896 10
313.27423 240
313.29755 10
END IONS

BEGIN IONS
SCANS=5511
TITLE=313.275
MSLEVEL=2
CHARGE=1+
RTINMINUTES=19.95407
ION=[M+NH4]+
55.05366 10
57.06956 20
65.03787 10
69.06917 10
71.08395 10
85.10166 10
91.05459 30
149.02492 20
169.18336 10
198.15112 10
257.24884 10
313.26593 10
313.27563 20
313.33276 10
313.37048 20
END IONS

BEGIN IONS
SCANS=5512
TITLE=313.2756
MSLEVEL=2
CHARGE=1+
RTINMINUTES=19.57061
ION=[M+H-2H2O]+
57.07026 10
60.08003 10
81.06876 10
91.05393 30
95.09051 10
149.02431 20
153.86008 10
198.14919 10
198.15709 10
226.14626 10
313.27139 20
313.27979 20
313.36563 30
END IONS

BEGIN IONS
SCANS=5518
TITLE=314.1051
MSLEVEL=2
CHARGE=1+
RTINMINUTES=4.463239
ION=[M+H-2H2O]+
57.03285 5
74.0608 5
91.05366 20
100.11438 5
118.03411 5
118.06479 10
192.10229 25
192.11794 5
259.79666 5
314.27676 5
END IONS

BEGIN IONS
SCANS=5522
TITLE=314.1604
MSLEVEL=2
CHARGE=1+
RTINMINUTES=5.303842
ION=[M+H]+
149.02347 30
170.15381 20
193.05148 10
198.14571 10
198.15361 10
251.09019 20
314.28287 20
END IONS

BEGIN IONS
SCANS=5523
TITLE=314.1605
MSLEVEL=2
CHARGE=1+
RTINMINUTES=6.586217
ION=[M+H]+
89.05945 10
91.05411 10
92.05655 10
163.03957 50
229.07359 10
229.08028 20
END IONS

BEGIN IONS
SCANS=5524
TITLE=314.1608
MSLEVEL=2
CHARGE=1+
RTINMINUTES=5.4527
ION=[M+H]+
149.01675 10
314.27988 10
END IONS

BEGIN IONS
SCANS=5525
TITLE=314.2197
MSLEVEL=2
CHARGE=2+
RTINMINUTES=7.543778
ION=[M+2H]2+
55.05385 130
55.06505 10
56.05705 20
57.06987 10
69.03129 10
69.06887 20
70.06428 20
73.06454 30
82.0642 30
83.04855 80
83.08573 30
83.09447 20
84.05373 20
84.07922 20
91.57959 30
97.06272 10
98.09711 10
99.78484 10
100.07527 30
100.0945 10
100.11119 170
100.12535 10
110.04856 10
110.06006 40
111.04407 90
111.05962 10
115.07621 10
126.09215 10
128.07152 30
132.10965 10
137.09538 10
139.08565 10
140.07002 20
140.1064 10
141.11494 60
141.12663 10
141.61568 10
143.06859 20
150.02907 10
154.12305 30
155.11145 20
155.12418 10
163.03984 40
164.14458 10
166.15874 20
169.11185 10
182.13519 10
182.15488 140
183.15472 20
183.18558 10
191.14597 10
192.13753 40
198.14487 10
199.18082 90
204.66238 50
209.16534 50
210.15015 180
211.15552 20
213.18127 10
218.66283 30
219.1666 10
225.1606 30
226.19534 20
227.17682 20
228.15742 10
242.18486 10
259.20981 10
282.19324 10
308.23718 20
308.25208 10
309.2179 30
309.25656 20
314.26422 10
END IONS

BEGIN IONS
SCANS=5527
TITLE=314.2806
MSLEVEL=2
CHARGE=1+
RTINMINUTES=25.81064
ION=[2M+NH4]+
55.05344 40
55.06131 10
71.08491 10
83.0489 10
83.08492 20
88.07471 10
88.11308 40
89.06113 10
91.05338 10
100.07669 10
100.11216 130
101.11619 10
103.03857 30
110.06147 10
111.04497 10
111.05572 10
117.13888 10
139.08752 10
170.15466 90
182.15486 20
198.14993 80
198.16217 20
199.18134 10
209.16362 40
209.18355 10
210.15065 40
226.19362 20
227.17654 40
296.27032 20
297.24258 10
314.25357 20
314.28259 70
314.29947 20
END IONS

BEGIN IONS
SCANS=5566
TITLE=315.16
MSLEVEL=2
CHARGE=1+
RTINMINUTES=6.415367
ION=[M+H-H2O]+
55.01775 20
57.07053 10
68.99555 10
73.06454 10
79.05254 10
81.06955 20
84.96181 10
85.02909 20
91.05413 30
95.04853 10
105.07019 20
115.05385 20
117.07098 10
119.08586 20
119.10024 10
128.06073 10
129.06963 50
130.07632 20
131.04733 10
131.0853 30
133.10049 20
133.10403 10
135.04492 20
141.07002 50
142.07825 40
142.0907 10
143.08394 60
144.09412 10
145.065 20
145.10069 90
149.06367 10
151.05444 20
152.06248 50
153.06979 40
153.07739 20
154.07816 50
155.04953 10
155.08669 60
155.10262 30
156.05447 10
156.07423 10
156.09407 80
157.06438 30
157.07135 10
157.10204 80
158.0722 10
158.10941 10
159.0354 10
159.04567 130
159.05792 30
159.06693 10
159.07907 20
159.90021 10
163.03987 20
163.0536 10
165.07042 130
166.07883 60
167.07314 10
167.08524 30
167.09184 20
169.04916 10
169.06424 40
169.10089 80
170.11176 20
171.04454 10
171.0802 10
171.09622 10
171.11678 80
171.13026 10
172.05341 10
172.12436 10
173.05908 60
173.13165 10
175.07562 20
176.06049 10
178.08063 20
179.0667 10
179.08513 40
180.09352 60
181.06589 30
181.10187 40
181.11153 10
182.07356 20
182.11006 10
183.0808 40
183.09685 10
184.05305 10
184.08282 10
185.05 10
185.05974 110
185.09793 40
185.1152 20
185.13116 20
186.10728 10
187.07373 10
187.11171 30
187.15298 10
189.09251 20
193.10022 20
194.10748 10
195.11893 40
196.12544 10
197.06004 70
197.09653 30
197.10931 10
197.13152 10
197.14084 10
198.06699 50
198.10251 20
199.05853 10
199.0761 90
199.11165 190
201.09218 10
203.06935 10
205.1106 10
208.0881 20
211.077 40
211.08347 10
211.11163 10
212.08257 10
213.09045 20
213.12979 20
215.07227 60
217.1225 10
223.1129 90
223.13145 10
225.07848 10
225.0909 140
225.1066 20
226.10124 10
227.0722 150
227.15144 10
229.0829 10
229.12547 40
229.13881 20
231.13808 70
237.13326 10
239.11057 10
241.08765 20
241.12325 272
255.14062 20
257.11838 170
265.12396 10
273.14594 10
283.11633 10
283.13452 40
283.1438 10
315.21783 10
315.28125 10
END IONS

BEGIN IONS
SCANS=5567
TITLE=315.1603
MSLEVEL=2
CHARGE=1+
RTINMINUTES=6.687266
ION=[M+H-H2O]+
55.05425 20
67.01777 10
67.05371 10
73.06363 30
77.03859 10
79.05444 20
81.06791 20
85.0285 30
91.05468 20
97.02742 10
99.04463 10
105.06976 50
111.04209 10
115.0555 30
117.06971 20
119.08417 10
121.06646 10
127.039 10
127.05493 20
128.06207 40
129.07019 40
130.07684 20
131.05101 20
131.08565 80
133.1003 20
135.04424 20
141.06978 60
142.07846 40
143.08559 40
143.09198 20
145.10133 80
151.04347 10
151.05289 10
152.06104 20
153.05811 20
153.06999 60
154.07687 40
155.049 10
155.08702 40
156.0565 10
156.09398 70
157.06433 30
157.07494 10
157.10197 80
157.11395 20
158.11017 20
159.04469 210
159.0544 10
159.08212 10
159.11725 20
163.04004 10
163.05307 10
163.07393 10
164.06464 10
165.05273 20
165.06973 130
166.07835 50
167.08556 40
169.06418 20
169.10085 80
169.10995 10
170.07393 10
170.11157 20
171.04361 10
171.07932 20
171.11847 50
172.05956 10
172.09302 10
172.12849 10
173.05927 30
173.13676 20
175.07497 20
177.05698 10
178.07829 30
179.08565 30
180.09328 90
181.06174 20
181.07755 20
181.10284 30
182.07318 20
182.10794 20
183.0825 30
184.08791 30
185.05923 60
185.07576 10
185.09805 90
185.13326 40
186.10464 10
187.07442 20
187.07961 20
187.11093 10
187.14793 10
189.07436 10
189.09154 10
193.10078 10
194.10834 20
195.08144 20
195.11726 40
195.13464 10
197.05956 70
197.07436 10
197.09744 70
197.1331 10
198.07008 60
198.10455 20
199.03923 20
199.07542 70
199.08878 20
199.10197 10
199.11121 220
205.10123 10
207.03326 10
207.08397 20
208.08865 10
211.0771 40
212.09129 10
213.08865 10
213.12975 30
214.06412 10
214.09514 10
215.07184 30
217.12251 20
222.10921 10
223.1115 110
223.19884 10
225.0797 10
225.09146 170
225.10382 40
226.09889 40
227.04407 20
227.07236 120
229.12396 50
229.13945 10
231.12077 10
231.13887 120
231.15147 30
237.11693 10
237.13342 10
239.10742 10
240.11278 10
241.08514 20
241.12337 305
241.1517 10
241.16518 10
242.093 20
247.11005 10
250.09985 20
255.13995 50
257.11798 130
265.12378 20
273.15268 10
283.1217 10
283.13638 30
283.15036 10
END IONS

BEGIN IONS
SCANS=5570
TITLE=315.1743
MSLEVEL=2
CHARGE=1+
RTINMINUTES=18.16867
ION=[M+H-2H2O]+
65.03874 10
91.05371 140
91.06452 10
115.05519 31
117.05986 21
117.07018 237
117.08549 10
230.25032 10
255.24809 20
280.23663 10
315.28802 20
END IONS

BEGIN IONS
SCANS=5578
TITLE=315.2286
MSLEVEL=2
CHARGE=1+
RTINMINUTES=6.193983
ION=[M+H]+
71.08427 10
81.06994 10
95.08497 40
102.05467 30
113.02206 10
114.05137 10
137.13373 30
154.15945 100
154.17509 10
162.07298 20
174.07765 10
224.16711 20
298.2016 10
315.22644 20
315.24399 10
315.32373 10
END IONS

BEGIN IONS
SCANS=5580
TITLE=315.2334
MSLEVEL=2
CHARGE=1+
RTINMINUTES=17.56781
ION=[2M+H]+
55.01695 10
55.05361 30
57.0687 10
67.05426 60
69.06883 20
77.03776 20
79.05449 50
81.06999 30
83.04809 10
83.0546 10
83.08204 10
85.02704 20
91.05457 50
93.07003 30
95.08534 20
105.06978 50
107.08505 20
109.10302 10
109.11048 10
111.04647 10
117.07015 50
117.08795 10
119.08656 30
121.10079 10
128.06229 20
129.06975 40
131.08662 50
133.06535 10
133.10126 10
135.08023 10
141.07019 10
143.08754 20
144.09247 10
145.1013 80
147.08302 10
147.11581 30
147.12387 10
152.06316 10
153.06914 10
155.08749 20
157.10216 30
159.11661 50
161.09505 20
161.13023 30
163.11182 10
165.06763 10
167.08588 10
171.11731 40
173.13342 30
173.147 20
181.10181 20
181.10757 10
181.12617 10
183.11581 20
183.12885 10
183.15578 10
185.0939 10
185.133 30
187.11552 10
187.14993 20
195.11647 10
197.13249 10
198.15408 10
199.11362 10
199.1498 10
203.10522 10
203.14232 20
209.01511 10
209.13759 10
211.15266 10
213.13345 10
223.1494 10
227.14455 10
229.16042 10
237.16655 10
239.17986 10
241.15816 10
241.19572 30
241.20808 10
245.15433 10
265.19516 30
283.20673 30
283.21661 20
315.23438 50
315.25574 10
315.28073 10
315.35049 20
END IONS

BEGIN IONS
SCANS=5595
TITLE=315.2538
MSLEVEL=2
CHARGE=1+
RTINMINUTES=24.98943
ION=[M+H]+
57.06986 10
93.06957 10
100.11367 10
101.11532 10
139.10919 20
182.15446 10
185.11668 30
187.11491 10
199.15248 10
210.17213 10
315.17844 30
315.19482 20
315.27948 10
315.29269 10
END IONS

BEGIN IONS
SCANS=5596
TITLE=315.2548
MSLEVEL=2
CHARGE=1+
RTINMINUTES=24.86013
ION=[M+H]+
55.05332 10
57.06904 10
71.08133 10
83.04894 10
83.08615 10
88.11285 10
100.11182 10
107.08473 10
121.09899 10
139.11095 20
171.16035 10
185.11617 30
210.16666 10
315.17349 10
315.28583 10
END IONS

BEGIN IONS
SCANS=5610
TITLE=316.2119
MSLEVEL=2
CHARGE=1+
RTINMINUTES=3.662767
ION=[M+H+Na]+
102.09129 40
123.1162 10
198.15202 10
316.21085 30
316.22076 20
END IONS

BEGIN IONS
SCANS=5636
TITLE=317.1171
MSLEVEL=2
CHARGE=1+
RTINMINUTES=16.87254
ION=[M+H]+
145.10187 10
212.12518 10
243.16214 10
317.18097 10
317.19717 20
317.21097 10
END IONS

BEGIN IONS
SCANS=5647
TITLE=317.1654
MSLEVEL=2
CHARGE=1+
RTINMINUTES=15.28288
ION=[M+H]+
50.01707 10
53.03768 20
55.01679 20
55.05406 30
57.07061 10
65.03771 20
67.05366 40
67.05948 10
69.03211 10
71.04998 10
77.03739 30
79.05397 70
81.03323 30
81.06856 40
81.07698 10
83.04855 10
83.08389 10
91.05389 110
91.0674 10
93.06971 60
95.04916 10
95.08548 30
97.06407 20
99.0455 10
103.05937 10
105.07025 60
106.06282 20
107.04955 20
107.06212 10
107.08483 20
109.0662 20
109.07531 10
109.10025 20
111.07927 10
117.07126 10
119.04954 40
119.08639 60
121.06373 50
121.07067 30
123.08217 10
128.06516 20
129.06769 10
131.08406 30
133.06358 10
133.10185 40
135.08083 10
135.11794 40
137.0616 20
138.04579 10
141.07172 20
143.09024 10
144.08269 10
145.0638 10
145.10127 20
147.08061 40
147.11777 20
149.06728 10
149.09691 10
151.0536 10
152.04932 10
152.06128 10
154.0778 10
155.09 30
157.10127 10
161.08801 10
161.12971 20
161.14047 10
163.10793 10
165.07158 10
165.0919 10
166.06526 40
166.07516 20
167.07343 90
167.08752 20
168.07977 40
169.10182 10
170.09668 10
171.11781 20
175.13971 10
175.15047 20
177.09143 10
178.06599 20
179.07352 20
179.0847 10
180.08083 50
181.07433 10
181.08981 10
182.09674 50
183.10471 10
183.11989 20
185.10686 20
186.08945 10
187.14822 20
189.12851 30
191.10503 20
193.0761 10
193.08684 20
194.0594 10
194.09567 20
195.05351 20
195.06851 160
196.07504 110
196.08904 20
199.10017 10
207.10284 10
209.39822 10
210.05614 11
210.09178 1089
210.12448 11
211.07841 11
211.09975 321
211.12138 40
221.13512 10
225.1006 10
241.16058 10
255.09277 10
257.15244 10
259.12262 10
263.17908 10
269.10742 30
270.11591 20
271.20648 20
273.1387 20
281.10767 10
281.19409 10
283.12326 40
284.14288 10
284.19534 10
285.09418 10
285.13959 367
286.11353 10
286.12985 20
286.14777 200
286.17484 10
287.11224 10
288.16464 10
289.17001 40
299.12369 10
299.15573 40
299.20374 10
301.13425 60
302.14026 20
315.15216 10
316.10678 10
317.14105 10
317.1669 130
317.18466 10
317.19467 10
317.21631 10
END IONS

BEGIN IONS
SCANS=5655
TITLE=317.212
MSLEVEL=2
CHARGE=1+
RTINMINUTES=15.66016
ION=[M+H]+
51.0229 10
53.03868 20
53.04331 10
55.01759 90
55.05343 30
57.06968 30
65.03936 20
67.05325 130
67.06363 20
69.03373 20
69.06882 20
71.04924 30
71.05563 10
77.03818 60
77.04472 10
79.04548 10
79.05417 150
81.03281 20
81.06938 60
83.05047 10
85.06457 20
87.04358 160
91.05372 150
91.07088 10
93.06984 70
95.04853 20
95.08593 110
97.06512 190
99.04384 20
103.05547 20
105.03167 10
105.06253 10
105.06922 140
105.08136 10
106.07656 10
107.04965 40
107.0812 10
107.0886 20
109.10043 20
111.07966 40
113.05908 50
115.03858 50
115.05426 40
116.06125 20
117.07078 90
119.0855 110
121.06448 10
121.09718 20
121.10424 20
123.07319 10
123.08124 50
123.09018 10
123.11282 10
125.05967 50
125.06515 20
125.09658 10
128.06209 30
129.06982 80
130.07861 20
131.08621 90
133.10213 30
135.08096 20
135.1165 10
137.13304 10
139.10976 10
141.07072 50
142.07877 20
143.08606 60
144.05949 10
144.0938 10
145.06677 10
145.10155 70
147.08176 10
147.11812 10
149.09631 80
151.07646 30
151.11353 20
153.05788 10
153.0787 10
154.08147 20
155.08568 80
155.09813 10
156.09422 20
157.1008 40
159.08112 40
159.08784 10
159.11664 40
161.09653 30
161.10364 10
161.13344 40
163.11206 10
165.0715 20
167.08565 20
168.09302 10
169.09705 10
169.10342 40
170.10609 10
171.11595 50
171.12659 10
173.09657 20
173.13734 10
175.11313 20
175.15196 10
177.09343 50
177.13567 10
178.08098 10
179.08684 10
181.10158 10
183.11664 30
185.09402 10
185.13266 30
187.11244 40
187.14815 70
189.08975 20
189.12958 20
191.14316 10
192.09821 10
193.08754 10
195.11752 30
197.13196 20
199.14687 20
201.16751 10
203.10683 10
203.14684 10
203.18175 10
207.1169 10
210.09525 10
211.1113 10
211.12315 10
211.15134 10
213.12857 20
217.16 20
218.03748 10
219.13748 10
221.1328 20
225.12579 30
239.17709 30
243.14195 10
243.1722 10
251.16986 10
253.19334 10
271.2084 10
281.1925 20
299.20053 40
317.2114 30
317.28659 10
END IONS

BEGIN IONS
SCANS=5658
TITLE=317.2126
MSLEVEL=2
CHARGE=1+
RTINMINUTES=14.60896
ION=[M+H]+
51.02427 10
55.01807 30
55.05384 80
57.03307 441
57.06965 40
57.07419 10
57.18049 10
59.04988 20
65.03982 20
67.05379 150
67.06247 10
69.06949 50
71.04798 20
77.03795 80
79.05401 152
79.06539 20
80.0605 10
81.06949 140
81.07621 20
83.04862 50
83.05512 20
83.08487 30
85.06454 110
85.0765 10
91.05421 429
92.06247 10
93.06956 202
95.04832 30
95.08547 80
95.09379 10
97.06405 60
99.04652 20
99.08042 50
103.05348 30
105.05962 10
105.06985 210
105.08798 10
107.05058 30
107.0864 80
109.0648 110
109.07643 20
109.09811 10
110.04464 10
111.07993 70
115.05408 80
115.0679 10
116.06285 20
116.68178 10
116.69997 10
117.06938 259
117.08599 10
119.0741 10
119.08527 140
121.06472 20
121.10157 40
123.07998 70
125.0609 10
125.09604 10
127.07749 10
128.06224 140
129.06956 234
129.08693 10
130.07327 10
130.07886 40
131.08591 226
133.06541 30
133.10132 60
133.11288 10
135.08015 60
135.09016 10
135.11584 30
136.08963 10
137.09558 30
137.10667 10
141.07005 320
141.08516 30
142.07887 50
143.07056 10
143.08572 270
143.09889 20
144.09576 10
145.06374 30
145.10101 180
147.07916 50
147.11615 30
149.09685 60
149.13287 10
151.06973 10
151.11057 20
152.06303 30
153.07036 70
154.07764 30
155.08511 240
155.09972 10
156.09436 40
157.10127 160
157.1192 20
158.10774 20
159.08125 20
159.11726 120
161.0956 70
161.13155 20
163.0799 20
163.11314 20
165.06938 60
166.07751 30
167.07581 10
167.08618 70
167.10602 10
168.09332 20
168.10466 10
169.10028 130
169.11357 20
171.08127 10
171.11707 60
173.09947 20
173.13036 20
175.11443 20
175.12624 20
175.14963 10
177.12619 20
177.13467 20
178.07735 60
178.08482 20
179.08504 60
180.09241 10
180.10825 10
181.10223 80
182.11115 30
183.11832 190
183.13762 10
184.12247 10
185.09612 20
185.13382 80
186.10315 10
187.11131 30
187.15022 20
189.13066 30
190.13457 10
191.08427 10
191.10403 10
192.09151 20
193.1013 50
193.12054 10
194.11015 20
195.11646 70
196.12302 10
196.13023 20
197.1158 10
197.13306 120
198.13806 10
199.11256 50
199.14832 40
201.11746 10
201.12959 50
203.14597 20
205.09912 20
206.10706 20
207.118 50
209.13286 120
211.11124 20
211.15001 10
213.12685 20
215.11053 10
215.14203 60
219.14163 10
221.13544 30
223.15016 20
224.15691 10
225.16217 40
227.11378 10
227.14455 60
227.16531 20
233.15379 40
233.16852 10
234.14877 10
235.14761 30
235.15952 10
237.16943 10
239.14203 10
243.13725 20
243.15851 10
243.17506 30
245.15416 40
261.1907 10
263.17972 20
271.20877 10
281.19006 20
299.20099 30
299.21597 10
317.2132 40
END IONS

BEGIN IONS
SCANS=5704
TITLE=318.9383
MSLEVEL=2
CHARGE=1+
RTINMINUTES=1.1521
ION=[M+H]+
90.97537 110
204.95621 40
END IONS

BEGIN IONS
SCANS=5706
TITLE=319.0796
MSLEVEL=2
CHARGE=1+
RTINMINUTES=15.32902
ION=[M+H]+
55.05389 20
57.07023 10
67.05447 20
79.05377 10
81.0698 20
83.04855 10
91.05377 30
91.0624 20
93.07052 10
95.08589 10
101.06016 20
105.0692 30
107.08694 10
111.04432 10
115.05412 30
117.06863 10
119.08537 20
121.09911 10
127.0543 100
129.07043 20
131.08717 20
133.10049 20
143.08475 10
143.10428 10
145.06441 10
145.10393 20
149.09709 10
155.05801 10
157.06354 10
161.13141 10
169.0806 10
171.11716 10
173.13501 10
175.14838 30
185.13097 20
191.01555 50
196.08212 10
197.07623 20
211.09689 20
212.09872 20
213.10593 10
223.14716 10
255.20702 20
271.11166 10
289.1322 10
301.21799 20
319.08908 20
319.15259 10
319.18207 20
319.22827 20
319.24194 10
319.30304 20
END IONS

BEGIN IONS
SCANS=5710
TITLE=319.0915
MSLEVEL=2
CHARGE=1+
RTINMINUTES=14.99011
ION=[M+H]+
55.05389 20
57.07023 10
67.05447 20
79.05377 10
81.0698 20
83.04855 10
91.05377 30
91.0624 20
93.07052 10
95.08589 10
101.06016 20
105.0692 30
107.08694 10
111.04432 10
115.05412 30
117.06863 10
119.08537 20
121.09911 10
127.0543 100
129.07043 20
131.08717 20
133.10049 20
143.08475 10
143.10428 10
145.06441 10
145.10393 20
149.09709 10
155.05801 10
157.06354 10
161.13141 10
169.0806 10
171.11716 10
173.13501 10
175.14838 30
185.13097 20
191.01555 50
196.08212 10
197.07623 20
211.09689 20
212.09872 20
213.10593 10
223.14716 10
255.20702 20
271.11166 10
289.1322 10
301.21799 20
319.08908 20
319.15259 10
319.18207 20
319.22827 20
319.24194 10
319.30304 20
END IONS

BEGIN IONS
SCANS=5718
TITLE=319.1765
MSLEVEL=2
CHARGE=1+
RTINMINUTES=13.32128
ION=[M+H+Na]+
57.03333 10
57.06932 20
59.01216 20
68.99642 60
69.00702 10
79.05368 10
87.00697 20
91.05464 10
101.02346 60
111.00771 120
119.08356 10
129.01817 204
129.03014 20
139.00243 50
139.01257 20
143.03357 100
143.04382 20
143.05347 10
147.02965 10
147.07977 10
149.09482 20
161.09372 20
169.10097 10
171.0253 20
185.08055 160
197.13229 10
319.18051 10
319.2262 30
319.23666 10
END IONS

BEGIN IONS
SCANS=5720
TITLE=319.1901
MSLEVEL=2
CHARGE=1+
RTINMINUTES=21.69434
ION=[M+NH4]+
57.06949 10
67.05546 10
83.04859 10
85.06361 10
91.05321 20
95.08901 10
319.12451 10
319.1792 10
319.21344 10
END IONS

BEGIN IONS
SCANS=5722
TITLE=319.1907
MSLEVEL=2
CHARGE=1+
RTINMINUTES=11.94728
ION=[M+H]+
51.02445 20
53.03721 10
55.01738 20
55.0536 30
59.04489 10
65.03781 30
67.05413 30
69.03324 20
69.06908 30
71.04818 20
77.03815 80
79.05424 70
79.06377 20
81.03272 10
81.06936 100
83.04891 30
83.08447 20
87.04494 10
88.02088 30
88.03374 10
91.04645 10
91.0538 151
93.03391 10
93.06968 190
94.04127 40
94.7358 10
95.0491 60
95.05643 10
95.08539 20
95.08927 10
97.065 30
103.05455 50
105.05702 10
105.06989 140
106.07733 10
107.0485 40
107.06085 10
107.08625 60
109.06465 171
109.1014 30
111.08121 10
115.0541 20
115.06178 10
117.07061 20
119.0495 10
119.05785 10
119.07288 10
119.08521 150
119.10017 10
121.06518 170
121.07901 20
121.10078 150
122.07299 20
123.07853 10
123.11509 10
123.11981 20
125.09475 20
127.05437 10
128.0623 60
128.07683 10
129.06999 40
130.07991 10
131.08627 60
131.0975 10
133.07504 20
133.10007 40
133.10866 10
135.08046 50
137.06158 40
137.09554 20
137.10081 10
139.07542 10
139.11084 30
141.05841 10
141.07008 70
141.08359 20
142.07726 90
143.08591 120
144.0938 60
145.06424 40
145.07642 10
145.10167 90
146.07014 20
146.07755 20
147.08064 50
147.118 70
149.08041 10
149.09685 264
151.11353 10
152.06155 30
153.07021 50
154.07779 10
155.08511 80
156.09328 70
157.10115 140
157.11504 10
158.06763 10
158.1097 70
158.12088 20
159.08102 50
159.09389 10
159.11726 70
160.08807 30
161.09526 70
161.10725 10
161.13432 20
163.07437 10
163.11087 10
165.07047 50
166.07976 20
167.08617 60
167.10854 10
168.09245 60
169.05904 10
169.10143 50
170.07343 10
170.10513 20
170.10931 10
171.08115 20
171.09679 10
171.11652 150
171.14952 10
172.09146 10
172.12025 10
173.09657 50
173.1125 10
173.13316 130
174.10561 10
175.11107 160
176.1188 20
177.09251 50
178.0761 30
179.08549 20
179.10893 10
180.09441 10
181.1013 50
182.10992 40
183.07672 10
183.10226 10
183.11696 130
184.0862 10
184.12399 30
185.09647 50
185.1328 10
186.10452 30
188.12032 10
189.12645 20
189.13586 10
191.14731 30
193.10188 60
193.11118 10
194.10886 20
195.11813 20
197.0784 10
197.09547 30
197.13278 30
198.14151 10
199.10905 20
199.11784 30
199.14897 20
200.12035 20
201.12721 100
203.10614 40
203.14632 10
207.11377 30
208.12466 30
211.1131 40
211.13609 20
211.15271 10
212.15904 10
213.12964 20
213.16429 50
213.17679 10
213.18672 20
215.14114 20
215.14854 10
215.16876 10
217.12312 10
217.15714 20
220.07466 10
221.08797 10
223.14894 40
223.16524 10
226.13716 40
226.15565 10
235.09636 10
241.15945 150
259.14893 20
259.17126 30
259.19028 10
291.12036 10
319.19208 10
319.22906 10
END IONS

BEGIN IONS
SCANS=5728
TITLE=319.2123
MSLEVEL=2
CHARGE=1+
RTINMINUTES=14.66752
ION=[M+H]+
55.01756 41
55.05361 645
57.06943 958
59.04836 64
67.05465 10
68.0578 10
71.0525 10
73.02734 20
77.03723 10
79.0546 10
81.06882 20
83.08533 110
85.02913 10
91.05378 20
92.05661 20
93.06927 20
94.07052 10
99.04381 160
99.05659 10
100.77044 10
101.02441 41
101.09591 501
105.06864 10
106.07272 10
107.08368 10
108.08882 10
109.0642 20
117.0735 10
118.07268 20
119.08539 20
120.08538 10
121.10031 20
130.07455 20
131.08621 20
132.09041 20
133.10233 10
135.08131 20
142.07275 20
144.09026 20
145.0491 40
145.05762 20
145.09972 20
146.10423 10
147.12004 10
156.08708 10
158.10593 10
169.09969 10
174.13477 10
182.10435 10
187.14821 10
196.1234 10
199.1472 10
201.11281 10
245.14151 50
245.14937 20
301.21387 10
319.228 10
END IONS

BEGIN IONS
SCANS=5729
TITLE=319.2254
MSLEVEL=2
CHARGE=1+
RTINMINUTES=16.95674
ION=[2M+Na]+
81.06776 10
93.06951 10
163.11308 10
230.1131 10
319.1666 130
319.18961 20
319.20264 10
319.2081 10
319.22601 110
319.24966 20
END IONS

BEGIN IONS
SCANS=5740
TITLE=319.2598
MSLEVEL=2
CHARGE=1+
RTINMINUTES=15.65305
ION=[2M+Na]+
55.05274 10
56.01268 224
56.88559 11
57.06944 1022
57.51287 10
58.06683 10
79.05376 10
80.06377 10
81.07009 10
87.07969 60
98.7278 11
99.05501 1084
100.03728 10
100.88633 10
116.10766 30
127.04165 10
145.04747 10
145.10068 10
149.10004 20
150.10304 10
157.04819 10
167.08458 10
171.07443 10
319.11887 10
319.18542 10
319.2009 10
319.22644 10
END IONS

BEGIN IONS
SCANS=5744
TITLE=319.2853
MSLEVEL=2
CHARGE=1+
RTINMINUTES=18.03188
ION=[M+3H]+
53.03806 10
55.05291 10
57.06915 70
57.07849 10
59.04854 10
67.05337 40
69.06985 20
71.08459 70
71.093 10
79.05599 20
81.06864 40
83.04901 10
85.06403 10
85.10135 40
89.05131 10
89.05968 130
91.05384 20
91.05961 10
93.06982 20
95.08488 30
97.1014 10
99.11509 10
107.07004 10
107.08668 10
109.09769 10
117.07029 10
121.1036 10
129.07233 10
133.08614 20
133.09892 10
135.11998 10
136.08264 10
137.14217 20
143.08841 10
151.09521 10
161.09512 10
219.21143 10
259.17273 10
301.29385 10
319.1301 20
319.19727 10
319.29874 40
319.30627 30
END IONS

BEGIN IONS
SCANS=5748
TITLE=319.3003
MSLEVEL=2
CHARGE=1+
RTINMINUTES=17.68964
ION=[M+H]+
55.05334 10
57.06935 20
67.05357 20
79.05321 20
81.06891 60
89.05796 10
95.08248 20
109.09993 10
144.09447 10
149.09595 30
151.09677 20
174.13239 10
220.04201 10
319.17661 10
319.23679 10
319.30151 20
319.32523 10
END IONS

BEGIN IONS
SCANS=5750
TITLE=319.3021
MSLEVEL=2
CHARGE=1+
RTINMINUTES=22.27267
ION=[M+H]+
55.05524 5
67.05383 15
67.06302 5
69.03176 5
69.0712 5
71.08447 5
79.05326 10
81.06935 35
91.05462 15
93.07089 5
95.08464 20
109.10014 15
123.11311 5
139.08029 5
163.11263 10
163.14717 5
215.17833 5
319.13812 10
319.15463 5
319.17422 15
319.18967 10
319.21024 5
319.22775 5
319.24307 5
319.2998 20
319.32022 10
END IONS

BEGIN IONS
SCANS=5769
TITLE=320.2592
MSLEVEL=2
CHARGE=1+
RTINMINUTES=18.63926
ION=[M+NH4]+
51.0224 10
55.05355 90
57.03335 10
65.03654 30
67.05417 100
67.06409 10
69.06997 30
71.04943 10
77.03862 20
79.0538 180
79.06107 20
81.0626 10
81.06978 90
83.04934 10
85.06483 10
91.05388 140
93.06974 120
93.07736 10
95.08502 90
97.06503 10
103.05021 20
105.06962 120
106.07368 10
107.08577 60
109.065 10
109.09984 40
111.11459 10
115.05483 20
117.06944 30
117.08169 10
119.08519 80
121.10132 70
123.11845 10
129.07007 40
131.08533 70
133.1004 60
133.10823 20
133.1172 10
135.08083 20
135.11389 20
135.12057 20
137.09467 20
141.0694 30
143.08459 30
143.09698 10
145.10214 90
147.08774 10
147.11673 50
148.08273 10
149.08607 10
149.09853 20
149.13216 30
155.08556 20
157.1011 30
159.11739 30
161.10393 10
161.13196 60
163.11482 10
163.15327 20
169.10146 30
171.11919 20
173.13539 50
175.11241 10
175.14886 30
177.12917 10
179.10751 20
183.116 20
185.1337 20
187.11385 10
187.15015 10
189.13242 10
189.16048 10
191.11063 20
195.11189 10
196.12753 10
201.16129 10
203.18057 10
205.16389 10
213.16667 10
221.15329 10
229.17014 10
233.15453 20
249.18617 10
261.18906 20
320.23694 10
END IONS

BEGIN IONS
SCANS=5780
TITLE=321.0955
MSLEVEL=2
CHARGE=1+
RTINMINUTES=5.007289
ION=[M+Na]+
149.02148 10
321.06567 10
321.09637 150
END IONS

BEGIN IONS
SCANS=5798
TITLE=321.1811
MSLEVEL=2
CHARGE=1+
RTINMINUTES=17.73535
ION=[M+2Na-H]+
55.05501 10
149.02339 10
151.11446 10
165.12732 10
289.21393 30
321.1347 10
321.1601 30
321.18051 322
321.21533 10
321.24078 20
END IONS

BEGIN IONS
SCANS=5812
TITLE=321.2431
MSLEVEL=2
CHARGE=1+
RTINMINUTES=11.71769
ION=[M+H]+
51.0222 10
55.0174 10
55.05431 140
55.06167 20
57.03292 20
57.06826 40
65.03715 10
67.05397 140
69.03432 20
69.06941 80
77.03875 20
79.05417 50
81.06974 160
83.0454 10
83.05656 10
83.08506 20
85.06443 20
91.05385 60
91.06436 20
93.06915 90
95.0856 100
97.0623 10
97.10051 10
105.06961 110
107.04483 10
107.08542 244
107.66398 10
109.06673 30
109.0864 10
109.10134 207
109.11315 51
111.0821 10
115.0526 30
117.05994 10
117.07008 40
119.0848 150
120.09257 20
120.09883 10
121.06559 50
121.10079 150
121.11039 20
121.12284 10
122.07143 30
123.08082 80
123.08826 20
123.11756 60
123.12829 10
127.07567 20
130.07951 20
131.08472 30
132.09308 10
133.06493 10
133.08435 10
133.10139 212
134.06929 10
135.08022 71
135.09656 21
135.11745 247
135.13161 10
136.08791 30
137.09697 140
137.10744 10
137.13284 10
138.10471 10
139.11223 20
143.08521 40
144.09631 20
145.10117 140
147.07948 10
147.11707 210
147.12863 20
149.09604 150
149.13322 70
151.11205 290
151.14975 10
153.12776 10
157.10146 10
159.11595 60
159.13364 10
161.09596 20
161.13194 50
161.14648 10
163.084 10
163.11253 424
163.12721 21
163.14815 30
164.1205 10
165.12685 30
165.13373 20
165.1646 10
169.06552 10
169.10468 10
171.11667 20
173.13232 70
175.11174 20
175.14713 40
175.16489 10
177.12717 60
177.16405 20
179.14159 10
179.18256 10
181.12091 10
185.13252 20
187.15044 30
189.12576 30
189.13503 10
189.16029 10
191.14331 50
193.15857 10
195.17285 30
201.12999 10
201.16811 20
203.14507 20
203.17967 10
204.1497 10
205.16057 20
205.19563 20
215.18513 10
217.19627 20
219.17664 20
225.16139 20
229.15839 10
229.19411 30
231.1736 10
233.19141 20
239.17712 20
246.19601 10
247.20433 10
247.23975 20
257.22751 90
257.24863 10
267.20972 10
274.33569 20
275.17615 10
275.1918 10
275.19962 11
275.21341 43
275.2384 984
275.47437 11
285.20389 10
285.22125 70
285.23615 10
302.23251 20
303.12482 11
303.1763 10
303.1994 20
303.23322 1516
303.27975 21
321.24176 30
321.25192 20
END IONS

BEGIN IONS
SCANS=5814
TITLE=321.2432
MSLEVEL=2
CHARGE=1+
RTINMINUTES=18.38904
ION=[M+H]+
55.05365 20
55.05971 10
57.03291 70
57.04169 10
57.07022 10
67.05464 30
69.07038 50
71.04774 30
77.03793 10
79.0541 40
81.06967 60
83.04917 20
91.05525 20
93.06963 30
95.04894 20
95.08518 20
105.06841 20
107.04995 10
107.0842 20
107.08873 10
109.06494 110
109.07368 10
109.1014 20
119.08528 30
121.06483 10
121.10111 20
122.0727 100
122.08381 10
123.08018 30
123.11637 10
123.12517 10
131.08487 10
133.09677 20
133.1003 20
135.08034 60
135.10097 10
135.11728 10
137.09589 30
137.13173 10
139.11337 20
145.10065 20
147.11667 40
149.09412 11
149.13208 30
150.61487 10
151.08961 12
151.11182 1861
153.2213 10
159.11604 10
161.13283 30
163.14999 20
165.12685 90
165.16466 10
171.11845 10
173.13564 20
175.15244 20
177.13078 10
201.16402 20
233.18842 30
261.18353 10
261.22131 20
303.23337 71
321.17319 10
321.19592 20
321.2088 30
321.24429 705
321.28293 11
END IONS

BEGIN IONS
SCANS=5815
TITLE=321.2433
MSLEVEL=2
CHARGE=1+
RTINMINUTES=18.89111
ION=[M+H]+
55.01886 10
55.05418 80
55.06164 10
57.03171 10
57.03518 10
57.06965 20
59.05248 10
67.05362 60
69.03198 30
69.07029 50
71.08614 10
73.06341 20
77.03777 10
79.05312 30
81.06873 70
83.08583 30
87.08063 10
91.05303 10
93.07025 50
93.08018 10
95.04768 10
95.08531 50
97.06421 20
97.10202 20
101.06018 10
105.06932 30
107.08475 50
107.09171 10
109.06536 50
109.10102 100
111.08019 20
119.08601 50
119.09374 10
121.06319 10
121.10117 50
123.08113 30
123.11678 20
131.08609 10
133.10042 30
135.08073 110
135.11761 20
136.08801 10
137.09575 50
139.11208 10
145.10196 20
147.10223 10
147.11716 40
149.09743 60
149.13226 30
150.10442 30
151.11241 120
157.1032 10
159.11684 20
161.13261 20
163.11195 10
167.14661 10
173.13278 20
187.14977 10
201.16518 20
217.1965 10
219.17522 20
243.21504 10
245.19431 10
261.22418 30
275.23862 40
279.23276 10
285.2196 10
303.23477 80
321.19836 20
321.21466 20
321.2439 857
321.27078 31
321.29303 10
END IONS

BEGIN IONS
SCANS=5817
TITLE=321.2434
MSLEVEL=2
CHARGE=1+
RTINMINUTES=22.33429
ION=[M+H-2H2O]+
55.05375 20
67.05466 10
69.06961 17
71.04868 7
79.05354 10
81.06751 7
81.07212 10
83.08508 13
91.05476 20
93.06997 10
95.0846 23
97.06518 7
105.06886 7
107.08444 13
109.06439 10
109.10093 10
111.08082 10
119.08462 10
121.10053 10
123.07939 13
123.11833 10
125.09652 7
131.08656 7
133.10188 13
135.08093 27
135.08919 7
145.10086 7
147.11726 7
149.09795 10
149.13287 17
151.11179 43
151.12965 7
157.1033 10
159.12038 7
161.13065 7
163.11195 7
167.1424 10
261.2226 10
275.23752 10
303.23465 23
321.09698 10
321.1517 7
321.20255 10
321.24396 167
321.26602 10
321.28372 7
END IONS

BEGIN IONS
SCANS=5818
TITLE=321.2434
MSLEVEL=2
CHARGE=1+
RTINMINUTES=12.1552
ION=[M+H]+
51.02181 10
53.03943 10
55.01744 30
55.0539 180
55.05996 10
55.06406 20
57.03251 40
57.06943 160
67.05378 170
67.0605 20
69.03344 10
69.06955 287
71.04617 10
71.08528 40
77.03803 50
79.05334 120
80.06065 10
81.06933 180
83.04861 40
83.05652 10
83.0849 140
83.09756 20
85.05751 10
87.0447 10
91.0546 120
91.06247 20
93.05139 10
93.06953 190
95.05022 10
95.08556 150
95.09749 20
97.06426 20
97.10136 40
101.09425 20
103.05284 30
105.06923 190
107.04827 21
107.08552 256
107.09975 31
108.05581 10
109.06466 30
109.10177 50
109.11234 10
111.07989 20
111.11862 10
116.05773 10
117.07136 10
119.08622 266
119.10202 20
120.09246 10
121.06565 70
121.10085 182
122.07659 20
122.10625 20
123.08067 80
123.11736 80
125.13248 20
128.061 10
129.06952 10
130.0764 20
131.08473 70
131.09302 20
132.09027 20
133.08723 10
133.10144 193
135.08054 230
135.09232 32
135.11668 310
136.08766 20
137.08243 10
137.09581 30
137.1322 20
139.11235 30
141.08182 10
142.07944 10
143.08539 20
143.1001 10
144.09258 20
145.10107 200
145.11642 20
147.0816 20
147.11665 374
147.13228 50
148.08804 20
149.09581 352
149.11916 10
149.13278 150
150.10393 30
150.10982 10
151.09573 10
151.11188 408
151.14682 10
152.06264 10
153.12753 20
156.09496 10
157.0986 30
157.10649 20
157.11388 10
157.3522 10
158.10941 20
159.11673 110
160.12451 20
161.09697 80
161.1321 371
162.10202 10
163.09239 10
163.11201 836
163.14873 62
163.56976 10
164.12042 10
165.12788 30
169.101 20
171.11758 20
172.12563 20
173.09604 20
173.13211 90
173.14328 30
174.13864 20
175.11238 40
175.14754 200
176.12042 10
177.12752 120
177.14452 10
177.16328 70
179.14461 10
179.18179 10
185.13153 20
186.10278 10
186.13899 10
187.14796 50
187.15855 10
188.15579 10
189.116 10
189.12721 40
189.16357 40
189.17845 10
190.1373 10
191.14252 100
191.17891 30
193.12372 10
193.1599 10
197.13159 10
199.15102 20
200.15794 20
201.10022 10
201.15739 10
201.16478 40
201.18272 10
203.14413 20
203.18028 40
203.19048 10
205.15875 70
207.17551 30
211.1506 10
215.14835 10
215.17679 10
217.19836 20
219.17328 50
221.15681 10
221.19299 10
229.1627 20
229.18068 10
229.19614 20
233.15433 10
233.19177 20
233.22643 20
242.20473 10
243.17699 10
247.17372 10
247.20641 20
247.24332 120
247.26266 10
257.22787 130
261.18466 10
267.20905 20
275.19913 20
275.20496 21
275.23764 784
276.23938 10
285.22211 80
285.24167 10
302.20847 11
302.25189 10
303.00528 11
303.16638 20
303.18237 20
303.19418 20
303.23242 1625
321.24466 50
321.26578 10
END IONS

BEGIN IONS
SCANS=5820
TITLE=321.2435
MSLEVEL=2
CHARGE=1+
RTINMINUTES=15.13671
ION=[M+2H+Na]+
55.04993 10
57.03273 20
57.03906 10
57.07144 10
69.06937 10
71.05183 20
79.05319 10
81.06889 40
91.05386 20
93.07111 20
95.08419 20
105.06873 20
107.05061 10
107.08599 10
109.06435 80
119.08493 10
121.10091 10
122.07244 30
123.08116 10
123.11853 10
133.10115 10
135.08037 40
136.08456 10
137.09962 10
137.13336 10
139.11172 10
147.1171 30
149.09929 11
149.13458 11
151.09451 21
151.11174 1148
161.13443 10
164.11917 10
165.12749 60
173.13518 10
175.14461 10
233.18282 10
261.22247 10
275.23624 10
279.19641 10
293.14645 10
303.21451 10
303.23419 40
321.17584 10
321.22366 31
321.24438 286
321.26929 20
321.276 10
END IONS

BEGIN IONS
SCANS=5821
TITLE=321.2436
MSLEVEL=2
CHARGE=1+
RTINMINUTES=15.34747
ION=[M+H-2H2O]+
55.01806 10
55.0545 70
55.06122 10
57.03279 20
57.07099 10
67.05391 40
67.06209 10
69.03258 30
69.03845 10
69.06942 70
71.05125 20
77.03772 20
79.05367 40
80.04913 10
80.05761 10
81.06953 50
83.04851 20
83.08581 10
85.06617 20
91.05382 20
93.06958 40
95.04862 10
95.08485 90
97.0644 10
97.10175 10
105.07016 20
107.0857 50
109.06518 40
109.0999 70
111.08083 10
115.07618 10
119.08612 30
121.10012 40
122.07337 20
123.08092 40
123.08819 10
123.11551 10
125.09383 10
128.05853 10
133.10185 40
135.08054 140
135.11931 10
135.13058 10
136.08739 20
137.0961 40
145.10226 30
147.118 60
149.09512 30
149.10555 20
149.13313 30
149.14606 10
150.10452 10
151.09868 20
151.11179 160
159.11726 20
161.13228 50
163.11179 30
163.14824 10
167.1427 20
171.11946 20
173.13242 10
175.14771 10
175.16527 10
177.12849 20
205.12317 10
205.15898 10
213.16167 10
223.1714 10
261.18753 10
261.22189 50
275.21121 10
275.23752 60
285.21893 10
303.21222 10
303.23294 80
321.20352 11
321.24377 698
321.29846 30
321.33032 10
END IONS

BEGIN IONS
SCANS=5822
TITLE=321.2437
MSLEVEL=2
CHARGE=1+
RTINMINUTES=12.6148
ION=[M+H-H2O]+
55.05313 20
57.03412 10
67.05598 10
69.06957 20
71.04884 20
79.05435 20
81.06841 10
83.08555 10
93.07 20
95.08621 20
105.06737 10
107.08397 10
109.06397 20
109.10216 10
111.07841 10
119.08479 30
121.10132 20
122.07177 30
123.08127 20
131.08456 10
133.10223 20
135.08141 10
135.11771 30
136.09122 10
145.10278 10
147.11687 20
149.07352 10
149.09904 20
149.13083 10
151.09308 10
151.11234 270
151.13255 10
157.1022 10
159.11507 10
163.11108 10
165.12958 10
175.1488 10
183.11952 10
233.19156 10
251.20171 10
261.21457 10
261.22504 10
275.23843 30
285.22046 10
293.25064 10
303.23355 30
321.18784 20
321.24417 140
END IONS

BEGIN IONS
SCANS=5828
TITLE=321.3157
MSLEVEL=2
CHARGE=1+
RTINMINUTES=24.24923
ION=[M+H]+
57.07378 10
67.05452 20
69.07121 30
81.06789 10
93.07014 10
95.08578 30
97.10151 20
109.06583 10
109.10101 10
111.11651 10
149.14131 10
151.1134 30
303.1398 10
303.3053 20
321.13205 20
321.15796 10
321.19937 20
321.24216 50
321.29788 10
321.31546 20
END IONS

BEGIN IONS
SCANS=5829
TITLE=321.3162
MSLEVEL=2
CHARGE=1+
RTINMINUTES=24.34571
ION=[2M+H]+
55.05304 20
55.05789 10
57.06867 10
67.0529 10
69.0696 50
69.07334 20
71.0847 20
81.06944 60
83.08697 20
85.06495 10
93.06912 20
95.08744 20
107.08562 10
109.10139 10
111.11421 10
121.10244 10
121.1148 10
125.13039 10
135.11697 10
149.02335 10
151.11316 10
155.14122 10
303.30408 20
321.12103 10
321.13226 40
321.15121 10
321.16586 10
321.21158 10
321.22531 10
321.24451 10
321.30444 20
321.3143 40
END IONS

BEGIN IONS
SCANS=5830
TITLE=321.3386
MSLEVEL=2
CHARGE=1+
RTINMINUTES=24.38002
ION=[M+H-2H2O]+
55.0174 10
55.05383 50
57.06902 30
67.05405 10
67.06089 20
69.06975 50
71.0462 10
79.05369 20
81.06989 40
83.08559 90
85.06508 10
85.10179 10
89.06018 10
91.05339 10
93.07014 10
95.08567 50
97.06307 30
97.07537 10
97.10008 40
107.08366 10
109.09995 10
111.11562 20
111.1262 10
121.1043 10
123.11538 20
137.1349 10
149.13383 10
151.11205 20
159.07504 10
163.15047 10
217.12302 10
303.1434 10
303.30881 30
321.09216 10
321.13644 10
321.14886 10
321.16754 10
321.18179 10
321.21378 10
321.24258 20
321.25494 10
321.31497 50
321.3327 10
END IONS

BEGIN IONS
SCANS=5837
TITLE=322.1297
MSLEVEL=2
CHARGE=1+
RTINMINUTES=6.779289
ION=[M+H]+
142.06444 10
146.06177 10
156.04256 10
170.05997 20
172.04021 10
174.09238 20
183.03078 20
187.06525 20
188.07025 30
189.07794 10
199.06758 30
200.02686 20
202.09776 10
214.08511 10
215.05852 20
216.07007 20
226.04996 30
230.08292 10
243.0538 20
258.07571 20
258.09311 10
290.103 60
322.1955 10
END IONS

BEGIN IONS
SCANS=5842
TITLE=322.2021
MSLEVEL=2
CHARGE=1+
RTINMINUTES=7.513333
ION=[M+2H+Na]+
56.04836 20
67.05267 10
77.03705 10
79.05414 20
81.05513 10
81.07121 10
91.05334 20
91.06032 10
93.06976 10
95.0474 10
96.08252 10
100.07529 10
105.06942 60
107.05129 10
107.08588 30
108.08033 30
117.07081 10
119.08119 10
121.08821 10
121.10163 40
124.07486 20
125.0862 10
129.07843 10
131.08578 10
134.09692 10
134.10429 10
137.09743 10
138.09074 20
141.06952 30
142.07722 20
143.07532 10
143.08533 10
144.08179 10
145.10217 10
146.09631 20
147.10446 20
149.09627 110
150.10464 10
154.07687 10
155.08588 30
156.09422 10
157.10234 30
158.11449 10
159.11562 30
159.12994 10
160.10669 20
160.11595 20
161.09615 10
161.11739 40
162.09253 10
162.1273 60
162.15036 10
165.06905 10
167.08588 20
170.10902 10
171.11836 30
172.11137 20
173.1329 20
174.08546 10
175.14697 30
176.14102 10
177.12819 30
177.1516 10
178.1218 20
182.09488 10
182.11072 10
184.1098 10
186.12851 30
187.09363 10
187.11179 10
187.13272 10
187.14497 10
188.10851 20
188.14566 20
189.13033 10
196.1147 20
197.12076 10
198.14088 10
200.10602 10
202.15898 30
203.1297 10
204.13779 20
212.14452 20
214.11774 10
215.1442 20
216.17386 10
220.17323 10
226.16072 30
230.15421 20
244.17429 20
246.18828 10
262.18063 30
288.19727 10
304.18951 30
322.19717 10
END IONS

BEGIN IONS
SCANS=5849
TITLE=322.2386
MSLEVEL=2
CHARGE=1+
RTINMINUTES=15.76084
ION=[2M+NH4]+
57.07053 10
69.06895 30
93.06989 10
95.08584 10
149.09686 20
151.86285 20
161.09656 10
185.15268 10
203.10715 10
221.11644 20
305.2471 10
322.25058 10
END IONS

BEGIN IONS
SCANS=5878
TITLE=323.15
MSLEVEL=2
CHARGE=1+
RTINMINUTES=7.482666
ION=[M+H]+
59.04894 40
149.02454 40
150.09813 10
151.86447 10
181.09677 10
207.06564 30
291.20984 10
323.14948 10
323.19949 10
END IONS

BEGIN IONS
SCANS=5903
TITLE=323.259
MSLEVEL=2
CHARGE=1+
RTINMINUTES=20.31436
ION=[M+H-2H2O]+
53.03864 5
55.01786 7
55.05369 27
57.03317 12
57.06925 10
65.03681 5
67.05407 27
69.06943 25
71.04951 10
73.06568 5
77.03724 5
79.05418 12
81.06947 42
83.05003 7
83.08557 17
87.07885 5
91.05479 10
93.06991 30
93.07783 7
95.04936 5
95.08496 32
97.06454 17
97.10006 12
99.08197 5
105.06976 20
107.08521 37
109.06376 7
109.10112 25
111.08016 17
111.08651 5
111.11737 5
113.09559 5
119.08391 12
121.09195 5
121.10073 32
123.08058 7
123.1182 17
125.09617 7
131.08574 5
133.10062 22
135.11781 27
137.09633 7
137.13187 12
139.11159 40
145.10117 5
147.11812 12
149.09627 5
149.1315 17
151.11133 40
151.12109 7
151.15092 5
151.86205 5
153.12666 12
161.13412 7
163.15005 5
165.12601 10
173.13481 5
175.14751 5
177.16322 5
179.14261 5
187.14848 5
207.17244 5
249.18555 5
259.24219 5
263.2009 12
277.25317 27
281.2124 15
287.23471 7
305.21173 5
305.2233 10
305.24832 122
309.9725 7
323.14679 5
323.18353 10
323.20514 7
323.22214 8
323.25928 353
323.2912 10
END IONS

BEGIN IONS
SCANS=5904
TITLE=323.2592
MSLEVEL=2
CHARGE=1+
RTINMINUTES=14.94395
ION=[M+H-2H2O]+
53.03699 10
55.01754 40
55.05364 160
55.0592 20
55.57252 10
57.03212 40
57.06942 50
57.07876 10
67.05379 110
67.06551 10
69.03446 20
69.06936 200
71.04897 40
71.08568 30
73.06626 10
77.03792 20
77.04767 10
79.05372 70
81.06962 150
81.08323 20
83.0493 30
83.08525 100
85.06451 40
91.05425 30
93.06971 90
93.0787 20
95.04832 30
95.08524 222
97.06467 60
97.1014 30
99.08013 10
101.05923 10
105.07016 50
107.08494 180
109.06528 20
109.10121 100
111.08035 30
111.11394 30
111.12133 10
119.08476 30
121.10123 120
121.11537 10
123.08095 50
123.11781 60
125.09447 30
125.13397 10
127.07372 10
130.15945 10
131.09496 10
133.10062 30
135.11703 170
137.09616 60
137.132 80
137.14503 10
138.10313 20
139.11145 160
145.0992 20
147.11731 60
149.13245 140
149.14815 10
151.112 150
151.14659 30
153.12851 50
159.11815 10
161.13235 40
163.14716 30
165.1264 70
165.16486 10
171.10728 10
173.12779 10
175.11084 10
175.14954 20
177.16203 10
179.1411 30
179.17912 10
191.17993 10
193.1628 10
207.17551 20
219.2169 10
221.16071 10
221.19067 20
235.17294 20
235.21037 30
245.18497 10
245.19295 10
249.18706 20
249.26205 20
259.21112 10
259.24362 10
261.2226 10
263.20209 30
263.23657 40
266.12921 30
277.22 10
277.25208 50
279.19553 10
281.18921 10
281.21042 30
281.21716 30
287.24088 30
305.21231 10
305.22223 21
305.24777 401
322.1799 10
323.19678 22
323.2287 32
323.25879 1234
323.2937 20
END IONS

BEGIN IONS
SCANS=5905
TITLE=323.2596
MSLEVEL=2
CHARGE=1+
RTINMINUTES=14.6218
ION=[M+H-2H2O]+
55.05405 100
55.05932 10
57.03291 10
57.0697 70
59.04879 10
67.05354 60
69.03317 20
69.06976 110
71.04763 40
71.08969 20
73.06473 10
77.03904 20
79.05352 30
81.03436 10
81.07005 90
83.04881 20
83.08482 60
85.06461 10
87.0457 10
91.05417 30
93.06963 70
93.08 10
95.04978 10
95.08587 130
95.09626 10
97.06466 40
97.10039 20
97.11007 10
101.06132 10
105.06987 40
107.08595 40
109.06519 50
109.10116 60
111.0692 10
111.08103 30
115.05504 10
117.06989 10
119.08531 10
121.10173 60
121.11022 30
123.081 40
123.11695 30
125.09479 30
133.10126 20
135.0816 10
135.11604 40
137.09596 20
137.13274 40
139.11163 70
142.08073 10
145.10455 20
147.11488 60
147.12283 10
149.13219 40
151.11224 80
151.12782 10
151.14664 10
153.11607 10
153.12914 20
157.10312 10
159.11757 10
161.13226 10
163.14616 20
165.12677 20
167.14116 20
173.13188 10
175.14804 10
177.12766 10
179.14313 20
180.0909 10
185.13097 10
187.14728 20
193.16003 10
194.08527 10
207.11559 10
217.16069 10
217.19754 10
221.10672 20
221.19417 10
222.10432 10
249.18674 30
249.22559 10
259.24454 10
263.20245 40
263.23785 20
277.24219 10
277.25519 40
281.21191 20
287.23428 20
305.22296 20
305.24957 310
305.27429 20
322.18228 10
323.14746 11
323.17685 10
323.19797 10
323.21155 20
323.22687 21
323.25983 709
END IONS

BEGIN IONS
SCANS=5910
TITLE=324.2036
MSLEVEL=2
CHARGE=1+
RTINMINUTES=8.076789
ION=[M+NH4]+
53.0388 20
55.01849 10
55.05376 70
57.06922 130
59.05054 10
63.04188 10
73.02698 10
83.08506 70
89.0511 21
89.05997 264
89.07106 21
99.04387 70
101.02327 60
101.02977 20
101.09711 180
101.10659 10
145.05064 70
149.02319 20
189.07632 100
194.0043 10
201.11346 40
233.10245 50
245.1386 50
298.80615 20
307.16971 10
324.20844 10
END IONS

BEGIN IONS
SCANS=5911
TITLE=324.2079
MSLEVEL=2
CHARGE=1+
RTINMINUTES=15.37528
ION=[M+H-2H2O]+
57.06973 60
77.03771 20
85.10105 20
87.04554 10
92.04861 20
95.08493 10
105.03316 80
106.05225 10
107.06017 20
109.07535 20
118.06582 20
121.03968 90
121.07641 20
133.06256 20
134.04897 10
134.05724 10
134.07201 100
135.0538 10
135.08015 10
143.07307 10
147.0551 10
148.06364 10
149.02457 20
151.86115 10
154.0654 20
156.08649 10
160.05185 20
161.06032 100
162.06635 686
162.10309 20
163.07338 100
163.08481 20
163.09415 10
166.06503 40
167.07278 40
168.06773 10
168.08186 30
169.07651 10
175.07478 10
178.07533 10
179.06139 10
181.07536 60
181.0865 10
182.08414 130
183.09317 50
188.08069 10
190.09718 20
193.08012 10
194.08276 10
195.0784 30
195.092 80
195.10641 10
196.08643 40
196.10274 10
197.09457 40
198.09366 10
198.10423 10
199.08678 10
209.07072 10
210.07928 10
210.10295 150
211.10736 10
212.10132 10
212.11745 20
218.16663 20
219.17326 20
222.10039 40
223.08771 120
224.08197 80
224.09492 100
225.09042 120
232.15189 10
238.09908 43
238.30342 10
238.31207 10
238.3239 10
238.84491 10
239.07001 10
239.07407 10
239.10603 2109
239.15627 20
239.30334 20
239.31769 10
239.32809 20
239.526 10
239.71559 10
240.06445 12
240.08893 30
240.11382 1937
240.15271 10
240.17876 11
240.32869 20
240.43826 10
246.1348 10
246.16115 210
250.1032 10
251.11137 10
252.11368 90
266.12909 170
267.13098 70
267.15698 10
268.15274 10
279.08087 10
306.19812 10
308.17569 20
309.18533 20
323.14417 10
324.14691 20
324.16452 20
324.20813 1713
324.24976 21
324.4931 10
END IONS

BEGIN IONS
SCANS=5912
TITLE=324.2084
MSLEVEL=2
CHARGE=1+
RTINMINUTES=14.95928
ION=[M+H-2H2O]+
55.05289 10
55.0563 10
57.07043 10
67.05456 10
69.06876 10
81.06867 10
82.07155 10
83.08525 10
85.06352 10
93.0685 10
94.07034 10
95.0858 30
97.10084 10
100.11328 10
107.08529 10
109.10165 10
111.08028 10
113.09436 10
122.10413 20
123.11889 10
126.10092 10
135.11835 20
136.12064 10
138.13144 10
139.11859 10
140.11349 10
143.08649 10
149.02383 10
153.05577 10
154.06502 10
170.08389 10
171.09364 10
181.07587 50
182.05991 10
182.08437 20
193.07736 10
194.0853 20
196.05553 10
196.08868 50
197.09509 10
198.07996 10
208.08862 30
209.07127 100
209.09451 20
210.01509 10
210.07887 100
210.10072 20
210.10587 40
211.08684 20
211.09915 10
223.08675 10
224.08099 20
224.09305 30
224.10703 20
225.07193 30
225.09021 271
226.09605 10
236.08334 30
236.11864 20
236.12939 10
238.09923 90
238.11465 10
239.0878 10
239.10539 10
240.08884 10
240.10097 30
240.11449 220
246.10428 10
250.09956 20
250.1362 10
252.0741 20
252.08504 10
252.11436 510
252.15553 10
253.12238 70
253.13779 10
266.13004 683
266.15533 10
267.13388 20
278.16763 10
292.18451 20
294.16101 140
306.2532 40
308.18243 20
309.18414 10
323.13486 10
324.12814 10
324.20865 1054
324.26251 94
END IONS

BEGIN IONS
SCANS=5914
TITLE=324.2181
MSLEVEL=2
CHARGE=1+
RTINMINUTES=16.86492
ION=[M+Na]+
55.05343 20
55.0609 20
57.0341 20
57.06936 190
65.03828 10
67.05376 70
69.06972 50
69.07959 10
71.0504 10
71.08476 60
79.05439 20
81.06972 140
83.04832 10
83.08533 30
85.06402 10
91.0557 10
93.03276 30
93.04048 10
93.06964 20
95.08554 110
97.10216 10
105.06924 20
107.0844 30
109.10082 30
109.10634 40
111.07979 10
115.07677 10
119.08423 20
121.02778 50
121.10098 10
123.11651 30
131.08488 10
133.10057 40
135.11716 20
137.13148 20
141.12779 50
145.10539 21
147.11813 21
148.53593 12
148.99205 22
149.02348 1879
149.09628 11
149.1322 20
149.59509 12
150.02676 10
151.1129 20
151.86285 20
153.12836 10
153.13258 20
153.86337 20
163.14375 10
165.16467 10
167.14394 20
169.15887 10
173.13101 20
175.15184 10
181.12717 10
183.1385 30
187.14764 20
195.13928 10
195.17825 20
205.08679 80
205.16493 10
223.16008 10
223.17303 10
239.10612 10
261.26273 10
271.24631 20
279.27078 20
289.25287 20
289.26352 10
307.2233 20
307.26471 90
307.28146 10
324.26746 20
324.29065 50
324.30145 10
END IONS

BEGIN IONS
SCANS=5929
TITLE=324.2658
MSLEVEL=2
CHARGE=1+
RTINMINUTES=6.363006
ION=[M+H]+
56.04822 10
58.06452 170
59.04891 10
69.06813 10
70.06491 50
82.06463 10
94.06402 20
115.0762 10
137.10818 30
138.12704 30
147.11516 10
149.02254 40
151.12354 10
154.12357 30
169.13341 80
169.14622 10
242.79372 10
267.21188 10
270.80167 20
END IONS

BEGIN IONS
SCANS=5933
TITLE=324.2902
MSLEVEL=2
CHARGE=1+
RTINMINUTES=17.52373
ION=[M+H]+
55.05462 30
57.03375 20
57.06944 70
67.05382 80
69.06952 20
79.0538 30
81.07001 70
93.06852 20
95.08568 70
95.09436 10
97.0993 10
101.05854 10
109.06455 10
109.10161 70
109.11602 10
119.08897 20
123.11685 20
127.07521 10
127.11069 20
137.09518 10
137.13136 30
145.10545 10
147.11835 10
149.02525 30
153.86201 10
155.14175 10
163.11559 10
163.14812 20
169.12024 10
175.14899 10
181.16174 10
187.14845 20
189.1627 10
237.1857 20
251.20213 20
270.79721 20
271.24496 10
279.09351 10
279.26868 10
289.25162 20
298.80396 10
307.20245 10
307.24002 10
307.26309 100
324.17587 10
324.26224 10
324.34586 10
END IONS

BEGIN IONS
SCANS=5934
TITLE=324.2903
MSLEVEL=2
CHARGE=1+
RTINMINUTES=16.94663
ION=[M+NH4]+
55.01687 50
55.02548 10
55.05413 50
57.03335 20
57.06964 70
57.0758 10
65.03714 30
67.04462 10
67.05426 80
69.06948 110
69.07924 10
69.0839 10
71.04922 20
71.07886 10
71.08457 100
73.06426 10
77.03826 10
79.05355 30
79.06083 10
81.06961 140
83.04924 40
83.05559 10
83.08514 40
85.06391 30
91.05344 30
93.03448 20
93.06963 60
93.07838 10
95.08526 160
97.06613 20
97.10141 30
99.08266 10
105.06961 20
107.08542 50
109.10176 60
111.07722 10
111.11702 10
121.02846 30
121.04643 10
121.10128 30
123.1169 50
131.0856 10
133.10179 40
135.11575 20
135.1284 10
137.09657 20
137.1312 30
141.12593 40
145.10266 20
147.11958 22
149.00027 11
149.02356 1287
149.09718 26
149.13232 35
149.40688 10
150.02541 20
151.10941 20
151.1472 10
153.12833 30
153.13998 10
155.088 10
159.11877 30
161.12959 10
163.11343 20
165.12801 10
165.16447 10
167.10583 10
167.14568 20
169.15439 20
173.12978 10
177.12633 20
180.13943 10
181.1243 10
181.15726 10
183.02132 10
183.13635 20
184.1698 10
187.15115 20
195.13882 20
205.08572 50
205.15929 10
205.19437 10
209.15331 10
211.17542 20
219.17307 20
223.16641 10
237.18454 10
239.10715 10
242.79205 10
251.19745 10
261.25641 10
271.23709 10
279.27072 40
289.25171 40
289.25931 50
306.28159 10
307.2637 130
307.29517 10
324.29065 20
END IONS

BEGIN IONS
SCANS=5935
TITLE=324.2908
MSLEVEL=2
CHARGE=1+
RTINMINUTES=16.69684
ION=[M+NH4]+
55.05396 30
57.03409 10
57.06974 80
67.05411 40
69.07123 10
71.08451 10
79.05466 20
81.06988 40
83.08486 20
85.06511 10
93.07091 10
95.08573 70
95.10653 10
105.0689 10
107.08678 20
109.10091 50
111.11818 10
121.02411 20
121.09986 30
123.11656 20
127.11207 20
131.08485 20
135.11722 10
137.13353 10
147.11903 20
149.0145 10
149.02403 210
149.13329 10
165.13086 10
169.12199 10
177.13246 10
181.16028 10
187.15005 10
237.18504 10
239.10892 10
270.79791 20
271.23849 10
289.25397 20
298.80969 10
307.24622 10
307.26575 60
324.29437 10
END IONS

BEGIN IONS
SCANS=5949
TITLE=325.1137
MSLEVEL=2
CHARGE=1+
RTINMINUTES=11.61093
ION=[M+3Na]+
55.05352 40
57.07008 40
59.0488 10
61.02801 20
65.03882 20
67.05379 10
77.03868 10
79.05459 20
79.06278 10
81.0671 10
85.02839 20
85.03912 10
91.03786 30
91.05391 20
93.03342 10
93.06655 10
93.07056 20
97.03004 10
101.09731 20
103.05318 10
105.06957 30
109.10625 10
117.06922 10
119.07983 10
119.09041 10
121.02746 20
121.03088 10
121.10363 10
128.06557 10
129.06956 20
131.08435 20
133.10365 10
141.07114 20
142.07693 10
142.08667 10
143.09027 10
145.10017 40
148.99976 10
149.00894 11
149.02344 286
155.08517 40
157.10068 30
159.11996 10
161.05759 10
165.07555 10
166.08044 20
167.08914 10
169.10246 20
177.07011 20
178.07819 10
179.08595 10
181.10013 10
182.10965 10
183.11507 10
193.04776 20
193.10236 10
195.08115 10
195.11754 20
197.13397 10
198.06866 10
200.15686 10
207.0654 10
208.12489 10
209.12978 20
211.14902 10
223.07628 10
223.14984 20
225.16577 20
233.05794 10
237.12968 10
240.14494 10
251.07433 10
279.21573 10
307.15311 10
307.17328 10
325.21866 30
325.24789 10
END IONS

BEGIN IONS
SCANS=5954
TITLE=325.1323
MSLEVEL=2
CHARGE=1+
RTINMINUTES=1.581667
ION=[M+H]+
57.03311 10
59.04624 10
97.02694 20
101.05821 10
117.05384 10
129.05408 20
178.07356 10
223.07823 20
251.06647 10
325.13556 10
END IONS

BEGIN IONS
SCANS=5955
TITLE=325.1325
MSLEVEL=2
CHARGE=1+
RTINMINUTES=1.230944
ION=[M+H]+
55.01775 10
55.05359 60
55.06204 10
57.02753 20
57.03299 80
59.04859 10
68.02466 10
69.03391 30
69.04107 10
71.0132 20
71.0489 20
73.02789 20
75.02445 20
75.04336 40
81.03564 20
83.04733 20
83.05172 10
87.04265 20
97.02836 70
97.03713 10
99.08927 10
101.05968 50
111.04227 10
115.03602 20
117.05444 70
129.05377 60
147.06398 10
152.06079 10
167.08606 10
195.08145 10
223.07834 10
251.06853 10
307.16193 10
325.12357 10
325.13318 20
325.15192 10
325.16382 40
325.18649 20
END IONS

BEGIN IONS
SCANS=5957
TITLE=325.1657
MSLEVEL=2
CHARGE=1+
RTINMINUTES=11.51857
ION=[M+H]+
51.99597 10
55.04611 10
55.054 140
57.06936 233
59.04151 10
59.04823 150
59.05641 20
59.05981 10
65.0305 10
65.03832 50
65.0482 10
71.0513 10
77.03881 20
79.05516 20
81.07012 10
83.08451 40
83.08997 10
83.09788 10
85.02809 10
91.05458 50
93.03386 40
93.06821 20
95.08637 20
101.09552 70
105.07022 60
107.08445 30
115.05713 10
117.06872 30
119.0877 20
121.02941 70
121.04076 20
121.06771 10
121.0996 20
129.06923 30
131.08575 20
133.10133 10
141.06972 30
142.07697 10
143.08595 30
143.09641 10
145.10124 20
145.10626 20
147.08124 10
148.53432 11
148.9919 11
149.00481 42
149.02367 1290
151.86069 10
152.06198 10
152.36481 10
153.07037 10
155.08612 30
157.10274 20
159.1243 20
161.06023 10
161.13129 20
163.11127 10
165.07082 10
166.07527 20
167.08658 40
169.0873 10
169.10123 10
171.11702 30
172.12601 10
173.091 20
173.13307 10
177.06999 20
177.12343 10
178.07977 30
179.08461 20
180.09132 20
181.10184 20
183.11659 30
184.12471 10
185.09471 10
185.13498 10
189.05 10
193.04909 30
193.05988 10
194.11353 10
195.08023 10
195.12444 10
197.10777 20
197.11397 10
197.13565 20
197.15051 10
199.14243 10
205.06419 10
207.06482 40
207.11703 10
208.1257 10
209.13521 30
211.11011 10
211.14896 10
221.12871 10
223.07724 20
223.15488 10
225.12367 10
233.11256 10
237.12506 10
239.17876 20
241.12267 10
241.15356 10
243.13876 10
251.07523 10
251.13911 10
265.19702 20
267.14035 10
283.16837 10
289.19186 20
307.15417 30
307.18951 10
307.20657 40
325.15195 10
325.21887 50
325.24713 10
END IONS

BEGIN IONS
SCANS=5958
TITLE=325.1888
MSLEVEL=2
CHARGE=2+
RTINMINUTES=3.6118
ION=[M+H]2+
56.0486 10
81.07164 10
150.02548 10
151.86119 20
153.85953 40
162.08823 10
163.09921 30
164.10561 30
164.11568 10
167.08382 20
177.07169 10
180.13754 10
182.86993 10
206.11852 30
223.07448 20
242.79143 20
251.12032 10
270.79907 10
288.80637 10
292.15787 10
298.80612 20
311.82758 10
320.18347 10
325.13513 10
325.17194 10
325.18848 10
END IONS

BEGIN IONS
SCANS=5960
TITLE=325.215
MSLEVEL=2
CHARGE=1+
RTINMINUTES=18.64683
ION=[M+Na]+
91.05509 10
124.07978 20
149.04497 10
153.86227 10
157.04794 10
157.09335 10
167.08565 10
177.07147 10
178.07906 20
195.07387 20
210.15178 10
223.07898 10
238.14409 10
251.0715 10
307.15671 10
325.16382 20
325.20493 50
325.2207 10
END IONS

BEGIN IONS
SCANS=5963
TITLE=325.2169
MSLEVEL=2
CHARGE=1+
RTINMINUTES=18.89098
ION=[M+H-2H2O]+
55.05483 10
77.04048 10
79.05452 20
81.07034 10
91.05423 20
93.07107 10
95.08724 10
105.07159 20
107.08753 10
115.05222 10
117.07146 20
119.08321 10
121.1003 10
129.07079 20
131.08405 20
137.09302 10
141.07166 20
145.103 40
147.11964 10
152.05634 10
153.86008 20
154.0817 10
155.08733 10
161.13409 10
167.08673 20
169.10335 20
170.15669 10
171.11719 20
173.09685 10
178.0769 20
179.08214 20
181.09969 20
183.11761 30
185.13432 10
187.11246 20
195.07956 10
197.13193 10
198.15031 10
199.13812 10
215.10669 20
215.14313 10
225.12601 10
233.13286 10
251.08176 10
253.16496 10
255.13777 10
261.15985 10
270.79178 10
298.80646 30
307.16452 10
307.1976 10
325.16489 10
325.21933 50
END IONS

BEGIN IONS
SCANS=5964
TITLE=325.2172
MSLEVEL=2
CHARGE=1+
RTINMINUTES=15.11359
ION=[M+H]+
51.02274 30
53.03733 20
55.01711 20
55.05381 60
57.07011 40
65.03825 20
65.04437 20
67.0545 60
69.03315 40
69.06895 20
71.0479 10
77.03805 80
79.05358 110
79.06519 10
81.03433 10
81.06975 60
83.04889 20
83.08304 10
85.06411 20
91.04363 10
91.05377 180
93.06931 180
93.08095 10
95.04883 90
95.08537 40
97.06629 20
103.05316 20
104.06225 10
105.07033 130
105.08121 30
106.07501 10
107.08543 70
109.06493 20
109.10065 40
115.05433 30
116.0607 40
117.06971 80
117.07979 10
119.08542 130
121.06481 70
121.10088 50
123.08003 10
123.11604 20
127.05593 30
128.06284 50
129.06976 100
129.08488 10
130.07986 20
131.05524 10
131.08546 90
132.0948 10
133.06715 40
133.10139 80
135.08058 40
135.11871 30
141.06989 140
142.07797 140
143.08556 190
144.09341 60
145.06526 20
145.10091 130
145.1114 20
146.06934 10
147.08131 50
147.09431 10
147.11504 30
148.09058 10
149.09653 20
149.13507 20
151.05376 10
151.86578 10
152.06183 60
153.06987 80
153.08824 10
154.07838 30
155.07594 10
155.08588 110
156.0937 60
157.06519 20
157.08888 10
157.10127 230
158.10973 60
158.12209 10
159.06796 10
159.08226 80
159.10893 20
159.11732 70
159.13631 10
161.09702 70
161.13054 10
163.05659 10
163.11005 10
163.12177 10
164.05838 10
165.06972 100
165.08682 20
166.07799 40
167.08614 80
167.09926 10
168.0955 60
169.10164 140
170.10983 80
171.08211 30
171.11649 100
172.12447 20
173.09637 40
173.1351 50
175.14867 10
176.06435 20
176.12251 10
177.06715 20
177.12828 20
178.07787 80
179.086 130
180.09541 70
180.10315 10
181.10239 70
181.1201 30
181.34622 10
182.1115 30
183.07973 20
183.11745 90
183.13422 20
184.08742 10
184.09364 10
184.12466 40
185.09598 40
185.1328 30
187.11365 10
187.146 20
189.07059 30
189.08519 10
189.12538 20
191.0864 60
191.14568 20
192.09361 70
193.10208 140
194.10989 50
195.07924 20
195.11742 100
196.08659 10
196.12708 40
197.09846 10
197.12315 10
197.13345 90
197.14777 10
198.14622 20
198.15318 10
199.10075 10
199.11313 30
199.15018 20
201.12865 20
202.07823 40
203.08516 30
204.09502 10
205.103 30
206.10999 50
207.08321 10
207.1165 120
208.12457 80
208.14642 10
209.09724 30
209.13338 90
209.14743 10
210.10422 10
210.14297 20
211.12772 10
211.1487 40
212.16037 10
213.11433 20
213.1337 10
213.16277 10
215.08386 10
215.12898 10
215.14346 20
216.08958 10
217.10207 20
218.11183 30
219.11864 50
219.14114 20
220.0912 10
220.12379 40
221.07799 10
221.1012 10
221.13409 50
221.14552 10
222.10217 30
222.14195 40
223.07547 30
223.11282 30
223.11983 10
223.14867 100
223.16753 10
224.12341 10
224.15332 20
225.12758 40
225.13976 20
225.1629 20
227.14088 10
227.14815 10
229.09967 10
230.11037 30
231.09988 10
231.11559 40
231.13324 10
232.12535 10
233.09789 10
233.13327 50
233.15459 110
233.17113 10
234.13931 40
234.14774 10
235.11407 40
235.14854 80
236.1212 20
236.15492 10
237.13383 10
237.16431 20
238.13524 10
239.1427 20
239.18057 10
241.16052 20
242.1683 10
244.12738 10
245.13361 20
247.14781 20
248.14474 10
248.16002 20
249.12482 10
249.16797 30
251.07301 20
251.10609 10
251.14375 70
251.16513 10
252.14497 20
255.13406 20
257.18951 20
259.15009 30
260.15564 10
261.15958 10
263.14691 20
263.18195 20
265.15912 10
265.19116 20
266.16971 20
267.17783 20
274.17188 30
277.15967 30
279.17422 10
279.20706 20
279.21875 10
281.1879 30
289.18973 20
289.20392 20
297.22153 10
298.80194 10
307.20743 60
307.21808 10
307.26392 10
325.21378 50
325.2236 10
325.24597 10
325.27084 10
END IONS

BEGIN IONS
SCANS=5965
TITLE=325.2173
MSLEVEL=2
CHARGE=1+
RTINMINUTES=15.63992
ION=[M+H-H2O]+
55.05518 10
57.03199 40
57.04171 10
57.06895 20
67.05626 10
79.05436 50
81.06641 10
81.07606 10
85.06449 10
91.05433 40
93.06943 30
95.08433 20
97.06367 10
105.06946 30
107.08533 10
109.064 30
117.07081 10
119.08664 20
123.08327 10
123.11668 10
128.06226 20
129.06805 30
131.08557 50
133.09856 30
135.11662 10
137.09229 10
141.07001 30
142.07808 10
143.08585 50
145.10089 20
147.07968 20
153.07436 20
155.07002 10
155.08553 30
157.10199 30
159.11688 20
165.06978 20
166.07771 20
167.08623 40
167.09904 10
168.09395 10
169.0865 10
169.10136 20
171.08505 10
171.11734 20
173.09843 20
173.13831 10
175.11061 10
178.08257 10
180.09332 10
181.10127 30
182.10841 20
183.11942 30
185.09943 10
185.13182 10
187.11548 10
193.09589 10
195.0815 10
195.11642 20
196.12769 20
197.13266 40
201.12535 10
205.10933 10
205.12175 10
207.11705 30
209.1312 20
211.11555 10
211.14799 20
211.17043 10
213.12744 10
215.14514 20
223.08092 20
223.11124 10
223.15053 10
225.13327 10
229.1256 10
233.13962 10
235.14404 10
237.12642 10
239.18576 10
240.10966 10
241.10896 10
241.15572 10
251.14293 10
251.17941 20
253.15924 30
265.1637 10
265.19281 10
267.17679 20
269.14978 10
278.17117 10
279.17126 10
279.21133 20
279.22299 20
289.19922 10
307.14987 10
307.16507 10
307.20288 30
307.21094 30
307.22589 10
324.98325 10
325.13873 10
325.19235 10
325.21954 100
325.25192 10
END IONS

BEGIN IONS
SCANS=5967
TITLE=325.2177
MSLEVEL=2
CHARGE=1+
RTINMINUTES=14.69801
ION=[M+H-H2O]+
51.02229 20
55.01778 40
55.05409 10
57.06966 40
57.07567 10
65.0367 20
67.05336 30
68.99697 10
69.03374 40
69.07002 20
71.05046 10
77.0388 40
79.0533 30
79.06199 10
81.0705 30
83.04953 30
85.06401 40
91.05437 70
91.06138 40
93.06965 90
93.07853 20
95.04826 60
95.08487 40
97.06525 10
104.06273 10
105.07032 80
107.04939 30
107.08494 50
107.09383 10
109.02869 20
109.06205 10
109.10294 20
111.04524 20
115.03799 10
115.0538 60
116.06322 10
117.06951 40
117.07859 20
119.08506 70
121.06511 60
121.1017 80
123.0803 10
125.05801 10
128.06271 40
128.07138 10
129.07043 50
129.0909 20
130.07732 10
131.08569 30
131.10458 10
132.09299 10
133.06445 20
133.10123 50
135.0809 10
137.09628 10
141.06963 40
142.06482 10
142.07817 70
143.08643 60
143.09647 20
144.09225 20
145.06483 10
145.10114 60
146.07071 20
147.08163 20
147.11668 30
149.09753 10
149.13188 10
151.05618 10
152.06319 20
153.05534 40
153.06973 40
154.07729 30
155.08633 50
156.09352 60
157.09184 10
157.1021 130
158.07594 20
158.10854 30
159.08183 50
159.11736 30
161.09663 40
163.05876 10
163.11086 20
165.07001 80
165.08899 10
166.07811 30
167.0869 60
168.09341 30
169.10143 80
170.07346 10
170.10953 30
171.07806 10
171.11783 30
173.09599 20
173.13441 40
174.13969 10
175.077 10
177.09084 10
178.07745 30
179.0872 60
180.09367 50
180.13388 10
180.7858 10
181.037 10
181.05023 20
181.10194 30
181.12238 20
182.10712 40
182.11659 10
183.11736 70
183.1324 10
184.13025 20
185.09979 10
185.13188 30
187.11145 20
187.14635 10
189.1261 10
191.08659 30
191.10616 50
191.14104 10
192.0946 30
193.08752 10
193.10175 70
193.11699 10
194.10869 40
195.09875 10
195.11864 50
196.12532 20
197.13252 20
199.11174 20
199.14832 30
200.11794 10
201.12987 10
202.07976 10
203.08601 30
204.09563 10
205.10391 20
206.11111 40
207.11781 60
207.13229 10
208.12415 50
209.09734 30
209.11806 200
209.1451 10
210.15279 10
211.1478 30
213.1291 20
215.0847 20
215.13667 10
217.10065 30
218.11028 30
218.13091 10
219.10439 10
219.12083 20
220.12656 20
221.09665 30
221.13466 40
223.07755 20
223.11409 20
223.12132 10
223.12819 10
223.14732 40
223.16902 10
225.1673 10
229.10538 10
230.10707 10
231.11662 30
231.14085 10
232.12714 20
233.13455 20
233.1554 40
233.17255 10
234.14214 10
235.14816 40
236.11949 20
236.15479 10
237.09441 20
237.11308 110
237.13153 30
237.16316 20
237.17377 10
239.18201 10
244.12804 10
245.13815 20
246.13902 10
247.14801 10
249.16528 10
250.12843 10
251.14107 50
257.20081 10
263.17999 10
265.15811 10
265.19528 20
269.13745 20
269.14999 20
269.16507 10
273.16327 10
277.16266 20
279.20987 10
279.22095 10
289.21472 10
293.17438 20
307.20584 40
325.2189 30
325.2421 10
END IONS

BEGIN IONS
SCANS=5968
TITLE=325.218
MSLEVEL=2
CHARGE=1+
RTINMINUTES=17.2016
ION=[M+H]+
55.01695 20
55.05371 10
57.0325 10
57.07027 10
67.05427 20
79.05813 10
81.06937 20
83.04906 10
83.08394 10
91.05372 30
93.06998 30
95.08106 10
95.08537 20
97.10195 10
105.07049 30
107.08609 20
109.10125 20
111.04545 10
117.06975 20
128.05981 10
129.07066 50
131.08469 30
133.06366 10
135.0815 10
141.0692 20
143.08336 40
145.10034 20
147.12181 10
152.06226 10
153.07034 10
154.077 20
155.08984 20
157.0649 10
157.10161 30
159.08189 10
159.11613 20
161.13666 10
163.11517 10
163.15102 10
165.07059 30
167.08621 60
167.10049 10
168.09378 10
169.09393 10
169.10307 30
169.12312 10
171.11971 20
171.12723 10
173.13374 10
178.08163 10
179.0882 20
179.10526 10
180.09209 10
181.10294 10
183.11754 20
185.13104 20
187.07794 10
191.0867 10
193.09946 10
195.11787 20
197.13428 20
197.13863 10
199.11577 10
199.14713 30
203.08862 10
209.13184 30
209.16428 10
210.15163 20
211.11423 10
211.14816 20
211.15427 10
215.10835 20
218.10828 10
221.13249 10
223.07657 20
223.11446 20
223.15154 30
225.14127 10
225.16499 10
231.13542 10
237.12714 20
237.16669 20
241.1163 10
243.14034 10
247.14911 20
251.08328 10
251.14233 10
253.1584 10
255.14503 10
257.15744 10
263.18411 10
265.19611 50
265.20615 20
269.15082 10
269.15585 10
280.27161 10
283.16962 20
283.19669 10
289.19183 20
289.20938 20
298.80704 10
307.20474 40
308.26605 10
308.27621 10
325.17398 10
325.21786 120
325.2348 40
END IONS

BEGIN IONS
SCANS=5969
TITLE=325.2231
MSLEVEL=2
CHARGE=1+
RTINMINUTES=4.569556
ION=[M+H]+
57.03291 80
59.04797 50
69.06891 10
73.0272 30
75.03043 10
75.04268 20
97.06456 10
99.07995 20
115.07354 40
133.08606 10
133.09344 10
149.02223 10
151.86305 10
153.86011 20
167.0903 10
173.11598 10
177.07021 20
223.07869 10
242.79591 20
251.07237 10
270.79883 20
298.80478 10
325.15506 10
END IONS

BEGIN IONS
SCANS=5970
TITLE=325.2283
MSLEVEL=2
CHARGE=1+
RTINMINUTES=8.285995
ION=[2M+NH4]+
56.04937 80
57.06979 10
58.06484 160
65.03848 150
65.04599 20
65.05085 20
72.07919 20
83.81613 11
84.08061 681
85.81212 10
85.81617 25
86.0961 2265
86.15092 13
86.48693 12
86.60566 10
90.75667 30
91.05399 2658
91.58078 20
91.7207 20
92.13153 10
105.07281 10
107.0867 10
112.07526 80
120.08003 20
122.09521 20
132.08105 10
134.09314 20
143.08766 10
147.06766 20
148.07726 10
148.11278 50
150.09192 10
160.09068 10
160.1118 30
165.07207 10
167.0864 20
177.07359 10
178.07906 10
179.08794 10
205.1342 30
215.15475 10
232.38353 10
233.11713 11
233.13463 21
233.14465 22
233.1656 1383
234.94208 10
236.97388 10
324.15018 10
325.16345 10
325.20612 21
325.22916 480
END IONS

BEGIN IONS
SCANS=5974
TITLE=325.2385
MSLEVEL=2
CHARGE=1+
RTINMINUTES=15.2924
ION=[M+Na]+
51.02274 30
53.03733 20
55.01711 20
55.05381 60
57.07011 40
65.03825 20
65.04437 20
67.0545 60
69.03315 40
69.06895 20
71.0479 10
77.03805 80
79.05358 110
79.06519 10
81.03433 10
81.06975 60
83.04889 20
83.08304 10
85.06411 20
91.04363 10
91.05377 180
93.06931 180
93.08095 10
95.04883 90
95.08537 40
97.06629 20
103.05316 20
104.06225 10
105.07033 130
105.08121 30
106.07501 10
107.08543 70
109.06493 20
109.10065 40
115.05433 30
116.0607 40
117.06971 80
117.07979 10
119.08542 130
121.06481 70
121.10088 50
123.08003 10
123.11604 20
127.05593 30
128.06284 50
129.06976 100
129.08488 10
130.07986 20
131.05524 10
131.08546 90
132.0948 10
133.06715 40
133.10139 80
135.08058 40
135.11871 30
141.06989 140
142.07797 140
143.08556 190
144.09341 60
145.06526 20
145.10091 130
145.1114 20
146.06934 10
147.08131 50
147.09431 10
147.11504 30
148.09058 10
149.09653 20
149.13507 20
151.05376 10
151.86578 10
152.06183 60
153.06987 80
153.08824 10
154.07838 30
155.07594 10
155.08588 110
156.0937 60
157.06519 20
157.08888 10
157.10127 230
158.10973 60
158.12209 10
159.06796 10
159.08226 80
159.10893 20
159.11732 70
159.13631 10
161.09702 70
161.13054 10
163.05659 10
163.11005 10
163.12177 10
164.05838 10
165.06972 100
165.08682 20
166.07799 40
167.08614 80
167.09926 10
168.0955 60
169.10164 140
170.10983 80
171.08211 30
171.11649 100
172.12447 20
173.09637 40
173.1351 50
175.14867 10
176.06435 20
176.12251 10
177.06715 20
177.12828 20
178.07787 80
179.086 130
180.09541 70
180.10315 10
181.10239 70
181.1201 30
181.34622 10
182.1115 30
183.07973 20
183.11745 90
183.13422 20
184.08742 10
184.09364 10
184.12466 40
185.09598 40
185.1328 30
187.11365 10
187.146 20
189.07059 30
189.08519 10
189.12538 20
191.0864 60
191.14568 20
192.09361 70
193.10208 140
194.10989 50
195.07924 20
195.11742 100
196.08659 10
196.12708 40
197.09846 10
197.12315 10
197.13345 90
197.14777 10
198.14622 20
198.15318 10
199.10075 10
199.11313 30
199.15018 20
201.12865 20
202.07823 40
203.08516 30
204.09502 10
205.103 30
206.10999 50
207.08321 10
207.1165 120
208.12457 80
208.14642 10
209.09724 30
209.13338 90
209.14743 10
210.10422 10
210.14297 20
211.12772 10
211.1487 40
212.16037 10
213.11433 20
213.1337 10
213.16277 10
215.08386 10
215.12898 10
215.14346 20
216.08958 10
217.10207 20
218.11183 30
219.11864 50
219.14114 20
220.0912 10
220.12379 40
221.07799 10
221.1012 10
221.13409 50
221.14552 10
222.10217 30
222.14195 40
223.07547 30
223.11282 30
223.11983 10
223.14867 100
223.16753 10
224.12341 10
224.15332 20
225.12758 40
225.13976 20
225.1629 20
227.14088 10
227.14815 10
229.09967 10
230.11037 30
231.09988 10
231.11559 40
231.13324 10
232.12535 10
233.09789 10
233.13327 50
233.15459 110
233.17113 10
234.13931 40
234.14774 10
235.11407 40
235.14854 80
236.1212 20
236.15492 10
237.13383 10
237.16431 20
238.13524 10
239.1427 20
239.18057 10
241.16052 20
242.1683 10
244.12738 10
245.13361 20
247.14781 20
248.14474 10
248.16002 20
249.12482 10
249.16797 30
251.07301 20
251.10609 10
251.14375 70
251.16513 10
252.14497 20
255.13406 20
257.18951 20
259.15009 30
260.15564 10
261.15958 10
263.14691 20
263.18195 20
265.15912 10
265.19116 20
266.16971 20
267.17783 20
274.17188 30
277.15967 30
279.17422 10
279.20706 20
279.21875 10
281.1879 30
289.18973 20
289.20392 20
297.22153 10
298.80194 10
307.20743 60
307.21808 10
307.26392 10
325.21378 50
325.2236 10
325.24597 10
325.27084 10
END IONS

BEGIN IONS
SCANS=5975
TITLE=325.2386
MSLEVEL=2
CHARGE=1+
RTINMINUTES=12.24764
ION=[2M+3H2O+2H]+
55.01552 10
55.05393 10
57.06844 20
67.0529 30
69.06895 20
75.028 10
77.03868 20
77.04549 10
79.05389 50
79.06297 10
81.06986 40
85.06652 10
91.05399 60
93.06839 30
93.07657 10
95.08429 40
103.05486 10
105.03333 10
105.07036 30
107.08646 20
115.0567 10
117.06977 30
117.08427 10
119.08492 30
127.05385 20
128.0611 10
129.07014 30
130.07861 10
131.08369 20
131.09296 30
133.10004 30
135.11656 30
141.0719 30
142.08241 20
143.08746 20
145.10062 20
147.1153 10
149.02423 10
149.12517 10
149.13202 20
152.06087 10
153.06999 20
154.07532 20
155.08479 30
155.09698 10
156.09189 10
157.1004 30
157.10832 20
159.11942 10
161.13615 10
163.07297 10
165.07028 30
166.07735 30
167.0864 30
169.10234 20
171.07533 10
173.13219 20
177.07063 10
178.08006 30
179.08426 20
181.10173 20
183.11771 40
185.13345 10
195.08035 20
195.11676 10
197.13223 20
207.12221 10
210.14897 20
215.17952 10
217.10806 10
218.11 10
223.07568 30
223.14716 30
225.16368 10
233.05434 10
233.19234 20
235.14995 10
251.06898 10
251.14256 10
263.17941 10
265.19669 20
279.22461 10
289.19229 10
289.21152 10
307.21213 20
325.18533 10
325.21692 40
325.23358 10
END IONS

BEGIN IONS
SCANS=5977
TITLE=325.2498
MSLEVEL=2
CHARGE=1+
RTINMINUTES=8.019925
ION=[M+H]+
56.04937 80
57.06979 10
58.06484 160
65.03848 150
65.04599 20
65.05085 20
72.07919 20
83.81613 11
84.08061 681
85.81212 10
85.81617 25
86.0961 2265
86.15092 13
86.48693 12
86.60566 10
90.75667 30
91.05399 2658
91.58078 20
91.7207 20
92.13153 10
105.07281 10
107.0867 10
112.07526 80
120.08003 20
122.09521 20
132.08105 10
134.09314 20
143.08766 10
147.06766 20
148.07726 10
148.11278 50
150.09192 10
160.09068 10
160.1118 30
165.07207 10
167.0864 20
177.07359 10
178.07906 10
179.08794 10
205.1342 30
215.15475 10
232.38353 10
233.11713 11
233.13463 21
233.14465 22
233.1656 1383
234.94208 10
236.97388 10
324.15018 10
325.16345 10
325.20612 21
325.22916 480
END IONS

BEGIN IONS
SCANS=5978
TITLE=325.2511
MSLEVEL=2
CHARGE=1+
RTINMINUTES=8.404166
ION=[M+H]+
56.04937 80
57.06979 10
58.06484 160
65.03848 150
65.04599 20
65.05085 20
72.07919 20
83.81613 11
84.08061 681
85.81212 10
85.81617 25
86.0961 2265
86.15092 13
86.48693 12
86.60566 10
90.75667 30
91.05399 2658
91.58078 20
91.7207 20
92.13153 10
105.07281 10
107.0867 10
112.07526 80
120.08003 20
122.09521 20
132.08105 10
134.09314 20
143.08766 10
147.06766 20
148.07726 10
148.11278 50
150.09192 10
160.09068 10
160.1118 30
165.07207 10
167.0864 20
177.07359 10
178.07906 10
179.08794 10
205.1342 30
215.15475 10
232.38353 10
233.11713 11
233.13463 21
233.14465 22
233.1656 1383
234.94208 10
236.97388 10
324.15018 10
325.16345 10
325.20612 21
325.22916 480
END IONS

BEGIN IONS
SCANS=5982
TITLE=325.2939
MSLEVEL=2
CHARGE=1+
RTINMINUTES=21.94182
ION=[M+H+NH4]+
59.03082 30
75.02625 60
95.08258 10
109.06444 10
152.06203 10
170.15538 10
177.06848 10
195.08229 10
198.15067 10
205.06352 10
223.07643 10
325.1658 10
325.25284 20
325.29556 20
END IONS

BEGIN IONS
SCANS=5989
TITLE=326.188
MSLEVEL=2
CHARGE=1+
RTINMINUTES=17.93311
ION=[M+H-H2O]+
55.05315 40
57.06919 50
59.04824 10
67.05429 30
69.06959 20
69.07758 10
71.08517 20
81.06903 30
83.08504 20
85.1016 10
95.08377 30
97.10186 30
98.98368 20
100.11258 20
109.10036 20
111.11694 30
119.087 20
123.11623 20
125.13425 10
133.09908 10
135.11243 10
139.11044 10
139.14896 10
141.12709 10
147.11601 10
149.13297 10
167.08478 10
170.06693 10
175.14842 30
175.16492 10
179.18053 10
182.15392 10
186.22057 50
209.05876 30
209.08031 10
210.16417 10
221.11824 10
227.17509 10
240.23456 10
242.0937 10
263.27859 20
273.25729 10
281.28763 10
291.26926 10
309.28604 20
326.14075 10
326.25177 10
326.27908 20
326.29691 10
326.34695 10
326.3587 10
326.37915 110
326.40063 20
END IONS

BEGIN IONS
SCANS=5990
TITLE=326.197
MSLEVEL=2
CHARGE=1+
RTINMINUTES=13.39115
ION=[M+H]+
55.01642 20
57.0679 10
59.04734 10
67.05327 30
67.06418 10
69.07025 10
77.03942 30
77.04624 10
79.05374 20
81.07047 20
91.05446 20
93.06935 30
95.07699 10
95.08472 20
95.09043 10
97.06667 10
98.98415 40
101.09399 10
105.0691 20
106.07278 10
109.09903 10
117.07136 10
119.08555 20
129.09164 20
131.08447 20
132.08878 10
133.02765 20
133.10045 20
135.04343 20
143.08533 10
145.10097 30
159.11861 10
163.03951 250
169.10376 10
173.13272 20
175.14641 10
182.11234 10
213.15802 10
228.14415 10
277.17389 20
310.12183 10
326.1568 10
326.1857 10
326.21906 10
326.27875 30
326.28912 10
326.34259 10
326.37762 10
END IONS

BEGIN IONS
SCANS=5995
TITLE=326.2809
MSLEVEL=2
CHARGE=1+
RTINMINUTES=5.638622
ION=[M+H]+
53.03886 10
55.05411 10
80.97329 20
98.98358 70
100.11235 20
111.0438 20
167.08669 10
174.99211 10
182.15491 20
210.15076 10
226.19232 10
228.09351 10
326.28064 50
326.29953 10
END IONS

BEGIN IONS
SCANS=5997
TITLE=326.3784
MSLEVEL=2
CHARGE=1+
RTINMINUTES=17.69728
ION=[M+NH4]+
55.05334 10
55.0575 20
57.06946 70
58.06632 20
59.04938 10
62.9617 10
71.08447 10
80.97371 20
83.0829 20
89.05871 10
98.98405 278
98.99365 30
100.11324 40
109.101 10
117.09028 10
127.07258 10
174.99248 20
183.09727 10
184.20633 20
186.22165 150
209.16441 10
269.12338 10
272.79501 10
309.27896 10
326.28433 30
326.31717 10
326.33713 10
326.34564 11
326.35178 21
326.37982 874
326.41928 21
END IONS

BEGIN IONS
SCANS=6005
TITLE=327.0095
MSLEVEL=2
CHARGE=1+
RTINMINUTES=12.07785
ION=[2M+Na]+
55.05365 10
57.06828 10
62.96365 20
67.05457 10
68.05868 10
69.06813 10
77.01456 40
77.0384 30
79.05374 10
80.96442 21
80.97309 235
80.98187 20
98.6543 10
98.66855 20
98.98362 5197
99.05329 16
99.13233 10
99.38043 10
99.51325 10
99.71188 10
99.86379 10
100.14906 10
139.01695 10
143.08167 10
151.05356 10
152.0621 50
152.07948 10
153.06979 50
168.05795 30
174.95557 20
174.99243 343
175.01813 10
179.07509 10
183.08392 10
215.02632 30
215.04639 10
228.09492 30
229.10246 10
233.02824 10
233.03935 30
251.00023 70
251.02618 10
251.0385 10
251.04999 20
271.16702 10
327.05615 10
327.0788 110
327.16171 10
327.2337 10
END IONS

BEGIN IONS
SCANS=6008
TITLE=327.1447
MSLEVEL=2
CHARGE=1+
RTINMINUTES=7.842758
ION=[M+H]+
51.0226 10
57.06959 10
62.96237 10
73.06392 10
77.0152 20
77.03828 50
80.96691 10
80.97313 50
80.97914 30
89.05889 80
89.06604 10
92.02702 10
98.66238 11
98.98421 1090
121.02916 10
135.04729 10
139.01666 10
149.02342 30
151.05327 10
152.06522 60
153.06944 50
163.01572 10
163.03915 270
168.05595 30
174.98259 10
174.99274 130
175.00804 20
202.07643 10
207.06471 10
207.0692 20
208.17097 20
215.02589 30
221.08099 10
227.08626 20
228.09222 20
228.10526 20
233.03851 40
251.0479 20
272.80029 10
327.02026 10
327.03778 10
327.08032 140
327.10831 10
327.27869 10
327.30487 10
END IONS

BEGIN IONS
SCANS=6009
TITLE=327.1451
MSLEVEL=2
CHARGE=1+
RTINMINUTES=7.682305
ION=[M+H]+
59.04769 10
62.96238 10
77.01482 20
77.03779 70
80.97327 40
89.05947 40
92.02607 11
98.653 12
98.98396 1118
99.09131 21
99.45922 10
133.02872 40
135.04472 50
149.02448 10
151.0547 10
152.06154 40
152.08293 11
153.06953 30
163.03923 564
163.05827 20
168.05717 10
171.08359 10
174.9921 100
175.01434 20
193.04823 10
207.06575 40
215.0262 40
221.08257 30
227.08691 10
228.09447 20
229.10074 10
233.03838 20
251.00111 20
251.05016 60
327.08005 130
327.09329 30
327.20523 10
END IONS

BEGIN IONS
SCANS=6010
TITLE=327.1534
MSLEVEL=2
CHARGE=1+
RTINMINUTES=17.32388
ION=[M+H-H2O]+
50.01672 10
55.05443 10
57.06908 50
62.96246 10
71.08613 10
77.01393 20
77.03789 30
79.05336 20
80.04826 10
80.97253 60
83.04949 10
83.08344 10
85.10053 60
85.11046 20
89.0582 20
89.06797 20
91.05392 40
92.04865 10
93.07004 20
95.08634 20
98.66448 10
98.68577 12
98.97413 23
98.98395 1119
103.05472 10
105.0333 50
105.04416 10
105.06788 20
107.08484 20
112.02086 10
117.07019 20
119.08483 10
121.04241 20
121.06431 10
121.10418 10
124.02049 20
129.0706 10
131.08551 20
137.01677 20
138.02422 10
139.05412 20
140.04898 30
141.06982 30
142.07674 20
145.10252 10
145.10991 10
151.05551 10
152.06213 70
152.07417 30
153.06985 40
153.85846 10
154.06516 60
155.08705 20
156.08788 10
157.08978 10
159.12125 10
164.00568 10
165.01158 150
166.01904 20
166.0648 140
167.07274 70
167.08594 20
168.05647 30
169.10191 20
171.08046 10
171.11168 20
171.11861 10
173.13435 10
174.99274 80
175.01212 10
175.14581 10
181.07613 40
181.10081 20
182.07178 10
182.08359 100
182.15442 10
183.09294 120
183.11266 20
183.11681 20
184.10544 10
185.13423 10
192.09375 10
193.10231 20
197.13326 10
198.03944 60
198.04826 10
199.04529 20
199.14696 20
210.07816 20
213.0352 10
213.04883 60
214.05528 60
214.06438 30
214.07474 20
215.02634 90
215.06342 70
215.07774 30
221.13472 10
226.03183 10
227.09412 10
228.0936 10
233.03668 20
237.10141 10
241.07822 10
242.05061 90
242.06664 10
243.02094 20
243.02573 20
243.05942 1301
243.09454 22
249.1076 40
251.00044 30
251.04622 20
255.0589 20
267.19366 10
267.21866 10
269.07208 10
270.08841 10
299.15463 10
300.80701 10
309.22037 10
309.241 10
327.05151 10
327.07974 130
327.10034 30
327.11386 10
327.12769 10
327.15451 240
327.22876 40
327.23798 20
327.28183 10
327.38303 20
END IONS

BEGIN IONS
SCANS=6013
TITLE=327.2076
MSLEVEL=2
CHARGE=1+
RTINMINUTES=9.108925
ION=[M+H]+
50.01569 10
51.02145 20
55.05431 10
57.06985 50
65.03768 20
76.78587 10
77.01485 20
77.03801 130
79.04114 10
79.05342 20
80.04879 20
80.97301 40
81.03296 10
84.04493 10
85.10159 50
91.05399 100
92.04925 20
92.05776 20
93.05711 20
94.06445 30
95.03648 30
95.04906 20
95.06218 10
98.06094 30
98.66028 11
98.98388 914
100.6257 10
104.04946 120
105.03361 30
106.06526 30
107.06169 10
107.07067 10
108.04436 110
108.05497 20
108.08053 10
109.02851 10
109.05185 30
109.06155 10
109.07487 10
110.06028 70
110.06721 10
112.03877 10
112.07453 10
115.0528 10
117.05813 20
117.07426 10
118.04972 10
118.06636 20
118.07301 20
120.04429 20
121.05247 30
122.05822 20
122.06533 20
122.0729 10
123.04433 50
123.056 20
123.06722 70
125.04749 170
126.0536 50
127.05473 10
129.05911 10
129.07031 20
130.06526 30
133.0843 10
133.09843 10
134.06006 20
134.08105 10
136.06335 30
136.0762 30
137.0584 10
137.07066 60
138.04105 20
138.05527 170
138.06969 10
138.07965 20
138.0939 21
139.05482 30
140.04787 10
140.07043 423
141.04305 10
141.06972 10
142.06609 20
143.07245 30
144.073 10
144.08167 20
145.0676 10
146.05878 20
148.04448 10
148.07689 10
149.02477 10
149.04845 10
149.08376 20
150.0424 10
150.05574 31
150.07066 10
150.07864 21
150.09135 673
150.10625 41
151.05328 30
152.0632 70
153.07323 20
154.06548 130
155.07338 20
156.05418 10
156.08102 50
157.0524 20
157.07562 30
157.08775 10
158.062 10
158.08025 10
158.09116 10
159.07115 10
160.07613 10
161.0836 10
163.0544 20
164.05835 10
164.0959 10
165.05948 20
165.07106 10
165.10207 190
166.06551 140
166.08501 30
167.06009 20
167.07268 130
167.09196 10
168.05673 30
168.06711 20
168.08125 110
169.07574 40
169.09016 30
170.05954 10
170.09563 30
170.10745 10
170.13409 10
170.21198 10
171.06789 10
171.08057 30
171.09178 160
171.10727 20
172.0752 10
172.10567 20
174.99323 90
175.01427 10
177.06418 20
178.06718 20
178.08653 140
178.12354 10
179.07262 40
180.08157 50
181.07738 60
181.08775 20
182.06029 40
182.08398 220
182.10426 31
182.15315 10
182.48665 10
183.06857 235
183.09196 314
184.07584 110
184.10072 60
184.11317 10
185.07137 20
185.08437 30
185.10841 30
186.0892 10
188.10683 20
191.12769 10
192.08134 20
192.11382 10
192.13774 70
193.05286 10
193.07687 40
193.09859 50
193.14857 10
194.06021 40
194.08498 20
194.09692 30
194.1535 50
195.06754 80
195.09213 90
195.36835 10
196.07541 80
196.0887 10
196.12015 10
196.13333 10
197.07085 20
197.08685 30
197.10774 60
198.05586 10
198.09151 90
199.06256 10
199.08751 200
200.06924 10
200.09479 170
200.10686 90
201.07494 10
206.15746 10
207.14919 30
207.16228 60
208.07243 10
208.08234 10
209.07332 20
209.084 20
209.10753 50
209.3777 10
210.06058 21
210.07932 402
210.1158 41
210.14684 20
210.38239 10
210.43413 20
210.4801 10
211.06384 90
211.08727 606
211.12479 153
211.16103 10
211.60915 10
212.07379 20
212.09518 190
213.06622 30
213.07816 10
213.10303 30
213.40193 10
213.42355 10
214.08636 20
214.11092 230
215.02719 30
215.0668 10
215.1188 210
216.09962 30
219.09523 10
220.07832 20
220.10275 20
220.13809 20
221.07187 10
221.10957 90
221.12878 10
221.16566 20
222.09126 10
222.13234 10
222.15053 90
222.17178 80
222.18346 20
223.08662 50
223.10921 10
223.12541 10
224.09401 30
224.11115 10
224.13329 10
224.16473 220
224.19594 10
224.3763 10
225.10258 459
226.0863 180
226.10976 80
226.11996 30
226.17928 10
227.05734 10
227.08282 140
227.11569 40
227.13116 10
228.08908 70
228.12721 20
229.10095 30
229.11217 20
233.03584 10
233.10744 30
233.11418 10
233.1212 20
234.08755 10
234.15158 10
235.1232 20
235.13023 10
235.14459 50
235.15669 30
236.0937 10
237.10271 335
238.08363 10
238.1106 70
238.12238 20
238.3187 10
238.34784 10
239.09618 30
239.11861 281
239.14413 20
240.09212 10
240.10081 10
240.1277 70
240.32385 10
241.08163 20
241.09731 90
241.11111 31
241.13443 518
241.15793 31
241.34967 11
241.4857 20
242.10503 50
242.11662 10
243.11369 110
244.12173 20
249.15776 30
250.16754 50
250.17802 20
251.00374 20
251.04903 30
251.09631 10
251.1185 260
251.13448 30
251.15292 10
252.10704 20
252.12888 30
253.09921 10
253.13226 50
253.17033 30
254.1042 20
254.11946 10
255.06688 10
255.09866 10
255.11298 90
255.12453 20
255.18913 10
256.12009 40
260.14569 10
267.17044 10
267.18588 30
268.15393 10
268.16812 10
268.17947 10
268.19482 60
268.21048 20
269.12955 160
269.16934 10
271.12955 20
271.14584 140
277.17389 30
278.14597 10
279.14911 50
279.18591 200
281.16608 50
282.18869 30
282.21265 10
283.13324 10
283.16415 30
283.1825 140
294.17651 10
294.19312 10
295.15057 10
295.18115 110
295.19388 30
295.20407 10
296.15994 10
296.18848 210
296.20541 40
297.16031 30
297.19858 10
298.16708 10
298.20453 230
298.23303 20
299.19305 10
299.21277 120
299.23871 20
300.1972 10
308.16882 20
309.15186 21
309.16022 10
309.19717 1012
310.15536 10
310.16794 10
310.18079 20
310.20465 70
310.22546 10
311.17523 60
311.18884 10
312.16632 10
312.18478 40
326.11478 10
326.20279 10
326.21936 10
327.07938 130
327.10071 10
327.13062 10
327.15396 30
327.17087 32
327.20822 1559
327.24561 20
327.60889 10
END IONS

BEGIN IONS
SCANS=6014
TITLE=327.2076
MSLEVEL=2
CHARGE=1+
RTINMINUTES=16.18872
ION=[M+H-H2O]+
57.07031 30
62.96284 10
65.04239 10
77.01488 10
77.03918 50
79.05374 20
80.96304 10
80.97294 50
80.98279 10
92.04886 30
92.06351 10
93.05637 30
93.0695 10
94.06759 10
95.04931 20
95.06163 11
98.96809 10
98.98388 1039
99.07949 10
99.3676 11
101.10014 10
105.06921 10
105.07706 10
107.08795 10
109.07739 10
110.06086 10
119.0597 10
119.08703 20
122.05953 10
123.06847 40
123.07796 10
129.07014 20
131.08426 10
137.07002 10
139.01331 10
139.05495 30
143.08469 30
147.11885 10
150.05635 20
151.05379 10
151.06258 20
152.06126 90
153.05518 10
153.07043 60
153.86307 10
154.0654 30
154.0752 10
155.07254 10
156.0811 30
156.09222 10
157.09863 10
165.06673 20
166.06689 70
166.07811 10
166.08394 10
167.07114 20
167.07758 20
168.05444 20
169.07054 10
171.08301 10
171.09503 10
172.07497 10
173.13425 10
174.99368 100
175.00772 20
175.01605 10
182.05878 20
182.08409 20
183.06737 40
183.08456 10
183.09322 80
183.1194 10
184.07497 40
184.0835 10
184.09877 10
184.10468 20
187.22646 10
193.07671 20
198.07642 10
198.09119 60
199.08647 40
199.10271 20
200.07082 10
200.09531 20
211.08566 80
211.10809 10
212.09569 60
212.11098 20
213.10323 30
214.1037 10
214.1134 10
214.1739 10
215.02658 70
215.04332 10
215.11768 110
225.09985 10
226.08659 20
227.08324 50
228.09085 50
233.03596 40
233.05466 10
242.10527 70
243.09982 20
243.11354 419
243.13718 10
251.0009 20
251.04767 40
251.05815 10
267.23096 10
281.19095 10
309.19858 10
326.9696 10
327.07874 130
327.10251 10
327.14035 10
327.17911 20
327.20816 70
327.2345 40
327.38589 10
END IONS

BEGIN IONS
SCANS=6015
TITLE=327.2079
MSLEVEL=2
CHARGE=1+
RTINMINUTES=9.350839
ION=[2M+Na]+
51.02256 20
55.05437 10
57.06864 20
62.9628 10
65.03764 20
77.01593 20
77.03797 50
80.05005 20
80.05647 20
80.97342 80
81.03281 10
82.05257 10
82.06615 20
84.04244 10
85.10176 30
90.75641 10
91.0542 70
91.06559 10
92.04774 30
93.06995 10
96.0452 10
98.05877 20
98.65262 11
98.66239 11
98.98417 1153
99.00448 10
103.05617 20
104.04974 20
106.0649 30
107.05971 20
107.08526 10
108.06731 10
109.0507 10
109.07604 10
110.04788 10
110.05815 60
110.06448 10
117.05583 10
117.08841 10
118.06892 10
120.07688 10
121.07654 10
123.04522 20
123.06735 10
124.07685 20
125.04699 20
126.05475 30
128.04768 20
128.06049 10
129.06874 20
130.06483 40
130.07539 10
133.03876 10
136.07597 20
137.03545 10
137.07249 30
138.05521 40
139.05363 20
140.04848 20
140.07034 140
142.06903 20
143.07294 20
144.0507 20
144.07948 10
146.05797 10
148.07416 10
149.02364 50
149.03946 10
149.09554 10
150.04063 30
150.06041 10
150.09193 40
151.05202 30
152.06194 30
152.09766 10
153.06982 30
154.06532 20
155.07356 20
156.07964 30
156.08495 10
156.09727 10
158.05856 20
159.06573 10
160.07628 40
161.13387 10
164.06975 30
165.05702 10
165.06664 20
165.07439 20
165.10619 10
166.01492 10
166.06573 140
166.08244 20
166.09032 10
166.12212 10
167.07292 80
167.08655 10
168.05847 20
168.06699 20
168.08167 60
169.06477 20
169.07935 30
169.09119 10
170.05994 30
170.15443 10
171.08963 20
172.09834 10
174.9809 10
174.9929 100
178.08368 20
178.12022 10
179.08113 30
179.09615 10
181.07179 10
182.06088 20
182.07022 10
182.08389 80
182.09795 30
183.06021 10
183.06883 30
183.09248 312
183.13216 10
184.07501 10
184.10271 20
185.07005 30
186.05664 20
193.07806 10
193.09821 60
193.17168 10
194.0618 30
194.15305 20
195.06882 20
195.08987 10
196.07564 30
196.09769 10
197.08435 10
198.08037 20
198.09198 40
199.08611 40
199.10025 10
200.095 50
201.07797 20
202.08966 10
205.06743 30
206.15346 10
209.10638 20
210.08144 50
210.09471 10
210.15118 10
211.065 30
211.07024 31
211.08727 402
211.123 30
211.13326 10
212.09531 20
213.0603 10
213.07339 10
213.10135 20
215.01894 10
215.02802 80
215.05748 10
215.09267 10
215.11884 50
220.07642 10
221.10794 10
222.14841 30
222.16484 10
223.07655 10
223.08849 10
223.12486 10
224.10239 10
224.16521 100
225.10217 50
226.08578 70
226.11063 10
226.19044 10
227.0699 10
227.08392 50
227.10081 10
227.11926 30
228.0909 40
228.10472 10
228.12788 30
229.10103 20
233.03735 20
233.04761 20
235.14787 30
236.14783 20
236.15308 10
237.09135 10
237.1021 50
238.08519 10
238.11481 30
239.09412 10
239.1181 90
240.12575 10
241.09778 10
241.12234 10
241.13361 20
241.1396 20
243.11412 60
243.14482 20
249.16185 20
250.16634 30
251.00214 20
251.03333 10
251.04761 30
251.11858 10
253.13557 30
254.11031 20
255.11205 40
255.18712 10
256.12335 20
267.18793 60
267.20172 30
268.19833 30
269.13016 30
277.17191 10
279.14728 10
279.18054 10
281.16376 10
283.1907 10
284.20197 10
295.16357 10
295.18231 110
295.20331 20
296.19034 80
296.20786 10
299.18875 10
299.21262 140
309.1716 10
309.19778 80
309.22006 10
310.19174 10
312.18411 40
312.20642 10
327.02493 10
327.08109 110
327.13135 20
327.14838 20
327.16537 11
327.20847 692
[truncated: 5,926,837 more chars]
