# Supplementary material for: Automatic MS/MS Data Mining Strategy for Rapid Screening of Polyether Toxins Derived from Gambierdiscus Species
Source: Anal Chem. 2025 Mar 4;97(10):5643–52. doi: 10.1021/acs.analchem.4c06440 (PMC11923951; doi:10.1021/acs.analchem.4c06440)
Supplement: Supplementary file 1 — ac4c06440_si_001.zip [file ac4c06440_si_001.zip › Supporting Information 2/3_RESULTS_Gambierdiscus_caribaeus_S4.csv]

m/z	RT	charge	score_nH2O	score_SO3_nH2O	score_2SO3_nH2O	score_NH3_nH2O	score_NH3_SO3_nH2O	score_NH3_2SO3_nH2O	score_Na_nH2O	score_Na_SO3_nH2O	score_Na_2SO3_nH2O	total_score	type	library_hit_name	library_hit_formula	library_hit_adduct	library_precusor_type
104.1067	25.875	1+	1	0	0	0	0	0	0	0	0	1
114.091	2.938	1+	1	0	0	0	0	0	0	0	0	1
132.1017	1.193	1+	1	0	0	0	0	0	0	0	0	1
146.1169	25.762	1+	1	0	0	0	0	0	0	0	0	1
149.0232	16.927	1+	0	0	0	0	0	0	1	0	0	1
150.1119	1.187	1+	4	0	0	0	0	0	0	0	0	4
150.1123	1.526	1+	2	0	0	0	0	0	0	0	0	2
159.1166	7.615	1+	1	0	0	0	0	0	0	0	0	1
161.0298	1.21	1+	2	0	0	0	0	0	0	0	0	2
161.0963	16.193	1+	1	0	0	0	0	0	0	0	0	1
163.039	13.423	1+	0	0	0	0	0	0	1	0	0	1
163.0391	6.603	1+	0	0	0	0	0	0	1	0	0	1
163.0392	12.418	1+	0	0	0	0	0	0	2	0	0	2
163.0394	5.213	1+	0	0	0	0	0	0	1	0	0	1
163.0756	9.378	1+	1	0	0	0	0	0	0	0	0	1
165.0548	15.796	1+	1	0	0	0	0	0	0	0	0	1
171.1491	1.235	1+	1	0	0	0	0	0	0	0	0	1
178.1341	2.876	1+	1	0	0	0	0	0	0	0	0	1
180.1021	1.235	1+	2	0	0	0	0	0	0	0	0	2
182.1176	1.217	1+	0	0	0	1	0	0	0	0	0	1
185.165	4.579	1+	0	0	0	1	0	0	0	0	0	1
188.1282	1.878	1+	1	0	0	0	0	0	0	0	0	1
189.1274	8.89	1+	2	0	0	0	0	0	0	0	0	2
193.0497	10.209	1+	1	0	0	0	0	0	0	0	0	1
194.1173	1.983	1+	1	0	0	0	0	0	0	0	0	1
194.1174	1.223	1+	3	0	0	0	0	0	0	0	0	3
197.1175	5.762	1+	2	0	0	0	0	0	0	0	0	2
202.0865	6.517	1+	0	0	0	0	0	0	1	0	0	1
203.1069	15.796	1+	1	0	0	0	0	0	0	0	0	1
203.1072	16.188	1+	1	0	0	0	0	0	0	0	0	1
206.1385	1.861	1+	4	0	0	0	0	0	0	0	0	4
206.1389	1.233	1+	3	0	0	0	0	0	0	0	0	3
207.0651	12.435	1+	1	0	0	0	0	0	0	0	0	1
207.0655	6.172	1+	1	0	0	0	0	0	0	0	0	1
209.0963	15.779	1+	1	0	0	0	0	0	0	0	0	1
213.1022	9.239	1+	1	0	0	0	0	0	0	0	0	1
213.1601	6.31	1+	0	0	0	2	0	0	0	0	0	2
214.0869	8.272	1+	3	0	0	0	0	0	0	0	0	3
214.1804	9.176	1+	1	0	0	0	0	0	0	0	0	1
215.1437	10.415	1+	3	0	0	0	0	0	0	0	0	3
217.1077	5.397	1+	1	0	0	0	0	0	0	0	0	1
218.2116	6.574	1+	2	0	0	0	0	0	0	0	0	2
219.0592	4.51	1+	0	1	0	0	0	0	0	0	0	1
220.1333	4.374	1+	0	0	0	1	0	0	0	0	0	1
220.1337	13.164	1+	0	0	0	1	0	0	0	0	0	1
221.0811	11.59	1+	1	0	0	0	0	0	0	0	0	1
221.1174	15.012	1+	3	0	0	0	0	0	0	0	0	3
221.1316	14.929	1+	4	0	0	0	0	0	0	0	0	4
224.0572	10.571	1+	0	0	0	0	1	0	0	0	0	1
224.1273	26.108	1+	0	0	0	0	0	0	1	0	0	1
224.1285	26.205	1+	0	0	0	0	0	0	1	0	0	1
225.1965	10.582	1+	0	0	0	1	0	0	0	0	0	1
226.1808	8.336	1+	1	0	0	0	0	0	0	0	0	1
227.1754	1.235	1+	2	0	0	0	0	0	0	0	0	2
227.1758	10.49	1+	3	0	0	0	0	0	0	0	0	3
228.196	8.803	1+	0	0	0	2	0	0	0	0	0	2
228.1962	10.375	1+	1	0	0	0	0	0	0	0	0	1
230.0813	5.961	1+	2	0	0	0	0	0	0	0	0	2
232.1361	1.878	1+	2	0	0	0	0	0	0	0	0	2
234.0924	11.751	1+	1	0	0	0	0	0	0	0	0	1
234.1626	13.064	1+	0	0	0	0	0	0	1	0	0	1
236.1285	7.92	1+	0	0	0	0	0	0	1	0	0	1
238.1087	5.084	1+	1	0	0	0	0	0	0	0	0	1
239.1281	9.378	1+	1	0	0	0	0	0	0	0	0	1
240.1512	6.186	1+	0	0	0	1	0	0	0	0	0	1
241.1232	6.695	1+	1	0	0	0	0	0	0	0	0	1
242.176	4.383	1+	0	0	0	1	0	0	0	0	0	1
244.0972	7.782	1+	3	0	0	0	0	0	0	0	0	3
244.2024	25.898	1+	2	0	0	0	0	0	0	0	0	2
247.1451	11.923	1+	0	0	0	1	0	0	0	0	0	1
248.1765	4.112	1+	0	0	0	1	0	0	0	0	0	1
251.0473	19.034	1+	2	1	0	0	0	0	0	0	0	3
251.092	10.896	1+	0	0	0	0	0	0	1	0	0	1
252.1446	1.175	1+	0	0	0	1	0	0	0	0	0	1
252.16	7.407	1+	0	0	0	1	0	0	0	0	0	1
252.1601	9.243	1+	0	0	0	2	0	0	0	0	0	2
255.088	4.554	1+	1	0	0	0	0	0	0	0	0	1
255.1497	5.802	1+	1	0	0	0	0	0	0	0	0	1
255.2435	15.006	1+	0	0	0	1	0	0	0	0	0	1
256.1339	8.227	1+	1	0	0	0	0	0	0	0	0	1
257.1179	6.695	1+	0	0	0	0	0	0	1	0	0	1
257.1868	4.264	1+	1	0	0	0	0	0	0	0	0	1
257.1905	12.636	1+	1	0	0	0	0	0	0	0	0	1
257.2226	6.77	1+	1	0	0	0	0	0	0	0	0	1
258.2184	25.892	1+	1	0	0	0	0	0	0	0	0	1
258.2433	15.398	1+	1	0	0	0	0	0	0	0	0	1
258.2435	15.15	1+	1	0	0	0	0	0	0	0	0	1
259.1015	14.177	1+	1	0	0	0	0	0	0	0	0	1
259.1231	14.248	1+	0	0	0	0	0	0	2	0	0	2
259.1235	14.512	1+	0	0	0	0	0	0	2	0	0	2
259.1548	8.699	1+	0	0	0	0	0	0	1	0	0	1
259.2055	19.435	1+	1	0	0	0	0	0	0	0	0	1
259.206	11.6	1+	1	0	0	0	0	0	0	0	0	1
259.2061	16.259	1+	1	0	0	0	0	0	0	0	0	1
259.2064	13.026	1+	1	0	0	0	0	0	0	0	0	1
261.1388	15.589	1+	1	0	0	0	0	0	0	0	0	1
261.2223	14.084	1+	1	0	0	0	0	0	0	0	0	1
263.0824	11.853	1+	1	0	0	0	0	0	0	0	0	1
265.1077	11.585	1+	1	0	0	0	0	0	0	0	0	1
265.1078	9.567	1+	1	0	0	0	0	0	0	0	0	1
269.1027	5.34	1+	1	0	0	0	0	0	0	0	0	1
272.1982	25.807	1+	2	0	0	0	0	0	0	0	0	2
272.2589	15.514	1+	1	0	0	0	0	0	0	0	0	1
273.1391	15.668	1+	0	0	0	1	0	0	0	0	0	1
273.1393	15.937	1+	1	0	0	0	0	0	0	0	0	1
273.1803	19.268	1+	1	0	0	0	0	0	0	0	0	1
273.1854	16.721	1+	1	0	0	0	0	0	0	0	0	1
273.1861	7.522	1+	1	0	0	0	0	0	0	0	0	1
275.165	10.415	1+	3	0	0	0	0	0	0	0	0	3
275.201	13.253	1+	2	0	0	0	0	0	0	0	0	2
275.2011	12.879	1+	4	0	0	0	0	0	0	0	0	4
276.1967	9.77	1+	0	0	0	1	0	0	0	0	0	1
277.1801	16.188	1+	1	0	0	0	0	0	0	0	0	1
277.1805	15.796	1+	2	0	0	0	0	0	0	0	0	2
277.1806	10.753	1+	2	0	0	0	0	0	0	0	0	2
279.16	23.907	1+	0	0	0	0	0	0	2	0	0	2
280.1914	6.718	1+	1	0	0	0	0	0	0	0	0	1
280.228	11.756	1+	1	0	0	0	0	0	0	0	0	1
280.2637	18.298	1+	0	0	0	2	0	0	0	0	0	2
281.0511	23.704	1+	1	0	0	0	0	0	0	0	0	1
281.0518	23.761	1+	1	0	0	0	0	0	0	0	0	1
282.2222	20.885	1+	0	0	0	1	0	0	0	0	0	1
282.2796	19.967	1+	0	0	0	1	0	0	0	0	0	1
283.2061	14.417	1+	2	0	0	0	0	0	0	0	0	2
286.2743	17.854	1+	1	0	0	0	0	0	0	0	0	1
287.1554	17.128	1+	0	0	0	1	0	0	0	0	0	1
287.1556	17.314	1+	1	0	0	0	0	0	0	0	0	1
288.1628	17.511	1+	3	0	0	0	0	0	0	0	0	3
288.2534	7.017	1+	1	0	0	0	0	0	0	0	0	1
288.2538	6.783	1+	1	0	0	0	0	0	0	0	0	1
288.2539	12.555	1+	1	0	0	0	0	0	0	0	0	1
288.2542	7.746	1+	2	0	0	0	0	0	0	0	0	2
288.2547	7.33	1+	1	0	0	0	0	0	0	0	0	1
288.255	6.515	1+	1	0	0	0	0	0	0	0	0	1
289.1921	7.511	1+	1	0	0	0	0	0	0	0	0	1
289.2169	14.472	1+	1	0	0	0	0	0	0	0	0	1
290.1418	15.905	1+	2	0	0	0	0	0	0	0	0	2
290.2696	7.369	1+	1	0	0	0	0	0	0	0	0	1
290.2698	6.343	1+	1	0	0	0	0	0	0	0	0	1
290.2704	6.544	1+	2	0	0	0	0	0	0	0	0	2
291.1962	9.909	1+	5	0	0	0	0	0	0	0	0	5
292.1551	8.534	1+	2	0	0	0	0	0	0	0	0	2
293.1391	10.668	1+	1	0	0	0	0	0	0	0	0	1
294.207	15.796	1+	2	0	0	0	0	0	0	0	0	2
295.1914	13.371	1+	5	0	0	0	0	0	0	0	0	5
296.2021	19.137	1+	0	0	0	1	0	0	0	0	0	1
297.1964	9.379	1+	6	0	0	0	0	0	0	0	0	6
297.197	15.227	1+	3	0	0	0	0	0	0	0	0	3
297.2425	16.944	1+	3	0	0	0	0	0	0	0	0	3
299.1636	15.796	1+	2	0	0	0	0	0	0	0	0	2
299.1762	14.903	1+	3	0	0	0	0	0	0	0	0	3
299.1764	7.202	1+	0	0	0	2	0	0	0	0	0	2
299.2016	8.821	1+	2	0	0	0	0	0	0	0	0	2
300.2901	18.218	1+	1	0	0	0	0	0	0	0	0	1
301.2169	14.426	1+	4	0	0	0	0	0	0	0	0	4
301.2171	13.986	1+	4	0	0	0	0	0	0	0	0	4
302.1618	6.156	1+	1	0	0	0	0	0	0	0	0	1
303.1505	14.028	1+	1	0	0	0	0	0	0	0	0	1
303.1813	16.606	1+	1	0	0	0	0	0	0	0	0	1
303.2326	11.722	1+	1	0	0	0	0	0	0	0	0	1
304.1582	17.021	1+	0	0	0	2	0	0	0	0	0	2
305.1657	16.876	1+	2	0	0	0	0	0	0	0	0	2
306.2644	5.282	1+	1	0	0	0	0	0	0	0	0	1
307.1548	11.532	1+	1	0	0	0	0	0	0	0	0	1
307.207	16.443	1+	1	0	0	0	0	0	0	0	0	1
307.2271	17.153	1+	2	0	0	0	0	0	0	0	0	2
307.2275	14.46	1+	2	0	0	0	0	0	0	0	0	2
308.1862	6.499	1+	2	0	0	0	0	0	0	0	0	2
310.3113	21.988	1+	1	0	0	0	0	0	0	0	0	1
311.1498	10.662	1+	2	0	1	0	0	0	0	0	0	3
311.176	14.828	1+	0	0	0	4	0	0	0	0	0	4
311.1807	17.688	1+	0	0	0	1	0	0	0	0	0	1
311.238	18.298	1+	1	0	0	0	0	0	0	0	0	1
312.2667	25.835	1+	1	0	0	0	0	0	0	0	0	1
313.1917	8.359	1+	0	0	0	2	0	0	0	0	0	2
313.1923	9.505	1+	0	0	0	2	0	0	0	0	0	2
313.1928	11.944	1+	0	0	0	1	0	0	0	0	0	1
314.2823	25.835	1+	1	0	0	0	0	0	0	0	0	1
315.135	7.165	1+	1	0	0	0	0	0	0	0	0	1
315.2289	6.218	1+	0	0	0	1	0	0	0	0	0	1
315.2328	17.617	1+	1	0	0	0	0	0	0	0	0	1
316.2852	15.058	1+	1	0	0	0	0	0	0	0	0	1
317.1658	15.317	1+	2	0	0	0	0	0	0	0	0	2
317.2123	8.826	1+	2	0	0	0	0	0	0	0	0	2
318.174	17.928	1+	0	0	0	2	0	0	0	0	0	2
319.3009	17.711	1+	1	0	0	0	0	0	0	0	0	1
321.1812	17.791	1+	0	0	0	0	0	0	1	0	0	1
321.243	15.166	1+	1	0	0	0	0	0	0	0	0	1
321.2433	22.4	1+	2	0	0	0	0	0	0	0	0	2
321.2435	18.429	1+	2	0	0	0	0	0	0	0	0	2
321.2436	12.154	1+	5	0	0	0	0	0	0	0	0	5
321.2438	11.728	1+	3	0	0	0	0	0	0	0	0	3
321.2439	12.636	1+	1	0	0	0	0	0	0	0	0	1
321.3167	24.423	1+	1	0	0	0	0	0	0	0	0	1
324.2078	15.41	1+	1	0	0	0	0	0	0	0	0	1
324.2909	17.564	1+	0	0	0	1	0	0	0	0	0	1
324.2913	16.697	1+	0	0	0	2	0	0	0	0	0	2
325.1661	11.532	1+	1	0	0	0	0	0	0	0	0	1
325.2169	18.943	1+	1	0	0	0	0	0	0	0	0	1
325.2285	8.336	1+	1	0	0	0	0	0	0	0	0	1
325.2376	18.048	1+	1	0	0	0	0	0	0	0	0	1
325.2382	14.466	1+	6	0	0	0	0	0	0	0	0	6
327.1539	17.374	1+	1	0	0	0	0	0	0	0	0	1
327.207	15.836	1+	2	0	0	0	0	0	0	0	0	2
327.2072	16.277	1+	3	0	0	0	0	0	0	0	0	3
327.2075	9.133	1+	2	0	0	0	0	0	0	0	0	2
327.2079	9.401	1+	2	0	0	0	0	0	0	0	0	2
327.2328	15.429	1+	7	0	0	0	0	0	0	0	0	7
327.2332	19.48	1+	2	0	0	0	0	0	0	0	0	2
328.213	10.04	1+	0	0	0	1	0	0	0	0	0	1
328.3221	20.699	1+	1	0	0	0	0	0	0	0	0	1
329.1605	18.446	1+	1	0	0	0	0	0	0	0	0	1
329.187	8.171	1+	0	0	0	2	0	0	0	0	0	2
329.2203	18.144	1+	1	0	0	0	0	0	0	0	0	1
329.2225	11.923	1+	1	1	0	0	0	0	0	0	0	2
331.2843	20.001	1+	1	0	0	0	0	0	0	0	0	1
331.2848	16.003	1+	1	0	0	0	0	0	0	0	0	1
331.285	15.612	1+	1	0	0	0	0	0	0	0	0	1
331.2854	13.747	1+	1	0	0	0	0	0	0	0	0	1
332.173	4.247	1+	0	0	0	1	0	0	0	0	0	1
333.2436	11.596	1+	1	0	0	0	0	0	0	0	0	1
335.2953	19.549	1+	2	0	0	0	0	0	0	0	0	2
335.2956	18.912	1+	2	0	0	0	0	0	0	0	0	2
336.3269	17.711	1+	1	0	0	0	0	0	0	0	0	1
336.3272	18.173	1+	0	0	0	1	0	0	0	0	0	1
336.3274	20.39	1+	0	0	0	1	0	0	0	0	0	1
336.3275	22.344	1+	0	0	0	1	0	0	0	0	0	1
337.2379	17.242	1+	2	0	0	0	0	0	0	0	0	2
337.2385	13.4	1+	1	0	0	0	0	0	0	0	0	1
337.2389	16.967	1+	1	0	0	0	0	0	0	0	0	1
338.2235	10.112	1+	2	0	0	0	0	0	0	0	0	2
338.3424	24.423	1+	1	0	0	0	0	0	0	0	0	1
338.3437	24.859	1+	1	0	0	0	0	0	0	0	0	1
339.103	4.769	1+	1	0	0	0	0	0	0	0	0	1
340.1916	14.805	1+	0	0	0	0	0	0	4	0	0	4
340.2597	5.639	2+	3	0	1	0	0	0	0	0	0	4
342.0778	13.747	1+	0	0	1	0	0	0	0	0	0	1
342.0785	12.02	1+	0	1	1	0	0	0	0	0	0	2
342.2811	18.389	1+	0	0	0	1	0	0	0	0	0	1
343.2274	19.2	1+	3	0	0	0	0	0	0	0	0	3
343.2277	13.739	1+	2	0	0	0	0	0	0	0	0	2
343.2279	9.902	1+	2	0	0	0	0	0	0	0	0	2
343.228	17.219	1+	2	0	0	0	0	0	0	0	0	2
343.2283	18.951	1+	2	0	0	0	0	0	0	0	0	2
343.308	5.639	1+	2	0	0	0	0	0	0	0	0	2
344.075	13.753	1+	1	1	0	0	0	0	0	0	0	2
344.0756	12.205	1+	0	1	0	0	0	0	0	0	0	1
344.1978	17.974	1+	1	0	0	0	0	0	0	0	0	1
344.3164	17.696	1+	1	0	0	0	0	0	0	0	0	1
345.1861	16.216	1+	2	0	0	0	0	0	0	0	0	2
345.2182	14.812	1+	0	0	0	1	0	0	0	0	0	1
347.15	9.948	1+	0	0	0	0	0	0	1	0	0	1
347.1971	18.713	1+	1	0	0	0	0	0	0	0	0	1
348.2904	16.554	1+	0	0	0	1	0	0	0	0	0	1
348.2905	15.884	1+	0	0	0	2	0	0	0	0	0	2
348.2907	16.393	1+	0	0	0	1	0	0	0	0	0	1
348.291	16.761	1+	1	0	0	0	0	0	0	0	0	1
349.2383	9.777	1+	1	0	0	0	0	0	0	0	0	1
349.2384	12.636	1+	2	0	0	0	0	0	0	0	0	2
350.2238	11.279	1+	2	0	0	0	0	0	0	0	0	2
350.3065	21.076	1+	1	0	0	0	0	0	0	0	0	1
350.3066	14.548	1+	0	0	0	1	0	0	0	0	0	1
350.3441	23.352	1+	0	0	0	1	0	0	0	0	0	1
351.251	25.79	2+	2	0	0	0	0	0	0	0	0	2
351.2535	16.256	1+	2	0	0	0	0	0	0	0	0	2
351.2536	11.315	1+	2	0	0	0	0	0	0	0	0	2
351.2538	13.026	1+	2	0	0	0	0	0	0	0	0	2
351.254	11.596	1+	2	0	0	0	0	0	0	0	0	2
352.3216	19.549	1+	1	0	0	0	0	0	0	0	0	1
352.322	13.092	1+	1	0	0	0	0	0	0	0	0	1
352.3221	16.347	1+	0	0	0	2	0	0	0	0	0	2
352.3225	15.745	1+	1	0	0	0	0	0	0	0	0	1
352.3227	16.185	1+	1	0	0	0	0	0	0	0	0	1
353.197	18.116	1+	1	0	0	0	0	0	0	0	0	1
353.1975	16.606	1+	1	0	0	0	0	0	0	0	0	1
353.2696	14.08	1+	2	0	0	0	0	0	0	0	0	2
354.2191	13.114	1+	1	0	0	0	0	0	0	0	0	1
354.3383	19.884	1+	0	0	0	1	0	0	0	0	0	1
354.3385	20.345	1+	1	0	0	0	0	0	0	0	0	1
355.1043	5.213	1+	0	0	0	0	0	0	1	0	0	1
355.3334	20.08	1+	1	0	0	0	0	0	0	0	0	1
356.3546	22.921	1+	1	0	0	0	0	0	0	0	0	1
357.2795	18.725	1+	2	0	0	0	0	0	0	0	0	2
359.1514	18.127	1+	3	0	0	0	0	0	0	0	0	3
359.3184	22.129	1+	1	0	0	0	0	0	0	0	0	1
362.161	14.989	1+	0	0	0	0	1	0	0	0	0	1
365.2469	17.093	1+	0	0	0	1	0	0	0	0	0	1
365.2488	17.808	1+	1	0	0	0	0	0	0	0	0	1
365.2595	21.361	1+	1	0	0	0	0	0	0	0	0	1
365.2605	21.527	1+	2	0	0	0	0	0	0	0	0	2
366.1861	7.581	1+	0	0	0	0	0	0	1	0	0	1
366.3015	16.435	1+	1	0	0	0	0	0	0	0	0	1
366.3748	22.174	1+	1	0	0	0	0	0	0	0	0	1
367.2701	7.224	1+	1	0	0	0	0	0	0	0	0	1
368.1927	1.235	1+	1	0	0	0	0	0	0	0	0	1
368.3167	17.631	1+	2	0	0	0	0	0	0	0	0	2
368.317	14.403	1+	2	0	0	0	0	0	0	0	0	2
368.3172	14.567	1+	2	0	0	0	0	0	0	0	0	2
368.3175	16.669	1+	1	0	0	0	0	0	0	0	0	1
368.3185	19.39	1+	0	0	0	1	0	0	0	0	0	1
369.1038	18.001	1+	4	0	0	0	0	0	0	0	0	4
369.1265	17.968	1+	6	1	0	0	0	0	0	0	0	7
370.3324	17.014	1+	2	0	0	0	0	0	0	0	0	2
370.3328	16.185	1+	3	0	0	0	0	0	0	0	0	3
370.3329	16.347	1+	2	0	0	0	0	0	0	0	0	2
370.3331	15.709	1+	2	0	0	0	0	0	0	0	0	2
371.3378	24.223	1+	1	0	0	0	0	0	0	0	0	1
372.203	10.645	1+	0	0	0	1	0	0	0	0	0	1
372.3483	15.243	1+	3	0	0	0	0	0	0	0	0	3
372.3486	15.784	1+	2	0	0	0	0	0	0	0	0	2
373.2344	3.285	1+	2	0	0	0	0	0	0	0	0	2
373.2345	1.252	1+	2	0	0	0	0	0	0	0	0	2
373.2348	25.96	1+	4	0	0	0	0	0	0	0	0	4
373.2358	16.267	1+	2	0	0	0	0	0	0	0	0	2
375.2156	8.812	1+	1	0	0	0	0	0	0	0	0	1
375.2296	9.777	1+	1	0	0	0	0	0	0	0	0	1
376.2608	12.251	1+	1	0	0	0	0	0	0	0	0	1
378.178	9.447	1+	0	0	0	0	0	0	1	0	0	1
380.1933	2.121	1+	1	0	0	0	0	0	0	0	0	1
383.1425	18.781	1+	3	0	0	0	0	0	0	0	0	3
383.2599	15.768	1+	2	0	0	0	0	0	0	0	0	2
385.2759	12.969	1+	3	0	0	0	0	0	0	0	0	3
385.2938	18.013	1+	1	0	0	0	0	0	0	0	0	1
387.1863	4.991	1+	1	0	0	0	0	0	0	0	0	1
387.2503	4.985	1+	2	0	0	0	0	0	0	0	0	2
387.2504	10.494	1+	1	0	0	0	0	0	0	0	0	1
388.2298	21.674	1+	0	0	0	1	0	0	0	0	0	1
389.2526	7.23	1+	1	0	0	0	0	0	0	0	0	1
390.1862	7.557	1+	0	1	0	0	0	0	0	0	0	1
390.2498	2.875	1+	4	0	0	0	0	0	0	0	0	4
390.2794	18.933	1+	1	0	0	0	0	0	0	0	0	1
391.2647	18.516	1+	1	0	0	0	0	0	0	0	0	1
391.2655	17.734	1+	6	0	0	0	0	0	0	0	0	6
391.2857	23.912	1+	1	0	0	0	0	0	0	0	0	1
392.3147	18.48	1+	1	0	0	0	0	0	0	0	0	1
392.316	18.275	1+	2	0	0	0	0	0	0	0	0	2
393.2879	12.257	1+	0	0	0	1	0	0	0	0	0	1
393.2997	24.003	1+	2	0	0	0	0	0	0	0	0	2
393.3225	23.894	1+	3	0	0	0	0	0	0	0	0	3
394.2237	7.736	1+	0	0	0	1	0	0	0	0	0	1
394.2863	18.435	1+	0	0	0	1	0	0	0	0	0	1
395.2168	25.915	1+	1	0	0	0	0	0	0	0	0	1
397.2728	18.708	1+	0	0	0	0	0	0	2	0	0	2
397.2965	17.18	1+	1	0	0	0	0	0	0	0	0	1
397.3319	22.967	1+	1	0	0	0	0	0	0	0	0	1
399.2527	15.963	1+	1	0	0	0	0	0	0	0	0	1
401.2052	7.224	1+	1	0	0	0	0	0	0	0	0	1
401.2656	7.23	1+	1	0	1	0	0	0	0	0	0	2
401.3416	23.539	1+	2	0	0	0	0	0	0	0	0	2
404.1357	12.435	1+	0	0	1	0	0	0	0	0	0	1
404.1982	12.02	1+	0	0	0	1	0	0	0	0	0	1
404.2449	6.684	1+	1	0	0	0	0	0	0	0	0	1
405.2916	22.866	1+	1	0	0	0	0	0	0	0	0	1
406.1811	7.995	1+	0	1	0	0	0	0	0	0	0	1
408.2874	18.48	1+	0	0	0	1	0	0	0	0	0	1
409.2332	18.685	1+	1	0	0	0	0	0	0	0	0	1
409.2758	16.52	1+	1	0	0	0	0	0	0	0	0	1
409.3325	21.215	1+	1	0	0	0	0	0	0	0	0	1
410.2767	9.885	1+	0	0	0	1	0	0	0	0	0	1
412.2706	11.991	1+	0	0	0	1	0	0	0	0	0	1
413.3065	14.903	1+	3	0	0	0	0	0	0	0	0	3
416.337	19.117	1+	1	0	0	0	0	0	0	0	0	1
417.1192	10.209	1+	2	0	0	0	0	0	0	0	0	2
417.1978	25.886	1+	2	0	0	0	0	0	0	0	0	2
417.2975	11.905	1+	3	0	0	0	0	0	0	0	0	3
419.2917	7.736	1+	1	0	0	0	0	0	0	0	0	1
420.1964	8.175	1+	1	2	0	0	0	0	0	0	0	3
420.2037	8.751	1+	0	1	0	0	0	0	0	0	0	1
420.3123	18.3	1+	0	0	0	3	0	0	0	0	0	3
421.1093	5.587	1+	0	0	1	0	0	0	0	0	0	1
421.1129	8.047	1+	0	0	1	0	0	0	0	0	0	1
423.107	13.192	1+	0	0	0	0	0	0	1	0	0	1
423.2495	7.23	1+	1	0	0	0	0	0	0	0	0	1
425.2168	18.457	1+	1	0	0	0	0	0	0	0	0	1
429.1195	10.238	1+	0	0	0	0	0	0	1	0	0	1
430.1717	10.369	1+	0	0	0	0	0	0	1	0	0	1
430.1721	8.792	1+	0	0	0	1	0	0	0	0	0	1
431.1348	10.896	1+	1	0	0	0	0	0	0	0	0	1
431.2997	19.714	1+	1	0	0	0	0	0	0	0	0	1
431.3135	12.63	1+	3	0	0	0	0	0	0	0	0	3
434.146	10.209	1+	0	0	3	0	0	0	0	0	0	3
434.172	20.435	1+	1	0	0	0	0	0	0	0	0	1
434.2771	6.172	1+	1	0	0	0	0	0	0	0	0	1
435.1283	8.792	1+	0	0	0	0	0	0	1	0	0	1
435.335	4.646	1+	1	0	0	0	0	0	0	0	0	1
436.292	6.264	1+	1	0	0	0	0	0	0	0	0	1
437.2552	19.352	1+	1	0	0	0	0	0	0	0	0	1
437.3755	14.553	1+	1	0	0	0	0	0	0	0	0	1
438.2505	3.176	1+	2	0	0	0	0	0	0	0	0	2
440.1933	9.909	1+	0	0	0	2	0	0	0	0	0	2
440.1934	9.694	1+	0	0	0	2	0	0	0	0	0	2
441.1772	9.487	1+	1	0	0	0	0	0	0	0	0	1
441.2518	7.064	1+	1	0	0	0	0	0	0	0	0	1
441.33	16.583	2+	0	0	0	0	0	0	1	0	0	1
441.3457	6.442	1+	2	0	0	0	0	0	0	0	0	2
442.3292	6.602	1+	2	0	0	0	0	0	0	0	0	2
442.354	19.725	1+	1	0	0	0	0	0	0	0	0	1
443.1349	8.942	1+	0	0	0	0	0	0	0	1	0	1
444.1879	9.715	1+	0	0	0	1	0	0	0	0	0	1
444.3014	16.692	1+	0	2	0	0	0	0	0	0	0	2
444.3699	21.311	1+	1	0	0	0	0	0	0	0	0	1
445.0276	13.747	1+	0	0	0	1	0	0	0	0	0	1
445.1218	24.496	1+	1	0	0	0	0	0	0	0	0	1
445.15	24.562	1+	0	0	0	0	0	0	1	0	0	1
445.3232	24.552	1+	1	0	0	0	0	0	0	0	0	1
447.0248	13.755	1+	0	0	0	1	0	0	0	0	0	1
447.1011	21.864	1+	1	0	0	0	0	0	0	0	0	1
447.1299	8.336	1+	1	0	0	0	0	0	0	0	0	1
447.2522	13.404	1+	0	0	0	0	1	0	0	0	0	1
448.1614	12.384	1+	0	0	0	1	0	0	0	0	0	1
449.362	25.157	1+	1	0	0	0	0	0	0	0	0	1
450.2077	7.673	1+	0	2	0	0	0	0	0	0	0	2
450.2081	7.361	1+	0	1	0	0	0	0	0	0	0	1
452.2673	4.781	1+	1	0	0	0	0	0	0	0	0	1
452.2878	7.04	1+	1	0	0	0	0	0	0	0	0	1
452.3619	5.639	1+	2	0	0	0	0	0	0	0	0	2
453.1177	10.907	1+	0	0	0	0	0	0	1	0	0	1
453.1179	12.389	1+	0	0	0	0	0	0	0	1	1	2
453.1775	7.834	1+	0	2	0	0	0	0	0	0	0	2
453.2794	4.643	1+	1	0	0	0	0	0	0	0	0	1
453.3435	0.104	1+	1	0	0	0	0	0	0	0	0	1
453.3446	4.652	1+	5	0	0	0	0	0	0	0	0	5
456.3551	4.728	1+	4	0	0	0	0	0	0	0	0	4
457.2576	6.958	1+	4	0	0	0	0	0	0	0	0	4
458.2042	10.369	1+	0	0	0	1	0	0	0	0	0	1
458.3495	17.099	1+	1	0	0	0	0	0	0	0	0	1
459.3323	20.44	1+	1	0	0	0	0	0	0	0	0	1
460.1823	8.209	1+	0	0	0	1	0	0	0	0	0	1
460.2708	12.699	1+	0	0	0	1	0	0	0	0	0	1
460.2951	14.46	1+	0	1	0	0	0	0	0	0	0	1
460.3286	12.008	1+	1	0	0	0	0	0	0	0	0	1
460.3288	11.509	1+	1	0	0	0	0	0	0	0	0	1
460.3661	21.835	1+	0	0	0	1	0	0	0	0	0	1
461.1456	8.942	1+	1	0	0	0	0	0	0	0	0	1
461.1458	10.187	1+	1	0	0	0	0	0	0	0	0	1
461.1461	9.787	1+	1	0	0	0	0	0	0	0	0	1
462.3442	12.636	1+	1	0	0	0	0	0	0	0	0	1
464.1562	8.336	3+	0	0	0	1	0	1	0	0	0	2
465.139	8.191	1+	3	0	0	0	0	0	0	0	0	3
465.2626	13.406	1+	1	0	0	0	0	0	0	0	0	1
466.1635	19.217	1+	0	0	0	0	0	0	1	0	0	1
466.3526	21.311	1+	1	0	0	0	0	0	0	0	0	1
467.1936	9.839	1+	0	0	0	0	0	0	1	0	0	1
467.3362	16.755	1+	1	0	0	0	0	0	0	0	0	1
469.3402	7.35	1+	2	0	0	0	0	0	0	0	0	2
470.2775	4.474	1+	3	0	0	0	0	0	0	0	0	3
470.3722	4.669	1+	3	0	0	0	0	0	0	0	0	3
471.2732	24.138	1+	2	0	0	0	0	0	0	0	0	2
472.3648	18.261	1+	2	0	0	0	0	0	0	0	0	2
472.4018	23.44	1+	1	0	0	0	0	0	0	0	0	1
472.4436	21.384	1+	1	0	0	0	0	0	0	0	0	1
473.3195	23.946	1+	0	0	0	1	0	0	0	0	0	1
473.347	17.763	1+	1	0	0	0	0	0	0	0	0	1
474.3439	20.127	1+	0	0	0	1	0	0	0	0	0	1
475.1617	10.827	1+	1	0	0	0	0	0	0	0	0	1
475.1618	9.579	1+	1	0	0	0	0	0	0	0	0	1
475.2995	16.274	1+	1	0	0	0	0	0	0	0	0	1
475.3273	12.441	1+	1	0	0	0	0	0	0	0	0	1
475.3276	18.692	1+	1	0	0	0	0	0	0	0	0	1
475.3277	17.772	1+	1	0	0	0	0	0	0	0	0	1
475.3283	4.63	1+	1	0	0	0	0	0	0	0	0	1
478.1719	10.209	1+	0	0	1	0	0	0	0	0	0	1
478.1722	8.942	1+	0	0	0	1	0	0	0	0	0	1
478.2359	10.57	1+	1	0	0	0	0	0	0	0	0	1
480.2407	19.675	1+	0	0	0	0	1	0	0	0	0	1
483.1283	10.181	1+	0	0	0	0	0	0	1	0	0	1
483.3767	24.644	2+	1	0	0	0	0	0	0	0	0	1
484.3449	21.951	1+	0	0	0	1	0	0	0	0	0	1
484.3887	25.853	1+	0	0	0	1	0	0	0	0	0	1
485.2906	18.651	2+	1	0	0	0	0	0	0	0	0	1
485.3229	23.898	1+	1	0	0	0	0	0	0	0	0	1
485.3716	25.858	1+	1	0	0	0	0	0	0	0	0	1
487.162	9.022	1+	1	0	0	0	0	0	0	0	0	1
487.3345	25.18	1+	0	0	0	1	0	0	0	0	0	1
487.3621	18.741	1+	1	0	0	0	0	0	0	0	0	1
488.2135	7.006	1+	0	0	0	1	0	0	0	0	0	1
488.2143	8.204	1+	0	0	0	1	0	0	0	0	0	1
488.3271	16.87	1+	1	1	0	0	0	0	0	0	0	2
488.3605	15.514	1+	0	0	0	1	0	0	0	0	0	1
490.3743	14.627	1+	1	0	0	0	0	0	0	0	0	1
490.3752	14.017	1+	1	0	0	0	0	0	0	0	0	1
491.1564	8.415	3+	1	0	0	0	0	0	0	0	0	1
492.188	10.844	1+	0	0	1	0	0	0	0	0	0	1
492.1884	9.579	1+	0	0	0	1	0	0	0	0	0	1
493.3392	15.617	1+	1	0	0	0	0	0	0	0	0	1
493.3524	20.914	1+	0	0	0	0	0	0	1	0	0	1
494.1682	8.189	1+	0	0	0	1	0	0	0	0	0	1
494.1684	7.501	1+	0	0	0	2	0	0	0	0	0	2
494.2983	14.017	1+	0	0	0	1	0	0	0	0	0	1
494.3139	12.037	1+	0	0	0	1	0	0	0	0	0	1
495.297	11.313	1+	1	0	0	0	0	0	0	0	0	1
495.2976	13.02	1+	2	0	0	0	0	0	0	0	0	2
495.2977	11.6	1+	2	0	0	0	0	0	0	0	0	2
497.2042	8.094	1+	1	0	0	0	0	0	0	0	0	1
498.2355	7.713	1+	0	0	0	1	0	0	0	0	0	1
498.2357	8.001	1+	0	0	0	2	0	0	0	0	0	2
499.1234	8.186	1+	0	0	0	0	0	0	0	0	1	1
499.1238	7.505	1+	0	0	0	0	0	0	0	1	0	1
499.2718	15.876	1+	1	0	0	0	0	0	0	0	0	1
499.3369	24.768	1+	3	0	0	0	0	0	0	0	0	3
500.3821	9.262	1+	0	0	0	1	0	0	0	0	0	1
501.1777	9.636	1+	1	0	0	0	0	0	0	0	0	1
501.287	17.111	1+	1	0	0	0	0	0	0	0	0	1
501.3761	20.061	1+	0	0	0	1	0	0	0	0	0	1
502.2298	9.499	1+	0	0	0	1	0	0	0	0	0	1
502.2309	11.515	1+	0	0	0	1	0	0	0	0	0	1
502.3477	22.143	1+	1	0	0	0	0	0	0	0	0	1
502.3759	16.996	1+	0	0	0	2	0	0	0	0	0	2
502.4094	23.342	1+	0	0	0	1	0	0	0	0	0	1
503.1101	23.761	1+	1	0	0	0	0	0	0	0	0	1
503.1113	23.667	1+	1	0	0	0	0	0	0	0	0	1
504.2095	8.347	1+	0	0	0	1	0	0	0	0	0	1
504.3215	5.507	2+	0	0	0	1	0	0	0	0	0	1
504.3225	14.57	1+	0	1	0	0	0	0	0	0	0	1
505.4067	14.903	1+	2	0	0	0	0	0	0	0	0	2
506.2034	10.3	1+	0	0	0	1	0	0	0	0	0	1
506.204	10.156	1+	0	0	0	2	0	0	0	0	0	2
506.2053	11.741	1+	0	0	0	1	0	0	0	0	0	1
507.2737	18.96	1+	0	0	0	0	0	0	1	0	0	1
507.274	18.662	1+	0	0	0	0	0	0	1	0	0	1
508.1824	8.427	1+	0	0	0	1	0	0	0	0	0	1
508.1841	9.158	1+	0	0	0	1	0	0	0	0	0	1
509.5073	20.824	1+	1	0	0	0	0	0	0	0	0	1
510.3446	12.124	1+	1	0	0	0	0	0	0	0	0	1
510.3657	16.003	3+	0	0	1	0	0	0	0	0	0	1
510.3664	15.612	1+	0	0	0	3	0	0	0	0	0	3
511.2048	11.871	2+	0	0	0	0	0	0	1	0	0	1
511.2922	12.636	1+	1	0	0	0	0	0	0	0	0	1
511.2924	10.041	1+	4	0	0	0	0	0	0	0	0	4
511.2927	9.784	1+	5	0	0	0	0	0	0	0	0	5
511.8383	6.827	2+	2	0	0	0	0	0	0	0	0	2
512.2516	9.833	1+	0	0	0	1	0	0	0	0	0	1
512.372	4.45	1+	2	0	0	0	0	0	0	0	0	2
512.4176	17.626	1+	0	0	0	2	0	0	0	0	0	2
513.1389	8.41	1+	1	0	1	0	0	0	0	0	0	2
513.139	6.007	1+	0	0	0	0	0	0	1	0	0	1
513.3083	12.768	1+	2	0	0	0	0	0	0	0	0	2
513.3085	11.307	1+	1	0	0	0	0	0	0	0	0	1
514.2303	9.7	1+	0	0	0	1	0	0	0	0	0	1
514.3752	13.856	1+	1	0	0	0	0	0	0	0	0	1
515.215	7.748	1+	0	0	0	1	0	0	0	0	0	1
515.3241	14.076	1+	1	0	0	0	0	0	0	0	0	1
515.3666	22.834	1+	1	0	0	0	0	0	0	0	0	1
516.3347	18.662	1+	1	0	0	0	0	0	0	0	0	1
517.2825	14.65	1+	2	0	0	0	0	0	0	0	0	2
517.3126	18.383	1+	2	0	0	0	0	0	0	0	0	2
518.225	4.782	1+	0	0	0	1	0	0	0	0	0	1
518.3138	17.111	1+	0	0	0	1	0	0	0	0	0	1
518.3141	17.38	1+	0	0	0	1	0	0	0	0	0	1
519.1882	9.567	1+	1	0	0	0	0	0	0	0	0	1
520.2194	9.63	1+	0	0	0	1	0	0	0	0	0	1
520.2201	10.827	1+	0	0	0	1	0	0	0	0	0	1
520.2202	13.244	1+	0	0	0	1	0	0	0	0	0	1
520.3348	4.299	1+	0	0	0	1	0	0	0	0	0	1
520.8438	6.833	2+	2	0	0	0	0	0	0	0	0	2
521.1218	24.088	1+	2	0	0	0	0	0	0	0	0	2
522.1981	10.227	1+	0	0	0	1	0	0	0	0	0	1
522.1983	8.988	2+	0	0	0	2	0	0	0	0	0	2
522.199	26.108	1+	0	0	0	1	0	0	0	0	0	1
523.2343	11.37	2+	0	0	0	0	0	0	1	0	0	1
523.4169	14.909	1+	3	0	0	0	0	0	0	0	0	3
524.2878	8.004	1+	1	0	0	0	0	0	0	0	0	1
524.3451	13.747	1+	0	0	0	3	0	0	0	0	0	3
524.3767	20.22	1+	0	0	0	1	0	0	0	0	0	1
525.355	20.339	1+	1	0	0	0	0	0	0	0	0	1
525.3965	13.072	1+	2	0	0	0	0	0	0	0	0	2
526.2966	13.43	1+	1	0	0	0	0	0	0	0	0	1
526.3337	5.605	2+	0	0	0	2	0	0	0	0	0	2
527.1548	10.232	1+	1	0	0	0	0	0	0	0	0	1
527.2877	10.09	1+	1	0	0	0	0	0	0	0	0	1
527.3395	9.897	1+	6	0	0	0	0	0	0	0	0	6
528.3184	12.636	1+	0	0	0	4	0	0	0	0	0	4
528.4127	14.787	1+	0	0	0	1	0	0	0	0	0	1
528.8416	5.42	1+	1	0	0	0	0	0	0	0	0	1
529.8486	6.827	2+	3	0	0	0	0	0	0	0	0	3
530.2617	9.493	1+	0	0	0	2	0	0	0	0	0	2
530.2618	12.177	1+	0	0	0	1	1	0	0	0	0	2
530.2971	18.707	1+	0	0	0	2	0	0	0	0	0	2
530.3337	13.02	1+	1	0	0	0	0	0	0	0	0	1
530.3343	12.774	1+	0	0	0	5	0	1	0	0	0	6
530.348	16.881	1+	0	0	0	1	0	0	0	0	0	1
530.3497	18.656	3+	0	0	0	1	0	0	0	0	0	1
530.3502	19.278	1+	0	0	0	1	0	0	0	0	0	1
531.4097	25.711	1+	1	0	0	0	0	0	0	0	0	1
532.2409	7.725	1+	0	0	0	1	0	0	0	0	0	1
532.2768	6.494	2+	3	0	0	0	0	0	0	0	0	3
532.3502	14.075	1+	0	0	0	5	0	0	0	0	0	5
532.3539	16.973	1+	0	1	0	0	0	0	0	0	0	1
532.3867	15.398	1+	0	0	0	1	0	0	0	0	0	1
533.257	21.86	1+	0	0	0	0	0	0	1	0	0	1
534.1625	12.946	1+	0	0	0	1	0	0	0	0	0	1
534.2305	11.74	1+	1	0	0	0	0	0	0	0	0	1
535.1834	8.495	1+	1	0	0	0	0	0	0	0	0	1
535.2735	21.621	1+	2	0	0	0	0	0	0	0	0	2
535.2903	13.026	1+	1	0	0	0	0	0	0	0	0	1
535.323	18.378	1+	4	0	0	0	0	0	0	0	0	4
535.3257	19.595	1+	1	0	0	0	0	0	0	0	0	1
535.3388	25.315	1+	1	0	0	0	0	0	0	0	0	1
536.1678	23.76	1+	0	0	0	1	0	0	0	0	0	1
536.2149	9.607	1+	0	0	0	2	0	0	0	0	0	2
536.3607	12.912	1+	1	0	0	0	0	0	0	0	0	1
537.5374	24.931	1+	1	0	0	0	0	0	0	0	0	1
537.5377	25.052	1+	1	0	0	0	0	0	0	0	0	1
537.8466	6.656	1+	2	0	0	0	0	0	0	0	0	2
537.8467	5.42	2+	3	0	0	0	0	0	0	0	0	3
537.847	6.304	1+	2	0	0	0	0	0	0	0	0	2
537.8474	5.938	1+	4	0	0	0	0	0	0	0	0	4
538.1951	7.638	1+	0	0	0	2	0	0	0	0	0	2
539.4182	25.892	1+	3	0	0	0	0	0	0	0	0	3
539.4184	17.494	1+	1	0	0	0	0	0	0	0	0	1
539.5444	25.049	1+	1	0	0	0	0	0	0	0	0	1
540.304	6.925	1+	0	0	0	1	0	0	0	0	0	1
541.17	9.63	1+	0	0	0	0	0	0	1	0	0	1
541.4277	14.903	1+	5	0	0	0	0	0	0	0	0	5
542.262	7.863	1+	0	0	0	1	0	0	0	0	0	1
542.2623	7.234	1+	1	0	0	0	0	0	0	0	0	1
543.1292	8.988	1+	0	0	0	0	0	0	1	0	0	1
543.1498	7.621	1+	0	0	0	0	1	0	0	0	0	1
543.15	7.916	1+	0	1	0	0	0	0	0	0	0	1
544.2416	8.088	1+	0	0	0	1	0	0	0	0	0	1
544.278	12.578	1+	0	0	0	1	0	0	0	0	0	1
545.3499	9.897	1+	6	0	0	0	0	0	0	0	0	6
545.3813	12.286	1+	1	0	0	0	0	0	0	0	0	1
545.8443	6.649	2+	3	0	0	0	0	0	0	0	0	3
545.8447	6.012	2+	2	0	0	0	0	0	0	0	0	2
546.257	11.433	1+	0	0	0	2	0	0	0	0	0	2
546.2574	7.914	1+	0	0	0	1	0	0	0	0	0	1
546.2577	11.613	1+	0	1	0	0	0	0	0	0	0	1
546.3298	7.969	1+	1	0	0	0	0	0	0	0	0	1
546.3314	7.603	1+	2	0	0	0	0	0	0	0	0	2
546.3444	17.376	1+	0	0	0	1	0	0	0	0	0	1
546.3455	17.108	1+	0	0	0	1	0	0	0	0	0	1
546.4024	16.864	1+	0	0	0	1	0	0	0	0	0	1
547.4041	24.31	1+	1	0	0	0	0	0	0	0	0	1
548.2366	7.47	1+	0	0	0	4	0	0	0	0	0	4
548.2501	14.582	1+	0	0	0	1	0	0	0	0	0	1
548.2515	13.255	1+	0	0	0	1	0	0	0	0	0	1
548.3148	9.949	1+	1	0	0	0	0	0	0	0	0	1
548.3475	5.695	2+	0	0	0	2	0	0	0	0	0	2
549.1994	9.016	1+	1	0	0	0	0	0	0	0	0	1
550.2306	9.056	1+	0	0	0	1	0	0	0	0	0	1
550.2312	10.249	1+	0	0	0	2	0	0	0	0	0	2
550.8611	5.961	2+	2	0	0	0	0	0	0	0	0	2
551.2861	9.797	1+	1	0	0	0	0	0	0	0	0	1
552.2089	8.5	1+	0	0	0	2	0	0	0	0	0	2
552.4486	25.874	1+	2	0	0	0	0	0	0	0	0	2
552.4507	5.627	1+	1	0	0	0	0	0	0	0	0	1
552.4849	25.855	1+	1	0	0	0	0	0	0	0	0	1
553.1915	7.482	1+	0	0	0	0	0	0	1	0	0	1
553.333	18.378	1+	10	0	0	0	0	0	0	0	0	10
553.3337	15.381	1+	2	0	0	0	0	0	0	0	0	2
553.334	19.595	1+	4	0	0	0	0	0	0	0	0	4
553.3341	18.946	1+	3	0	0	0	0	0	0	0	0	3
553.8423	6.515	1+	3	0	0	0	0	0	0	0	0	3
556.2048	10.065	1+	0	0	0	1	0	0	0	0	0	1
556.257	11.716	1+	0	0	0	1	0	0	0	0	0	1
556.2991	7.115	2+	0	0	0	1	0	0	0	0	0	1
556.3512	13.925	1+	0	0	0	4	0	0	0	0	0	4
556.444	17.477	1+	0	0	0	1	0	0	0	0	0	1
557.3015	13.51	1+	1	0	0	0	0	0	0	0	0	1
558.2502	17.911	3+	0	0	0	2	0	0	0	0	0	2
558.2576	7.792	1+	0	0	0	3	0	0	0	0	0	3
558.3654	13.026	1+	0	0	0	1	0	0	0	0	0	1
559.2411	7.852	1+	1	0	0	0	0	0	0	0	0	1
559.4387	14.914	1+	5	0	1	0	0	0	0	0	0	6
559.5198	25.187	1+	0	0	0	1	0	0	0	0	0	1
560.3451	9.436	1+	1	0	0	0	0	0	0	0	0	1
560.419	23.199	1+	0	0	0	1	0	0	0	0	0	1
561.4018	17.483	1+	1	0	0	0	0	0	0	0	0	1
561.8394	5.729	1+	2	0	0	0	0	0	0	0	0	2
561.8397	6.764	2+	3	0	0	0	0	0	0	0	0	3
562.2523	8.094	1+	0	0	0	1	0	0	0	0	0	1
562.2532	6.994	1+	0	0	0	2	0	0	0	0	0	2
562.2675	15.363	1+	0	0	0	1	0	0	0	0	0	1
562.2678	13.903	1+	0	0	0	1	0	0	0	0	0	1
562.3155	5.793	1+	4	0	0	0	0	0	0	0	0	4
562.3248	10.5	1+	0	0	0	1	0	0	0	0	0	1
562.3742	13.822	2+	1	0	0	0	0	0	0	0	0	1
562.3753	14.764	1+	1	0	0	0	0	0	0	0	0	1
562.3754	13.417	1+	2	0	0	0	0	0	0	0	0	2
562.3763	14.329	1+	1	0	0	0	0	0	0	0	0	1
562.3973	19.27	1+	0	0	0	1	0	0	0	0	0	1
564.2468	13.255	1+	0	0	0	1	0	0	0	0	0	1
564.2471	13.094	1+	0	0	0	1	0	0	0	0	0	1
564.3307	5.915	1+	3	0	0	0	0	0	0	0	0	3
565.1942	7.725	1+	1	0	0	0	0	0	0	0	0	1
566.226	9.05	1+	0	0	0	2	0	0	0	0	0	2
566.2262	7.621	1+	0	0	0	1	0	0	0	0	0	1
566.2267	10.392	1+	0	0	0	1	0	0	0	0	0	1
566.2979	2.683	1+	1	0	0	0	0	0	0	0	0	1
566.2991	1.235	1+	1	0	0	0	0	0	0	0	0	1
568.2996	3.939	1+	0	0	0	1	0	0	0	0	0	1
568.335	11.693	1+	1	0	0	0	0	0	0	0	0	1
570.3599	5.779	2+	1	0	0	0	0	0	0	0	0	1
571.1815	9.056	1+	0	0	0	0	0	0	1	0	0	1
571.3448	15.373	1+	2	0	0	0	0	0	0	0	0	2
572.2005	10.042	1+	0	0	0	2	0	0	0	0	0	2
572.382	9.194	1+	1	0	0	0	0	0	0	0	0	1
572.3823	8.85	1+	1	0	0	0	0	0	0	0	0	1
572.3839	8.469	1+	1	0	0	0	0	0	0	0	0	1
574.2145	9.978	1+	0	0	0	1	0	0	0	0	0	1
574.2872	11.416	1+	0	0	0	1	0	0	0	0	0	1
574.2962	4.448	1+	1	0	0	0	0	0	0	0	0	1
574.3281	13.51	1+	0	0	0	2	0	0	0	0	0	2
574.3975	15.644	1+	0	0	0	1	0	0	0	0	0	1
575.2325	17.614	1+	1	0	0	0	0	0	0	0	0	1
576.2672	7.846	1+	0	0	0	1	0	0	0	0	0	1
576.2833	18.116	1+	0	0	0	1	0	0	0	0	0	1
576.3807	17.036	1+	0	1	0	0	0	0	0	0	0	1
576.4125	15.282	1+	0	0	0	1	0	0	0	0	0	1
577.3688	6.149	2+	1	0	0	0	0	0	0	0	0	1
577.4493	14.909	1+	6	0	0	0	0	0	0	0	0	6
578.2476	7.057	1+	0	0	0	1	0	0	0	0	0	1
578.262	13.724	1+	0	0	0	1	0	0	0	0	0	1
578.2632	13.872	1+	0	0	0	1	0	0	0	0	0	1
578.3104	4.607	1+	3	0	0	0	0	0	0	0	0	3
578.3718	11.669	1+	2	0	0	0	0	0	0	0	0	2
578.8521	6.006	2+	2	0	0	0	0	0	0	0	0	2
579.189	20.568	1+	1	0	0	0	0	0	0	0	0	1
580.2421	9.642	1+	0	0	0	2	0	0	0	0	0	2
580.3257	4.736	1+	4	0	0	0	0	0	0	0	0	4
582.2208	7.73	1+	0	0	0	2	0	0	0	0	0	2
582.4079	21.769	1+	0	0	0	1	0	0	0	0	0	1
582.4096	21.165	1+	0	0	0	4	0	0	0	0	0	4
582.4117	21.995	1+	0	0	0	2	0	0	0	0	0	2
582.4606	16.744	1+	0	0	0	1	0	0	0	0	0	1
582.5969	24.861	1+	1	0	0	0	0	0	0	0	0	1
582.5989	24.751	1+	1	0	0	0	0	0	0	0	0	1
583.2752	7.001	1+	1	0	0	0	0	0	0	0	0	1
583.4161	21.171	1+	2	0	0	0	0	0	0	0	0	2
584.3585	13.822	1+	1	0	0	0	0	0	0	0	0	1
585.2913	6.476	1+	1	0	0	0	0	0	0	0	0	1
586.5218	22.724	1+	2	0	0	0	0	0	0	0	0	2
586.5287	23.342	1+	1	0	0	0	0	0	0	0	0	1
587.1766	7.725	1+	2	0	0	0	0	0	0	0	0	2
587.2316	17.475	1+	0	0	0	0	0	0	1	0	0	1
587.233	21.364	1+	0	0	0	0	1	0	0	0	0	1
587.2334	21.141	1+	0	0	0	0	0	0	1	0	0	1
587.5524	24.106	1+	0	0	0	1	0	0	0	0	0	1
587.8561	6.133	1+	3	0	0	0	0	0	0	0	0	3
588.2671	6.879	1+	0	0	0	1	0	0	0	0	0	1
588.3779	9.763	1+	2	0	0	0	0	0	0	0	0	2
589.2471	21.005	1+	0	1	0	0	0	0	0	0	0	1
590.1893	11.538	1+	0	0	0	1	0	0	0	0	0	1
590.1901	12.877	1+	0	0	0	1	0	0	0	0	0	1
590.2111	9.297	1+	0	0	0	1	0	0	0	0	0	1
590.2836	8.088	1+	0	0	0	3	0	0	0	0	0	3
590.2838	7.0	1+	0	0	0	2	0	0	0	0	0	2
590.3928	14.639	1+	1	0	0	0	0	0	0	0	0	1
590.4291	16.733	1+	0	0	0	1	0	0	0	0	0	1
592.2041	11.538	1+	0	0	0	1	0	0	0	0	0	1
592.2054	13.446	1+	0	0	0	1	0	0	0	0	0	1
592.2632	7.626	1+	0	0	0	2	0	0	0	0	0	2
592.3261	5.536	1+	2	0	0	0	0	0	0	0	0	2
592.3748	5.858	2+	1	0	0	0	0	0	0	0	0	1
594.1644	15.738	3+	0	0	0	0	0	1	0	0	0	1
594.2571	10.4	1+	0	0	0	1	0	0	0	0	0	1
594.3291	3.493	1+	1	0	0	0	0	0	0	0	0	1
594.3304	1.235	1+	1	0	0	0	0	0	0	0	0	1
594.3306	3.171	1+	1	0	0	0	0	0	0	0	0	1
594.3664	11.387	1+	3	0	0	0	0	0	0	0	0	3
594.3667	11.176	1+	2	0	0	0	0	0	0	0	0	2
594.3668	12.024	1+	2	0	0	0	0	0	0	0	0	2
594.3673	9.978	1+	2	0	0	0	0	0	0	0	0	2
596.1781	14.3	1+	0	0	0	1	0	0	0	0	0	1
596.2357	8.568	1+	0	0	0	1	0	0	0	0	0	1
596.3456	13.146	1+	0	0	0	6	0	0	0	0	0	6
596.3818	9.85	1+	2	0	0	0	0	0	0	0	0	2
597.4091	22.808	1+	1	0	0	0	0	0	0	0	0	1
597.4358	25.776	1+	2	0	0	0	0	0	0	0	0	2
598.4207	25.864	1+	3	0	0	0	0	0	0	0	0	3
599.1396	7.017	1+	0	0	0	0	0	0	1	0	0	1
599.4038	25.977	1+	3	0	0	0	0	0	0	0	0	3
599.4067	4.494	1+	2	0	0	0	0	0	0	0	0	2
599.4209	22.467	1+	2	0	0	0	0	0	0	0	0	2
600.2679	13.181	1+	0	0	0	1	0	0	0	0	0	1
600.2836	11.856	1+	0	0	0	1	0	0	0	0	0	1
600.4125	16.027	1+	1	0	0	0	0	0	0	0	0	1
600.4702	17.346	1+	0	0	0	1	0	0	0	0	0	1
601.4914	25.623	1+	1	0	0	0	0	0	0	0	0	1
602.2192	13.954	2+	1	0	0	0	0	0	0	0	0	1
602.428	3.679	1+	7	0	0	0	0	0	0	0	0	7
602.4299	15.82	1+	0	0	0	0	0	0	1	0	0	1
603.2345	19.254	1+	0	0	0	1	1	0	0	0	0	2
604.2055	12.112	1+	0	0	0	1	0	0	0	0	0	1
604.2269	9.961	1+	0	0	0	1	0	0	0	0	0	1
604.252	14.214	2+	1	0	0	0	0	0	0	0	0	1
604.2993	7.852	1+	0	0	0	0	1	0	0	0	0	1
604.4639	24.254	1+	3	0	0	0	0	0	0	0	0	3
606.2203	12.13	1+	0	0	0	1	0	0	0	0	0	1
607.1849	17.042	1+	2	0	0	0	0	0	0	0	0	2
607.1855	15.928	1+	2	1	0	0	0	0	0	0	0	3
607.187	17.463	1+	2	0	0	0	0	0	0	0	0	2
608.1995	10.907	3+	0	0	0	1	0	0	0	0	0	1
609.1987	16.042	1+	1	0	0	0	0	0	0	0	0	1
609.2003	17.494	1+	1	0	0	0	0	0	0	0	0	1
609.2735	20.252	1+	4	0	0	0	0	0	0	0	0	4
609.2744	19.75	1+	2	0	0	0	0	0	0	0	0	2
610.1936	14.897	1+	0	0	0	1	0	0	0	0	0	1
610.8781	6.494	1+	1	0	0	0	0	0	0	0	0	1
611.215	17.603	2+	1	0	0	0	0	0	0	0	0	1
611.3987	10.403	2+	4	0	0	0	0	0	0	0	0	4
612.3776	7.903	1+	2	0	0	0	0	0	0	0	0	2
612.5071	22.519	1+	0	0	0	1	0	0	0	0	0	1
613.3557	19.595	1+	5	0	0	0	0	0	0	0	0	5
613.356	18.378	1+	7	0	0	0	0	0	0	0	0	7
613.4197	6.018	1+	2	0	0	0	0	0	0	0	0	2
614.2484	12.292	1+	0	0	1	0	0	0	0	0	0	1
614.3878	5.944	2+	1	0	0	0	0	0	0	0	0	1
616.2281	10.094	1+	0	0	0	1	0	0	0	0	0	1
617.2129	13.406	2+	1	0	0	0	0	0	0	0	0	1
619.2247	18.662	1+	0	0	0	0	0	0	1	0	0	1
620.2005	11.028	1+	0	0	0	1	0	0	0	0	0	1
620.2372	13.707	1+	0	0	0	1	0	0	0	0	0	1
620.2958	7.978	1+	0	0	0	2	0	0	0	0	0	2
620.3678	16.813	1+	0	0	0	1	0	0	0	0	0	1
620.4069	17.07	1+	0	1	0	0	0	0	0	0	0	1
620.4398	15.168	1+	0	0	0	1	0	0	0	0	0	1
622.2153	11.462	1+	0	0	0	1	0	0	0	0	0	1
622.2154	9.774	1+	0	0	0	1	0	0	0	0	0	1
622.2157	12.843	1+	0	0	0	1	0	0	0	0	0	1
622.5075	14.914	1+	2	0	0	0	0	0	0	0	0	2
623.1796	12.956	1+	1	0	0	0	0	0	0	0	0	1
623.1797	17.105	1+	0	0	0	0	2	0	0	0	0	2
623.181	18.747	1+	1	0	0	0	0	0	0	0	0	1
623.2916	22.15	1+	2	0	0	0	0	0	0	0	0	2
624.1952	6.701	1+	0	0	0	2	0	0	0	0	0	2
624.2108	15.531	1+	0	0	0	1	0	0	0	0	0	1
625.194	17.337	1+	2	0	0	0	0	0	0	0	0	2
625.1955	15.934	1+	2	0	0	0	0	0	0	0	0	2
625.1965	18.849	1+	1	1	0	0	0	0	0	0	0	2
625.267	19.91	1+	1	0	0	0	0	0	0	0	0	1
625.3068	9.903	1+	4	6	0	0	0	0	0	0	0	10
626.1887	12.406	2+	0	0	0	2	0	0	0	0	0	2
626.4457	23.943	1+	1	1	0	0	0	0	0	0	0	2
626.4472	23.84	1+	2	2	0	0	0	0	0	0	0	4
626.4496	24.194	1+	1	2	0	0	0	0	0	0	0	3
626.4888	16.623	1+	0	0	0	1	0	0	0	0	0	1
627.1723	11.468	1+	0	0	0	0	0	0	2	0	0	2
627.2103	16.056	1+	3	0	0	0	0	0	0	0	0	3
627.435	7.545	1+	1	0	0	0	0	0	0	0	0	1
629.3537	20.425	1+	4	0	0	0	0	0	0	0	0	4
629.4104	9.909	2+	6	0	0	0	0	0	0	0	0	6
630.3073	3.983	1+	1	0	0	0	0	0	0	0	0	1
630.4026	6.994	1+	1	0	0	0	0	0	0	0	0	1
630.4244	15.134	1+	1	0	0	0	0	0	0	0	0	1
631.3657	18.378	1+	6	1	0	0	0	0	0	0	0	7
631.3661	18.948	1+	1	0	0	0	0	0	0	0	0	1
631.3667	19.584	1+	6	0	0	0	0	0	0	0	0	6
632.2368	12.014	1+	0	0	0	1	0	0	0	0	0	1
633.238	20.943	1+	0	0	0	0	1	0	0	0	0	1
634.1878	11.619	1+	0	0	0	1	0	0	0	0	0	1
634.2169	11.579	1+	0	0	0	1	0	0	0	0	0	1
634.2375	9.395	1+	0	0	0	1	0	0	0	0	0	1
634.4294	15.214	2+	0	0	0	1	0	0	0	0	0	1
634.4553	16.606	1+	0	0	0	2	0	0	0	0	0	2
634.8817	25.841	1+	0	0	0	0	0	0	0	0	1	1
635.2543	19.435	1+	1	0	0	0	0	0	0	0	0	1
635.4683	22.032	1+	1	0	0	0	0	0	0	0	0	1
636.2318	11.486	1+	0	0	0	1	0	0	0	0	0	1
636.2323	12.095	1+	0	0	0	1	0	0	0	0	0	1
636.4028	6.018	2+	1	0	0	0	0	0	0	0	0	1
636.4935	22.453	1+	3	0	0	0	0	0	0	0	0	3
637.2669	19.526	1+	1	0	0	0	0	0	0	0	0	1
638.2103	9.291	1+	0	0	0	1	0	0	0	0	0	1
638.2125	7.109	1+	0	0	0	1	0	0	0	0	0	1
638.2263	14.903	1+	0	0	0	0	0	1	0	0	0	1
638.2831	9.174	1+	0	0	0	1	0	0	0	0	0	1
639.2263	13.44	2+	1	0	0	0	0	0	0	0	0	1
639.285	20.957	1+	2	0	0	0	0	0	0	0	0	2
639.4402	23.907	1+	1	0	0	0	0	0	0	0	0	1
640.2043	12.946	2+	0	0	0	2	0	0	0	0	0	2
640.2044	14.254	3+	0	0	1	0	0	0	0	0	0	1
640.2643	8.614	1+	0	0	0	1	0	0	0	0	0	1
640.4562	12.246	2+	3	0	0	0	0	0	0	0	0	3
640.5377	25.618	1+	0	0	0	1	0	0	0	0	0	1
641.1904	17.071	2+	2	0	0	0	0	0	0	0	0	2
641.1912	14.633	1+	2	1	0	0	0	0	0	0	0	3
641.2085	14.257	1+	2	1	0	0	0	0	0	0	0	3
641.2278	17.36	1+	2	0	0	0	0	0	0	0	0	2
643.2084	15.928	2+	3	0	0	0	0	0	0	0	0	3
643.3187	9.897	1+	3	6	0	0	0	0	0	0	0	9
643.437	21.385	1+	1	0	0	0	0	0	0	0	0	1
644.2867	19.231	1+	0	0	0	0	0	1	0	0	0	1
644.2948	13.123	1+	0	0	0	1	0	1	0	0	0	2
644.4041	12.941	1+	0	0	0	3	0	0	0	0	0	3
644.4972	17.203	1+	0	0	0	1	0	0	0	0	0	1
645.2067	15.11	2+	1	0	0	0	0	0	0	0	0	1
646.2523	12.532	1+	0	0	0	1	0	0	0	0	0	1
646.2524	14.138	1+	0	0	0	1	0	0	0	0	0	1
648.2317	12.135	1+	0	0	0	1	0	0	0	0	0	1
648.2344	12.06	1+	0	0	0	1	0	0	0	0	0	1
648.2516	10.007	1+	0	0	0	1	0	0	0	0	0	1
648.3906	18.383	2+	1	0	0	0	0	0	0	0	0	1
648.3927	19.601	1+	2	0	0	0	0	0	0	0	0	2
648.3931	18.719	1+	1	0	0	0	0	0	0	0	0	1
648.436	13.961	1+	2	0	0	0	0	0	0	0	0	2
649.2332	15.143	1+	1	0	0	0	0	0	0	0	0	1
650.2478	11.457	1+	0	0	0	1	0	0	0	0	0	1
650.2479	12.843	1+	0	0	0	2	0	0	0	0	0	2
650.2482	11.865	1+	0	0	0	1	0	0	0	0	0	1
652.226	10.976	1+	0	0	0	2	0	0	0	0	0	2
652.2262	9.862	1+	0	0	0	1	0	0	0	0	0	1
653.3484	19.59	1+	2	0	0	0	0	0	0	0	0	2
653.3495	18.957	1+	1	0	0	0	0	0	0	0	0	1
653.3497	18.75	1+	2	0	0	0	0	0	0	0	0	2
653.3521	18.389	1+	1	0	0	0	0	0	0	0	0	1
654.2201	14.845	1+	0	0	0	1	0	0	0	0	0	1
654.2206	13.51	1+	0	0	0	2	0	0	0	0	0	2
654.4204	4.877	1+	1	0	0	0	0	0	0	0	0	1
654.4717	12.446	2+	6	0	0	0	0	0	0	0	0	6
655.207	18.747	2+	2	1	0	0	0	0	0	0	0	3
655.2072	17.283	2+	1	1	0	0	0	0	0	0	0	2
655.2075	16.723	1+	2	0	0	0	0	0	0	0	0	2
656.1996	10.685	1+	0	0	0	1	0	0	0	0	0	1
656.2005	12.135	1+	0	0	0	2	0	0	0	0	0	2
657.2111	18.755	1+	1	0	0	0	0	0	0	0	0	1
657.2202	17.479	1+	1	0	0	0	0	0	0	0	0	1
657.2226	15.722	2+	2	0	0	0	0	0	0	0	0	2
661.1948	17.036	1+	1	1	0	0	0	0	0	0	0	2
661.21	15.415	2+	1	0	0	0	0	0	0	0	0	1
661.2113	16.377	2+	1	0	0	0	0	0	0	0	0	1
661.2388	13.469	2+	1	0	0	0	0	0	0	0	0	1
661.2533	17.133	1+	2	0	0	0	0	0	0	0	0	2
661.5056	5.639	1+	1	0	0	0	0	0	0	0	0	1
662.2476	9.901	1+	0	0	0	1	0	0	0	0	0	1
662.4515	15.249	1+	1	0	0	0	0	0	0	0	0	1
663.4566	23.207	1+	1	0	0	0	0	0	0	0	0	1
663.4567	22.876	1+	0	0	0	0	0	0	1	0	0	1
664.2274	11.07	1+	0	0	0	1	0	0	0	0	0	1
664.2278	10.007	1+	0	0	0	1	0	0	0	0	0	1
664.2487	7.943	1+	0	0	0	1	0	0	0	0	0	1
664.3515	3.678	1+	7	0	0	0	0	0	0	0	0	7
664.4335	17.093	1+	0	1	0	0	0	0	0	0	0	1
664.4666	15.064	1+	0	0	0	1	0	0	0	0	0	1
665.5875	25.847	1+	1	0	0	0	0	0	0	0	0	1
666.2226	15.931	1+	2	1	0	0	0	0	0	0	0	3
666.2416	11.515	1+	0	0	0	1	0	0	0	0	0	1
666.2429	10.438	1+	0	0	0	1	0	0	0	0	0	1
666.2438	9.816	1+	0	0	0	1	0	0	0	0	0	1
666.35	3.678	1+	5	0	0	0	0	0	0	0	0	5
667.2047	11.695	1+	1	0	0	0	0	0	0	0	0	1
667.3608	18.755	2+	0	0	0	0	0	0	1	0	0	1
668.085	18.872	1+	0	1	0	0	0	0	0	0	0	1
668.206	12.8	1+	1	0	0	0	0	0	0	0	0	1
668.2222	6.867	1+	0	0	0	1	0	0	0	0	0	1
668.2373	14.242	1+	0	0	0	1	0	0	0	0	0	1
668.2381	17.111	1+	3	0	0	0	0	0	0	0	0	3
670.2151	11.188	3+	0	0	0	1	0	0	0	0	0	1
670.2153	12.429	2+	0	0	0	3	0	0	0	0	0	3
670.3838	16.186	1+	0	1	0	0	0	0	0	0	0	1
670.3839	16.294	1+	0	0	0	0	1	0	0	0	0	1
670.5126	16.515	1+	0	0	0	1	0	0	0	0	0	1
672.4135	15.796	1+	1	0	0	0	0	0	0	0	0	1
673.2167	17.277	1+	1	0	0	0	0	0	0	0	0	1
673.347	9.157	1+	2	0	0	0	0	0	0	0	0	2
674.3052	11.154	1+	0	0	0	2	0	0	0	0	0	2
674.4297	16.531	1+	1	0	0	0	0	0	0	0	0	1
674.4307	16.964	1+	2	0	0	0	0	0	0	0	0	2
674.4671	19.888	1+	0	0	0	1	0	0	0	0	0	1
675.27	19.049	1+	1	0	0	0	0	0	0	0	0	1
675.3622	11.307	1+	1	0	0	0	0	0	0	0	0	1
675.3623	11.602	1+	1	0	0	0	0	0	0	0	0	1
676.2631	11.997	1+	0	0	0	3	0	0	0	0	0	3
676.3352	19.138	1+	0	0	0	1	0	0	0	0	0	1
676.4247	19.59	1+	1	0	0	0	0	0	0	0	0	1
677.1904	18.741	1+	0	0	0	0	0	0	1	0	0	1
677.5001	5.122	1+	1	0	0	0	0	0	0	0	0	1
677.5087	25.526	1+	1	0	0	0	0	0	0	0	0	1
678.2433	11.498	1+	0	0	0	1	0	0	0	0	0	1
678.2802	14.127	1+	0	0	0	1	0	0	0	0	0	1
678.4822	16.469	3+	0	0	0	1	0	0	0	0	0	1
679.5135	5.644	3+	6	0	0	0	0	0	0	0	0	6
680.2582	9.868	1+	0	0	0	1	0	0	0	0	0	1
680.2589	12.089	1+	1	0	0	0	0	0	0	0	0	1
680.4311	6.168	2+	1	0	0	0	0	0	0	0	0	1
680.6074	19.025	1+	3	0	0	0	0	0	0	0	0	3
681.52	22.575	1+	5	0	0	0	0	0	0	0	0	5
682.2368	9.43	1+	0	0	0	1	0	0	0	0	0	1
682.2374	7.22	1+	0	0	0	1	0	0	0	0	0	1
682.2531	13.51	1+	0	0	0	0	0	1	0	0	0	1
683.201	10.616	1+	1	0	0	0	0	0	0	0	0	1
683.2232	16.361	2+	1	0	0	0	0	0	0	0	0	1
683.2239	15.271	2+	0	0	0	0	1	0	0	0	0	1
684.2316	12.963	3+	0	0	0	2	0	0	0	0	0	2
684.2317	11.699	1+	1	0	0	0	0	0	0	0	0	1
684.2318	14.225	1+	0	0	0	2	0	0	0	0	0	2
684.2719	17.044	1+	1	0	0	0	0	0	0	0	0	1
684.3423	4.669	2+	3	0	0	0	0	0	0	0	0	3
684.3994	17.151	1+	0	0	0	2	2	0	0	0	0	4
684.3998	16.961	1+	0	0	0	3	2	0	0	0	0	5
685.2551	15.928	1+	1	0	0	0	0	0	0	0	0	1
686.2127	9.754	1+	0	0	0	1	0	0	0	0	0	1
688.2847	10.398	1+	0	0	0	1	0	0	0	0	0	1
688.5239	17.071	1+	0	0	0	1	0	0	0	0	0	1
689.1884	12.946	1+	0	0	0	0	0	0	1	0	0	1
690.2826	10.409	1+	0	0	0	1	0	0	0	0	0	1
690.4659	19.291	1+	0	0	0	1	0	0	0	0	0	1
691.4908	11.051	2+	6	0	0	0	0	0	0	0	0	6
692.3862	11.596	2+	0	0	0	2	0	0	0	0	0	2
692.3875	11.319	1+	0	0	0	6	0	0	0	0	0	6
692.4261	16.494	1+	0	0	0	1	0	0	0	0	0	1
693.5292	6.107	1+	1	0	0	0	0	0	0	0	0	1
694.2736	10.478	1+	0	0	0	2	0	0	0	0	0	2
694.2741	11.837	1+	0	0	0	1	0	0	0	0	0	1
694.2745	11.489	1+	0	0	0	1	0	0	0	0	0	1
694.499	20.763	1+	1	0	0	0	0	0	0	0	0	1
694.5051	21.629	1+	2	0	0	0	0	0	0	0	0	2
694.5075	25.347	1+	1	0	0	0	0	0	0	0	0	1
695.3952	19.894	1+	0	0	0	0	1	0	0	0	0	1
695.5093	5.319	1+	1	0	0	0	0	0	0	0	0	1
695.5099	4.922	1+	1	0	0	0	0	0	0	0	0	1
696.2531	10.959	1+	0	0	0	1	0	0	0	0	0	1
696.2532	9.97	1+	1	0	0	0	0	0	0	0	0	1
696.2687	17.334	1+	1	0	0	0	0	0	0	0	0	1
696.4147	13.677	1+	1	1	0	0	0	0	0	0	0	2
696.5416	5.639	1+	3	0	0	0	0	0	0	0	0	3
697.2174	11.097	1+	1	0	0	0	0	0	0	0	0	1
697.3442	11.596	1+	1	0	0	0	0	0	0	0	0	1
697.3448	11.324	1+	1	0	0	0	0	0	0	0	0	1
698.2353	14.909	2+	1	0	0	0	0	0	0	0	0	1
698.2474	12.246	1+	0	0	0	1	0	0	0	0	0	1
698.2475	13.51	1+	0	0	0	1	0	0	0	0	0	1
698.4163	17.908	1+	0	0	0	2	1	0	0	0	0	3
698.4164	17.795	1+	0	1	0	0	0	0	0	0	0	1
700.2257	10.743	1+	0	0	0	1	0	0	0	0	0	1
700.2261	10.615	2+	0	0	0	2	0	1	0	0	0	3
700.2725	15.248	2+	0	0	0	0	0	0	1	0	0	1
700.496	11.045	2+	9	0	0	0	0	0	0	0	0	9
700.561	22.324	1+	0	0	0	1	0	0	0	0	0	1
701.3223	5.271	2+	1	0	0	0	0	0	0	0	0	1
701.4956	25.773	1+	2	1	0	0	0	0	0	0	0	3
701.4971	5.639	1+	2	0	0	0	0	0	0	0	0	2
701.4973	11.6	1+	1	0	0	0	0	0	0	0	0	1
701.4975	17.772	1+	1	0	0	0	0	0	0	0	0	1
701.4976	18.693	1+	2	0	0	0	0	0	0	0	0	2
701.55	19.813	1+	1	0	0	0	0	0	0	0	0	1
701.5521	5.694	1+	0	0	0	1	0	0	0	0	0	1
702.8684	25.834	1+	0	0	0	0	0	0	0	0	1	1
706.2742	10.346	1+	0	0	0	1	0	0	0	0	0	1
706.3679	9.153	1+	0	0	0	2	0	0	0	0	0	2
708.2545	9.997	1+	0	0	0	1	0	0	0	0	0	1
708.2884	10.006	1+	0	0	0	2	0	0	0	0	0	2
708.2891	13.55	1+	0	0	0	1	0	0	0	0	0	1
708.3835	9.153	1+	0	0	0	3	0	0	0	0	0	3
708.4937	14.966	1+	0	0	0	1	0	0	0	0	0	1
708.5128	25.608	1+	1	0	0	0	0	0	0	0	0	1
710.2691	9.343	1+	0	0	0	1	0	0	0	0	0	1
710.2697	11.416	1+	0	0	0	1	0	0	0	0	0	1
710.2702	10.444	1+	0	0	0	1	0	0	0	0	0	1
712.2639	12.935	1+	0	0	0	1	0	0	0	0	0	1
712.264	11.71	1+	0	0	0	1	0	0	0	0	0	1
712.2641	14.225	1+	0	0	0	1	0	0	0	0	0	1
712.2642	14.891	2+	0	0	0	1	0	0	0	0	0	1
713.2682	14.893	1+	0	0	0	0	0	0	1	0	0	1
713.8817	8.053	2+	2	0	0	0	0	0	0	0	0	2
714.2411	11.097	1+	0	0	0	2	1	0	0	0	0	3
714.2418	12.298	1+	0	0	0	1	0	0	0	0	0	1
714.242	11.247	3+	0	0	0	2	0	0	0	0	0	2
714.2448	26.091	1+	0	0	0	1	0	0	0	0	0	1
714.3775	20.768	1+	0	0	0	1	0	0	0	0	0	1
714.3831	21.091	1+	0	0	0	1	0	0	0	0	0	1
714.5397	16.4	1+	0	0	0	1	0	0	0	0	0	1
716.2231	9.769	1+	0	0	0	2	0	0	0	0	0	2
716.5567	19.364	1+	0	0	0	1	0	0	0	0	0	1
718.4046	12.338	1+	0	0	0	2	0	0	0	0	0	2
719.1983	11.262	1+	0	0	0	0	0	0	1	0	1	2
719.1986	11.097	1+	0	0	0	0	0	0	1	0	0	1
721.1774	9.786	1+	0	1	0	0	0	0	0	0	0	1
721.2956	12.038	1+	0	0	0	1	0	0	0	0	0	1
721.4246	19.654	1+	1	0	0	0	0	0	0	0	0	1
721.5176	23.183	1+	1	0	0	0	0	0	0	0	0	1
722.2871	15.237	2+	1	0	0	0	0	0	0	0	0	1
722.3052	11.848	1+	0	0	0	2	0	0	0	0	0	2
722.5085	16.354	1+	0	0	0	1	0	0	0	0	0	1
722.8881	8.047	2+	2	0	0	0	0	0	0	0	0	2
724.2854	10.019	1+	0	0	0	3	0	1	0	0	0	4
724.2856	9.837	1+	0	0	0	2	0	1	0	0	0	3
724.3037	17.334	1+	0	0	0	0	0	0	0	0	1	1
724.3792	7.638	1+	0	0	0	2	0	0	0	0	0	2
724.3796	7.892	1+	0	0	0	2	0	0	0	0	0	2
724.3799	9.371	1+	0	0	0	1	0	0	0	0	0	1
724.4451	20.621	1+	1	0	0	0	0	0	0	0	0	1
724.4637	6.288	2+	1	0	0	0	0	0	0	0	0	1
726.2647	9.441	1+	0	0	0	1	0	0	0	0	0	1
726.2786	12.223	1+	0	0	0	1	0	0	0	0	0	1
726.2794	16.704	1+	0	0	0	1	0	0	0	0	0	1
726.28	15.433	1+	0	0	0	1	0	0	0	0	0	1
726.4715	23.06	1+	0	0	0	1	0	0	0	0	0	1
728.2104	16.824	2+	0	0	0	1	0	0	0	0	0	1
728.258	11.59	1+	1	0	0	0	0	0	0	0	0	1
728.2582	11.762	1+	0	0	0	2	0	0	0	0	0	2
728.2585	12.82	1+	0	0	0	1	0	0	0	0	0	1
728.5922	25.338	1+	0	0	0	1	0	0	0	0	0	1
729.3342	9.967	1+	1	0	0	0	0	0	0	0	0	1
730.2384	9.85	1+	0	0	0	2	0	0	0	0	0	2
730.3688	15.664	1+	1	0	0	0	0	0	0	0	0	1
731.8937	8.047	2+	3	0	0	0	0	0	0	0	0	3
732.4642	19.2	2+	0	0	0	1	0	0	0	0	0	1	ciguatoxins
732.5503	16.944	1+	0	0	0	1	0	0	0	0	0	1
733.2141	11.762	1+	0	0	0	0	0	0	1	0	0	1
734.5092	8.597	1+	5	0	0	0	0	0	0	0	0	5
735.1948	9.851	1+	0	1	0	0	0	0	0	0	0	1
735.2181	16.245	2+	1	0	0	0	0	0	0	0	0	1
735.2194	17.151	2+	0	0	0	0	0	0	1	0	0	1
738.2994	11.808	1+	0	0	0	1	0	0	0	0	0	1
738.3002	10.507	1+	0	0	0	1	0	0	0	0	0	1
738.3019	11.398	1+	0	0	0	1	0	0	0	0	0	1
738.4528	19.68	1+	1	0	0	0	0	0	0	0	0	1
740.2805	9.955	1+	0	0	0	2	0	0	0	0	0	2
740.2958	15.998	1+	0	0	0	1	0	0	0	0	0	1
740.3754	6.394	1+	0	0	0	3	0	0	0	0	0	3
740.4642	21.638	1+	0	0	0	2	1	0	0	0	0	3
741.2302	15.156	2+	0	0	0	0	0	0	1	0	0	1
742.2744	12.28	1+	0	0	0	1	0	0	0	0	0	1
742.2745	12.106	1+	0	0	0	1	0	1	0	0	0	2
742.3883	5.98	1+	0	0	0	2	0	0	0	0	0	2
742.4773	23.356	1+	0	0	0	1	0	0	0	0	0	1
742.4781	23.525	1+	0	0	0	2	0	0	0	0	0	2
744.2529	10.685	1+	0	0	0	1	0	0	0	0	0	1
744.3984	4.962	1+	1	0	0	0	0	0	0	0	0	1
745.4147	21.569	1+	1	0	0	0	0	0	0	0	0	1
748.3434	9.607	1+	0	0	0	1	0	0	0	0	0	1
748.5748	22.702	1+	2	0	0	0	0	0	0	0	0	2
750.2249	15.894	2+	0	0	0	2	0	0	0	0	0	2
750.3011	10.403	1+	0	0	0	1	0	0	0	0	0	1
750.5045	7.84	1+	5	0	0	0	0	0	0	0	0	5
752.5195	14.868	1+	0	0	0	1	0	0	0	0	0	1
754.2951	9.413	1+	0	0	0	3	0	0	0	0	0	3
754.2958	10.449	1+	0	0	0	1	0	0	0	0	0	1
754.4444	16.446	1+	0	0	0	1	0	0	0	0	0	1
754.4445	16.887	1+	0	0	0	1	0	0	0	0	0	1
754.4686	23.587	1+	0	0	0	1	0	1	0	0	0	2
755.4897	5.415	1+	1	0	0	0	0	0	0	0	0	1
756.2899	14.891	1+	0	0	0	1	0	0	0	0	0	1
756.2902	14.716	1+	0	0	0	2	0	0	0	0	0	2
756.4596	18.065	1+	1	0	0	0	0	0	0	0	0	1
757.2319	17.122	2+	1	0	0	0	0	0	0	0	0	1
757.2326	16.251	2+	0	0	0	1	0	0	0	0	0	1
758.2685	12.338	1+	0	0	0	1	0	0	0	0	0	1
758.2692	11.165	1+	0	0	0	2	0	0	0	0	0	2
758.4763	16.692	1+	0	0	0	1	0	0	0	0	0	1
758.5663	16.285	1+	0	0	0	1	0	0	0	0	0	1
759.4543	21.311	1+	0	0	0	0	0	0	1	0	0	1
759.4877	19.81	1+	1	0	0	0	0	0	0	0	0	1
761.4548	25.77	1+	0	0	0	0	0	0	1	0	0	1
761.4874	25.725	1+	0	0	0	0	0	0	1	0	0	1
763.2432	15.202	2+	1	0	0	0	0	0	0	0	0	1
764.2399	16.578	2+	0	0	0	1	0	0	0	0	0	1
764.2404	17.449	2+	0	0	0	1	0	0	0	0	0	1
765.4709	22.646	1+	2	1	0	0	0	0	0	0	0	3
765.4736	22.551	1+	2	0	0	0	0	0	0	0	0	2
766.3318	11.808	1+	0	0	0	2	0	0	0	0	0	2
766.5353	16.233	1+	1	0	0	0	0	0	0	0	0	1
766.5852	23.077	1+	2	0	0	0	0	0	0	0	0	2
768.3113	10.065	1+	0	0	0	2	0	0	0	0	0	2
769.2894	14.19	2+	1	0	0	0	0	0	0	0	0	1
769.4852	25.796	1+	0	0	0	2	0	0	0	0	0	2
770.2337	14.408	1+	0	0	0	1	0	0	0	0	0	1
770.2902	9.493	1+	0	0	0	1	0	0	0	0	0	1
770.3052	15.404	1+	0	0	0	1	0	0	0	0	0	1
770.476	19.059	1+	0	0	0	1	0	0	0	0	0	1
771.4566	6.724	1+	4	0	0	0	0	0	0	0	0	4
772.2372	15.894	2+	0	0	0	0	0	0	1	0	0	1
772.2849	11.665	1+	0	0	0	3	0	0	0	0	0	3
772.2852	10.554	1+	0	0	0	1	0	0	0	0	0	1
774.2657	9.932	1+	0	0	0	2	0	0	0	0	0	2
776.2355	24.368	1+	0	0	0	1	0	0	0	0	0	1
776.4436	21.423	1+	0	0	0	1	0	0	0	0	0	1
777.3837	19.865	1+	1	0	0	0	0	0	0	0	0	1
778.4813	21.728	1+	0	0	0	4	3	0	0	0	0	7
778.4815	17.563	1+	0	0	0	2	0	0	0	0	0	2
778.4821	18.594	1+	0	0	0	1	0	0	0	0	0	1
778.4832	22.315	1+	0	0	0	1	0	0	0	0	0	1
779.2454	16.233	2+	1	0	0	0	0	0	0	0	0	1
779.3876	8.517	1+	7	0	0	0	0	0	0	0	0	7
780.492	20.47	1+	0	0	0	2	0	0	0	0	0	2
780.4959	23.474	1+	0	0	0	1	0	0	0	0	0	1
780.4968	23.684	1+	1	0	0	0	0	0	0	0	0	1
781.3981	21.446	1+	0	1	0	0	0	0	0	0	0	1
782.5118	19.862	1+	0	0	0	1	0	0	0	0	0	1
783.4368	21.722	1+	2	1	0	0	0	0	0	0	0	3
783.4918	21.592	1+	0	1	0	0	0	0	0	0	0	1
784.2491	14.937	1+	0	0	0	0	0	0	0	0	1	1
784.3062	9.973	1+	0	0	0	1	0	0	0	0	0	1
784.4094	8.611	1+	0	0	0	3	0	0	0	0	0	3
784.4952	19.945	1+	0	0	0	1	0	0	0	0	0	1
785.4517	23.661	1+	2	2	0	0	0	0	0	0	0	4
785.4529	23.497	1+	2	2	0	0	0	0	0	0	0	4
785.4855	23.192	1+	1	0	0	0	0	0	0	0	0	1
785.6837	24.774	1+	0	0	0	1	0	0	0	0	0	1
786.2538	16.584	2+	0	0	0	1	0	0	0	0	0	1
786.3012	12.32	1+	0	0	0	1	0	0	0	0	0	1
786.4691	18.866	1+	0	0	0	1	0	0	0	0	0	1
786.4819	21.207	1+	0	0	0	0	0	0	1	0	0	1
788.2221	15.617	1+	0	0	0	1	0	0	0	0	0	1
788.2797	10.731	1+	0	0	0	2	0	0	0	0	0	2
788.2804	10.617	1+	0	0	0	1	0	0	0	0	0	1
788.6165	22.093	1+	0	0	0	1	0	0	0	0	0	1
791.5002	20.716	1+	2	0	0	0	0	0	0	0	0	2
791.5033	20.914	1+	1	0	0	0	0	0	0	0	0	1
792.3701	9.624	1+	0	0	0	1	0	0	0	0	0	1
794.2501	15.768	2+	0	0	0	0	1	0	0	0	0	1
794.4753	19.695	1+	0	0	0	1	0	0	0	0	0	1
794.4761	19.036	1+	0	0	0	1	0	0	0	0	0	1
796.2498	13.695	1+	0	0	0	1	0	0	0	0	0	1
796.343	10.054	1+	0	0	0	1	0	0	0	0	0	1
796.4926	19.939	1+	0	0	0	1	0	0	0	0	0	1
796.4928	19.432	1+	0	0	0	2	0	0	0	0	0	2
796.4932	20.215	1+	1	1	0	0	0	0	0	0	0	2
796.5	18.559	1+	1	0	0	0	0	0	0	0	0	1
796.5463	14.776	1+	0	0	0	1	0	0	0	0	0	1
797.5623	20.708	1+	3	0	0	0	0	0	0	0	0	3
799.5164	21.832	1+	1	1	0	0	0	0	0	0	0	2
799.5218	25.389	1+	1	0	0	0	0	0	0	0	0	1
800.244	12.705	1+	0	0	0	1	0	0	0	0	0	1
800.3183	14.718	1+	0	0	0	1	0	0	0	0	0	1
800.5115	22.61	1+	0	0	0	4	0	0	0	0	0	4
801.2584	16.113	2+	2	0	0	0	0	0	0	0	0	2
801.427	23.672	1+	1	0	0	0	0	0	0	0	0	1
801.4272	23.447	1+	1	1	0	0	0	0	0	0	0	2
802.2383	16.124	3+	0	0	0	1	0	0	0	0	0	1
802.2961	11.08	1+	0	0	0	1	0	0	0	0	0	1
802.2981	11.256	1+	0	0	0	2	0	0	0	0	0	2
803.3886	21.412	1+	0	0	0	0	0	0	0	1	0	1
803.4645	20.274	1+	1	0	0	0	0	0	0	0	0	1
803.5756	23.116	1+	1	0	0	0	0	0	0	0	0	1
805.4196	21.722	1+	1	0	0	0	0	0	0	0	0	1
805.4673	22.617	1+	1	0	0	0	0	0	0	0	0	1
805.4683	22.525	1+	1	0	0	0	0	0	0	0	0	1
807.4978	21.334	1+	1	0	0	0	0	0	0	0	0	1
808.5289	20.914	1+	0	0	0	6	1	0	0	0	0	7
808.5296	20.738	1+	0	0	0	3	0	0	0	0	0	3
808.574	20.887	1+	0	0	0	1	0	0	0	0	0	1
810.5616	16.124	1+	0	0	0	2	0	0	0	0	0	2
811.5206	20.678	1+	1	0	0	0	0	0	0	0	0	1
812.2433	12.757	1+	0	0	0	1	0	0	0	0	0	1
812.3373	10.094	1+	0	0	0	1	0	0	0	0	0	1
812.3387	11.871	1+	0	0	0	1	0	0	0	0	0	1
812.3484	20.528	1+	0	0	0	1	0	0	0	0	0	1
812.5771	21.956	1+	1	0	0	0	0	0	0	0	0	1
813.483	20.921	1+	2	0	0	0	0	0	0	0	0	2
813.4849	20.738	1+	0	1	0	0	0	0	0	0	0	1
813.5393	21.991	1+	3	0	0	0	0	0	0	0	0	3
814.4674	8.591	1+	0	5	0	0	0	0	0	0	0	5
814.5517	24.138	1+	0	0	0	4	0	0	0	0	0	4
816.2543	16.652	1+	0	0	0	1	0	0	0	0	0	1
816.442	7.644	1+	7	0	0	0	0	0	0	0	0	7
817.4951	23.449	1+	0	0	0	0	1	0	0	0	0	1
818.2325	13.913	1+	0	0	0	1	0	0	0	0	0	1
818.2918	9.92	1+	0	0	0	2	0	0	0	0	0	2
819.5048	24.144	1+	2	0	1	0	0	0	0	0	0	3
821.5413	22.214	1+	2	0	0	0	0	0	0	0	0	2
823.4028	23.44	1+	0	0	0	0	0	0	0	1	0	1
824.2335	17.456	2+	0	0	0	0	2	0	0	0	0	2
824.3745	14.219	1+	0	0	0	1	0	0	0	0	0	1
824.5179	21.998	1+	0	0	0	1	0	0	0	0	0	1
824.5231	22.126	1+	0	0	0	1	0	0	0	0	0	1
824.5234	21.317	1+	0	0	0	2	0	0	0	0	0	2
824.6273	25.79	1+	0	0	0	1	0	0	0	0	0	1
825.5668	21.289	1+	1	0	0	0	0	0	0	0	0	1
826.5375	20.733	1+	1	0	0	0	0	0	0	0	0	1
826.5385	20.931	1+	1	0	0	0	0	0	0	0	0	1
826.5398	22.985	1+	1	0	0	0	0	0	0	0	0	1
826.574	20.7	1+	0	0	0	1	0	0	0	0	0	1
827.444	22.632	1+	1	0	0	0	0	0	0	0	0	1
827.4523	22.543	1+	2	0	0	0	0	0	0	0	0	2
828.2756	14.92	1+	0	0	0	1	0	0	0	0	0	1
828.2766	13.666	1+	0	0	0	1	0	0	0	0	0	1
828.4803	20.711	1+	1	0	0	0	0	0	0	0	0	1
828.5514	21.835	1+	0	0	0	1	0	0	0	0	0	1
828.5737	21.75	1+	1	0	0	0	0	0	0	0	0	1
829.3553	6.791	1+	5	0	0	0	0	0	0	0	0	5
829.4598	6.694	1+	5	0	0	0	0	0	0	0	0	5
829.48	21.328	1+	2	1	0	0	0	0	0	0	0	3
830.2549	11.279	1+	0	0	0	1	1	0	0	0	0	2
830.2727	17.174	1+	0	0	0	1	0	0	0	0	0	1
830.4579	13.805	1+	0	0	0	1	0	0	0	0	0	1
830.4631	7.834	1+	0	4	0	0	0	0	0	0	0	4
830.5652	21.993	1+	0	0	0	2	0	0	0	0	0	2
831.2423	16.926	2+	1	0	0	0	0	0	0	0	0	1
831.2435	17.751	2+	0	1	0	0	0	0	0	0	0	1
831.4933	20.738	1+	1	2	0	0	0	0	0	0	0	3
831.494	20.908	1+	1	0	0	0	0	0	0	0	0	1
832.2481	14.385	3+	0	0	2	0	0	0	0	0	0	2
832.2486	15.589	1+	0	0	0	1	0	0	0	0	0	1
832.3066	10.685	1+	0	0	0	1	0	0	0	0	0	1
833.4764	17.78	1+	1	0	0	0	0	0	0	0	0	1
833.4813	20.018	1+	1	0	0	0	0	0	0	0	0	1
834.4742	12.843	1+	0	0	0	2	0	0	0	0	0	2
834.5609	21.855	1+	0	0	0	2	0	0	0	0	0	2
835.5228	21.993	1+	1	0	0	0	0	0	0	0	0	1
837.4734	25.807	1+	1	0	0	0	0	0	0	0	0	1
837.5413	21.085	1+	1	0	0	0	0	0	0	0	0	1
839.5544	22.225	1+	2	0	0	0	0	0	0	0	0	2
840.5192	20.055	1+	0	0	0	1	0	0	0	0	0	1
842.5377	20.868	1+	1	0	0	0	0	0	0	0	0	1
844.2703	11.722	1+	0	0	0	1	0	0	0	0	0	1
844.271	12.728	1+	0	0	0	2	0	0	0	0	0	2
845.2537	18.344	2+	0	1	0	0	0	0	0	0	0	1
846.2452	17.429	1+	1	0	0	0	0	0	0	0	0	1
846.2646	14.88	2+	0	0	0	1	0	0	0	0	0	1
846.2652	16.09	3+	0	0	0	1	0	0	0	0	0	1
846.3799	6.793	1+	0	0	0	10	0	0	0	0	0	10
848.243	12.32	2+	0	0	0	1	0	0	0	0	0	1
848.4314	6.069	1+	2	0	0	0	0	0	0	0	0	2
848.485	18.908	1+	0	0	0	1	0	0	0	0	0	1
850.5029	20.57	1+	0	0	0	1	0	0	0	0	0	1
853.2549	17.723	2+	0	0	0	0	1	0	0	0	0	1
853.2552	16.929	2+	0	1	0	0	0	0	0	0	0	1
854.5694	21.078	1+	0	0	0	3	0	0	0	0	0	3
854.5881	16.021	1+	0	0	0	1	0	0	0	0	0	1
855.4606	20.554	1+	2	0	0	0	0	0	0	0	0	2
856.3076	15.11	1+	0	0	0	1	0	0	0	0	0	1
856.5819	22.219	1+	0	0	0	4	0	0	0	0	0	4
857.5134	20.463	1+	2	1	0	0	0	0	0	0	0	3
857.5143	20.192	1+	2	0	0	0	0	0	0	0	0	2
857.5156	18.503	1+	1	0	0	0	0	0	0	0	0	1
858.2859	12.176	1+	0	0	0	1	0	0	0	0	0	1
858.2865	13.187	1+	0	0	0	1	0	0	0	0	0	1
858.2882	14.397	1+	0	0	0	0	1	0	0	0	0	1
859.5243	22.269	1+	2	0	0	0	0	0	0	0	0	2
859.5261	20.332	1+	4	1	0	0	0	0	0	0	0	5
859.5265	19.48	1+	1	0	0	0	0	0	0	0	0	1
859.5276	22.005	1+	2	1	0	0	0	0	0	0	0	3
859.528	18.867	1+	1	0	0	0	0	0	0	0	0	1
860.2809	15.392	1+	0	0	0	2	0	0	0	0	0	2
860.2819	16.601	1+	0	0	0	1	0	0	0	0	0	1
860.5576	11.182	1+	8	0	0	0	0	0	0	0	0	8
860.6664	24.915	1+	0	0	0	1	0	0	0	0	0	1
861.2527	16.325	2+	0	1	0	0	0	0	0	0	0	1
861.54	22.22	1+	1	0	0	0	0	0	0	0	0	1
862.259	13.925	1+	0	0	0	2	0	0	0	0	0	2
862.2596	12.757	2+	0	0	0	1	0	0	0	0	0	1
862.2616	26.076	1+	0	0	0	1	0	0	0	0	0	1
862.572	11.814	1+	6	0	0	0	0	0	0	0	0	6
863.5194	20.829	1+	1	0	0	0	0	0	0	0	0	1
866.4969	16.251	1+	0	0	0	2	0	0	0	0	0	2
866.564	21.451	1+	0	0	0	1	0	0	0	0	0	1
866.5667	21.886	1+	0	0	0	2	0	0	0	0	0	2
867.2164	12.751	1+	0	0	1	0	0	0	0	0	0	1
867.4421	21.357	1+	1	0	0	0	0	0	0	0	0	1
868.2579	16.606	2+	0	0	0	1	0	0	0	0	0	1
868.5132	17.768	1+	1	0	0	0	0	0	0	0	0	1
869.455	6.701	1+	1	0	0	0	0	0	0	0	0	1
871.5201	21.436	1+	1	1	0	0	0	0	0	0	0	2
872.3022	13.672	1+	0	0	0	1	0	0	0	0	0	1
873.4692	17.768	1+	1	0	0	0	0	0	0	0	0	1
873.5105	19.129	1+	1	0	0	0	0	0	0	0	0	1
874.2816	11.347	1+	0	0	0	1	0	0	0	0	0	1
875.2682	16.91	2+	1	0	0	0	0	0	0	0	0	1
875.523	20.418	1+	2	1	0	0	0	0	0	0	0	3
875.5231	20.851	1+	1	1	0	0	0	0	0	0	0	2
875.5255	20.048	1+	1	0	0	0	0	0	0	0	0	1
876.2754	13.209	1+	0	0	0	1	0	0	0	0	0	1
876.2757	15.56	1+	0	0	0	1	0	0	0	0	0	1
876.6663	21.832	1+	0	0	0	1	0	0	0	0	0	1
877.5398	20.406	1+	2	0	0	0	0	0	0	0	0	2
879.5407	20.287	1+	2	0	0	0	0	0	0	0	0	2
881.51	22.355	1+	0	1	0	0	0	0	0	0	0	1
881.5415	20.052	1+	1	0	0	0	0	0	0	0	0	1
882.5298	20.029	1+	1	0	0	0	0	0	0	0	0	1
882.5684	21.604	1+	0	0	0	1	0	0	0	0	0	1
884.5605	22.633	1+	0	0	0	1	0	0	0	0	0	1
884.5787	18.77	1+	0	0	0	2	0	0	0	0	0	2
886.3185	13.458	1+	0	0	0	1	0	0	0	0	0	1
887.4993	12.292	1+	3	0	0	0	0	0	0	0	0	3
888.2966	11.802	1+	0	0	0	1	0	0	0	0	0	1
888.2986	12.757	1+	0	0	0	1	0	0	0	0	0	1
890.2917	13.689	1+	0	0	0	1	0	0	0	0	0	1
890.2921	14.885	1+	0	0	0	2	0	0	0	0	0	2
890.2922	16.055	1+	0	0	0	1	0	0	0	0	0	1
890.5309	19.114	1+	0	0	0	1	0	0	0	0	0	1
890.6442	15.969	1+	0	0	0	1	0	0	0	0	0	1
892.2687	12.205	1+	0	0	0	1	0	0	0	0	0	1
892.2698	12.361	1+	0	0	0	1	0	0	0	0	0	1
892.5494	20.418	1+	0	0	0	1	0	0	0	0	0	1
892.5518	20.857	1+	0	0	0	1	1	0	0	0	0	2
894.5667	19.492	1+	1	0	0	0	0	0	0	0	0	1
894.5672	18.876	1+	2	0	0	0	0	0	0	0	0	2
896.4008	7.644	1+	1	6	0	0	0	0	0	0	0	7
897.2266	12.199	1+	0	0	0	1	0	0	0	0	0	1
897.506	20.07	1+	1	0	0	0	0	0	0	0	0	1
897.5073	20.857	1+	1	0	0	0	0	0	0	0	0	1
898.5259	17.646	1+	0	0	0	2	0	0	0	0	0	2
898.6154	15.911	1+	0	0	0	1	0	0	0	0	0	1
900.3344	15.087	1+	0	0	0	1	0	0	0	0	0	1
902.3127	13.058	1+	0	0	0	1	0	0	0	0	0	1
902.3132	12.072	1+	0	0	0	1	0	0	0	0	0	1
903.4995	8.867	1+	10	1	0	0	0	0	0	0	0	11
904.3071	15.381	1+	0	0	0	1	0	0	0	0	0	1
904.3079	16.107	1+	0	0	0	1	0	0	0	0	0	1
904.3085	14.386	1+	0	0	0	1	0	0	0	0	0	1
905.5099	11.837	1+	2	0	0	0	0	0	0	0	0	2
905.5102	12.28	1+	4	0	0	0	0	0	0	0	0	4
905.5393	20.014	1+	1	0	0	0	0	0	0	0	0	1
905.5509	11.848	1+	3	0	0	0	0	0	0	0	0	3
906.285	12.636	1+	0	0	0	1	0	0	0	0	0	1
906.2853	12.803	1+	0	0	0	1	0	0	0	0	0	1
906.2858	13.774	1+	0	0	0	3	0	0	0	0	0	3
906.2868	13.925	1+	0	0	0	1	0	0	0	0	0	1
907.5451	19.653	1+	1	0	0	0	0	0	0	0	0	1
907.5593	19.766	1+	1	0	0	0	0	0	0	0	0	1
908.5486	21.627	1+	1	0	0	0	0	0	0	0	0	1
909.5035	12.089	2+	10	0	0	0	0	0	0	0	0	10
910.3756	13.003	1+	0	0	0	2	0	0	0	0	0	2
910.5599	20.595	1+	0	0	0	1	0	0	0	0	0	1
910.5626	21.832	1+	0	0	0	2	0	0	0	0	0	2
910.5641	21.749	1+	0	0	0	2	0	0	0	0	0	2
910.5643	19.957	1+	0	0	0	1	0	0	0	0	0	1
910.6278	23.143	1+	1	0	0	0	0	0	0	0	0	1
910.6287	23.289	1+	1	0	0	0	0	0	0	0	0	1
910.6296	22.944	1+	1	0	0	0	0	0	0	0	0	1
910.6313	22.792	1+	2	0	0	0	0	0	0	0	0	2
912.5448	19.971	1+	1	0	0	0	0	0	0	0	0	1
912.5564	20.176	1+	1	0	0	0	0	0	0	0	0	1
913.4265	7.644	1+	0	0	0	0	6	0	0	0	0	6
914.6237	22.166	1+	2	0	0	0	0	0	0	0	0	2
915.5195	21.811	1+	1	0	0	0	0	0	0	0	0	1
916.3287	11.909	1+	0	0	0	2	0	0	0	0	0	2
916.3301	11.82	1+	0	0	0	1	0	0	0	0	0	1
916.5419	20.413	1+	1	0	0	0	0	0	0	0	0	1
918.308	11.284	1+	0	0	0	1	0	0	0	0	0	1
918.3232	16.566	1+	0	0	0	1	0	0	0	0	0	1
920.3024	13.255	1+	0	0	0	2	0	0	0	0	0	2
920.3026	15.537	1+	0	0	0	1	0	0	0	0	0	1
920.3029	14.374	1+	0	0	0	1	0	0	0	0	0	1
920.3031	13.071	1+	0	0	0	1	0	0	0	0	0	1
920.3036	12.199	1+	0	0	0	1	0	0	0	0	0	1
923.5206	12.28	1+	4	0	0	0	0	0	0	0	0	4
923.5218	11.848	1+	2	0	0	0	0	0	0	0	0	2
927.2645	18.253	2+	0	0	0	0	0	0	1	0	0	1
927.515	12.095	2+	11	0	0	0	0	0	0	0	0	11	gambierones
928.3904	6.069	1+	0	4	0	0	0	0	0	0	0	4
928.6354	22.77	1+	4	0	0	0	0	0	0	0	0	4
928.6378	23.131	1+	3	0	0	0	0	0	0	0	0	3
928.6412	22.925	1+	3	0	0	0	0	0	0	0	0	3
930.3448	13.348	1+	0	0	0	1	0	0	0	0	0	1
932.3239	11.716	1+	0	0	0	1	0	0	0	0	0	1
934.3183	13.718	1+	0	0	0	2	0	0	0	0	0	2
934.3185	14.871	1+	0	0	0	1	0	0	0	0	0	1
934.3187	12.636	1+	0	0	0	1	0	0	0	0	0	1
934.3197	12.803	1+	1	0	0	0	0	0	0	0	0	1
934.5621	17.9	1+	1	0	0	0	0	0	0	0	0	1
934.5632	20.114	1+	0	0	0	1	0	0	0	0	0	1
934.6458	24.893	1+	0	0	0	2	0	0	0	0	0	2
934.6733	15.871	1+	0	0	0	1	0	0	0	0	0	1
935.5453	19.897	1+	0	6	0	0	0	0	0	0	0	6
936.2966	12.263	1+	0	0	0	1	0	0	0	0	0	1
937.5012	20.407	1+	1	0	0	0	0	0	0	0	0	1
937.5015	20.846	1+	1	0	0	0	0	0	0	0	0	1
938.597	20.782	1+	0	0	0	2	0	0	0	0	0	2
942.2684	17.22	2+	0	0	0	0	0	0	1	0	0	1
942.6147	20.306	1+	2	0	0	0	0	0	0	0	0	2
942.6158	20.768	1+	1	0	0	0	0	0	0	0	0	1
942.618	20.677	1+	1	0	0	0	0	0	0	0	0	1
942.6271	19.259	1+	1	0	0	0	0	0	0	0	0	1
948.3347	16.096	1+	0	0	0	1	0	0	0	0	0	1
948.3376	14.177	1+	0	0	0	1	0	0	0	0	0	1
949.2759	17.506	2+	1	0	0	0	0	0	0	0	0	1
950.3123	12.682	1+	0	0	0	1	0	0	0	0	0	1
950.3127	13.794	1+	0	0	0	1	0	0	0	0	0	1
950.5945	21.452	1+	2	0	0	0	0	0	0	0	0	2
950.6385	23.311	1+	1	0	0	0	0	0	0	0	0	1
950.6401	24.082	1+	0	0	0	1	0	0	0	0	0	1
954.4008	12.952	1+	0	0	0	1	0	0	0	0	0	1
958.488	10.821	2+	0	3	0	0	0	0	0	0	0	3
958.5261	11.188	1+	2	6	0	0	0	0	0	0	0	8
958.5451	5.617	1+	1	0	0	0	0	0	0	0	0	1
958.5569	11.831	1+	0	0	0	5	0	0	0	0	0	5
958.5577	12.286	1+	0	0	0	7	0	0	0	0	0	7
958.5583	11.509	1+	0	1	0	0	0	0	0	0	0	1
960.356	11.779	1+	0	0	0	1	0	0	0	0	0	1
960.3564	11.951	1+	0	0	0	1	0	0	0	0	0	1
960.4703	7.932	1+	0	1	0	0	0	0	0	0	0	1
960.6306	20.655	1+	2	0	0	0	0	0	0	0	0	2
960.6312	19.248	1+	1	0	0	0	0	0	0	0	0	1
962.3352	11.341	1+	0	0	0	1	0	0	0	0	0	1
962.3526	16.538	1+	0	0	0	1	0	0	0	0	0	1
962.5529	12.089	2+	0	0	0	10	0	0	0	0	0	10	gambierones
964.2817	17.208	2+	1	0	0	0	0	0	0	0	0	1
964.329	13.106	1+	0	0	0	2	0	0	0	0	0	2
964.4401	5.881	1+	2	0	0	0	0	0	0	0	0	2
966.6335	22.802	1+	0	0	0	2	0	0	0	0	0	2
966.634	23.533	1+	0	0	0	1	0	0	0	0	0	1
971.2892	17.466	2+	0	0	0	0	0	0	1	0	0	1
974.3704	13.371	1+	0	0	0	1	0	0	0	0	0	1
976.3553	11.751	1+	0	0	0	1	0	0	0	0	0	1
976.6056	22.033	1+	0	0	0	2	0	0	0	0	0	2
978.3455	13.567	1+	0	0	0	1	0	0	0	0	0	1
978.4604	6.948	1+	10	0	0	0	0	0	0	0	0	10
978.4788	10.685	1+	1	6	0	0	0	0	0	0	0	7
978.6987	15.773	1+	0	0	0	1	0	0	0	0	0	1
980.3243	12.298	1+	0	0	0	1	0	0	0	0	0	1
980.3246	12.173	1+	0	0	0	1	0	0	0	0	0	1
981.5596	22.033	1+	1	0	0	0	0	0	0	0	0	1
984.4164	11.37	1+	0	0	0	1	0	0	0	0	0	1
987.4155	16.377	1+	0	0	0	1	0	0	0	0	0	1
988.5674	19.897	1+	1	0	0	0	0	0	0	0	0	1
990.478	9.493	2+	0	2	0	0	0	0	0	0	0	2
990.5162	10.46	1+	0	4	0	0	0	0	0	0	0	4
990.5839	22.792	1+	0	1	0	0	0	0	0	0	0	1
990.5848	22.967	1+	0	1	0	0	0	0	0	0	0	1
992.2888	14.028	1+	0	0	0	2	0	0	0	0	0	2
994.2824	17.065	1+	0	0	0	1	0	0	0	0	0	1
994.34	12.517	1+	0	0	0	1	0	0	0	0	0	1
994.3403	12.728	1+	0	0	0	1	0	0	0	0	0	1
995.0664	4.38	1+	1	0	0	0	0	0	0	0	0	1
999.739	12.475	1+	10	0	0	0	0	0	0	0	0	10
1004.382	11.842	1+	0	0	0	1	0	0	0	0	0	1
1006.304	15.594	1+	0	0	0	2	0	0	0	0	0	2
1006.305	14.454	1+	0	0	0	1	0	0	0	0	0	1
1007.473	12.089	1+	6	6	0	0	0	0	0	0	0	12	gambierones	gambierone	C51H76O19S	1007.4669	[M-H2O+H]+
1008.44	21.345	1+	0	0	0	0	0	0	0	1	0	1
1008.594	23.102	1+	0	1	0	0	0	0	0	0	0	1
1008.599	22.838	1+	1	3	0	0	0	0	0	0	0	4
1008.6	22.989	1+	1	4	0	0	0	0	0	0	0	5
1010.277	15.093	1+	0	0	0	2	0	0	0	0	0	2
1018.303	14.483	1+	0	0	0	1	0	0	0	0	0	1
1022.318	17.928	1+	0	0	0	1	0	0	0	0	0	1
1022.503	7.316	1+	0	1	0	0	0	0	0	0	0	1
1022.585	20.306	1+	0	1	0	0	0	0	0	0	0	1
1024.293	15.519	1+	0	0	0	2	0	0	0	0	0	2
1024.351	12.199	1+	0	0	0	2	0	0	0	0	0	2
1025.481	12.095	2+	10	6	1	0	0	0	0	0	0	17	gambierones	gambierone	C51H76O19S	1025.4775	[M+H]+
1030.531	10.013	1+	0	1	0	0	0	0	0	0	0	1
1030.564	22.921	1+	0	1	0	0	0	0	0	0	0	1
1036.314	14.04	1+	0	0	0	2	0	0	0	0	0	2
1036.316	13.094	1+	0	0	0	1	0	0	0	0	0	1
1038.309	15.957	1+	0	0	0	2	0	0	0	0	0	2
1039.533	13.585	1+	10	0	0	0	0	0	0	0	0	10
1040.288	13.591	1+	0	0	0	1	0	0	0	0	0	1
1040.581	20.621	1+	0	2	0	0	0	0	0	0	0	2
1041.476	11.504	1+	1	4	0	0	0	0	0	0	0	5
1041.481	7.885	1+	3	5	0	0	0	0	0	0	0	8
1042.509	12.089	2+	1	3	0	0	0	0	0	0	0	4	gambierones	gambierone	C51H76O19S	1042.504	[M+NH4]+
1042.638	13.02	1+	0	0	0	2	0	0	0	0	0	2
1050.331	14.466	1+	0	0	0	1	0	0	0	0	0	1
1052.563	22.989	1+	0	0	0	0	0	0	0	1	0	1
1054.303	15.093	1+	0	0	0	2	0	0	0	0	0	2
1058.541	11.462	1+	1	3	0	0	0	0	0	0	0	4		12,13-dihydro-44-methylgambierone	C52H80O19S	1058.5353	[M+NH4]+
1058.578	11.957	1+	0	0	0	8	0	0	0	0	0	8
1058.778	11.733	1+	2	0	0	0	0	0	0	0	0	2
1063.547	6.494	1+	7	0	0	0	0	0	0	0	0	7
1063.55	6.948	1+	8	0	0	0	0	0	0	0	0	8		2,3-dihydro-2-hydroxy-P-CTX-3C/2,3-dihydro-3-hydroxy-P-CTX-3C/M-seco-P-CTX-3C/M-seco-P-CTX-3B	C57H84O17	1063.5601	[M+Na]+
1068.319	14.408	1+	0	0	0	1	0	0	0	0	0	1
1068.32	15.514	1+	0	0	0	1	0	0	0	0	0	1
1074.57	13.579	1+	0	0	0	10	0	0	0	0	0	10
1074.691	5.42	1+	1	0	0	0	0	0	0	0	0	1
1080.341	14.063	1+	0	0	0	2	0	0	0	0	0	2
1081.563	6.264	1+	1	0	0	0	0	0	0	0	0	1		A-seco-2,3-dihydro-51-hydroxy-P-CTX-3C	C57H86O18	1081.5706	[M+Na]+
1082.336	14.839	1+	0	0	0	1	0	0	0	0	0	1
1082.338	16.996	1+	0	0	0	1	0	0	0	0	0	1
1084.315	13.625	1+	0	0	0	1	0	0	0	0	0	1
1085.535	6.494	1+	0	0	0	2	0	0	0	0	0	2
1091.547	7.396	1+	5	0	0	0	0	0	0	0	0	5
1094.359	14.477	1+	0	0	0	1	0	0	0	0	0	1
1095.539	5.254	1+	0	0	0	0	0	0	1	0	0	1		2,3-dihydro-2,3,51-trihydroxy-P-CTX-3C	C57H84O19	1095.5499	[M+Na]+
1096.349	16.371	1+	0	0	0	2	0	0	0	0	0	2
1096.352	15.294	1+	0	0	0	1	0	0	0	0	0	1
1097.557	3.656	1+	2	0	0	0	0	0	0	0	0	2
1098.329	14.017	1+	0	0	0	1	0	0	0	0	0	1
1098.33	13.853	1+	0	0	0	1	0	0	0	0	0	1
1098.331	15.087	1+	0	0	0	1	0	0	0	0	0	1
1105.583	23.177	1+	0	0	0	0	2	3	0	0	0	5
1105.59	23.102	1+	0	0	0	0	1	3	0	0	0	4
1110.367	17.437	1+	0	0	0	1	0	0	0	0	0	1
1110.532	22.747	1+	0	1	2	0	0	0	0	0	0	3
1112.346	15.49	1+	0	0	0	3	0	0	0	0	0	3
1112.347	13.625	1+	0	0	0	1	0	0	0	0	0	1
1112.348	16.549	1+	0	0	0	1	0	0	0	0	0	1
1122.677	5.708	1+	1	0	0	0	0	0	0	0	0	1
1122.679	6.741	1+	2	0	0	0	0	0	0	0	0	2
1124.608	12.549	1+	0	0	0	9	0	0	0	0	0	9
1126.362	14.677	1+	0	0	0	1	0	0	0	0	0	1
1126.363	14.856	1+	0	0	0	1	0	0	0	0	0	1
1127.558	22.853	1+	0	0	1	0	0	0	0	0	0	1
1128.341	13.498	1+	0	0	0	1	0	0	0	0	0	1
1132.525	23.193	1+	0	2	0	0	0	0	0	0	0	2
1134.557	15.992	1+	0	0	0	2	0	0	0	0	0	2
1137.577	19.248	1+	0	0	0	0	2	3	0	0	0	5
1138.533	11.963	1+	0	1	0	0	0	0	0	0	0	1
1140.378	15.306	1+	0	0	0	1	0	0	0	0	0	1
1142.356	13.879	1+	0	0	0	1	0	0	0	0	0	1
1142.357	14.037	1+	0	0	0	2	0	0	0	0	0	2
1156.373	14.452	1+	0	0	0	1	0	0	0	0	0	1
1159.615	10.34	2+	0	0	0	1	0	0	0	0	0	1
1166.415	14.57	1+	0	0	0	1	0	0	0	0	0	1
1172.367	13.531	1+	0	0	0	2	0	0	0	0	0	2
1185.1	5.432	2+	1	0	0	0	0	0	0	0	0	1
1186.327	17.78	1+	0	0	0	1	0	0	0	0	0	1
1186.385	13.908	1+	0	0	0	1	0	0	0	0	0	1
1194.82	22.974	1+	1	0	0	0	0	0	0	0	0	1
1202.321	16.055	1+	0	0	0	2	0	0	0	0	0	2
1216.337	17.391	1+	0	0	0	1	0	0	0	0	0	1
1216.338	16.423	1+	0	0	0	2	0	0	0	0	0	2
1217.397	17.489	1+	1	0	0	0	0	0	0	0	0	1
1221.417	17.592	1+	1	0	0	0	0	0	0	0	0	1
1230.35	17.757	1+	0	0	0	1	0	0	0	0	0	1
1230.353	16.813	1+	0	0	0	2	0	0	0	0	0	2
1232.33	14.639	1+	0	0	0	1	0	0	0	0	0	1
1244.37	17.203	1+	0	0	0	1	0	0	0	0	0	1
1246.348	15.018	1+	0	0	0	1	0	0	0	0	0	1
1246.35	16.044	1+	0	0	0	2	0	0	0	0	0	2
1257.817	9.903	1+	10	0	0	0	0	0	0	0	0	10
1260.364	15.404	1+	0	0	0	1	0	0	0	0	0	1
1260.366	16.4	1+	0	0	0	1	0	0	0	0	0	1
1260.695	11.486	1+	1	0	0	0	0	0	0	0	0	1
1274.38	15.796	1+	0	0	0	1	0	0	0	0	0	1
1276.358	14.667	1+	0	0	0	1	0	0	0	0	0	1
1290.375	15.029	1+	0	0	0	2	0	0	0	0	0	2
1292.854	9.903	1+	0	0	0	8	0	0	0	0	0	8
1304.39	15.415	1+	0	0	0	1	0	0	0	0	0	1
1304.391	16.389	1+	0	0	0	1	0	0	0	0	0	1
1309.461	18.753	1+	1	0	0	0	0	0	0	0	0	1
1314.78	15.15	1+	0	0	0	8	0	0	0	0	0	8
1318.407	15.813	1+	0	0	0	1	0	0	0	0	0	1
1334.403	15.048	1+	0	0	0	1	0	0	0	0	0	1
1348.42	15.28	1+	0	0	0	1	0	0	0	0	0	1
1356.741	10.548	1+	0	0	0	10	0	0	0	0	0	10
1366.744	11.602	1+	0	0	0	1	0	0	0	0	0	1
1384.702	4.654	1+	0	0	0	4	0	0	0	0	0	4
1388.744	12.153	1+	0	1	0	0	0	0	0	0	0	1
1422.396	17.506	1+	0	0	0	1	0	0	0	0	0	1
1436.68	5.271	1+	0	0	0	6	0	0	0	0	0	6
1438.391	15.9	1+	0	0	0	1	0	0	0	0	0	1
1452.409	17.157	1+	0	0	0	1	0	0	0	0	0	1
1470.757	10.198	1+	0	0	0	9	0	0	0	0	0	9
1480.791	8.053	1+	8	0	0	0	0	0	0	0	0	8
1482.421	15.911	1+	0	0	0	1	0	0	0	0	0	1
1497.821	8.047	1+	0	0	0	7	0	0	0	0	0	7
1550.715	8.653	2+	1	3	0	0	0	0	0	0	0	4
1567.741	8.659	3+	0	0	0	2	4	0	0	0	0	6
