# Supplementary material for: Automatic MS/MS Data Mining Strategy for Rapid Screening of Polyether Toxins Derived from Gambierdiscus Species
Source: Anal Chem. 2025 Mar 4;97(10):5643–52. doi: 10.1021/acs.analchem.4c06440 (PMC11923951; doi:10.1021/acs.analchem.4c06440)
Supplement: Supplementary file 1 — ac4c06440_si_001.zip [file ac4c06440_si_001.zip › Supporting Information 2/3_Gambierdiscus_caribaeus_S4.mgf]

BEGIN IONS
SCANS=33
TITLE=102.0547
MSLEVEL=2
CHARGE=1+
RTINMINUTES=1.8552
ION=[M+H]+
57.06795 5
58.06571 10
102.12738 10
END IONS

BEGIN IONS
SCANS=55
TITLE=102.1274
MSLEVEL=2
CHARGE=1+
RTINMINUTES=0.1512167
ION=[M+H]+
58.06495 25
60.04134 5
72.08125 5
74.09586 15
102.12679 30
END IONS

BEGIN IONS
SCANS=56
TITLE=102.1274
MSLEVEL=2
CHARGE=1+
RTINMINUTES=2.6033
ION=[M+H]+
57.07031 10
58.06497 13
72.08005 7
74.09519 7
END IONS

BEGIN IONS
SCANS=81
TITLE=104.1067
MSLEVEL=2
CHARGE=1+
RTINMINUTES=25.87512
ION=[M+H-2H2O]+
56.0495 60
57.06098 11
57.87613 20
58.06479 1545
58.27123 10
58.42949 10
59.07253 100
59.07886 30
59.31477 10
60.08049 1292
60.45998 10
62.92117 30
62.92869 190
71.07372 11
86.09534 10
104.10682 595
END IONS

BEGIN IONS
SCANS=237
TITLE=110.0086
MSLEVEL=2
CHARGE=1+
RTINMINUTES=1.234683
ION=[M+NH4]+
66.01776 50
68.98152 285
82.011 10
86.99413 10
110.06291 10
END IONS

BEGIN IONS
SCANS=270
TITLE=113.1069
MSLEVEL=2
CHARGE=1+
RTINMINUTES=1.647556
ION=[M+H]+
53.03848 5
55.05258 5
55.05826 5
58.05238 10
67.05257 5
68.04866 5
69.06926 10
71.9415 5
77.03992 10
80.04915 15
81.05639 5
96.08038 10
97.07606 5
113.10689 15
END IONS

BEGIN IONS
SCANS=287
TITLE=114.091
MSLEVEL=2
CHARGE=1+
RTINMINUTES=2.938325
ION=[M+H]+
55.05404 40
55.93253 10
67.05316 20
69.06935 30
69.07917 10
72.93684 60
77.03908 10
79.05351 30
81.05721 10
86.05999 10
96.07873 20
97.06417 10
97.07372 10
114.09058 60
END IONS

BEGIN IONS
SCANS=293
TITLE=115.0387
MSLEVEL=2
CHARGE=1+
RTINMINUTES=10.53032
ION=[M+H-2H2O]+
55.01662 60
55.02367 10
59.0123 30
115.05583 10
END IONS

BEGIN IONS
SCANS=323
TITLE=117.0696
MSLEVEL=2
CHARGE=1+
RTINMINUTES=18.20703
ION=[M+3H]+
56.05125 10
65.03816 30
70.06415 20
72.08112 60
72.08672 10
89.04024 10
91.05464 100
115.0547 110
116.90459 10
117.06938 50
END IONS

BEGIN IONS
SCANS=358
TITLE=120.0552
MSLEVEL=2
CHARGE=1+
RTINMINUTES=4.193684
ION=[M+H]+
62.92725 5
65.03803 20
92.04856 10
92.0579 10
120.05256 10
120.05746 15
END IONS

BEGIN IONS
SCANS=365
TITLE=120.0808
MSLEVEL=2
CHARGE=1+
RTINMINUTES=1.712325
ION=[M+H]+
51.02283 10
65.03965 5
77.03788 20
78.04083 5
91.05489 5
92.05684 10
103.05383 5
120.05759 5
END IONS

BEGIN IONS
SCANS=376
TITLE=121.0284
MSLEVEL=2
CHARGE=1+
RTINMINUTES=16.92721
ION=[M+H]+
64.927 30
65.03842 200
93.033 70
111.04605 10
120.61004 10
121.02818 70
END IONS

BEGIN IONS
SCANS=450
TITLE=124.0757
MSLEVEL=2
CHARGE=1+
RTINMINUTES=1.216887
ION=[M+H]+
53.03829 20
55.93332 10
64.92608 30
80.04934 90
END IONS

BEGIN IONS
SCANS=499
TITLE=129.0394
MSLEVEL=2
CHARGE=1+
RTINMINUTES=1.234683
ION=[M+H]+
55.05383 7
68.9816 9
69.06938 5
69.98282 9
END IONS

BEGIN IONS
SCANS=540
TITLE=130.1587
MSLEVEL=2
CHARGE=1+
RTINMINUTES=3.366683
ION=[M+H]+
57.06961 40
71.92863 20
74.09663 10
130.15703 10
END IONS

BEGIN IONS
SCANS=576
TITLE=131.0702
MSLEVEL=2
CHARGE=1+
RTINMINUTES=1.234683
ION=[M+NH4]+
57.03323 5
62.92764 5
62.93234 10
END IONS

BEGIN IONS
SCANS=591
TITLE=132.1017
MSLEVEL=2
CHARGE=1+
RTINMINUTES=1.19315
ION=[M+H-H2O]+
54.03613 10
58.06476 80
58.95764 10
59.07195 20
62.92842 10
70.06494 140
72.93737 10
86.09604 20
88.07588 70
90.90141 30
114.09276 10
132.10213 70
END IONS

BEGIN IONS
SCANS=618
TITLE=133.1016
MSLEVEL=2
CHARGE=1+
RTINMINUTES=18.65065
ION=[M+H-2H2O]+
62.92983 20
62.9341 10
64.9264 20
65.03846 40
73.04544 10
77.03774 10
78.04533 20
78.05782 10
91.05336 30
103.05417 20
104.06421 10
END IONS

BEGIN IONS
SCANS=633
TITLE=135.0029
MSLEVEL=2
CHARGE=1+
RTINMINUTES=1.163579
ION=[M+H+NH4]+
50.01536 10
51.02251 40
59.05043 10
77.03819 60
107.05012 20
END IONS

BEGIN IONS
SCANS=665
TITLE=136.0759
MSLEVEL=2
CHARGE=1+
RTINMINUTES=4.111858
ION=[M+H]+
51.02364 10
63.02328 10
65.03796 60
68.98175 10
77.03695 30
78.04035 10
91.05409 202
91.06655 10
93.05834 10
109.01164 30
136.02159 60
136.07416 10
END IONS

BEGIN IONS
SCANS=700
TITLE=138.0915
MSLEVEL=2
CHARGE=1+
RTINMINUTES=1.964171
ION=[M+H]+
77.03845 10
81.05781 5
92.04949 5
94.06484 15
94.07421 5
95.07368 10
96.08094 5
108.08378 5
110.09686 5
122.06203 5
138.09045 40
END IONS

BEGIN IONS
SCANS=725
TITLE=140.9617
MSLEVEL=2
CHARGE=1+
RTINMINUTES=26.43711
ION=[M+H]+
54.9373 126
55.94511 335
56.94187 6
67.93337 6
71.93954 16
85.07628 6
96.97179 18
99.9353 64
112.08608 12
141.11391 6
END IONS

BEGIN IONS
SCANS=738
TITLE=141.9585
MSLEVEL=2
CHARGE=1+
RTINMINUTES=26.7519
ION=[M+H]+
55.93404 115
55.94441 15
56.94172 303
72.93688 34
97.96894 30
100.93179 11
END IONS

BEGIN IONS
SCANS=739
TITLE=141.9586
MSLEVEL=2
CHARGE=1+
RTINMINUTES=1.64675
ION=[M+H]+
55.93416 200
56.94183 488
72.93651 40
72.94475 10
87.92336 10
97.96831 50
100.93238 30
113.96605 10
END IONS

BEGIN IONS
SCANS=740
TITLE=141.9586
MSLEVEL=2
CHARGE=1+
RTINMINUTES=0.2556083
ION=[M+H]+
55.93375 120
56.94187 230
56.95047 30
72.93799 30
97.96749 30
100.93183 10
END IONS

BEGIN IONS
SCANS=741
TITLE=141.9588
MSLEVEL=2
CHARGE=1+
RTINMINUTES=1.809567
ION=[M+H]+
55.93416 80
56.94196 249
56.9504 21
72.937 30
97.96782 40
97.9789 10
100.93305 20
118.94238 10
END IONS

BEGIN IONS
SCANS=769
TITLE=144.1018
MSLEVEL=2
CHARGE=1+
RTINMINUTES=1.216887
ION=[M+Na]+
56.04939 20
58.06463 20
71.95052 10
84.959 30
84.96402 10
144.09006 10
144.10051 30
END IONS

BEGIN IONS
SCANS=807
TITLE=146.0924
MSLEVEL=2
CHARGE=1+
RTINMINUTES=1.2084
ION=[M+H-H2O]+
56.05096 10
58.0642 20
68.98164 30
69.03431 20
86.06021 70
86.09741 30
86.99234 10
87.04401 50
111.05677 10
END IONS

BEGIN IONS
SCANS=816
TITLE=146.1169
MSLEVEL=2
CHARGE=1+
RTINMINUTES=25.76161
ION=[M+H+NH4]+
52.00227 20
53.00123 10
53.03913 10
56.04921 100
56.05737 10
57.07289 10
58.06446 10
59.04889 10
60.04402 30
62.92897 237
62.93838 20
64.92632 40
67.05382 20
67.99103 11
68.84817 11
69.06964 571
70.06487 60
71.07226 100
72.05742 10
86.09622 160
87.07995 325
103.95471 50
104.95874 20
105.95661 20
129.09055 10
131.96382 10
146.1209 10
END IONS

BEGIN IONS
SCANS=859
TITLE=149.0231
MSLEVEL=2
CHARGE=1+
RTINMINUTES=11.66087
ION=[M+H]+
62.9284 10
65.03825 384
67.01819 10
77.03635 10
91.05419 10
93.03352 90
103.95434 10
121.02858 80
121.03929 30
149.02446 70
END IONS

BEGIN IONS
SCANS=860
TITLE=149.0232
MSLEVEL=2
CHARGE=1+
RTINMINUTES=10.66193
ION=[M+H]+
51.02035 10
51.99433 20
53.00192 30
54.00952 10
55.01775 10
59.0482 10
62.92891 20
63.02339 12
64.81878 10
64.82474 20
64.82749 10
65.03823 1967
67.9889 10
75.02221 10
77.03823 20
80.02572 60
80.03537 20
93.03322 518
108.02271 10
111.04224 11
121.02856 392
121.05318 10
148.53305 10
148.98201 11
149.00941 11
149.0237 573
149.06973 11
END IONS

BEGIN IONS
SCANS=863
TITLE=149.0232
MSLEVEL=2
CHARGE=1+
RTINMINUTES=16.92721
ION=[M+H+2Na]+
50.00125 10
50.01502 40
51.01077 20
51.02252 60
51.99418 80
52.00373 20
53.00211 181
53.0114 20
53.03737 10
53.99669 50
54.00949 20
59.05252 10
62.01472 20
62.92729 20
63.02233 40
64.03138 20
64.81221 10
64.82608 70
64.83834 23
64.97108 24
64.98182 10
65.03817 10979
65.14211 10
65.22616 10
65.23481 10
65.24118 10
65.25609 20
65.28593 10
65.30018 10
65.3059 10
65.31521 10
65.32511 10
65.34408 20
65.35481 10
65.3643 10
65.38782 10
65.40143 10
65.43487 10
65.4456 10
65.48235 10
65.5365 20
65.54499 20
65.5724 10
65.59099 10
65.60918 10
65.64391 10
65.65217 10
65.68053 10
65.74772 10
65.75972 10
65.77214 10
65.80318 10
65.8214 10
65.84914 10
65.89428 10
65.9739 20
66.02276 10
66.041 10
66.10638 20
66.16506 20
66.17751 10
66.54916 10
66.68369 10
66.7387 10
66.86383 10
67.08684 10
67.98909 90
68.00027 10
68.99445 10
74.015 50
75.0234 30
77.00334 10
77.03889 30
77.77863 10
79.76369 10
80.02568 80
80.03418 10
92.02472 40
92.03427 10
92.72682 20
92.73404 10
92.73723 13
92.74025 10
93.0333 2104
93.04636 62
93.16713 10
93.55666 10
103.95452 10
109.03101 20
111.04484 40
120.62721 30
120.63414 20
120.99936 12
121.02854 1411
121.79375 10
121.93104 12
122.03741 10
122.62697 10
122.70667 10
148.52556 11
148.53358 30
148.54494 20
149.00131 21
149.02357 1903
149.30858 12
END IONS

BEGIN IONS
SCANS=865
TITLE=149.0234
MSLEVEL=2
CHARGE=1+
RTINMINUTES=4.568867
ION=[M+H]+
62.9289 30
65.0381 145
65.05069 5
77.03871 5
93.03374 40
105.03691 5
121.02767 35
121.0421 10
149.02393 60
149.05029 5
END IONS

BEGIN IONS
SCANS=869
TITLE=149.0235
MSLEVEL=2
CHARGE=1+
RTINMINUTES=23.9123
ION=[M+2Na-H]+
53.00089 10
59.04814 10
62.92985 20
64.82651 10
64.92666 21
65.03842 477
71.07144 20
73.06419 10
93.0333 170
93.04599 20
121.02852 160
121.03841 40
149.02341 150
149.03387 20
END IONS

BEGIN IONS
SCANS=881
TITLE=149.096
MSLEVEL=2
CHARGE=1+
RTINMINUTES=10.42181
ION=[M+H]+
50.01459 10
51.02436 10
62.93008 20
65.03837 70
77.03856 40
79.05382 10
91.05529 10
93.03237 50
93.07353 10
105.07036 10
121.02952 40
121.03853 10
121.06691 10
149.02364 60
149.09448 10
END IONS

BEGIN IONS
SCANS=917
TITLE=150.1119
MSLEVEL=2
CHARGE=1+
RTINMINUTES=1.187175
ION=[M+H]+
51.99525 10
53.03838 50
54.0336 40
55.041 140
55.05155 10
55.9322 10
56.04894 180
57.05639 50
58.06435 100
58.07893 10
60.0439 80
60.05094 20
62.05954 10
64.93578 20
68.04922 276
69.05602 20
69.06882 30
69.83339 20
69.83914 10
69.84434 20
69.98515 14
70.06472 3728
70.12781 14
70.16994 10
70.29158 10
70.37332 10
70.4958 10
70.60087 20
70.65313 10
70.95543 10
71.07326 10
71.17482 10
71.48125 10
72.0436 60
72.05449 10
72.08205 10
72.27817 10
74.06035 40
79.05518 10
80.04967 10
81.05833 40
83.07325 10
83.81162 10
84.08073 194
84.09309 20
85.05208 10
85.05797 10
86.05987 60
86.08894 10
86.09592 120
87.06659 10
87.78751 20
88.07527 1273
88.08636 59
88.87145 10
90.90347 20
93.07157 10
94.06423 20
96.08 30
96.09336 10
102.09148 20
103.06625 10
106.06394 10
106.08579 161
106.09501 10
107.07086 10
112.0779 20
113.71724 11
114.09105 424
121.08908 10
122.09739 20
131.6377 10
131.67804 20
132.08356 11
132.10162 1268
132.29613 11
132.67134 20
149.60901 10
150.08939 10
150.11264 1003
150.12675 54
150.13144 20
END IONS

BEGIN IONS
SCANS=918
TITLE=150.1123
MSLEVEL=2
CHARGE=1+
RTINMINUTES=1.526292
ION=[M+H]+
64.93646 6
70.06487 33
88.07503 16
107.07245 5
114.09146 9
132.10139 18
150.11336 6
END IONS

BEGIN IONS
SCANS=928
TITLE=150.1279
MSLEVEL=2
CHARGE=1+
RTINMINUTES=3.320058
ION=[M+H]+
63.92873 10
64.93601 20
65.03836 10
66.04222 10
80.04995 7
92.04907 17
106.06618 10
107.07256 40
108.08231 7
120.08102 10
150.12772 20
END IONS

BEGIN IONS
SCANS=952
TITLE=151.0964
MSLEVEL=2
CHARGE=1+
RTINMINUTES=19.08739
ION=[M+H+NH4]+
62.92846 5
64.927 15
77.03866 10
91.05476 5
93.06807 5
105.06726 5
123.0833 5
END IONS

BEGIN IONS
SCANS=974
TITLE=152.0166
MSLEVEL=2
CHARGE=1+
RTINMINUTES=7.817012
ION=[M+H]+
59.04814 10
65.03758 50
65.04143 20
65.92445 10
66.93271 30
79.05421 10
80.04951 30
90.03239 40
91.04201 30
92.04969 30
97.01051 30
109.01182 20
119.03579 10
124.02195 30
124.03681 10
152.01657 150
152.02791 10
152.06273 20
END IONS

BEGIN IONS
SCANS=1029
TITLE=154.1228
MSLEVEL=2
CHARGE=1+
RTINMINUTES=1.585661
ION=[M+H]+
53.03808 5
67.05421 5
67.92279 10
68.9315 10
81.06861 10
154.12607 5
END IONS

BEGIN IONS
SCANS=1035
TITLE=155.0703
MSLEVEL=2
CHARGE=1+
RTINMINUTES=3.981975
ION=[M+H-2H2O]+
53.03772 5
55.01546 5
55.05391 25
68.99628 10
72.93634 30
73.07581 10
79.0511 5
93.07009 5
98.98412 5
125.02779 5
155.15463 10
END IONS

BEGIN IONS
SCANS=1045
TITLE=155.1539
MSLEVEL=2
CHARGE=1+
RTINMINUTES=3.204871
ION=[M+H]+
51.99412 8
53.00277 6
53.03117 6
53.0384 66
54.87524 14
55.05384 2133
55.48705 6
57.04431 16
58.05196 12
67.05325 8
67.93529 6
72.83813 10
72.9371 10
73.07566 2548
73.74842 6
79.0535 6
81.06982 10
83.0851 422
154.64612 6
154.65636 6
155.15442 1009
END IONS

BEGIN IONS
SCANS=1056
TITLE=156.1382
MSLEVEL=2
CHARGE=1+
RTINMINUTES=1.606567
ION=[M+3H]+
55.05402 70
56.0479 10
57.0695 10
57.87618 11
58.06485 1146
58.36084 10
82.02792 20
83.04833 70
83.05884 10
98.05917 40
156.11346 10
156.13777 20
END IONS

BEGIN IONS
SCANS=1057
TITLE=156.1383
MSLEVEL=2
CHARGE=1+
RTINMINUTES=1.228708
ION=[M+H-H2O]+
53.03766 20
55.05425 50
56.04813 20
57.06938 11
58.0647 949
66.03345 10
69.07067 10
72.07997 10
82.02823 30
83.03966 10
83.04858 30
92.04981 10
98.06551 10
124.08681 10
156.10503 10
156.13116 10
END IONS

BEGIN IONS
SCANS=1067
TITLE=157.0496
MSLEVEL=2
CHARGE=1+
RTINMINUTES=10.4149
ION=[M+H]+
59.0117 10
73.03065 10
85.02912 20
113.02273 20
113.02851 10
141.06982 20
157.05106 40
END IONS

BEGIN IONS
SCANS=1082
TITLE=157.1007
MSLEVEL=2
CHARGE=1+
RTINMINUTES=1.232067
ION=[M+2Na-H]+
55.05294 10
END IONS

BEGIN IONS
SCANS=1090
TITLE=157.1701
MSLEVEL=2
CHARGE=1+
RTINMINUTES=1.39405
ION=[M+H]+
55.05333 20
58.06463 200
140.14302 20
END IONS

BEGIN IONS
SCANS=1143
TITLE=158.9643
MSLEVEL=2
CHARGE=1+
RTINMINUTES=1.157704
ION=[M+Na]+
58.95173 20
58.95408 10
72.04362 10
90.97647 30
90.9827 10
99.97962 10
END IONS

BEGIN IONS
SCANS=1156
TITLE=159.065
MSLEVEL=2
CHARGE=1+
RTINMINUTES=10.54523
ION=[M+H]+
55.01711 140
55.02464 20
59.01158 20
72.04435 10
87.04353 20
99.04377 130
159.064 20
END IONS

BEGIN IONS
SCANS=1166
TITLE=159.1166
MSLEVEL=2
CHARGE=1+
RTINMINUTES=7.614779
ION=[M+H-H2O]+
55.05524 10
62.92811 10
65.03919 10
77.03784 20
79.05358 20
89.03818 30
91.04365 10
91.05454 100
103.05586 10
105.06833 10
105.08141 10
115.05435 110
115.06725 20
116.06274 10
117.06982 213
119.08582 10
128.0636 20
129.06888 30
130.07841 30
131.06773 20
131.08614 20
141.07086 10
143.08614 10
144.09102 20
159.11768 30
END IONS

BEGIN IONS
SCANS=1178
TITLE=161.0298
MSLEVEL=2
CHARGE=1+
RTINMINUTES=1.2097
ION=[M+H]+
55.01691 10
57.04514 10
58.99623 20
60.95038 30
67.00244 182
67.00981 20
68.97335 21
68.98154 235
68.99177 11
69.01825 60
69.02413 20
70.99652 30
79.00192 30
82.99921 20
84.73531 10
85.01342 331
86.99267 10
94.9977 30
95.0088 10
96.9871 30
97.00431 10
97.01386 120
98.994 20
101.00727 10
103.02252 10
103.04003 10
113.00905 20
115.0243 226
125.0202 10
133.03554 40
143.0179 20
143.02911 10
145.07536 10
161.03 30
161.10706 10
END IONS

BEGIN IONS
SCANS=1189
TITLE=161.0962
MSLEVEL=2
CHARGE=1+
RTINMINUTES=15.796
ION=[M+H-H2O]+
51.02327 30
55.05973 10
63.022 10
65.03897 30
65.04456 10
77.03783 100
77.0512 10
79.05414 30
89.0413 10
91.05404 100
91.06157 20
93.06856 10
102.05011 10
103.05416 50
105.0703 120
105.07807 30
107.04946 10
115.05503 40
116.06402 10
117.07008 70
118.07597 20
119.04807 10
121.06592 30
128.0607 40
128.07248 10
129.0706 10
131.03935 10
131.0482 50
131.08585 40
132.96356 10
133.10165 30
145.06596 30
146.07346 50
146.08093 10
161.09579 70
161.11156 20
END IONS

BEGIN IONS
SCANS=1190
TITLE=161.0963
MSLEVEL=2
CHARGE=1+
RTINMINUTES=16.19328
ION=[M+H]+
51.02331 20
77.03759 60
78.04575 10
79.0536 20
91.05363 50
91.05882 20
93.07014 10
103.05395 60
105.0698 70
105.08001 20
115.0543 50
115.0629 20
117.06886 20
118.07803 10
119.08439 20
121.06516 70
121.07454 10
127.05455 30
128.06104 40
128.0701 20
131.04919 70
131.05829 10
133.06786 10
133.10175 30
143.08492 10
145.06519 70
145.07809 10
146.07275 110
161.09586 70
END IONS

BEGIN IONS
SCANS=1200
TITLE=161.1169
MSLEVEL=2
CHARGE=1+
RTINMINUTES=11.38148
ION=[M+H]+
87.04252 20
91.04169 10
105.06854 10
END IONS

BEGIN IONS
SCANS=1240
TITLE=163.039
MSLEVEL=2
CHARGE=1+
RTINMINUTES=8.705767
ION=[M+2Na-H]+
50.01521 10
51.02223 50
55.05372 10
57.06913 10
63.0211 20
64.0292 20
77.03813 210
77.04885 20
79.05374 30
84.07722 10
92.02537 50
105.0334 60
105.04123 10
130.07214 10
133.02859 20
135.04469 20
163.04053 40
163.05856 10
END IONS

BEGIN IONS
SCANS=1241
TITLE=163.039
MSLEVEL=2
CHARGE=1+
RTINMINUTES=13.19228
ION=[M+H-2H2O]+
50.01467 130
50.02209 11
51.02273 562
53.03869 40
54.04659 10
57.06919 20
61.00593 10
62.01403 40
63.02215 170
64.0304 254
64.03963 20
64.22804 10
65.03795 30
76.78774 20
76.79652 10
77.02882 36
77.03823 1981
77.716 10
79.05404 110
79.06472 10
91.05529 20
91.06009 10
92.01416 21
92.02563 601
95.04965 10
95.0596 10
105.0336 150
105.04258 20
107.04849 30
120.01997 71
133.01321 10
133.02899 342
135.04425 389
135.06007 12
163.03902 554
END IONS

BEGIN IONS
SCANS=1242
TITLE=163.039
MSLEVEL=2
CHARGE=1+
RTINMINUTES=10.23224
ION=[M+2H+Na]+
50.01443 100
51.01691 21
51.02242 670
53.03861 50
55.01816 10
61.00669 20
62.01457 20
63.02251 288
63.0318 11
63.82633 10
64.03017 248
64.03925 22
64.04423 10
65.00011 10
65.03756 20
67.053 10
75.02094 20
76.78748 22
77.03833 1911
77.37817 10
77.98581 10
78.5551 10
79.05382 90
79.2618 10
91.0526 20
91.06264 10
92.01427 11
92.02548 684
105.03378 120
105.04478 20
107.04994 30
115.05281 10
120.01225 10
120.02038 90
120.03027 11
133.02818 354
133.04337 10
135.03192 20
135.04424 472
135.05936 20
163.03883 659
163.0618 10
END IONS

BEGIN IONS
SCANS=1243
TITLE=163.039
MSLEVEL=2
CHARGE=1+
RTINMINUTES=6.178137
ION=[M+H]+
50.01501 50
50.02038 10
51.02237 250
51.0284 30
53.03849 10
55.04995 10
61.00562 10
62.01453 20
63.02294 80
64.02991 80
77.03836 443
77.05085 21
79.0533 40
91.05486 10
92.02576 203
92.0382 10
105.03308 60
105.04323 10
115.05394 10
120.01787 10
133.01314 10
133.02933 80
135.04482 80
163.01755 10
163.03969 150
163.05482 10
END IONS

BEGIN IONS
SCANS=1244
TITLE=163.039
MSLEVEL=2
CHARGE=1+
RTINMINUTES=13.42318
ION=[M+Na]+
50.01475 244
50.02506 10
50.8576 20
51.02256 918
51.12604 10
53.03874 50
53.04472 10
61.00667 30
62.01412 40
63.02263 460
63.03584 10
64.03016 526
65.03804 30
66.13715 10
76.03013 10
76.78281 20
76.78844 10
76.7947 10
77.02864 41
77.03814 3681
77.48896 10
77.49705 10
77.78752 10
77.80913 10
78.04157 10
78.07042 10
79.04557 10
79.05391 294
80.21084 10
91.05308 40
92.0253 1433
92.4782 10
95.0482 30
95.05419 10
105.03332 310
105.05061 10
107.05016 30
115.0532 10
117.05754 10
120.01993 110
121.06472 11
132.58778 10
132.59421 11
133.0285 464
135.03136 11
135.04398 653
162.49516 10
163.03922 866
163.05856 11
END IONS

BEGIN IONS
SCANS=1245
TITLE=163.0391
MSLEVEL=2
CHARGE=1+
RTINMINUTES=6.603004
ION=[M+H]+
50.0147 50
51.02299 80
63.02298 30
64.03054 10
64.04052 10
77.03083 21
77.03801 309
77.04992 10
79.05384 20
91.05416 20
92.0256 110
105.03376 30
120.01982 20
133.01723 10
133.02901 40
135.03589 10
135.04477 90
135.05785 10
163.03947 120
163.05202 20
END IONS

BEGIN IONS
SCANS=1246
TITLE=163.0392
MSLEVEL=2
CHARGE=1+
RTINMINUTES=12.41776
ION=[M+H-H2O]+
50.01478 234
50.8602 11
51.01575 22
51.02277 890
51.03066 78
51.35988 10
52.30997 10
53.00131 10
53.03751 50
55.01774 10
62.01504 50
63.02243 585
63.03168 44
64.03036 383
64.03967 31
65.03773 40
67.0538 10
76.03085 10
76.78635 20
76.7921 10
77.03829 3472
77.15654 10
77.26057 10
77.57352 10
77.6378 10
77.66793 10
78.04436 10
79.0461 10
79.05407 120
79.06493 10
80.36685 10
91.05446 40
91.71865 20
91.72851 10
91.74135 12
92.02553 1159
92.58335 10
95.05 10
105.03338 183
105.04396 20
107.04954 40
119.05203 10
120.02145 90
120.02916 20
120.04156 11
133.01547 20
133.02834 562
133.04362 10
135.03445 21
135.0441 486
162.50574 10
163.01318 11
163.03958 623
END IONS

BEGIN IONS
SCANS=1247
TITLE=163.0394
MSLEVEL=2
CHARGE=1+
RTINMINUTES=5.213117
ION=[M+2H]+
51.0291 10
57.06925 20
73.04772 10
77.03898 40
78.03538 10
92.02694 20
105.03382 10
133.03139 10
135.04601 20
163.03905 10
END IONS

BEGIN IONS
SCANS=1249
TITLE=163.0754
MSLEVEL=2
CHARGE=1+
RTINMINUTES=16.07255
ION=[M+H]+
50.01457 40
51.02217 50
53.03733 10
57.06871 10
63.02323 10
77.03815 193
77.05007 10
79.05448 10
105.01804 10
105.03411 90
105.04501 10
105.06877 10
106.06286 10
115.05165 10
117.05708 10
163.03761 10
END IONS

BEGIN IONS
SCANS=1251
TITLE=163.0756
MSLEVEL=2
CHARGE=1+
RTINMINUTES=16.25645
ION=[M+2Na-H]+
50.01438 20
51.02265 80
57.06999 20
77.03832 276
77.0487 20
79.0547 10
91.0538 10
92.02538 10
105.03352 160
105.05046 10
135.04469 10
145.06813 10
163.03629 10
163.07408 10
END IONS

BEGIN IONS
SCANS=1252
TITLE=163.0756
MSLEVEL=2
CHARGE=1+
RTINMINUTES=9.377954
ION=[2M+H]+
50.01601 60
51.02277 100
53.03834 10
63.02045 10
63.02637 20
64.02975 10
77.02848 11
77.03843 429
77.04848 21
79.05342 10
91.05355 30
91.06113 10
92.0245 40
95.04846 20
105.03356 248
105.04506 10
105.05049 10
115.05395 30
117.07017 20
121.11163 10
130.06288 10
133.0282 10
133.03178 20
135.04781 10
145.06644 10
163.04063 30
163.07268 20
163.09184 10
END IONS

BEGIN IONS
SCANS=1289
TITLE=165.0548
MSLEVEL=2
CHARGE=1+
RTINMINUTES=15.796
ION=[M+H]+
55.01599 10
65.03832 30
67.05211 10
77.04062 20
91.05432 80
95.04991 10
119.05164 30
123.04473 40
137.05933 20
147.04288 30
165.05563 70
165.06674 20
END IONS

BEGIN IONS
SCANS=1325
TITLE=166.0631
MSLEVEL=2
CHARGE=1+
RTINMINUTES=3.245063
ION=[M+H]+
62.99807 5
64.92739 5
93.01332 15
94.06315 5
END IONS

BEGIN IONS
SCANS=1334
TITLE=167.0337
MSLEVEL=2
CHARGE=1+
RTINMINUTES=23.9123
ION=[M+H]+
64.92845 10
65.03771 20
77.0346 10
81.06916 10
108.05548 10
167.15486 10
END IONS

BEGIN IONS
SCANS=1387
TITLE=170.0672
MSLEVEL=2
CHARGE=1+
RTINMINUTES=1.226667
ION=[2M+H]+
66.01833 40
68.98164 320
86.99162 80
93.05876 20
93.0686 10
96.98834 10
110.00799 20
170.09483 10
END IONS

BEGIN IONS
SCANS=1398
TITLE=170.1178
MSLEVEL=2
CHARGE=1+
RTINMINUTES=1.8552
ION=[M+H]+
65.04009 10
66.93259 20
67.05401 30
93.05704 70
95.05006 40
124.07599 10
126.09006 10
142.12363 20
170.11456 20
170.12418 10
END IONS

BEGIN IONS
SCANS=1431
TITLE=170.1653
MSLEVEL=2
CHARGE=1+
RTINMINUTES=3.865983
ION=[M+H-H2O]+
55.05388 25
65.0383 5
65.92363 5
66.04512 10
68.98124 15
71.05128 5
71.05983 15
72.93777 5
77.03641 5
78.04476 5
82.07715 5
83.07971 5
83.08472 10
88.08616 10
92.04817 10
93.05655 15
170.09776 10
170.16295 25
END IONS

BEGIN IONS
SCANS=1457
TITLE=171.1491
MSLEVEL=2
CHARGE=1+
RTINMINUTES=1.583442
ION=[M+NH4]+
53.03761 6
55.0537 38
58.06472 130
59.0485 10
68.98324 8
69.06901 8
69.98268 12
72.04426 20
72.07993 8
77.03842 10
79.05434 12
81.05656 12
82.0642 6
88.9521 6
89.07126 6
96.08055 8
113.10705 8
122.09672 12
137.11964 6
153.13849 6
154.12325 6
171.14964 12
END IONS

BEGIN IONS
SCANS=1458
TITLE=171.1491
MSLEVEL=2
CHARGE=1+
RTINMINUTES=1.234683
ION=[M+NH4]+
51.02067 10
53.0377 30
55.05358 130
55.06428 10
56.04864 10
57.04442 10
57.05737 30
57.87852 11
58.06467 587
59.04868 50
65.03721 20
66.04302 10
67.02076 10
67.05422 20
68.04946 10
68.98233 20
69.07055 20
69.98266 30
70.0654 10
72.04472 30
73.07556 10
74.06101 10
77.03841 30
79.05474 50
80.04985 30
81.05684 40
81.06919 10
82.06423 40
82.07161 10
91.05558 20
92.04888 10
93.06021 10
93.07034 10
94.05875 10
94.06654 20
95.08374 10
96.08091 30
96.09278 20
97.07648 20
97.09036 10
106.06391 10
107.0746 10
108.08205 10
109.10092 20
110.09601 10
113.10878 20
114.09194 10
115.08558 10
121.0896 10
122.09602 50
136.10768 10
153.13773 20
154.12376 50
171.11443 10
171.14986 50
END IONS

BEGIN IONS
SCANS=1459
TITLE=171.1493
MSLEVEL=2
CHARGE=1+
RTINMINUTES=6.453484
ION=[M+H]+
53.03802 10
55.05401 234
56.01314 40
72.04444 355
72.05761 10
77.04084 10
83.08485 90
89.07109 70
89.08313 10
171.14951 60
END IONS

BEGIN IONS
SCANS=1463
TITLE=172.0943
MSLEVEL=2
CHARGE=1+
RTINMINUTES=1.175271
ION=[M+Na]+
67.02033 10
67.05334 10
68.01535 20
69.98135 10
70.97935 170
70.9858 40
84.01136 20
88.98935 50
88.99721 10
112.00663 20
172.03624 10
172.09441 349
172.11325 20
172.11867 10
END IONS

BEGIN IONS
SCANS=1531
TITLE=174.1853
MSLEVEL=2
CHARGE=1+
RTINMINUTES=6.594567
ION=[M+H]+
57.07072 10
115.05543 20
117.05942 10
174.12773 10
174.1862 40
END IONS

BEGIN IONS
SCANS=1540
TITLE=175.06
MSLEVEL=2
CHARGE=1+
RTINMINUTES=5.213117
ION=[M+H]+
98.98367 10
129.07365 10
END IONS

BEGIN IONS
SCANS=1566
TITLE=176.1179
MSLEVEL=2
CHARGE=1+
RTINMINUTES=1.6018
ION=[M+Na]+
95.05926 10
END IONS

BEGIN IONS
SCANS=1603
TITLE=178.1341
MSLEVEL=2
CHARGE=1+
RTINMINUTES=2.876467
ION=[M+H]+
67.05378 7
70.06371 7
71.06007 10
85.07502 7
88.02023 7
91.05309 10
93.0587 7
133.07434 7
135.09222 17
137.10526 10
149.10643 7
161.10828 7
176.11916 13
178.13434 239
178.15874 7
END IONS

BEGIN IONS
SCANS=1635
TITLE=180.0808
MSLEVEL=2
CHARGE=1+
RTINMINUTES=17.12973
ION=[M+2H+Na]+
107.07329 10
150.04877 10
151.05058 10
152.06343 40
178.0649 20
178.07011 10
179.07094 20
179.08238 10
180.08089 110
180.14009 10
END IONS

BEGIN IONS
SCANS=1636
TITLE=180.0808
MSLEVEL=2
CHARGE=1+
RTINMINUTES=17.30688
ION=[M+2H+Na]+
89.06027 10
151.06477 20
152.06598 10
178.06607 30
179.07001 10
179.07957 10
180.08054 50
END IONS

BEGIN IONS
SCANS=1637
TITLE=180.0811
MSLEVEL=2
CHARGE=1+
RTINMINUTES=15.93669
ION=[M+H]+
151.05431 10
152.06184 40
152.07141 20
178.0656 30
179.07159 30
179.07828 20
180.06607 10
180.08212 210
180.13455 10
180.14072 10
END IONS

BEGIN IONS
SCANS=1638
TITLE=180.0811
MSLEVEL=2
CHARGE=1+
RTINMINUTES=15.66788
ION=[M+Na]+
151.05475 30
152.06445 40
177.05696 10
178.06631 30
179.0737 30
180.08116 90
180.10178 10
180.13737 10
END IONS

BEGIN IONS
SCANS=1644
TITLE=180.1021
MSLEVEL=2
CHARGE=1+
RTINMINUTES=1.612396
ION=[M+H]+
65.03896 60
77.03818 30
79.05564 20
80.04831 10
81.0571 20
91.05238 10
92.03913 10
92.04878 170
93.05996 30
104.04765 10
106.06593 51
107.07258 367
107.08418 31
120.06645 10
120.08061 90
120.09776 10
121.08931 40
148.07547 30
180.10139 262
END IONS

BEGIN IONS
SCANS=1645
TITLE=180.1021
MSLEVEL=2
CHARGE=1+
RTINMINUTES=1.234683
ION=[M+NH4]+
50.01346 20
51.02236 10
53.03839 10
65.03819 100
66.03467 10
66.0456 30
67.0407 20
68.04771 10
69.06853 10
77.03961 40
78.03276 10
79.05382 100
80.04957 10
81.05595 20
86.00221 10
91.0548 21
92.04922 162
92.05892 10
93.05693 50
93.06853 20
94.06559 10
95.07194 20
106.06489 317
106.07852 10
107.05971 11
107.07256 591
118.06285 20
120.08089 316
120.0945 20
120.69 10
121.08835 705
132.08153 20
134.08559 10
134.09624 70
134.11099 10
144.08321 10
148.07439 40
148.08105 40
162.09058 40
180.07204 10
180.08035 21
180.10193 882
180.11752 63
END IONS

BEGIN IONS
SCANS=1701
TITLE=182.1176
MSLEVEL=2
CHARGE=1+
RTINMINUTES=1.216887
ION=[2M+NH4]+
51.02247 10
53.03841 10
77.03772 10
80.04281 20
80.04892 190
80.0585 10
85.06471 20
85.07389 10
91.05354 40
93.05568 20
95.04863 10
96.97067 10
108.07934 10
119.0497 10
136.07962 10
182.00906 10
182.07791 10
182.10132 10
182.11765 30
END IONS

BEGIN IONS
SCANS=1705
TITLE=182.1905
MSLEVEL=2
CHARGE=1+
RTINMINUTES=5.374146
ION=[M+H]+
53.04048 20
55.05438 170
55.06394 10
55.9471 10
83.08528 50
97.96877 20
100.11126 20
166.98499 30
182.16833 10
182.18118 10
182.18982 60
182.19897 10
END IONS

BEGIN IONS
SCANS=1706
TITLE=182.9627
MSLEVEL=2
CHARGE=1+
RTINMINUTES=1.234683
ION=[M+H]+
51.02359 5
55.93404 50
56.93473 10
56.9418 160
64.97259 10
68.98125 5
72.93647 15
77.03871 25
80.97309 15
81.0699 5
82.9844 5
84.961 5
97.96184 5
97.96832 60
98.98355 35
100.93117 20
100.95453 5
105.03423 5
108.96171 20
126.9733 15
127.01802 10
164.97 5
END IONS

BEGIN IONS
SCANS=1723
TITLE=183.1385
MSLEVEL=2
CHARGE=1+
RTINMINUTES=16.91002
ION=[M+H-2H2O]+
53.03657 10
67.05317 20
77.03793 20
80.97375 10
98.98383 60
END IONS

BEGIN IONS
SCANS=1726
TITLE=183.1859
MSLEVEL=2
CHARGE=1+
RTINMINUTES=4.848417
ION=[M+H]+
55.05402 40
55.9335 25
56.05105 10
56.05556 5
56.94168 232
57.53267 5
67.05382 5
71.04962 5
72.9363 10
73.07555 10
74.09608 40
77.03755 10
80.97272 10
83.08881 15
87.92295 5
97.06479 5
97.9687 85
98.98419 30
98.99532 10
100.93257 10
101.09669 5
101.10737 115
101.11978 10
105.03506 5
113.96505 5
138.91185 5
141.95934 5
183.16418 5
183.17082 5
183.18584 90
END IONS

BEGIN IONS
SCANS=1765
TITLE=185.1175
MSLEVEL=2
CHARGE=1+
RTINMINUTES=25.16302
ION=[M+NH4]+
58.06565 10
69.07025 10
81.06924 10
91.58088 10
97.06516 10
141.06808 10
154.11932 10
185.13136 10
END IONS

BEGIN IONS
SCANS=1780
TITLE=185.165
MSLEVEL=2
CHARGE=1+
RTINMINUTES=1.234683
ION=[M+H]+
51.02209 10
55.05287 10
57.06859 40
57.93505 10
58.06467 100
58.06904 30
58.07458 10
67.05171 10
67.05628 20
67.06123 10
69.07082 20
79.05326 30
81.06875 60
81.07831 10
83.0486 20
84.08121 50
85.06528 20
91.0538 30
94.06432 20
95.08579 30
98.95902 10
107.08627 20
109.06384 20
110.96107 20
110.97328 10
112.07482 70
112.08992 10
121.1024 10
123.08039 10
123.11619 100
140.1431 10
141.0986 10
168.13426 10
168.14053 20
185.1181 10
185.1313 10
185.16527 50
185.17783 10
END IONS

BEGIN IONS
SCANS=1781
TITLE=185.165
MSLEVEL=2
CHARGE=1+
RTINMINUTES=4.578667
ION=[M+NH4]+
55.05416 70
57.93591 10
58.02814 30
60.08021 10
71.05968 20
77.0387 10
83.04953 20
83.08581 30
91.05432 10
98.96058 20
99.96744 10
103.08673 100
185.16255 30
END IONS

BEGIN IONS
SCANS=1785
TITLE=186.0766
MSLEVEL=2
CHARGE=1+
RTINMINUTES=3.291167
ION=[M+H]+
77.0399 30
84.95958 30
107.05021 10
126.05532 40
END IONS

BEGIN IONS
SCANS=1815
TITLE=187.0967
MSLEVEL=2
CHARGE=1+
RTINMINUTES=9.48745
ION=[M+2H+Na]+
55.01639 20
55.05448 50
69.03261 10
73.06333 20
73.06734 10
73.07031 20
83.04864 40
88.02108 10
97.0648 10
111.04431 30
127.07489 10
155.06943 40
END IONS

BEGIN IONS
SCANS=1818
TITLE=187.097
MSLEVEL=2
CHARGE=1+
RTINMINUTES=11.6475
ION=[M+H+2Na]+
55.05395 50
59.04889 20
73.06415 10
83.04727 20
83.05427 10
88.02003 20
89.02486 10
91.05371 10
111.04395 20
111.05284 10
127.05395 10
143.08466 10
155.0695 30
187.09631 20
END IONS

BEGIN IONS
SCANS=1832
TITLE=187.1445
MSLEVEL=2
CHARGE=1+
RTINMINUTES=3.539433
ION=[M+H]+
55.05297 15
56.05006 5
57.06945 5
59.04853 5
59.92962 10
60.93802 5
70.06282 5
74.05916 40
74.06342 5
77.03924 10
81.06962 5
82.06743 5
83.08761 5
88.0205 10
94.06515 5
96.07974 10
97.07872 10
97.08717 10
112.101 15
114.08427 5
114.08973 5
END IONS

BEGIN IONS
SCANS=1833
TITLE=187.1447
MSLEVEL=2
CHARGE=1+
RTINMINUTES=2.031211
ION=[M+H]+
58.06468 40
59.9296 6
81.07029 5
88.02239 6
100.95701 5
187.14494 5
END IONS

BEGIN IONS
SCANS=1843
TITLE=188.071
MSLEVEL=2
CHARGE=1+
RTINMINUTES=3.789039
ION=[M+H-2H2O]+
62.92849 20
62.93372 10
173.08795 10
END IONS

BEGIN IONS
SCANS=1844
TITLE=188.0745
MSLEVEL=2
CHARGE=1+
RTINMINUTES=9.213117
ION=[M+NH4]+
59.00049 10
61.01209 10
75.04408 60
87.02583 10
88.02122 10
114.03678 20
END IONS

BEGIN IONS
SCANS=1846
TITLE=188.1282
MSLEVEL=2
CHARGE=1+
RTINMINUTES=1.877733
ION=[M+H]+
56.01278 40
59.06851 10
65.03768 10
69.07024 10
95.0503 20
95.06055 10
102.05624 10
170.1235 10
188.12585 40
END IONS

BEGIN IONS
SCANS=1847
TITLE=188.1286
MSLEVEL=2
CHARGE=1+
RTINMINUTES=1.234683
ION=[M+H]+
55.05639 5
58.0647 25
67.05292 5
68.98209 10
72.0787 5
83.04791 10
88.07366 5
91.05622 5
93.07004 5
98.0965 20
107.08683 10
111.08091 5
125.09906 5
142.12317 5
188.10464 5
188.12708 30
188.14734 5
END IONS

BEGIN IONS
SCANS=1857
TITLE=189.0553
MSLEVEL=2
CHARGE=1+
RTINMINUTES=7.341628
ION=[M+H-2H2O]+
68.99589 20
77.03768 20
79.14227 10
91.05447 20
105.03312 110
115.05439 40
146.03648 60
146.04736 20
161.04332 10
161.0594 130
161.07663 20
189.05693 20
END IONS

BEGIN IONS
SCANS=1861
TITLE=189.0756
MSLEVEL=2
CHARGE=1+
RTINMINUTES=8.798239
ION=[M+3H]+
55.05375 10
59.04902 10
119.08495 10
END IONS

BEGIN IONS
SCANS=1863
TITLE=189.0759
MSLEVEL=2
CHARGE=1+
RTINMINUTES=10.2493
ION=[M+H]+
55.01791 20
59.01213 10
59.04814 90
75.04278 40
85.02786 10
87.04518 10
101.05973 10
128.06216 10
129.05475 20
END IONS

BEGIN IONS
SCANS=1864
TITLE=189.0759
MSLEVEL=2
CHARGE=1+
RTINMINUTES=8.163013
ION=[M+H]+
55.05642 10
END IONS

BEGIN IONS
SCANS=1867
TITLE=189.1122
MSLEVEL=2
CHARGE=1+
RTINMINUTES=18.65632
ION=[M+3H]+
81.06774 20
END IONS

BEGIN IONS
SCANS=1874
TITLE=189.1274
MSLEVEL=2
CHARGE=1+
RTINMINUTES=8.890291
ION=[M+H-H2O]+
51.02291 10
55.05534 10
57.07145 10
65.03796 10
75.04388 10
77.0388 30
79.05368 20
81.06835 10
89.03658 10
91.05335 90
91.06264 10
93.06894 30
103.05489 30
104.04873 10
104.06279 10
105.06806 40
115.0546 70
116.0626 10
117.069 20
119.08591 70
119.09241 10
121.10093 10
128.05298 10
128.06113 30
129.07063 20
130.07877 20
131.08658 30
141.07014 60
142.07707 10
143.08736 20
145.06396 10
145.091 10
145.10387 20
147.0797 20
147.11717 40
155.08551 10
156.09277 30
159.08051 40
160.08784 20
161.09856 10
171.11606 20
171.12936 10
173.09598 20
189.12885 20
END IONS

BEGIN IONS
SCANS=1884
TITLE=189.139
MSLEVEL=2
CHARGE=1+
RTINMINUTES=4.973238
ION=[M+H]+
55.05382 20
65.04032 20
72.08199 20
91.05384 60
105.06731 10
118.06363 10
189.14095 10
END IONS

BEGIN IONS
SCANS=1893
TITLE=190.1077
MSLEVEL=2
CHARGE=1+
RTINMINUTES=1.222854
ION=[M+H]+
57.05601 10
58.06541 70
58.07239 20
58.95294 20
69.98387 20
71.01132 10
84.00934 10
84.07951 10
89.0234 30
102.09139 10
103.9555 10
144.09164 10
144.1022 120
190.08559 10
190.10822 160
END IONS

BEGIN IONS
SCANS=1897
TITLE=190.1435
MSLEVEL=2
CHARGE=1+
RTINMINUTES=4.249834
ION=[M+H]+
62.92933 7
64.92724 7
103.95641 7
106.94923 10
END IONS

BEGIN IONS
SCANS=1935
TITLE=192.1385
MSLEVEL=2
CHARGE=1+
RTINMINUTES=9.7642
ION=[M+H]+
63.02314 10
65.03777 50
72.0434 30
91.04557 10
91.05354 280
91.06537 20
100.07525 30
109.06669 10
118.06172 10
119.049 257
119.06269 20
192.13914 50
END IONS

BEGIN IONS
SCANS=1950
TITLE=193.0496
MSLEVEL=2
CHARGE=1+
RTINMINUTES=10.89565
ION=[M+H-H2O]+
59.04894 10
64.82283 10
65.03825 470
80.02623 30
91.05405 20
93.03324 160
93.04224 40
120.05295 20
121.01141 10
121.02821 310
121.03929 41
147.04591 10
148.52794 10
148.53876 20
149.00183 10
149.02361 1262
150.42708 10
193.05016 130
END IONS

BEGIN IONS
SCANS=1951
TITLE=193.0496
MSLEVEL=2
CHARGE=1+
RTINMINUTES=5.030241
ION=[M+H]+
59.04965 20
65.03871 30
66.93246 20
91.05438 10
93.03262 30
107.95939 10
119.04711 10
121.02756 40
148.0751 10
149.02428 110
193.05367 20
END IONS

BEGIN IONS
SCANS=1954
TITLE=193.0497
MSLEVEL=2
CHARGE=1+
RTINMINUTES=10.20944
ION=[M+H]+
53.00184 10
64.82883 12
65.03813 1353
65.90048 10
80.02451 30
91.05445 30
91.06358 10
93.02171 22
93.03315 749
101.04639 10
107.96383 10
111.04816 10
120.63635 10
121.0165 33
121.02871 799
121.04001 188
148.51933 10
148.53505 30
148.98116 10
149.00137 23
149.02348 3414
149.21356 10
149.60619 10
149.63837 10
149.85193 20
149.96252 10
150.07253 10
152.07021 10
167.03392 10
193.02487 10
193.05009 388
END IONS

BEGIN IONS
SCANS=1955
TITLE=193.0498
MSLEVEL=2
CHARGE=1+
RTINMINUTES=8.942083
ION=[2M+H]+
65.03831 510
66.9326 10
79.05192 10
80.02494 10
91.05603 20
93.03332 269
93.04421 30
120.05178 30
121.01813 21
121.02827 302
121.03895 63
148.53627 20
148.9953 11
149.02364 1464
149.48373 11
149.90237 10
193.0508 171
END IONS

BEGIN IONS
SCANS=1956
TITLE=193.0498
MSLEVEL=2
CHARGE=1+
RTINMINUTES=8.34155
ION=[M+H]+
53.00131 10
64.82493 10
64.83027 11
65.03811 1091
66.04182 10
77.03691 10
80.02519 20
92.73812 11
93.0194 11
93.03329 575
105.03325 10
108.02057 10
120.05468 11
120.63184 11
121.02865 628
121.31297 11
122.03149 10
148.02969 10
148.52463 10
148.53304 10
148.54192 10
148.96321 11
149.00188 13
149.006 22
149.02332 2946
149.09872 13
149.59155 10
149.93878 10
150.02525 20
150.07753 10
150.96655 10
151.81985 10
192.411 10
193.05005 357
END IONS

BEGIN IONS
SCANS=1957
TITLE=193.0498
MSLEVEL=2
CHARGE=1+
RTINMINUTES=10.66193
ION=[2M+H]+
65.02959 11
65.03832 409
65.04718 32
80.02779 10
91.05434 10
92.05776 20
93.03357 231
93.046 20
121.0288 262
121.04056 51
121.05149 10
148.99899 10
149.00934 22
149.02365 1139
149.94693 10
150.03194 10
193.05077 151
END IONS

BEGIN IONS
SCANS=1959
TITLE=193.05
MSLEVEL=2
CHARGE=1+
RTINMINUTES=8.035629
ION=[M+H+Na]+
59.04867 10
65.03826 40
66.93241 20
77.03747 10
79.05258 10
91.05251 10
92.05865 20
93.03402 10
107.9608 10
108.07757 10
119.04919 10
120.07724 10
121.02741 20
121.0348 20
149.02379 60
193.05595 10
193.18147 30
END IONS

BEGIN IONS
SCANS=1960
TITLE=193.0503
MSLEVEL=2
CHARGE=1+
RTINMINUTES=4.556033
ION=[M+H]+
59.04906 20
65.03863 50
91.05334 10
93.03335 20
107.9548 10
120.05144 30
121.029 20
121.04023 10
149.02406 90
149.03554 10
149.04282 10
151.86636 10
193.14359 10
END IONS

BEGIN IONS
SCANS=1962
TITLE=193.0895
MSLEVEL=2
CHARGE=1+
RTINMINUTES=1.234683
ION=[M+H-H2O]+
53.03918 10
57.03396 40
57.04349 20
59.04946 30
59.05992 10
61.02813 60
61.03804 10
71.01176 40
71.04899 50
71.05731 20
72.93603 10
81.03223 10
99.04237 10
103.03928 20
103.04255 10
120.05016 10
121.08846 10
131.07037 50
END IONS

BEGIN IONS
SCANS=1975
TITLE=193.1589
MSLEVEL=2
CHARGE=1+
RTINMINUTES=10.38053
ION=[M+NH4]+
55.05395 10
59.04879 20
65.03932 30
66.93317 30
67.0549 10
91.05475 20
92.05766 20
93.03123 40
95.08285 10
107.96306 10
119.04789 10
119.08631 10
120.04997 10
121.02987 10
121.03722 20
133.10583 20
149.02405 80
193.04901 20
193.073 10
193.11058 10
END IONS

BEGIN IONS
SCANS=1978
TITLE=193.4823
MSLEVEL=2
CHARGE=1+
RTINMINUTES=1.995125
ION=[M+H]+
51.02252 40
58.06405 20
65.03715 20
66.04423 10
67.05289 10
77.03803 120
78.03264 20
79.05384 100
80.05051 10
81.05523 20
81.06822 10
82.0637 10
91.05365 50
92.04874 50
92.05779 20
93.05657 40
94.06453 10
105.0572 10
106.06454 277
106.07961 10
107.04889 50
107.05575 10
107.07246 40
119.07579 20
120.08097 319
120.09214 41
120.60261 10
121.07446 22
121.08867 821
132.0797 30
134.09659 110
135.04279 30
135.05174 10
135.10512 10
144.08032 20
162.09122 80
176.10268 10
END IONS

BEGIN IONS
SCANS=1980
TITLE=194.1173
MSLEVEL=2
CHARGE=1+
RTINMINUTES=1.982575
ION=[M+H]+
50.01354 5
51.02251 15
53.03869 5
55.04353 5
58.06461 35
58.07117 5
65.03779 15
66.03332 20
66.04548 15
67.04153 10
77.03855 110
78.03388 25
79.0539 130
80.0499 15
80.06315 10
81.05666 15
81.0621 10
89.03881 5
91.04259 15
91.05498 25
92.049 35
93.05669 40
93.06591 5
93.07051 15
94.06474 15
95.0494 5
103.05331 10
104.04841 10
105.05697 10
105.06837 5
106.04958 10
106.06485 328
107.04913 65
107.06017 5
107.07339 110
108.08077 15
108.96305 5
117.05866 15
118.06402 20
119.072 10
119.68525 5
120.08088 377
120.10109 15
120.34013 5
120.68414 5
120.68988 10
120.71525 5
121.05437 5
121.08854 1399
121.11468 5
121.38979 5
121.63618 5
121.69046 5
122.02595 5
122.05639 5
122.09191 5
122.61856 5
131.07225 5
132.08189 35
133.09003 5
134.0968 205
135.04454 80
135.05791 10
135.10425 35
135.11307 5
135.12373 5
144.0808 15
160.07764 5
161.08307 10
162.09163 195
176.10379 5
178.08659 5
179.09439 5
192.10901 5
193.47777 10
193.48573 10
194.00639 5
194.05116 5
194.06396 5
194.08505 10
194.11812 1465
194.1628 5
END IONS

BEGIN IONS
SCANS=1981
TITLE=194.1174
MSLEVEL=2
CHARGE=1+
RTINMINUTES=1.222729
ION=[M+NH4]+
51.02503 10
53.03789 10
55.05403 10
58.03634 20
58.04316 20
58.06391 50
59.04814 20
59.07206 10
61.02825 10
65.03907 30
70.06503 60
71.01169 10
71.04906 30
72.01677 10
77.03821 90
78.03519 20
79.04105 10
79.05398 110
80.04971 20
81.0561 20
82.07235 20
84.08238 30
88.07603 10
91.05441 30
91.06296 10
92.04949 30
93.05672 40
93.06657 10
94.06613 20
104.05015 10
105.05541 20
106.06527 322
106.07752 10
107.04943 130
107.07376 80
114.09165 20
118.06678 10
119.07588 10
120.06466 10
120.08129 302
120.0943 10
120.69846 10
121.06522 12
121.08845 1658
131.07027 20
132.07278 20
132.08006 40
132.10213 70
133.08829 10
134.08481 10
134.0965 220
135.04411 160
135.10556 30
140.0894 20
144.08142 40
158.09943 20
162.09209 181
176.11427 20
179.0956 10
194.0871 11
194.11766 1308
194.2485 10
END IONS

BEGIN IONS
SCANS=1983
TITLE=194.1175
MSLEVEL=2
CHARGE=1+
RTINMINUTES=25.97339
ION=[M+H]+
58.06454 40
77.03732 50
107.04924 60
119.06099 10
135.04492 50
194.11935 20
194.1449 10
END IONS

BEGIN IONS
SCANS=1984
TITLE=194.118
MSLEVEL=2
CHARGE=1+
RTINMINUTES=0.1292333
ION=[M+H]+
58.06489 30
59.07293 10
77.03802 40
79.05569 10
95.04829 10
107.04009 10
107.04935 70
135.04422 60
194.11855 20
END IONS

BEGIN IONS
SCANS=1994
TITLE=195.123
MSLEVEL=2
CHARGE=1+
RTINMINUTES=17.63138
ION=[M+Na]+
65.04405 10
77.03875 20
95.04893 10
121.02942 20
163.0379 10
END IONS

BEGIN IONS
SCANS=1995
TITLE=195.1236
MSLEVEL=2
CHARGE=1+
RTINMINUTES=18.99116
ION=[M+H+NH4]+
67.05335 5
69.06905 10
77.037 25
78.04702 5
89.05863 10
95.04901 10
95.08448 5
108.04965 5
121.02816 10
136.04485 5
163.03535 15
163.04272 10
165.06985 15
195.14923 5
END IONS

BEGIN IONS
SCANS=2046
TITLE=197.1175
MSLEVEL=2
CHARGE=1+
RTINMINUTES=5.7622
ION=[M+H]+
57.06871 10
67.05253 10
77.04004 20
79.05406 10
91.05223 30
91.05965 10
93.06908 10
105.06982 30
107.08608 40
133.09982 30
133.10805 10
135.1167 20
161.09743 10
179.10794 40
END IONS

BEGIN IONS
SCANS=2062
TITLE=197.1647
MSLEVEL=2
CHARGE=1+
RTINMINUTES=3.216333
ION=[M+H]+
53.03809 18
55.05396 525
68.04988 12
70.06501 218
71.0606 30
77.03835 6
81.07161 6
83.08553 104
83.09619 10
88.07557 609
109.09993 6
114.71171 6
115.08664 1185
121.10066 6
137.10857 8
196.51836 6
197.12009 6
197.1377 6
197.16547 1146
END IONS

BEGIN IONS
SCANS=2066
TITLE=198.0555
MSLEVEL=2
CHARGE=1+
RTINMINUTES=6.516771
ION=[M+H]+
79.05231 10
144.04358 10
170.06187 20
170.15372 10
END IONS

BEGIN IONS
SCANS=2075
TITLE=198.1279
MSLEVEL=2
CHARGE=1+
RTINMINUTES=5.483833
ION=[M+H]+
65.03699 20
91.05331 130
91.06683 10
106.0643 10
END IONS

BEGIN IONS
SCANS=2076
TITLE=198.1483
MSLEVEL=2
CHARGE=1+
RTINMINUTES=5.927166
ION=[M+H]+
69.0695 10
81.06879 10
91.05455 10
93.06962 10
112.90954 10
END IONS

BEGIN IONS
SCANS=2084
TITLE=198.1855
MSLEVEL=2
CHARGE=1+
RTINMINUTES=7.876067
ION=[M+NH4]+
55.05404 20
69.07259 20
83.08377 20
91.05609 20
95.08555 10
198.18658 10
END IONS

BEGIN IONS
SCANS=2087
TITLE=198.9404
MSLEVEL=2
CHARGE=1+
RTINMINUTES=1.258208
ION=[M+H]+
55.05326 10
58.06447 40
58.06885 30
69.06945 40
72.04531 10
74.09526 40
81.06965 20
84.07954 30
84.08598 10
84.09112 10
84.95919 70
100.07602 10
123.11558 20
124.94105 30
126.09108 30
199.18831 10
END IONS

BEGIN IONS
SCANS=2108
TITLE=199.0998
MSLEVEL=2
CHARGE=1+
RTINMINUTES=17.2998
ION=[M+2H]+
55.05538 20
69.06791 20
74.0966 30
81.06868 10
91.05568 10
96.04374 10
111.1185 10
128.06094 20
129.07002 20
141.13831 20
154.06712 20
155.07693 20
156.08144 10
166.06303 10
183.06851 30
184.07603 40
184.08788 10
END IONS

BEGIN IONS
SCANS=2112
TITLE=199.1693
MSLEVEL=2
CHARGE=1+
RTINMINUTES=18.31506
ION=[M+H]+
55.05272 30
62.93092 10
69.06995 50
74.09598 20
93.07249 20
100.1116 10
111.11718 20
115.05333 10
129.0701 10
141.14001 10
199.11295 10
END IONS

BEGIN IONS
SCANS=2119
TITLE=200.1072
MSLEVEL=2
CHARGE=1+
RTINMINUTES=3.725908
ION=[M+2Na-H]+
55.05292 10
77.03804 40
77.04226 10
80.04879 50
121.06473 50
200.1418 10
END IONS

BEGIN IONS
SCANS=2123
TITLE=200.1654
MSLEVEL=2
CHARGE=1+
RTINMINUTES=6.62435
ION=[M+H]+
53.04106 20
55.0538 60
57.06967 10
65.03829 20
67.05403 60
69.06922 30
79.05285 10
81.06969 130
83.08574 10
85.06496 20
95.08483 60
114.91008 20
147.11554 10
165.13188 10
END IONS

BEGIN IONS
SCANS=2130
TITLE=200.2012
MSLEVEL=2
CHARGE=1+
RTINMINUTES=14.1268
ION=[M+2H]+
57.06924 40
69.06754 10
71.08354 10
74.05912 20
83.08343 10
88.07475 80
97.0652 10
102.09282 20
116.12198 10
130.12383 10
200.18556 10
200.19997 100
200.21172 20
END IONS

BEGIN IONS
SCANS=2133
TITLE=200.9738
MSLEVEL=2
CHARGE=1+
RTINMINUTES=1.210917
ION=[M+Na]+
58.95267 20
64.97155 20
82.98164 10
108.96325 70
138.97496 10
END IONS

BEGIN IONS
SCANS=2146
TITLE=201.1125
MSLEVEL=2
CHARGE=1+
RTINMINUTES=14.69563
ION=[2M+H]+
55.05293 10
57.0693 30
93.07105 10
201.1226 10
END IONS

BEGIN IONS
SCANS=2179
TITLE=202.0863
MSLEVEL=2
CHARGE=1+
RTINMINUTES=5.955179
ION=[M+NH4]+
56.94297 20
65.03584 10
97.96724 10
202.10075 10
END IONS

BEGIN IONS
SCANS=2180
TITLE=202.0865
MSLEVEL=2
CHARGE=1+
RTINMINUTES=6.516771
ION=[M+NH4]+
56.94402 20
93.05746 40
97.96985 20
107.08648 10
130.06413 20
144.08337 10
159.0679 10
186.05685 10
187.06287 30
202.08633 10
END IONS

BEGIN IONS
SCANS=2191
TITLE=202.1802
MSLEVEL=2
CHARGE=1+
RTINMINUTES=3.7897
ION=[M+H]+
55.93389 7
56.94163 7
58.06541 7
86.09414 7
97.96798 7
100.11159 13
100.93354 7
142.15854 10
202.18352 7
END IONS

BEGIN IONS
SCANS=2192
TITLE=202.1803
MSLEVEL=2
CHARGE=1+
RTINMINUTES=1.582444
ION=[M+NH4]+
56.94209 20
72.9369 10
97.96768 20
109.06414 10
END IONS

BEGIN IONS
SCANS=2194
TITLE=202.1806
MSLEVEL=2
CHARGE=1+
RTINMINUTES=1.234683
ION=[M+NH4]+
102.08961 20
END IONS

BEGIN IONS
SCANS=2195
TITLE=202.1808
MSLEVEL=2
CHARGE=1+
RTINMINUTES=6.762784
ION=[2M+H]+
55.05471 40
56.9427 10
57.07052 20
69.06926 30
69.07849 10
79.05511 10
83.08427 20
83.08892 10
93.0688 10
95.08559 20
97.96769 10
100.07605 10
104.95104 10
107.08427 10
111.08169 10
149.13354 10
167.14206 10
END IONS

BEGIN IONS
SCANS=2206
TITLE=203.053
MSLEVEL=2
CHARGE=1+
RTINMINUTES=1.18755
ION=[M+H]+
80.94698 10
83.03411 10
135.00195 10
203.05363 10
END IONS

BEGIN IONS
SCANS=2211
TITLE=203.0919
MSLEVEL=2
CHARGE=1+
RTINMINUTES=11.26158
ION=[M+H-H2O]+
55.01759 10
161.10045 10
END IONS

BEGIN IONS
SCANS=2217
TITLE=203.1069
MSLEVEL=2
CHARGE=1+
RTINMINUTES=15.796
ION=[M+H]+
55.01801 30
65.0383 10
77.03893 20
79.05366 20
91.05413 20
103.05523 10
105.07154 40
107.04951 20
115.06038 10
116.06261 10
117.07108 20
119.0885 20
121.06254 40
127.05492 20
128.062 50
129.07002 10
131.08586 20
132.05891 10
133.06317 10
133.10564 20
141.06915 20
142.07997 10
145.06361 40
145.097 10
146.06921 10
146.07484 20
147.08119 20
157.10129 10
160.08969 20
161.0872 20
161.09544 140
165.07816 10
175.07594 10
175.11246 20
188.08083 10
202.08333 10
203.10455 30
203.12129 10
END IONS

BEGIN IONS
SCANS=2218
TITLE=203.1072
MSLEVEL=2
CHARGE=1+
RTINMINUTES=16.18755
ION=[M+H-H2O]+
69.03176 20
77.03832 30
91.05351 20
93.07067 10
103.0536 30
105.06842 40
115.05496 10
116.06042 20
117.07072 20
121.06523 30
128.06116 20
129.06744 10
131.04495 20
131.05072 20
133.10075 10
133.11195 10
141.0703 10
143.08421 10
144.05655 10
145.06448 50
146.07269 40
146.08943 20
159.08195 20
160.08965 10
161.09566 130
161.1109 10
175.0723 10
202.0769 10
203.10648 20
END IONS

BEGIN IONS
SCANS=2223
TITLE=203.1215
MSLEVEL=2
CHARGE=1+
RTINMINUTES=5.564572
ION=[M+H]+
55.05331 20
71.06083 20
76.0212 20
83.08479 10
121.04364 30
203.12009 40
END IONS

BEGIN IONS
SCANS=2225
TITLE=203.1278
MSLEVEL=2
CHARGE=1+
RTINMINUTES=10.47818
ION=[M+H]+
55.05306 20
69.06973 10
END IONS

BEGIN IONS
SCANS=2255
TITLE=204.9574
MSLEVEL=2
CHARGE=1+
RTINMINUTES=1.163579
ION=[M+Na]+
65.03545 10
77.0378 10
84.95849 20
90.97663 120
93.07156 10
105.07037 10
114.07889 10
END IONS

BEGIN IONS
SCANS=2258
TITLE=205.086
MSLEVEL=2
CHARGE=1+
RTINMINUTES=16.9215
ION=[2M+H]+
53.00152 10
57.06944 240
64.82205 10
64.82575 10
64.82928 11
65.03032 22
65.03807 769
65.04779 32
66.40884 11
80.02526 41
93.02481 10
93.03313 471
93.04673 21
121.02823 468
121.04278 53
148.53378 11
148.53751 10
148.54608 11
148.99298 10
149.02354 2172
149.3195 20
149.66396 10
149.74683 12
150.12692 10
205.11833 10
END IONS

BEGIN IONS
SCANS=2264
TITLE=205.1225
MSLEVEL=2
CHARGE=1+
RTINMINUTES=10.0422
ION=[M+H-H2O]+
57.0703 10
149.02422 10
149.05847 10
END IONS

BEGIN IONS
SCANS=2280
TITLE=205.4579
MSLEVEL=2
CHARGE=1+
RTINMINUTES=1.8552
ION=[M+H]+
53.00391 10
55.05368 50
56.01229 170
56.04855 40
57.03288 10
57.06895 80
57.07397 20
57.8466 10
57.87399 11
58.02722 10
58.05772 21
58.06465 482
58.07478 31
58.2638 10
58.44624 10
59.04912 90
59.05934 10
59.98831 10
65.03773 30
67.05405 160
67.0655 10
69.06973 50
69.07484 10
74.02318 170
74.03581 10
75.82658 11
76.07508 491
76.08681 54
80.04899 20
83.04256 10
83.04832 30
84.04393 50
85.06421 80
85.07078 20
86.05954 20
87.07898 10
94.06354 20
95.04877 100
96.08135 20
102.05454 150
103.07595 30
108.08474 10
111.06854 20
113.0609 30
124.07804 20
124.11251 10
126.09192 10
132.10181 10
142.12138 30
149.02348 20
152.10687 20
160.13548 10
170.11803 150
170.13206 20
188.09875 10
188.11661 20
188.12827 170
188.14644 20
END IONS

BEGIN IONS
SCANS=2296
TITLE=206.1385
MSLEVEL=2
CHARGE=1+
RTINMINUTES=1.861258
ION=[M+H]+
51.99353 10
53.00107 10
53.03983 15
55.05382 150
55.83033 5
56.01275 789
56.04921 29
56.4321 5
56.53795 5
57.03393 20
57.04282 5
57.0695 360
57.17708 5
57.8745 15
57.90869 5
58.02792 40
58.06469 1720
58.10847 5
58.20147 5
58.26962 5
58.27352 5
58.31365 5
58.36939 5
58.38537 5
58.42515 5
58.60784 5
58.83895 5
58.84561 5
59.04875 503
59.06169 10
59.56927 5
65.03806 75
66.84158 5
67.05381 593
67.98913 15
68.04946 5
69.0563 5
69.06948 257
69.08245 10
70.06408 10
71.07366 5
73.06469 20
73.78372 5
74.02334 722
74.05993 5
74.4328 5
74.86797 5
75.82588 25
75.83197 10
75.83819 6
76.06327 6
76.07533 2216
76.21775 6
76.32726 10
76.33885 5
76.35802 5
76.36371 5
76.36783 5
76.37809 5
76.40351 5
76.42002 15
76.48204 5
76.50212 5
76.51239 5
76.56135 10
76.60347 5
76.63251 5
76.72655 5
77.03797 20
77.07988 5
78.05244 5
78.71024 5
79.04607 5
79.05395 20
80.04858 15
80.06197 5
81.03407 5
81.05657 15
81.06223 5
81.07042 10
82.06375 10
82.07043 5
83.04917 100
83.07503 10
83.77468 5
84.0441 389
84.08149 20
84.40126 5
84.95913 5
85.05339 5
85.06465 349
86.02361 30
86.04961 5
86.05959 85
86.07328 5
86.09485 15
87.04323 5
87.0798 45
91.05358 15
94.06523 30
95.0488 420
95.07455 10
95.08699 5
95.51143 5
96.04399 10
96.08041 80
97.06531 20
98.09606 35
102.05477 484
102.06862 16
103.06768 5
103.07537 200
103.46387 5
105.06771 5
108.0778 5
108.08364 10
109.05455 5
110.06342 15
110.09511 5
111.06858 30
112.07564 60
112.08516 5
112.11217 5
113.04857 5
113.05978 40
114.05531 25
114.09281 10
115.06422 5
115.07791 5
122.09699 10
124.06471 5
124.07634 80
124.09199 5
124.11204 30
126.09142 25
130.12444 5
131.07057 10
137.08266 15
140.10757 10
141.09024 5
142.08667 10
142.12325 100
143.10854 15
144.10046 5
152.10744 60
153.08994 15
155.09496 10
158.11671 30
158.12463 10
160.10443 5
160.12057 5
160.13326 15
169.56699 5
170.07941 5
170.09929 20
170.11768 578
171.10237 5
187.50043 10
188.09833 10
188.10773 5
188.12865 623
188.69089 5
205.44579 5
206.13902 368
END IONS

BEGIN IONS
SCANS=2297
TITLE=206.1389
MSLEVEL=2
CHARGE=1+
RTINMINUTES=1.233117
ION=[M+Na]+
51.99383 20
55.05342 20
56.01254 191
56.02011 20
56.0481 30
57.03204 10
57.0697 60
57.07611 20
58.02909 10
58.06446 465
59.04849 180
65.03768 30
67.05373 170
68.05024 10
69.06911 120
73.06372 10
74.02312 190
76.06603 22
76.0751 713
76.0861 32
83.04849 40
84.04434 90
84.07942 10
85.06482 60
86.01356 10
86.05985 20
95.04895 120
95.06177 30
96.08048 20
96.09273 10
97.06765 10
98.0965 30
102.05499 120
103.07419 50
112.07569 20
113.05967 40
114.0902 10
116.0246 10
124.07614 50
124.1121 10
126.09347 10
142.12137 50
152.10736 70
158.11531 10
170.11742 140
188.1275 240
206.09929 10
206.11588 10
206.1386 200
206.1535 10
206.16376 10
END IONS

BEGIN IONS
SCANS=2313
TITLE=207.0651
MSLEVEL=2
CHARGE=1+
RTINMINUTES=12.43489
ION=[M+H-H2O]+
50.01492 130
50.85929 11
51.02237 650
53.03846 90
61.00759 10
62.01615 10
63.02284 130
63.69877 10
64.02215 10
64.03084 100
65.00256 10
65.03924 30
75.02349 20
76.78606 44
76.79793 10
77.03818 3703
77.34449 10
77.52231 10
77.66211 10
78.01778 10
78.04393 10
78.0543 10
78.11427 10
78.41042 10
79.05389 456
81.03249 20
81.06879 10
91.05407 90
91.72023 10
92.02541 875
95.04818 30
101.03873 30
105.03328 589
106.88382 10
107.03608 11
107.05002 110
119.04775 20
120.02034 253
121.02566 10
129.03362 20
129.04752 10
132.59245 20
132.60439 10
133.01276 43
133.02837 2072
134.03365 12
134.60039 20
134.60985 10
135.02815 35
135.04417 1830
135.24861 12
135.50594 10
135.57129 10
135.67529 10
136.04942 10
147.0434 40
149.02327 20
162.1794 10
162.49959 80
162.50763 30
162.89474 10
162.94128 10
162.95039 10
162.96147 10
162.99451 17
163.00475 17
163.02199 57
163.03889 9527
163.26048 14
163.28645 17
163.38583 10
163.41061 10
163.43736 10
163.46477 10
163.48042 10
163.4938 14
163.51044 10
163.57178 10
163.6821 10
163.69972 10
163.72127 10
163.78526 10
163.8103 20
163.84637 10
163.89893 10
163.92375 10
163.97733 10
164.04245 30
164.11784 10
164.15446 10
164.18127 10
164.38075 10
164.40759 10
164.49789 10
164.67336 10
165.9521 10
166.04877 10
166.57326 10
166.80122 10
175.04128 10
206.11353 10
206.3799 20
207.02151 10
207.04134 11
207.06557 1499
207.09785 21
207.26755 10
END IONS

BEGIN IONS
SCANS=2314
TITLE=207.0653
MSLEVEL=2
CHARGE=1+
RTINMINUTES=10.20375
ION=[M+NH4]+
50.01467 60
51.02272 322
53.03863 50
62.01451 30
63.02239 60
64.03134 40
65.03793 20
76.79063 20
77.01138 10
77.0382 1956
77.35614 10
79.05421 190
79.0688 10
91.05251 20
92.01326 21
92.02537 570
93.03367 20
95.04825 21
105.01965 10
105.03325 182
107.04909 30
107.05512 20
120.02118 70
120.02843 10
120.03402 10
121.02709 10
129.03209 30
133.02843 922
134.5927 11
135.0258 11
135.04407 891
146.49889 10
147.04626 10
149.02364 30
162.49989 20
162.50446 10
163.01157 12
163.02094 41
163.039 4693
163.51498 10
163.52345 10
163.69774 10
164.08057 10
164.29045 10
206.38464 10
207.02956 10
207.06573 631
207.51665 10
END IONS

BEGIN IONS
SCANS=2315
TITLE=207.0653
MSLEVEL=2
CHARGE=1+
RTINMINUTES=15.45575
ION=[M+H-H2O]+
51.02504 10
77.03826 50
79.05426 20
91.05523 10
92.02458 20
105.07115 20
119.08481 10
128.06091 10
133.02003 10
133.02824 30
135.04362 30
152.06218 20
163.04044 100
163.05232 20
176.06258 30
177.07092 30
178.07809 130
179.07378 10
179.08571 50
207.0639 30
207.07942 70
207.12338 10
END IONS

BEGIN IONS
SCANS=2316
TITLE=207.0654
MSLEVEL=2
CHARGE=1+
RTINMINUTES=7.453221
ION=[M+H-H2O]+
75.02308 50
77.03866 20
91.05379 10
103.01794 30
119.01266 40
120.02187 30
135.04367 120
135.05586 10
149.02217 20
163.0387 180
207.06485 80
207.07777 20
END IONS

BEGIN IONS
SCANS=2318
TITLE=207.0655
MSLEVEL=2
CHARGE=1+
RTINMINUTES=10.88992
ION=[M+H]+
50.01432 10
51.02206 50
53.00162 10
63.0226 10
64.02983 10
65.03826 110
65.05473 10
77.02667 10
77.03793 416
79.05379 50
91.05422 20
92.02596 80
93.03306 40
93.04489 10
105.03317 50
107.05047 10
115.05387 30
120.0189 20
120.62389 10
121.02797 80
121.03823 20
133.0282 162
133.04823 10
135.04391 160
135.05489 20
147.11826 10
149.00813 20
149.02312 407
149.0387 21
163.01665 11
163.03874 1114
163.06371 21
207.03635 10
207.06566 100
END IONS

BEGIN IONS
SCANS=2319
TITLE=207.0655
MSLEVEL=2
CHARGE=1+
RTINMINUTES=6.1724
ION=[M+H]+
50.01605 10
51.02488 20
77.03833 140
77.04966 10
79.05314 20
91.05456 20
92.02474 30
105.03289 20
133.0284 60
133.04433 10
135.0294 10
135.04456 100
163.03979 270
163.0612 10
207.06563 50
207.17728 10
END IONS

BEGIN IONS
SCANS=2320
TITLE=207.0656
MSLEVEL=2
CHARGE=1+
RTINMINUTES=14.2938
ION=[M+H]+
51.02189 20
53.03821 20
77.03855 70
79.05423 10
92.02488 30
105.0325 20
120.01916 10
133.02782 30
133.03593 10
135.04305 20
149.02528 10
163.04007 110
207.06586 30
END IONS

BEGIN IONS
SCANS=2321
TITLE=207.0656
MSLEVEL=2
CHARGE=1+
RTINMINUTES=8.9478
ION=[M+3Na]+
65.03903 20
79.05156 10
91.05141 10
93.03291 10
93.04401 10
107.049 10
119.08546 10
121.02869 40
149.02377 100
207.06702 10
207.14191 10
207.18011 10
207.19379 20
END IONS

BEGIN IONS
SCANS=2322
TITLE=207.0656
MSLEVEL=2
CHARGE=1+
RTINMINUTES=26.10524
ION=[M+H]+
92.02402 10
107.08762 10
163.03815 20
163.04494 10
END IONS

BEGIN IONS
SCANS=2374
TITLE=209.0963
MSLEVEL=2
CHARGE=1+
RTINMINUTES=15.77872
ION=[M+Na]+
77.03866 20
100.1124 10
103.05302 20
105.0325 10
131.04843 30
152.06517 10
153.0724 10
189.0704 10
191.08676 10
209.09718 10
209.15106 10
209.17245 10
END IONS

BEGIN IONS
SCANS=2377
TITLE=209.1176
MSLEVEL=2
CHARGE=1+
RTINMINUTES=7.7361
ION=[2M+3H2O+2H]+
55.05502 10
77.03821 10
95.04991 20
107.04918 50
109.07638 10
135.08183 40
181.06532 20
209.15685 10
END IONS

BEGIN IONS
SCANS=2380
TITLE=209.1534
MSLEVEL=2
CHARGE=1+
RTINMINUTES=11.70784
ION=[M+NH4]+
55.05515 10
57.06884 40
68.99937 20
69.03169 20
79.05373 10
81.06868 10
91.05232 20
93.06704 10
95.04829 20
95.08713 20
105.0687 10
107.04941 10
135.11578 10
137.05978 20
137.09409 10
147.11951 10
149.095 10
151.07797 30
151.11189 10
153.08896 10
167.11028 10
179.10709 20
193.12263 50
193.13918 10
194.13019 20
209.15453 110
END IONS

BEGIN IONS
SCANS=2389
TITLE=210.113
MSLEVEL=2
CHARGE=1+
RTINMINUTES=3.217233
ION=[M+H]+
139.12549 10
END IONS

BEGIN IONS
SCANS=2390
TITLE=210.1131
MSLEVEL=2
CHARGE=1+
RTINMINUTES=6.355875
ION=[M+H]+
59.04894 10
165.04604 10
180.06686 20
181.07472 10
210.10995 10
END IONS

BEGIN IONS
SCANS=2394
TITLE=210.1493
MSLEVEL=2
CHARGE=1+
RTINMINUTES=5.64435
ION=[M+H+NH4]+
210.16299 10
END IONS

BEGIN IONS
SCANS=2419
TITLE=211.1697
MSLEVEL=2
CHARGE=1+
RTINMINUTES=10.36907
ION=[M+H]+
55.05378 20
67.05435 30
69.06958 10
77.04061 10
79.05575 10
81.0696 30
83.08554 20
91.05494 10
95.08332 30
105.07001 10
109.10089 10
119.08618 10
133.10156 10
137.09682 10
149.1396 10
151.11353 10
175.14955 10
END IONS

BEGIN IONS
SCANS=2424
TITLE=212.0713
MSLEVEL=2
CHARGE=1+
RTINMINUTES=7.788113
ION=[M+H-H2O]+
55.05299 10
91.05635 10
117.06851 10
117.07515 20
156.08295 20
184.0723 10
184.0806 10
END IONS

BEGIN IONS
SCANS=2426
TITLE=212.1187
MSLEVEL=2
CHARGE=1+
RTINMINUTES=4.724846
ION=[M+2H]+
51.02302 15
62.92807 5
65.03874 5
77.03827 20
92.05006 15
94.06698 5
119.05954 35
119.07173 10
163.04156 5
195.09265 10
212.11816 20
212.14841 5
END IONS

BEGIN IONS
SCANS=2435
TITLE=212.165
MSLEVEL=2
CHARGE=1+
RTINMINUTES=7.178167
ION=[M+H]+
51.02393 10
55.05297 20
69.06953 20
81.06272 10
81.06961 10
83.08481 10
93.06952 10
152.0625 10
END IONS

BEGIN IONS
SCANS=2439
TITLE=212.1759
MSLEVEL=2
CHARGE=1+
RTINMINUTES=3.859113
ION=[M+2H+Na]+
69.04324 10
88.07485 40
113.07018 10
130.09753 20
153.86066 10
212.17438 40
212.20581 10
END IONS

BEGIN IONS
SCANS=2453
TITLE=213.0758
MSLEVEL=2
CHARGE=1+
RTINMINUTES=18.45173
ION=[M+H+NH4]+
55.05526 10
62.92976 10
91.57911 10
100.1124 20
100.11862 10
111.04266 10
153.86024 10
154.12355 30
182.1524 20
213.12939 10
END IONS

BEGIN IONS
SCANS=2455
TITLE=213.1022
MSLEVEL=2
CHARGE=1+
RTINMINUTES=9.238871
ION=[M+2H+Na]+
65.03851 30
80.04951 40
81.05639 20
92.04986 60
93.05809 30
107.05997 110
107.07015 10
108.04553 10
108.06784 80
109.05197 20
135.04539 10
136.06271 70
140.11011 10
141.06975 10
167.07219 40
168.08022 40
169.09528 20
182.1507 20
184.09782 10
185.11011 10
186.09138 10
213.10257 100
END IONS

BEGIN IONS
SCANS=2475
TITLE=213.1601
MSLEVEL=2
CHARGE=1+
RTINMINUTES=6.309979
ION=[M+H]+
53.04062 10
55.0544 120
64.92883 20
68.04981 10
70.0287 40
70.06517 130
70.07399 30
74.09632 10
77.03815 10
81.07116 10
83.0847 80
88.07561 567
88.09371 11
100.11044 10
113.01622 10
114.05611 50
131.08371 30
153.85774 30
182.15909 10
213.16089 120
END IONS

BEGIN IONS
SCANS=2478
TITLE=213.178
MSLEVEL=2
CHARGE=2+
RTINMINUTES=4.668766
ION=[M+2H]2+
62.92927 20
64.92721 10
70.06305 10
88.07507 30
109.06515 10
131.08107 50
131.09065 20
153.86089 40
154.12021 10
213.13866 10
213.16026 30
213.17143 10
END IONS

BEGIN IONS
SCANS=2489
TITLE=214.0869
MSLEVEL=2
CHARGE=1+
RTINMINUTES=8.271967
ION=[M+H]+
50.01481 20
51.02211 40
53.03858 20
55.01681 20
65.03864 30
66.03417 30
67.05279 20
68.99866 10
69.03271 20
75.02218 10
77.0384 192
77.05046 20
78.03417 30
78.04615 10
80.05012 10
81.03189 20
81.06784 10
89.03967 30
90.0466 60
91.05417 80
92.04863 10
93.0579 40
93.07008 20
94.02873 20
95.0857 20
101.03845 10
104.04901 20
109.05192 10
109.10119 20
115.05426 100
115.06754 10
116.05079 20
116.06199 50
116.07421 10
117.0574 130
117.07107 20
118.06909 10
127.05695 20
128.0425 10
128.04996 50
128.06213 10
129.05716 20
129.0694 30
130.06474 70
130.07043 20
132.04198 10
136.04031 30
136.04581 10
139.05557 10
140.05136 20
140.06618 10
140.99902 20
141.05653 20
141.07149 10
142.05374 20
142.06538 120
142.5963 10
143.07324 574
143.69955 10
143.99947 10
144.04478 10
144.05824 10
144.06744 10
144.08145 50
152.06325 10
154.06516 120
154.07463 40
155.07455 40
156.07391 10
156.08231 50
157.09013 30
158.09753 10
166.06554 30
167.07323 180
167.08797 10
168.05176 10
168.08083 100
169.06609 10
170.06087 302
170.08026 10
170.35178 10
170.49834 10
171.05257 11
171.06831 807
172.07649 10
178.06395 10
181.05418 10
182.06238 20
182.07323 10
183.06821 30
184.07367 20
186.09264 80
195.06671 10
196.07689 90
197.06026 10
198.05653 10
199.06297 30
212.07191 30
214.0554 20
214.06575 21
214.08669 683
END IONS

BEGIN IONS
SCANS=2519
TITLE=214.1804
MSLEVEL=2
CHARGE=1+
RTINMINUTES=9.1756
ION=[M+NH4]+
53.039 50
55.01659 20
55.05358 275
55.06244 20
57.03273 20
57.06975 30
65.03784 20
67.05392 353
69.06942 80
71.05001 10
71.08442 10
77.03801 140
77.04965 20
79.0543 70
81.06933 268
81.07941 30
83.04884 10
83.08557 80
83.09462 10
85.06463 20
91.05363 70
93.0701 40
93.08779 10
95.08529 397
97.06557 10
97.10127 20
99.08058 10
105.07102 10
107.06163 10
107.08592 10
109.10028 50
113.09664 10
119.08684 20
123.08267 10
130.15762 10
133.0972 20
135.11687 20
137.09557 20
137.13246 40
149.13124 10
151.13646 10
151.15306 10
161.13365 30
179.14265 30
196.17224 10
214.10242 10
214.23528 20
END IONS

BEGIN IONS
SCANS=2520
TITLE=214.1805
MSLEVEL=2
CHARGE=1+
RTINMINUTES=7.7361
ION=[M+NH4]+
53.03758 30
55.05367 80
56.05017 10
57.03363 10
57.07113 10
65.03878 20
67.05403 130
67.0638 10
69.06929 60
71.04929 20
72.08054 10
77.03844 120
79.05652 40
81.06982 110
83.08532 20
85.06538 10
93.07006 10
95.08492 140
95.09327 20
97.06355 20
97.10088 20
105.07098 30
109.10078 30
111.082 10
119.08652 10
133.10602 10
135.11588 10
137.09775 10
137.13361 10
141.00182 30
158.02821 10
161.1321 50
179.14212 10
214.08524 10
END IONS

BEGIN IONS
SCANS=2523
TITLE=214.1917
MSLEVEL=2
CHARGE=1+
RTINMINUTES=3.35305
ION=[M+H]+
51.02259 40
77.0386 150
85.0762 30
85.08493 10
141.00108 30
141.01077 10
141.13911 40
END IONS

BEGIN IONS
SCANS=2526
TITLE=214.2163
MSLEVEL=2
CHARGE=1+
RTINMINUTES=16.47462
ION=[M+NH4]+
55.05413 30
57.06958 60
67.05269 20
71.08547 20
77.0382 120
81.07655 10
141.00053 20
158.10071 10
214.21768 40
END IONS

BEGIN IONS
SCANS=2530
TITLE=214.9166
MSLEVEL=2
CHARGE=1+
RTINMINUTES=1.252321
ION=[2M+H]+
77.03816 10
78.04075 20
98.98819 10
98.99428 10
140.99698 10
END IONS

BEGIN IONS
SCANS=2532
TITLE=215.053
MSLEVEL=2
CHARGE=1+
RTINMINUTES=1.179028
ION=[M+NH4]+
55.05437 10
58.06484 10
67.05369 10
77.03891 30
78.04166 20
142.00572 20
215.12036 10
END IONS

BEGIN IONS
SCANS=2534
TITLE=215.0917
MSLEVEL=2
CHARGE=1+
RTINMINUTES=3.983212
ION=[M+2H+Na]+
51.02073 10
52.0292 10
53.03823 30
55.05336 10
65.03591 10
67.05342 10
68.99855 40
69.03305 10
75.04256 10
77.03901 30
78.04205 30
81.0332 30
95.04701 20
97.02711 10
98.9852 10
109.02821 60
111.00449 20
123.05176 10
125.02419 40
125.03357 10
125.05981 10
126.03263 40
137.02022 10
139.01717 10
140.04372 10
140.04834 20
141.00069 10
141.05518 70
142.00471 10
151.86269 10
153.02261 10
153.05482 10
155.07083 30
168.04131 10
169.02905 10
169.05019 80
183.0658 20
184.0739 60
END IONS

BEGIN IONS
SCANS=2538
TITLE=215.1077
MSLEVEL=2
CHARGE=1+
RTINMINUTES=18.94304
ION=[M+2H+Na]+
55.05147 10
77.04322 10
78.04125 10
82.06938 10
88.11175 20
117.06875 10
123.07663 10
131.08562 10
143.08488 10
152.147 10
159.07977 20
170.15425 40
198.14972 30
215.10722 10
215.12669 10
END IONS

BEGIN IONS
SCANS=2545
TITLE=215.1437
MSLEVEL=2
CHARGE=1+
RTINMINUTES=10.4149
ION=[M+H]+
53.03945 20
57.06958 20
65.03761 20
67.05455 40
77.03847 30
78.04162 20
79.05328 20
81.06751 10
91.04472 10
91.05397 20
93.07069 20
95.04798 20
98.98478 10
103.05441 10
105.07321 20
107.08612 10
115.05295 20
117.07103 20
119.08542 30
121.10499 10
127.05641 20
128.06177 20
129.07204 10
129.08316 10
130.07861 20
131.08514 20
133.09792 10
141.07092 40
142.07808 30
142.08755 10
143.08768 40
144.058 10
144.09218 10
145.08253 10
145.10022 40
152.06299 30
153.06844 20
155.08636 20
155.09668 20
156.09384 30
157.10167 40
159.08102 30
159.11163 10
159.11867 30
165.06998 10
167.08687 50
167.10342 10
169.10242 10
170.15204 20
171.11861 20
172.08806 20
172.12564 10
173.09464 20
173.13367 20
181.10461 10
182.11034 50
185.09891 20
186.10725 10
187.14969 10
197.13194 40
215.14319 70
END IONS

BEGIN IONS
SCANS=2556
TITLE=216.1022
MSLEVEL=2
CHARGE=1+
RTINMINUTES=7.77995
ION=[M+H]+
55.05423 60
67.05315 10
69.07015 20
77.03742 20
79.05466 10
81.06778 10
83.08481 10
91.05646 10
93.06952 10
95.08596 10
97.06468 10
107.08481 10
125.09331 10
158.0614 20
201.07547 10
216.1366 10
END IONS

BEGIN IONS
SCANS=2557
TITLE=216.1211
MSLEVEL=2
CHARGE=1+
RTINMINUTES=1.18635
ION=[M+H]+
56.96434 10
77.03567 20
87.01006 20
198.09186 10
216.12186 70
END IONS

BEGIN IONS
SCANS=2566
TITLE=216.1961
MSLEVEL=2
CHARGE=1+
RTINMINUTES=7.874396
ION=[M+H]+
55.02145 10
55.05415 170
57.06973 50
67.05425 40
69.03259 10
69.06902 70
71.08523 30
72.04424 20
77.03811 30
79.05473 30
81.07011 40
83.05186 10
83.08518 60
83.09698 10
86.06075 20
87.08041 10
91.05286 10
93.06896 40
95.08649 60
97.06376 30
97.10137 30
100.07401 20
107.08555 40
109.10121 10
111.08155 30
114.08599 10
121.10037 20
125.09505 30
139.11037 10
142.12366 20
152.14824 10
156.17532 10
158.05907 10
163.14803 70
163.16214 10
170.15594 20
181.16068 20
END IONS

BEGIN IONS
SCANS=2581
TITLE=216.9231
MSLEVEL=2
CHARGE=1+
RTINMINUTES=1.163579
ION=[M+Na]+
55.05374 20
57.06981 10
69.06896 40
71.08505 20
80.94797 100
90.97614 20
111.11633 10
129.06879 10
END IONS

BEGIN IONS
SCANS=2586
TITLE=217.0342
MSLEVEL=2
CHARGE=1+
RTINMINUTES=18.44603
ION=[M+Na]+
69.0699 30
98.98339 10
111.04608 10
202.08069 10
217.15921 10
END IONS

BEGIN IONS
SCANS=2594
TITLE=217.1076
MSLEVEL=2
CHARGE=1+
RTINMINUTES=9.544392
ION=[M+NH4]+
55.05369 40
59.04906 10
69.07056 20
83.04899 40
83.0594 10
111.04467 30
115.0529 10
155.07146 40
173.07988 30
217.11073 10
END IONS

BEGIN IONS
SCANS=2595
TITLE=217.1077
MSLEVEL=2
CHARGE=1+
RTINMINUTES=5.397196
ION=[M+NH4]+
55.05356 110
59.04803 20
67.05214 10
69.06906 10
83.04908 40
85.06599 10
101.05749 30
111.04452 60
111.11702 10
113.05848 10
137.06317 10
155.06004 10
155.07057 50
173.08 30
199.09499 10
217.10979 10
END IONS

BEGIN IONS
SCANS=2640
TITLE=218.1752
MSLEVEL=2
CHARGE=1+
RTINMINUTES=7.9163
ION=[M+NH4]+
55.01718 30
55.05408 40
56.05745 10
57.06967 30
59.03682 10
67.05356 10
69.06929 40
71.0841 10
72.04397 70
81.06831 10
83.0869 20
95.08605 10
97.06476 10
END IONS

BEGIN IONS
SCANS=2641
TITLE=218.2116
MSLEVEL=2
CHARGE=1+
RTINMINUTES=6.574258
ION=[M+H]+
57.07022 20
70.06375 50
71.08518 10
88.07611 30
102.08809 20
106.08477 30
127.07403 10
200.19781 30
200.20485 30
218.21143 140
END IONS

BEGIN IONS
SCANS=2646
TITLE=219.0592
MSLEVEL=2
CHARGE=1+
RTINMINUTES=4.510395
ION=[M+H]+
55.05241 10
69.06971 10
91.05311 10
121.10113 10
149.09602 10
203.142 10
219.17574 20
END IONS

BEGIN IONS
SCANS=2647
TITLE=219.0872
MSLEVEL=2
CHARGE=1+
RTINMINUTES=8.197824
ION=[M+H]+
81.06652 10
203.14182 10
END IONS

BEGIN IONS
SCANS=2674
TITLE=220.1187
MSLEVEL=2
CHARGE=1+
RTINMINUTES=1.2281
ION=[2M+3H2O+2H]+
105.06889 10
145.10149 10
188.09154 10
205.1582 30
220.11926 10
END IONS

BEGIN IONS
SCANS=2675
TITLE=220.1333
MSLEVEL=2
CHARGE=1+
RTINMINUTES=4.373679
ION=[M+H]+
50.01426 10
51.022 20
77.03822 80
78.04592 20
79.0544 50
86.05979 30
91.05211 20
91.06121 10
103.05477 60
105.06983 130
105.08929 10
107.08414 20
119.08403 20
133.06442 50
133.07204 10
135.08177 20
151.86371 20
205.15721 10
220.13432 70
END IONS

BEGIN IONS
SCANS=2676
TITLE=220.1337
MSLEVEL=2
CHARGE=1+
RTINMINUTES=13.16354
ION=[M+H]+
51.02182 10
65.03632 10
77.03824 40
79.05392 30
86.06002 20
103.05432 20
105.07009 50
133.02786 10
133.0648 40
135.08031 20
163.03815 20
205.15936 10
220.13449 70
END IONS

BEGIN IONS
SCANS=2704
TITLE=221.0809
MSLEVEL=2
CHARGE=1+
RTINMINUTES=13.19228
ION=[M+2H+Na]+
50.01428 60
51.02229 170
53.03785 30
63.02252 50
64.03064 60
65.03799 30
76.78362 20
77.03833 1348
79.05364 202
79.06512 10
80.02498 10
81.06873 10
91.05379 20
91.06012 10
92.01218 21
92.02524 216
92.03756 20
93.03414 30
93.04199 10
95.04868 10
105.03367 232
105.04378 20
105.04992 10
105.06875 10
106.07335 10
107.04659 20
107.05008 20
115.05478 70
117.06921 10
117.0749 20
119.04919 10
120.0206 70
121.02894 70
121.0441 10
132.5843 10
133.01291 20
133.02855 777
133.04695 21
133.06361 10
135.04395 724
135.07748 11
143.04929 130
148.53481 10
149.01408 10
149.02386 230
151.85938 10
151.86378 10
161.0601 120
161.07422 10
162.49757 20
162.5094 23
162.52193 10
163.01019 33
163.01447 23
163.03909 4202
163.19478 13
164.04387 10
164.34007 10
189.05881 50
193.10165 10
221.08162 110
END IONS

BEGIN IONS
SCANS=2706
TITLE=221.0811
MSLEVEL=2
CHARGE=1+
RTINMINUTES=11.59028
ION=[M+NH4]+
51.02312 10
77.03797 140
79.05397 20
91.05322 10
92.02534 50
92.03215 10
105.0324 20
115.05307 10
120.01988 10
133.02881 90
135.04395 70
143.04903 30
143.07977 10
149.02332 20
149.03152 10
161.06265 10
163.01987 10
163.03957 250
206.16599 10
221.07889 10
221.09789 20
END IONS

BEGIN IONS
SCANS=2707
TITLE=221.0812
MSLEVEL=2
CHARGE=1+
RTINMINUTES=10.88992
ION=[M+H-H2O]+
50.01414 20
51.02205 60
59.04894 10
63.02111 30
64.02904 10
65.03956 21
77.03799 376
77.04844 31
77.90327 10
79.05391 70
92.02525 70
93.03312 10
105.03313 40
105.06874 20
115.05309 20
120.02021 30
121.02893 10
133.02808 213
133.04436 21
135.04422 212
143.05009 50
149.0237 60
161.05936 30
161.06625 21
161.09061 10
162.49458 11
162.50499 10
162.98669 11
163.01215 11
163.03903 1276
163.05791 32
189.05554 10
206.16611 10
221.08205 60
221.1129 20
END IONS

BEGIN IONS
SCANS=2709
TITLE=221.0815
MSLEVEL=2
CHARGE=1+
RTINMINUTES=11.26158
ION=[M+H]+
51.02454 20
51.03274 10
62.92854 20
64.03195 10
77.03774 90
79.05273 10
92.02555 40
95.04874 10
105.03326 50
115.05499 10
123.08001 10
133.02904 40
133.03911 10
135.04451 50
143.04886 10
143.06839 10
149.0228 10
151.86217 20
163.02531 10
163.03899 273
163.05267 20
END IONS

BEGIN IONS
SCANS=2710
TITLE=221.0818
MSLEVEL=2
CHARGE=1+
RTINMINUTES=7.155617
ION=[M+H-H2O]+
51.02339 20
65.03869 10
77.03793 60
77.04759 10
79.0533 10
92.02877 10
121.02833 10
132.08292 10
133.02902 30
133.10124 10
135.04364 50
143.04782 10
149.02528 20
151.86153 20
151.86874 10
163.03938 140
163.05119 10
163.05554 20
179.8688 10
END IONS

BEGIN IONS
SCANS=2715
TITLE=221.1174
MSLEVEL=2
CHARGE=1+
RTINMINUTES=15.796
ION=[M+H]+
50.01492 10
51.0225 10
55.01757 30
55.02869 10
55.05065 10
55.05436 30
57.0696 150
57.0791 20
62.92868 30
65.039 30
67.05252 10
69.0324 20
71.01087 10
71.0484 90
77.03714 80
79.05344 60
81.06874 20
81.07747 10
91.04163 10
91.0542 110
92.04918 10
93.05566 30
93.06882 40
94.03946 10
94.05827 20
103.05257 30
105.05593 10
105.06967 150
105.08238 10
107.04712 20
109.06569 30
115.05344 60
116.06145 50
117.06926 60
118.07861 20
118.08627 10
119.04836 20
119.08498 50
121.06445 40
121.07544 30
123.04415 60
123.05165 10
123.07996 10
124.0545 10
127.05226 10
128.06195 30
128.0731 10
129.06439 30
129.06873 10
131.04932 40
131.08514 40
132.05779 10
133.05128 10
133.06554 50
133.1019 140
133.11427 20
135.04433 20
136.0571 10
137.04485 31
137.05968 380
137.08401 10
137.09776 10
141.06815 20
142.0648 10
142.0788 10
143.07288 171
143.08205 50
143.09132 10
144.05756 20
144.07625 202
144.09683 10
145.06483 50
146.0728 60
146.08339 10
147.04472 10
147.08119 50
147.11479 20
149.04839 10
149.05984 100
150.0381 10
151.07542 40
151.08566 10
151.11137 10
151.8616 70
157.10234 10
158.07314 10
159.08063 10
159.09297 10
160.08908 40
161.06995 10
161.0829 10
161.09586 384
161.11852 10
163.07446 50
164.06615 10
164.0845 80
164.09331 20
164.49062 10
165.03101 20
165.03989 20
165.05415 448
165.09723 10
175.11201 100
178.07416 10
178.09731 10
179.0759 10
179.08478 11
179.1067 621
190.06946 10
193.12282 50
203.08292 30
203.10899 30
204.08762 10
205.0858 10
205.09563 10
216.10448 10
220.10822 20
221.11684 357
END IONS

BEGIN IONS
SCANS=2716
TITLE=221.1174
MSLEVEL=2
CHARGE=1+
RTINMINUTES=15.0119
ION=[M+2H+Na]+
51.02288 10
55.01773 10
55.05418 40
57.06428 10
57.06949 160
57.07977 20
62.92807 10
65.03827 40
67.06047 10
69.03299 10
69.06927 20
71.05002 10
77.03707 10
77.03994 20
79.05316 10
79.05698 10
79.06081 10
81.03266 30
81.06967 20
83.04161 10
83.04934 50
91.05456 30
93.03562 10
93.06663 10
95.04869 100
105.06761 10
107.08646 10
109.02879 20
109.06181 10
111.04283 30
115.05419 20
117.07035 10
119.0479 20
119.08376 10
121.09917 10
123.04317 10
123.08393 10
125.05833 20
125.06418 20
133.10294 30
133.11546 10
135.11497 10
137.05898 100
139.07452 20
147.08063 10
147.11404 10
151.07501 10
151.11115 50
151.12206 10
151.86072 10
163.03542 20
165.0549 60
165.0676 10
165.09068 10
175.11285 30
179.08479 10
179.10664 10
193.1003 10
193.12303 90
221.11719 110
221.131 20
END IONS

BEGIN IONS
SCANS=2718
TITLE=221.1316
MSLEVEL=2
CHARGE=1+
RTINMINUTES=14.92887
ION=[M+Na]+
55.01673 30
55.05442 10
57.06914 130
57.08064 10
62.92966 20
67.05376 10
69.04272 10
69.06926 30
77.04198 10
79.05559 20
81.0322 20
83.04845 20
83.08381 30
91.04112 10
91.05573 30
95.04889 90
95.06111 10
95.083 10
105.07065 30
107.04841 10
109.02843 10
109.0652 10
111.03681 10
111.04397 40
115.0545 30
119.04863 10
119.08409 30
125.05892 30
131.082 10
133.02831 10
133.10049 20
137.05995 160
137.07697 10
147.11957 20
151.0806 10
151.11342 40
151.12463 10
151.86208 40
163.04301 20
165.05528 90
175.11003 30
175.12218 10
178.07954 10
193.10207 10
193.12338 70
193.15086 20
221.11801 80
221.13474 10
END IONS

BEGIN IONS
SCANS=2754
TITLE=222.1493
MSLEVEL=2
CHARGE=1+
RTINMINUTES=10.55929
ION=[M+NH4]+
57.07018 10
58.06446 10
65.03832 30
67.04242 10
80.04815 30
82.0646 10
85.10021 10
91.05614 10
92.04853 20
93.03353 10
95.03764 10
108.04428 10
110.05923 80
110.07306 20
135.04396 20
138.05592 50
138.06512 10
222.14903 40
END IONS

BEGIN IONS
SCANS=2780
TITLE=223.1331
MSLEVEL=2
CHARGE=1+
RTINMINUTES=10.0422
ION=[M+H]+
55.05399 40
64.92845 10
65.03846 20
81.08799 10
83.08409 20
91.05213 20
93.0326 10
107.08621 20
123.08215 10
125.09558 20
131.08546 10
149.02231 40
153.84413 10
153.85995 20
165.07024 10
165.09077 10
181.12399 20
207.0345 10
223.12881 10
END IONS

BEGIN IONS
SCANS=2789
TITLE=223.9897
MSLEVEL=2
CHARGE=1+
RTINMINUTES=1.228829
ION=[M+2Na]+
64.97155 10
77.03869 10
79.05472 10
80.96587 10
82.98209 30
91.05626 10
93.07037 20
98.97904 10
108.96095 70
121.06549 10
126.97032 20
136.96815 10
138.97414 30
154.96712 20
182.96385 40
200.97794 10
208.0374 10
END IONS

BEGIN IONS
SCANS=2790
TITLE=224.0572
MSLEVEL=2
CHARGE=1+
RTINMINUTES=10.57077
ION=[M+2Na]+
56.04758 20
61.01227 10
72.99769 20
77.03737 20
79.05371 10
88.02206 213
91.0544 20
93.07116 10
110.06021 10
119.99575 30
140.07181 10
208.03271 10
224.05734 20
END IONS

BEGIN IONS
SCANS=2794
TITLE=224.1273
MSLEVEL=2
CHARGE=1+
RTINMINUTES=26.10788
ION=[M+H]+
58.06469 6
77.03848 34
79.05408 12
91.05445 20
93.06987 26
121.06489 10
165.05463 10
208.03302 6
224.12788 10
END IONS

BEGIN IONS
SCANS=2795
TITLE=224.1284
MSLEVEL=2
CHARGE=1+
RTINMINUTES=1.228708
ION=[M+3H]+
51.02207 30
55.05361 10
60.08155 20
77.03771 50
79.05364 40
80.94692 10
91.05485 60
91.06878 10
93.07077 60
103.05564 10
121.06744 10
150.02727 20
165.05402 40
165.07471 10
182.95844 20
224.1293 40
END IONS

BEGIN IONS
SCANS=2796
TITLE=224.1285
MSLEVEL=2
CHARGE=1+
RTINMINUTES=26.20485
ION=[M+H]+
58.06452 6
60.08053 12
77.03784 28
79.05416 14
91.05428 16
93.0696 32
137.96338 8
141.93468 6
150.0258 10
165.05447 14
208.03435 6
224.12898 12
END IONS

BEGIN IONS
SCANS=2807
TITLE=224.165
MSLEVEL=2
CHARGE=1+
RTINMINUTES=8.791533
ION=[M+NH4]+
77.03861 30
79.05383 10
91.05481 10
93.06863 10
108.04232 10
109.0289 30
119.04834 20
124.0409 10
125.04828 50
140.07065 60
149.02451 20
224.12675 20
224.16528 40
END IONS

BEGIN IONS
SCANS=2808
TITLE=224.1653
MSLEVEL=2
CHARGE=1+
RTINMINUTES=6.361508
ION=[M+H-H2O]+
51.02349 10
77.03892 20
91.05439 30
93.07186 10
121.06445 20
125.05143 20
165.05437 20
224.12563 10
END IONS

BEGIN IONS
SCANS=2823
TITLE=225.0763
MSLEVEL=2
CHARGE=1+
RTINMINUTES=10.20375
ION=[M+3H]+
77.04058 20
79.05785 10
95.04816 10
105.03421 10
133.03062 10
135.04346 10
149.0128 10
149.02463 20
163.03876 40
163.05383 10
180.17419 10
END IONS

BEGIN IONS
SCANS=2828
TITLE=225.11
MSLEVEL=2
CHARGE=1+
RTINMINUTES=1.234683
ION=[2M+3H2O+2H]+
94.07243 10
184.00153 10
207.03543 10
225.11226 10
END IONS

BEGIN IONS
SCANS=2841
TITLE=225.1965
MSLEVEL=2
CHARGE=1+
RTINMINUTES=10.58225
ION=[M+H]+
55.0543 224
55.06157 20
57.06989 10
61.03927 130
83.08518 90
88.02132 30
88.02632 10
89.02692 10
100.11229 110
101.44947 10
103.05323 10
119.9921 10
143.11832 110
225.05833 20
225.15208 10
225.17703 10
225.19672 280
END IONS

BEGIN IONS
SCANS=2842
TITLE=225.2115
MSLEVEL=2
CHARGE=1+
RTINMINUTES=10.49445
ION=[M+H]+
55.0543 224
55.06157 20
57.06989 10
61.03927 130
83.08518 90
88.02132 30
88.02632 10
89.02692 10
100.11229 110
101.44947 10
103.05323 10
119.9921 10
143.11832 110
225.05833 20
225.15208 10
225.17703 10
225.19672 280
END IONS

BEGIN IONS
SCANS=2866
TITLE=226.1808
MSLEVEL=2
CHARGE=1+
RTINMINUTES=8.335888
ION=[M+H]+
55.0185 20
55.05401 50
55.06001 10
57.03233 10
57.06955 30
57.07258 10
67.05386 20
69.06948 30
71.08703 10
77.04005 10
79.054 30
81.06963 30
81.07659 10
83.08527 30
91.05402 20
93.06943 20
95.08608 30
97.10178 20
107.08333 10
109.10062 20
110.09411 10
111.08055 20
123.11681 10
124.11114 30
131.08583 20
163.14978 10
180.17619 40
181.16 10
191.14886 10
208.17143 10
END IONS

BEGIN IONS
SCANS=2936
TITLE=226.9519
MSLEVEL=2
CHARGE=1+
RTINMINUTES=25.85238
ION=[M+NH4]+
53.03737 20
54.87785 21
55.05374 1131
55.35859 10
56.04985 10
57.05528 10
57.07263 10
65.03798 10
67.05359 20
81.06929 10
82.06491 60
83.04951 50
83.07332 10
83.08495 289
83.09358 52
84.08036 20
90.97656 527
98.09693 10
100.0768 23
100.11169 2389
100.3301 10
100.77938 10
110.05921 40
111.0446 20
112.0741 20
117.13852 50
126.08929 20
127.08719 20
128.07066 10
139.0871 20
140.07755 10
140.10435 20
141.11607 30
143.12674 10
154.12309 40
166.15671 10
182.12711 10
182.1543 60
184.12004 10
199.18053 30
209.16501 385
209.18472 21
210.15025 20
213.17552 10
225.15796 20
227.14978 10
227.16301 10
227.17603 160
227.19901 10
END IONS

BEGIN IONS
SCANS=2937
TITLE=226.952
MSLEVEL=2
CHARGE=1+
RTINMINUTES=1.151758
ION=[M+Na]+
55.04616 10
55.05371 252
55.0632 20
72.93761 10
81.06973 10
82.06548 10
83.04818 10
83.08577 70
84.9578 10
90.97626 90
99.79205 10
100.04098 11
100.11182 518
100.12937 33
113.96072 10
117.14222 10
127.08469 10
199.18434 10
209.1651 100
209.18216 10
210.11536 10
227.17763 50
END IONS

BEGIN IONS
SCANS=2953
TITLE=227.1284
MSLEVEL=2
CHARGE=1+
RTINMINUTES=17.26474
ION=[2M+H]+
53.03829 80
54.8762 12
55.05373 1405
55.48393 10
57.06885 30
65.03736 30
67.05466 10
70.06514 20
72.07984 10
81.08029 10
82.06446 60
82.07626 20
83.04805 40
83.07657 21
83.08508 345
84.07956 10
91.58053 10
93.0721 10
98.09699 20
99.7837 20
99.79204 10
99.80275 10
100.05781 10
100.07549 30
100.09396 33
100.11184 2142
101.11672 10
110.05996 40
111.04323 30
112.07715 10
117.13986 20
126.0904 30
127.08468 10
127.09504 10
128.07262 10
139.08694 40
140.07327 10
140.1059 10
141.11324 20
143.11482 10
154.12151 90
164.14078 10
166.1593 10
182.15388 130
182.16907 10
183.15947 10
199.1815 80
199.19298 10
208.47896 10
209.16505 281
209.18851 20
210.14569 10
213.17174 10
225.15765 20
226.19551 10
227.17622 170
END IONS

BEGIN IONS
SCANS=2957
TITLE=227.1754
MSLEVEL=2
CHARGE=1+
RTINMINUTES=1.234683
ION=[M+H]+
53.03815 30
55.05378 542
55.40065 10
55.67218 10
57.06945 10
58.06294 10
69.98296 10
82.06425 20
82.07296 10
83.04931 20
83.08497 190
84.95977 10
90.97342 10
99.78058 20
100.10144 34
100.11189 1184
100.13525 12
100.26963 11
100.92732 10
100.94732 10
101.1135 10
110.06071 30
111.04353 20
111.95926 10
117.14012 20
125.10757 10
125.98697 10
126.09124 10
139.08533 20
154.12212 10
182.15347 10
199.18478 10
209.16444 190
209.18207 20
209.19025 20
210.14835 10
227.09943 10
227.15248 10
227.1763 150
END IONS

BEGIN IONS
SCANS=2962
TITLE=227.1758
MSLEVEL=2
CHARGE=1+
RTINMINUTES=10.48978
ION=[M+H]+
53.03736 10
54.87396 10
55.04458 11
55.05397 607
56.05866 20
57.07563 10
58.06451 10
67.05426 10
70.06368 20
82.06453 60
83.0493 40
83.08527 150
83.09918 20
91.05621 10
91.58238 10
93.07052 10
98.09633 22
99.78327 10
100.07575 20
100.11162 1343
101.11421 20
110.05828 30
111.04432 20
111.05131 10
112.07433 10
112.08243 10
117.1384 30
126.09241 10
127.08856 10
128.07014 10
139.08699 40
140.10693 10
141.11507 40
143.11868 20
154.123 50
182.15434 80
182.16669 10
183.15511 10
199.18103 50
209.16544 170
210.14841 10
213.17662 20
225.15421 10
225.16212 30
227.17647 120
END IONS

BEGIN IONS
SCANS=2986
TITLE=228.098
MSLEVEL=2
CHARGE=1+
RTINMINUTES=3.20845
ION=[M+H]+
55.05355 30
56.05696 20
83.06025 10
84.08766 20
100.11037 30
101.11422 60
101.12419 20
109.06475 10
153.06487 10
171.08327 10
210.16708 10
228.17679 10
228.18098 20
END IONS

BEGIN IONS
SCANS=2989
TITLE=228.1209
MSLEVEL=2
CHARGE=1+
RTINMINUTES=1.8552
ION=[M+Na]+
55.05288 10
100.11176 10
101.11348 10
228.12119 120
END IONS

BEGIN IONS
SCANS=2990
TITLE=228.121
MSLEVEL=2
CHARGE=1+
RTINMINUTES=1.233117
ION=[2M+3H2O+2H]+
55.05386 90
56.05652 10
56.06777 10
83.08596 20
84.08848 20
85.97135 10
91.98088 10
100.1122 70
100.12311 10
101.11533 80
112.06143 10
112.96375 10
125.06943 10
149.02599 10
210.1703 20
228.12013 221
228.14127 10
228.17892 20
228.19446 10
END IONS

BEGIN IONS
SCANS=2991
TITLE=228.1603
MSLEVEL=2
CHARGE=1+
RTINMINUTES=5.633062
ION=[M+H]+
55.05427 20
56.05856 10
100.1108 10
101.11661 20
182.15306 10
210.17361 10
228.18359 10
END IONS

BEGIN IONS
SCANS=2994
TITLE=228.196
MSLEVEL=2
CHARGE=1+
RTINMINUTES=8.803104
ION=[M+NH4]+
53.03773 20
55.01694 10
55.05378 286
56.05738 30
57.03207 10
57.06959 30
65.0376 30
66.0455 10
67.05376 202
69.0694 60
70.06496 10
71.04826 10
77.03641 10
79.05418 50
79.0644 10
81.06916 192
81.07889 20
81.29539 10
83.08497 80
84.08761 20
85.0639 20
91.0528 20
93.07008 40
95.08543 299
95.09408 31
97.0656 20
97.10113 40
97.10877 10
100.11187 110
101.11578 70
105.06926 10
107.08501 30
109.06625 10
109.10114 140
111.07874 20
119.08927 10
123.11695 20
123.1252 10
131.0849 10
133.10075 30
137.09772 10
147.11583 10
149.13412 20
165.16142 10
175.14969 30
193.15822 20
200.09331 10
210.16795 20
211.16908 20
228.1658 10
228.17841 20
228.19432 10
228.23788 10
END IONS

BEGIN IONS
SCANS=2995
TITLE=228.1962
MSLEVEL=2
CHARGE=1+
RTINMINUTES=10.3748
ION=[M+NH4]+
51.99359 10
53.03864 80
55.01694 11
55.05393 849
55.52232 10
57.03318 50
57.06961 80
59.03644 10
65.03826 60
66.04639 10
66.83496 22
67.04435 11
67.05398 914
67.51806 11
69.06968 349
69.07967 10
70.06631 10
71.04849 60
71.08463 40
72.04585 10
72.0805 10
77.03853 60
79.04386 10
79.05396 284
79.06344 30
80.06457 10
80.80619 10
81.06961 758
83.04956 20
83.07653 10
83.08503 393
84.08844 10
85.06406 90
85.10224 10
91.05411 150
92.76809 10
93.06175 10
93.06979 180
94.07812 10
94.7779 11
95.04791 20
95.0853 966
95.2822 11
95.70111 10
97.06401 70
97.073 20
97.10092 100
98.09733 20
99.08091 20
100.11201 70
101.11581 60
105.06949 50
105.07538 20
107.0855 70
108.75131 10
109.06427 20
109.07008 11
109.10125 325
109.11299 42
111.07954 70
111.11542 10
113.05981 10
113.09875 30
117.07126 10
119.08591 80
121.10196 20
123.08399 10
123.11657 60
125.09782 20
126.09769 10
129.08926 10
133.08968 20
133.10063 90
135.11848 10
137.0955 40
137.10399 20
146.10696 10
147.1169 70
149.13286 50
151.1123 20
151.14676 40
155.10963 10
163.14784 10
165.16568 20
175.14938 120
182.1525 10
183.15736 10
193.15936 60
210.15305 10
210.16905 20
210.18565 20
211.16818 30
211.17491 10
228.18452 10
228.19633 30
228.23438 20
END IONS

BEGIN IONS
SCANS=3002
TITLE=228.2319
MSLEVEL=2
CHARGE=1+
RTINMINUTES=16.42309
ION=[M+H]+
55.05373 140
55.06197 10
56.05768 50
57.06954 70
60.04414 100
67.05289 10
71.08541 30
79.05328 10
83.08552 20
84.08903 20
85.0993 10
95.08431 20
100.11217 182
101.11528 120
101.12654 20
183.15848 10
210.16792 70
211.16299 10
228.18188 20
228.20424 20
228.23254 170
228.24988 20
228.2744 10
END IONS

BEGIN IONS
SCANS=3006
TITLE=228.2323
MSLEVEL=2
CHARGE=1+
RTINMINUTES=16.88142
ION=[M+H-H2O]+
55.05364 140
55.06289 10
56.05679 40
57.06962 20
71.08654 10
81.071 10
83.049 10
83.08528 30
84.08932 30
88.07465 20
100.11175 150
101.11523 130
102.09097 20
139.08681 10
144.13843 10
210.16113 30
210.17047 40
228.16351 10
228.18025 30
228.20206 10
228.23268 60
END IONS

BEGIN IONS
SCANS=3016
TITLE=229.0052
MSLEVEL=2
CHARGE=1+
RTINMINUTES=1.2097
ION=[M+H-H2O]+
70.06543 10
72.08221 10
77.00446 10
79.05246 10
81.06894 20
84.0445 20
84.08888 10
95.04772 10
98.98006 10
100.1126 20
102.12235 10
108.96194 40
109.06578 10
110.96697 10
110.97772 10
112.07547 10
126.97246 20
136.97055 10
152.98907 40
153.04642 20
159.92439 10
183.0126 20
211.12656 20
229.1232 70
229.15553 10
229.24635 10
END IONS

BEGIN IONS
SCANS=3032
TITLE=229.1373
MSLEVEL=2
CHARGE=1+
RTINMINUTES=9.285258
ION=[M+H]+
55.054 100
58.99634 20
59.99034 30
67.0538 10
70.0652 110
81.06923 10
82.07165 10
83.04675 10
83.08571 110
86.00602 120
88.06558 11
88.07521 327
88.09151 11
100.11169 20
109.0967 10
130.03197 100
130.04204 10
130.04456 10
131.00906 10
142.06808 20
169.10062 10
229.1405 40
END IONS

BEGIN IONS
SCANS=3041
TITLE=229.2164
MSLEVEL=2
CHARGE=1+
RTINMINUTES=24.7565
ION=[M+H]+
55.01624 5
55.05373 40
55.05958 10
56.05796 5
56.06587 5
57.03212 5
57.06068 10
57.0692 25
57.07414 10
65.04035 10
67.05381 5
69.0698 20
71.04922 10
75.04386 5
79.05429 5
81.07242 10
83.04909 5
84.0861 5
89.05899 15
91.05385 5
95.05173 5
95.08445 10
100.10629 5
100.11241 50
101.11545 30
102.11834 15
103.075 5
103.95815 5
109.06421 5
111.11595 5
151.0412 5
153.13873 5
156.13901 5
170.15541 5
174.12363 5
184.12964 5
211.09656 5
211.12753 10
211.17516 15
229.15526 5
229.17989 15
END IONS

BEGIN IONS
SCANS=3054
TITLE=230.0813
MSLEVEL=2
CHARGE=1+
RTINMINUTES=5.960858
ION=[M+H]+
50.01424 20
51.02393 30
53.00171 20
54.03387 10
55.01918 20
57.02054 10
65.0364 30
68.04779 10
69.00204 10
70.02698 20
77.03864 140
77.05077 10
85.0276 10
89.03805 40
90.03459 10
90.04623 90
91.05428 40
93.05752 60
94.06371 10
95.01161 30
103.04387 10
104.04984 80
105.03307 20
114.04563 10
115.05416 50
115.06076 10
115.07191 10
116.04976 20
117.05756 548
118.065 150
119.1478 10
127.05525 10
128.05 20
128.05994 10
129.06891 10
130.06573 110
131.04921 30
131.07594 30
132.08043 20
134.06033 20
140.04926 40
141.05815 30
142.06508 100
142.07362 20
143.07195 20
144.04451 150
144.08549 11
145.05264 519
145.06982 11
145.4341 10
145.58429 10
145.98047 10
146.04553 21
146.0602 1497
146.10133 10
146.64835 10
147.29173 10
154.06451 20
156.08144 30
158.05972 70
158.06886 20
159.06813 325
160.0766 30
168.04597 30
169.05331 190
170.06137 70
171.07146 30
172.07581 10
174.09073 40
184.07533 41
186.01993 11
186.05562 1384
186.0874 11
186.43845 10
186.45169 10
186.50117 10
187.02199 30
187.04324 43
187.06314 2388
187.09692 12
187.11215 10
187.15125 10
187.2001 10
187.26157 10
187.28041 10
187.48512 11
187.51373 10
188.06941 20
188.19566 10
190.28761 10
197.05093 10
198.05563 30
201.41293 10
201.43092 11
202.0545 30
202.08702 1693
202.53979 11
203.45023 10
212.06689 10
212.0717 21
214.05219 40
215.05711 40
229.33287 10
230.05157 11
230.08253 949
230.12334 10
230.14424 10
END IONS

BEGIN IONS
SCANS=3055
TITLE=230.0817
MSLEVEL=2
CHARGE=1+
RTINMINUTES=6.516771
ION=[M+H]+
51.02289 10
77.03753 20
89.03991 10
93.05733 70
93.06714 10
104.04816 10
115.05465 10
130.06487 50
142.063 10
144.04378 30
144.08583 10
146.06158 20
146.07237 10
156.07903 10
158.05905 10
159.06641 30
170.0584 30
186.05563 40
187.06381 110
198.05693 50
202.08659 70
230.08157 40
230.09474 10
END IONS

BEGIN IONS
SCANS=3059
TITLE=230.1145
MSLEVEL=2
CHARGE=1+
RTINMINUTES=1.213417
ION=[M+H]+
91.0574 10
END IONS

BEGIN IONS
SCANS=3085
TITLE=231.0938
MSLEVEL=2
CHARGE=1+
RTINMINUTES=7.874396
ION=[M+H-H2O]+
77.0383 10
84.95969 10
125.01605 40
140.99646 10
153.04622 40
156.88857 10
158.02892 20
231.09402 70
231.16669 10
END IONS

BEGIN IONS
SCANS=3092
TITLE=231.1384
MSLEVEL=2
CHARGE=1+
RTINMINUTES=6.694917
ION=[M+H]+
50.01379 10
77.03803 30
129.07169 10
141.00191 20
141.0162 10
141.06837 20
158.02654 20
171.11603 20
231.08716 10
END IONS

BEGIN IONS
SCANS=3096
TITLE=231.1391
MSLEVEL=2
CHARGE=1+
RTINMINUTES=6.430475
ION=[M+H]+
51.02401 10
62.92753 10
77.03681 30
130.07823 10
141.00383 20
142.07854 10
156.09592 10
157.1049 10
158.0273 10
199.11214 20
218.03859 10
END IONS

BEGIN IONS
SCANS=3098
TITLE=231.1455
MSLEVEL=2
CHARGE=1+
RTINMINUTES=7.977758
ION=[M+H]+
51.02328 10
56.01241 10
62.93055 10
71.06104 30
71.06714 10
77.03887 30
85.03866 10
141.0025 20
END IONS

BEGIN IONS
SCANS=3131
TITLE=232.0737
MSLEVEL=2
CHARGE=1+
RTINMINUTES=1.589171
ION=[M+2Na-H]+
122.06018 10
137.08398 10
159.0331 10
200.04813 20
232.08131 10
END IONS

BEGIN IONS
SCANS=3139
TITLE=232.1361
MSLEVEL=2
CHARGE=1+
RTINMINUTES=1.877733
ION=[M+H]+
85.04745 20
128.05247 10
129.07094 40
154.07773 10
156.11685 30
170.11324 10
196.11418 20
214.12498 10
232.13867 10
END IONS

BEGIN IONS
SCANS=3173
TITLE=233.1026
MSLEVEL=2
CHARGE=1+
RTINMINUTES=10.36334
ION=[M+NH4]+
57.06947 30
91.05388 10
105.0695 20
147.11353 10
151.85953 10
157.104 10
159.07442 10
175.1152 10
233.15367 20
END IONS

BEGIN IONS
SCANS=3183
TITLE=233.1383
MSLEVEL=2
CHARGE=1+
RTINMINUTES=10.51294
ION=[M+H+NH4]+
54.84018 11
55.01754 679
55.05366 67
57.06968 90
59.01262 235
59.04414 10
59.04859 10
67.05365 10
69.03351 10
77.03809 10
77.04615 10
79.05456 10
83.08377 10
85.06391 21
87.04354 345
87.05812 20
91.05364 60
93.06842 10
99.03515 10
99.04348 418
99.05958 10
101.09462 10
103.05389 20
105.06869 40
107.08679 10
115.02528 11
115.03862 644
116.06244 10
117.07726 20
119.08614 20
121.06438 30
121.07985 10
127.05273 20
130.07767 10
131.04739 10
131.05231 20
133.06577 10
133.09933 10
135.07993 30
143.08524 20
145.06572 10
145.09987 10
149.09613 20
159.04636 10
159.06544 130
159.08162 40
159.11652 10
177.09122 10
179.86452 10
185.09717 10
189.12828 20
189.14429 10
200.12122 10
215.14197 20
233.15459 120
END IONS

BEGIN IONS
SCANS=3207
TITLE=234.0924
MSLEVEL=2
CHARGE=1+
RTINMINUTES=11.75053
ION=[M+H]+
62.92865 20
69.07021 10
77.03801 30
86.08408 10
93.05584 20
103.05617 10
107.07259 10
128.05022 20
131.04623 10
151.8613 80
152.05864 10
163.05502 10
167.07324 10
176.06329 20
177.07228 20
178.07753 90
179.08669 50
189.06906 30
191.07356 30
191.0806 30
192.89165 10
204.08047 90
205.08865 30
206.06483 10
206.09538 80
206.10953 10
214.06483 10
215.07114 20
216.06445 10
216.07945 50
217.09169 20
217.10359 20
232.07507 30
233.0842 60
234.09135 100
234.22932 10
END IONS

BEGIN IONS
SCANS=3212
TITLE=234.1626
MSLEVEL=2
CHARGE=1+
RTINMINUTES=13.06391
ION=[M+H]+
55.01757 20
55.05376 120
57.07117 20
62.92997 10
69.06947 60
72.04289 10
72.07971 10
77.0388 10
79.0544 30
81.06972 20
83.04824 10
83.08446 60
86.06112 20
86.09663 10
88.07574 20
93.07078 30
95.08438 20
95.09113 10
97.06386 30
97.10049 30
97.1113 20
100.0783 10
107.0835 20
111.08149 30
121.10147 10
125.09754 10
151.8623 60
156.17291 10
163.14674 20
179.86913 10
181.16014 10
198.18845 20
234.16248 30
234.17596 10
END IONS

BEGIN IONS
SCANS=3213
TITLE=234.1859
MSLEVEL=2
CHARGE=1+
RTINMINUTES=5.219058
ION=[M+H]+
57.06912 10
58.06571 10
62.92862 40
62.93246 20
72.08009 20
83.08442 10
86.09641 60
100.1131 20
103.05594 20
105.06874 20
105.07279 10
114.12726 140
115.05333 10
128.04945 10
146.08102 10
151.86241 230
151.87505 20
169.8799 10
179.86691 20
192.89192 10
210.90082 10
220.89713 10
234.18555 20
END IONS

BEGIN IONS
SCANS=3214
TITLE=234.207
MSLEVEL=2
CHARGE=1+
RTINMINUTES=6.735312
ION=[M+H]+
62.92637 30
62.93134 30
69.07023 20
88.07575 30
104.06954 10
151.86266 110
151.87471 30
179.86856 20
186.18414 30
186.19617 10
220.8961 20
234.20836 40
END IONS

BEGIN IONS
SCANS=3233
TITLE=235.1696
MSLEVEL=2
CHARGE=1+
RTINMINUTES=15.43844
ION=[M+H]+
57.06958 300
95.04768 10
107.05093 10
123.04474 20
147.11771 10
151.86227 30
152.8672 10
153.86064 10
163.07632 30
179.08568 20
179.10698 260
179.1257 10
219.13861 21
235.14629 20
235.17009 516
END IONS

BEGIN IONS
SCANS=3256
TITLE=236.1054
MSLEVEL=2
CHARGE=1+
RTINMINUTES=1.854189
ION=[M+H]+
108.08088 6
111.08146 6
138.03239 34
140.10687 20
140.11383 6
153.8598 14
236.15053 10
END IONS

BEGIN IONS
SCANS=3258
TITLE=236.1285
MSLEVEL=2
CHARGE=1+
RTINMINUTES=7.920171
ION=[M+H]+
62.92713 20
64.92652 50
64.93197 20
77.03882 20
88.07522 20
91.05411 30
93.07127 30
113.05866 10
121.0649 20
149.04588 10
149.0603 120
149.06984 20
153.84695 10
153.86082 140
171.87637 10
181.86674 20
194.88943 20
222.89348 20
236.12756 20
END IONS

BEGIN IONS
SCANS=3273
TITLE=237.076
MSLEVEL=2
CHARGE=1+
RTINMINUTES=6.598928
ION=[M+H]+
57.06924 10
59.04967 10
65.03742 10
149.0242 30
153.86067 20
154.86412 10
237.14519 10
END IONS

BEGIN IONS
SCANS=3274
TITLE=237.0762
MSLEVEL=2
CHARGE=1+
RTINMINUTES=11.49162
ION=[M+Na]+
57.06902 20
65.03821 130
65.0469 10
93.03327 80
121.02835 150
149.00275 11
149.02333 1101
159.11954 10
163.03976 10
193.00591 10
193.05 569
193.07195 20
195.13676 20
237.04124 10
237.07724 70
237.09673 20
END IONS

BEGIN IONS
SCANS=3275
TITLE=237.0763
MSLEVEL=2
CHARGE=1+
RTINMINUTES=10.20375
ION=[M+NH4]+
57.07228 10
65.03856 258
65.04582 31
80.02594 20
93.03296 325
121.0143 10
121.02823 366
121.03921 63
129.03069 20
148.51498 10
148.53087 20
148.5415 10
148.96307 22
148.99377 13
149.02359 2988
150.03627 10
150.30179 12
150.43909 10
192.41904 21
192.99683 10
193.01637 21
193.04996 1275
193.08263 10
237.05833 10
237.07619 140
END IONS

BEGIN IONS
SCANS=3276
TITLE=237.0763
MSLEVEL=2
CHARGE=1+
RTINMINUTES=4.561642
ION=[M+H-H2O]+
57.07027 10
59.0478 10
65.0381 10
93.03391 20
121.02653 40
121.03349 10
149.00549 20
149.02348 220
149.03778 20
153.86076 20
193.04974 100
237.07814 20
END IONS

BEGIN IONS
SCANS=3277
TITLE=237.0764
MSLEVEL=2
CHARGE=1+
RTINMINUTES=5.420288
ION=[M+2H]+
57.06913 10
153.86333 30
END IONS

BEGIN IONS
SCANS=3278
TITLE=237.0764
MSLEVEL=2
CHARGE=1+
RTINMINUTES=8.347229
ION=[M+H-H2O]+
57.07029 10
59.0486 10
65.0384 300
65.04692 21
77.03847 20
80.02522 30
80.03236 10
93.03317 432
120.63695 10
121.02861 472
129.03305 10
147.04198 20
148.53195 20
148.53842 10
148.55173 10
148.99158 20
149.00217 25
149.02351 5138
149.3564 10
149.92007 10
149.9357 10
152.86452 11
192.4061 21
192.42664 10
193.01768 11
193.05013 1572
193.53677 10
194.09492 11
237.05492 10
237.07639 220
237.10162 10
237.159 10
END IONS

BEGIN IONS
SCANS=3279
TITLE=237.0765
MSLEVEL=2
CHARGE=1+
RTINMINUTES=10.65057
ION=[M+2Na]+
57.07445 20
65.03841 50
93.03302 20
121.02788 50
121.03821 10
149.02383 192
149.04391 20
152.01764 20
152.06506 20
181.06509 10
193.04996 90
193.06577 10
237.05579 10
237.0825 10
END IONS

BEGIN IONS
SCANS=3280
TITLE=237.0765
MSLEVEL=2
CHARGE=1+
RTINMINUTES=5.028244
ION=[M+2H]+
59.04901 10
93.0677 10
119.05156 10
149.02385 20
149.03419 10
153.86037 40
209.132 10
END IONS

BEGIN IONS
SCANS=3314
TITLE=238.1087
MSLEVEL=2
CHARGE=1+
RTINMINUTES=5.083544
ION=[M+H]+
60.04434 20
64.92669 20
75.02573 20
80.04877 10
91.04508 10
91.05418 70
120.06375 20
151.86264 20
155.85898 70
183.86592 10
196.87987 10
220.10255 10
224.92937 10
END IONS

BEGIN IONS
SCANS=3327
TITLE=238.144
MSLEVEL=2
CHARGE=1+
RTINMINUTES=7.7361
ION=[M+H+NH4]+
57.06832 10
64.92698 20
70.02776 40
83.03648 10
85.10219 10
105.03529 10
108.04545 10
111.03121 70
126.05438 90
154.03751 30
154.04964 200
155.85893 50
238.14642 40
238.15871 10
END IONS

BEGIN IONS
SCANS=3356
TITLE=239.1281
MSLEVEL=2
CHARGE=1+
RTINMINUTES=9.377954
ION=[2M+H]+
50.01457 30
51.02151 60
57.03321 50
59.0487 1017
59.06255 11
77.03832 452
77.05056 21
77.4262 10
79.05446 30
91.05415 20
93.06865 10
104.68755 12
105.03322 1137
106.32639 10
117.06763 10
117.09059 10
123.04312 20
123.04803 20
163.07515 205
163.09018 21
239.1284 10
239.15208 10
END IONS

BEGIN IONS
SCANS=3363
TITLE=239.1495
MSLEVEL=2
CHARGE=1+
RTINMINUTES=17.51608
ION=[M+H-2H2O]+
67.05335 10
105.03321 10
111.04221 10
123.08392 10
155.85785 10
END IONS

BEGIN IONS
SCANS=3374
TITLE=239.2487
MSLEVEL=2
CHARGE=1+
RTINMINUTES=10.14093
ION=[M+H]+
53.03827 31
55.05379 351
55.06143 21
57.04556 10
57.06999 200
57.0764 20
74.09605 40
83.08509 70
84.07994 10
91.05572 20
101.10699 585
101.12035 21
104.05089 20
105.03264 10
130.15837 110
130.16824 20
151.02678 20
156.66243 10
157.11462 12
157.14252 20
157.14732 10
157.1555 49
157.17033 2671
157.36618 12
157.72871 10
165.07027 10
166.16634 10
195.0517 20
238.46742 10
238.47766 10
239.18112 10
239.21117 22
239.22981 33
239.24889 2172
239.28447 12
239.53403 10
239.56877 10
END IONS

BEGIN IONS
SCANS=3378
TITLE=240.0694
MSLEVEL=2
CHARGE=1+
RTINMINUTES=7.817012
ION=[M+H]+
55.05465 20
65.0388 30
80.04911 50
89.05979 50
92.04933 40
106.0276 10
109.01013 50
119.03651 20
124.02162 60
133.99171 10
134.00531 20
151.9839 11
151.99788 11
152.01653 855
153.8644 10
178.0359 10
END IONS

BEGIN IONS
SCANS=3384
TITLE=240.1512
MSLEVEL=2
CHARGE=1+
RTINMINUTES=6.186467
ION=[M+2H+Na]+
106.06474 70
106.06881 20
106.07628 10
108.08126 30
116.04975 20
116.05495 10
133.07585 30
223.12206 20
240.15015 50
240.1618 10
END IONS

BEGIN IONS
SCANS=3392
TITLE=240.1961
MSLEVEL=2
CHARGE=1+
RTINMINUTES=10.50133
ION=[M+2H+Na]+
53.03715 20
55.0186 10
55.05441 130
57.03273 50
57.06986 20
65.03843 20
66.04713 10
67.05373 200
67.06255 30
69.06966 30
71.0478 10
73.03059 10
77.03854 50
79.05428 110
81.06969 120
81.08384 10
83.04786 30
83.08516 30
91.05361 40
93.07013 130
95.07399 10
95.08549 140
95.09568 20
97.06465 10
97.10136 10
105.07059 20
105.08229 10
107.08541 40
109.10109 50
115.05429 10
121.06705 10
121.10059 90
121.1111 10
131.08514 30
135.11873 20
137.09824 10
145.10651 20
147.11612 10
149.09882 20
159.11665 10
161.13457 10
163.11372 10
172.12186 10
175.14842 10
185.12926 10
187.14967 20
205.16267 10
223.16808 20
240.25238 10
END IONS

BEGIN IONS
SCANS=3395
TITLE=240.2078
MSLEVEL=2
CHARGE=1+
RTINMINUTES=4.848417
ION=[M+H]+
55.05446 10
69.04512 30
71.06012 40
88.0761 10
113.07084 20
113.08473 10
153.13808 10
153.85854 20
158.12813 20
195.15369 10
226.92307 20
240.20842 110
END IONS

BEGIN IONS
SCANS=3418
TITLE=241.1232
MSLEVEL=2
CHARGE=1+
RTINMINUTES=6.441967
ION=[M+H-2H2O]+
141.07018 10
165.06931 20
167.08453 20
178.07536 10
180.09383 20
223.10818 10
241.12956 10
END IONS

BEGIN IONS
SCANS=3419
TITLE=241.1232
MSLEVEL=2
CHARGE=1+
RTINMINUTES=6.694917
ION=[M+2H]+
129.06784 10
141.06915 20
152.06522 10
165.06978 10
165.08224 10
169.09769 20
182.07401 10
223.11371 20
241.12215 20
241.16476 10
END IONS

BEGIN IONS
SCANS=3427
TITLE=241.1813
MSLEVEL=2
CHARGE=1+
RTINMINUTES=23.9916
ION=[M+H-H2O]+
55.05353 5
57.07059 5
69.07024 5
71.05124 5
96.07924 5
101.0604 5
107.08477 5
111.0434 15
135.08313 5
196.15347 5
196.96336 5
205.13049 5
241.16759 5
END IONS

BEGIN IONS
SCANS=3431
TITLE=241.1956
MSLEVEL=2
CHARGE=1+
RTINMINUTES=13.02582
ION=[M+H-H2O]+
55.05468 20
67.05272 20
77.03833 40
79.05386 40
81.06875 30
85.09931 10
91.05491 40
95.08424 20
105.03174 20
105.06917 30
115.05401 10
115.06143 10
117.06966 20
119.07977 10
119.08608 20
121.09975 10
128.06369 50
129.06995 50
131.08479 50
135.11342 10
141.07002 40
142.08154 20
143.08521 40
145.10086 40
147.11797 30
153.06659 10
155.08823 30
156.09328 10
157.10033 40
159.11635 40
160.12437 10
161.13304 20
163.14961 10
167.08455 10
168.092 10
169.10339 40
171.11809 70
173.13028 10
173.13699 20
183.11687 20
183.12883 10
185.13274 70
197.1301 10
198.14259 10
199.14944 40
212.15353 20
213.15947 20
241.19537 160
END IONS

BEGIN IONS
SCANS=3456
TITLE=242.176
MSLEVEL=2
CHARGE=1+
RTINMINUTES=4.383067
ION=[M+H]+
55.05486 5
64.92648 5
67.05318 5
81.06987 10
88.07614 5
151.8633 5
155.85941 10
199.1339 5
242.17557 25
END IONS

BEGIN IONS
SCANS=3468
TITLE=242.2118
MSLEVEL=2
CHARGE=1+
RTINMINUTES=18.27475
ION=[M+H-H2O]+
53.03812 20
55.05385 180
56.04908 10
57.03241 20
57.06709 10
57.07005 40
65.03893 20
67.05394 160
67.06303 10
69.06955 80
71.04945 10
71.08549 20
72.04414 10
74.05904 50
77.0384 30
79.05356 60
79.06793 10
80.06068 20
81.06951 150
81.07673 10
81.08202 20
83.0858 50
85.06414 20
91.05486 30
93.06968 40
93.08098 10
95.08549 182
97.06481 20
97.09981 60
97.11158 10
100.0762 10
105.06921 20
107.08584 20
109.06425 10
109.10137 60
111.08049 10
111.11169 10
111.11976 10
119.08719 10
121.10038 10
123.11706 40
133.10112 30
147.11813 10
151.1115 10
161.14262 10
163.15005 20
165.16293 10
189.16537 20
200.23651 10
207.17601 20
225.18665 10
242.22873 10
242.24879 110
242.27019 10
END IONS

BEGIN IONS
SCANS=3469
TITLE=242.2119
MSLEVEL=2
CHARGE=1+
RTINMINUTES=18.4802
ION=[M+H]+
53.03943 20
55.05372 120
57.06828 20
67.05427 70
69.07014 30
71.08914 10
77.03955 10
79.05317 50
81.07071 60
83.08297 10
91.0606 10
93.06884 10
95.0859 70
95.09345 10
97.10051 30
105.06875 10
109.10076 40
121.10035 30
133.10097 10
133.10953 10
147.11758 10
189.16743 20
242.24751 10
END IONS

BEGIN IONS
SCANS=3476
TITLE=242.248
MSLEVEL=2
CHARGE=1+
RTINMINUTES=19.21711
ION=[M+H]+
57.06946 40
74.0602 40
242.24812 90
242.27139 10
END IONS

BEGIN IONS
SCANS=3487
TITLE=243.0204
MSLEVEL=2
CHARGE=1+
RTINMINUTES=1.228829
ION=[2M+H]+
69.06901 5
82.98318 10
86.99229 5
108.96232 45
108.96805 5
108.97505 5
109.96317 35
109.97841 5
126.96953 5
127.96624 5
127.97364 15
138.97379 15
138.98727 5
139.97279 20
154.96716 5
180.95183 5
182.96387 30
182.97597 10
183.96326 25
200.97157 10
END IONS

BEGIN IONS
SCANS=3510
TITLE=243.1828
MSLEVEL=2
CHARGE=2+
RTINMINUTES=3.5192
ION=[M+2H]2+
55.0537 10
57.06955 15
58.06492 20
58.06895 10
62.05965 30
67.05398 5
69.05802 5
69.07004 10
70.06586 5
77.03735 5
79.05389 15
79.06743 5
81.07028 45
82.07303 5
83.81396 5
84.08087 30
85.06394 15
93.07108 5
95.08395 10
95.09102 5
96.08836 5
98.09612 5
99.04349 10
102.09106 120
103.09531 15
103.95605 5
121.10256 5
123.11727 35
127.05931 5
128.10696 10
145.04948 15
184.17184 5
202.10938 20
243.16341 10
END IONS

BEGIN IONS
SCANS=3523
TITLE=244.0951
MSLEVEL=2
CHARGE=1+
RTINMINUTES=1.877733
ION=[M+H]+
125.07229 10
244.14403 10
END IONS

BEGIN IONS
SCANS=3526
TITLE=244.0972
MSLEVEL=2
CHARGE=1+
RTINMINUTES=7.782341
ION=[M+H]+
51.02283 40
53.03767 120
53.04557 10
55.01852 20
55.05397 10
63.0233 10
65.03831 90
66.04519 10
67.05449 10
68.99648 50
69.00032 40
71.04837 10
77.02936 10
77.03771 130
78.03514 20
79.01851 10
79.05389 30
81.03327 200
81.04155 10
81.07435 10
83.04821 10
90.04535 10
91.05413 100
92.04917 225
92.05907 21
93.034 20
93.05708 140
93.0681 20
94.04075 50
95.03637 10
95.04867 40
96.02023 50
96.04373 50
97.06635 20
101.03827 10
103.05507 30
104.04992 110
105.06785 10
106.06563 30
106.07413 10
108.04382 20
109.02799 377
110.06177 20
111.04264 20
114.0466 10
115.05439 50
115.06101 10
116.06315 20
117.05727 70
117.06682 10
118.06522 80
120.04363 10
123.04368 70
124.03915 41
124.05203 180
126.03015 10
126.04677 10
127.0409 20
127.05433 50
128.03455 10
128.04974 100
128.06114 50
128.0723 20
129.04955 10
129.05927 40
129.0705 80
130.05011 10
130.06532 221
130.08211 10
131.04977 30
132.07954 30
132.09196 10
133.10089 10
139.03105 20
139.03983 30
139.05603 80
139.06999 30
140.0499 50
141.06125 20
141.07164 10
142.04491 10
142.06532 70
143.07269 210
143.08955 20
144.0439 40
144.08087 240
144.09534 20
145.06425 30
146.06168 20
149.13329 10
149.14264 10
151.03783 30
152.03107 20
154.05081 10
154.06546 210
155.04999 10
155.07214 60
156.05621 10
156.08131 230
157.05228 10
157.06442 30
157.08858 20
158.05991 407
158.07645 20
159.0687 10
166.06592 200
167.05736 20
167.07352 130
167.08546 10
167.09738 10
168.04135 10
168.06252 10
168.08141 30
169.05232 30
170.03838 10
170.06001 90
170.09628 10
171.06729 120
172.06328 10
172.07635 260
172.09094 30
173.08389 150
173.09605 20
174.05438 10
174.09373 20
180.0827 10
182.06023 140
182.08168 10
183.04422 10
183.05321 20
183.0685 360
183.08772 20
184.05151 30
184.05937 10
184.07649 417
184.09073 30
185.04858 30
185.06165 20
185.08389 193
185.10493 10
185.38315 10
186.05621 40
186.07095 10
186.09222 30
187.09911 10
188.10686 30
194.06128 10
198.05646 30
198.09161 30
199.06364 120
199.08 20
199.09552 10
200.04858 20
200.07143 504
200.08882 31
201.07875 1517
201.88345 10
210.05701 10
211.06322 110
212.04523 20
212.07137 190
212.09019 10
213.08093 10
214.04877 20
214.0871 70
215.09389 70
215.11597 10
215.39635 11
216.05682 11
216.06792 11
216.10265 1082
226.08803 51
226.1058 10
227.06906 10
228.06433 40
228.07332 20
229.06503 10
229.07864 21
243.08759 11
244.06613 10
244.0975 530
244.22842 10
END IONS

BEGIN IONS
SCANS=3527
TITLE=244.0974
MSLEVEL=2
CHARGE=1+
RTINMINUTES=6.694917
ION=[M+H]+
58.06423 10
91.05246 10
117.05766 30
117.07094 20
130.06873 10
131.07516 10
171.15744 10
183.06654 20
184.07343 20
200.07269 20
201.07603 20
216.10381 50
244.07961 10
244.09448 10
244.10384 20
244.1713 10
END IONS

BEGIN IONS
SCANS=3532
TITLE=244.13
MSLEVEL=2
CHARGE=1+
RTINMINUTES=1.890167
ION=[M+H]+
74.09557 10
88.03979 5
96.0442 5
112.04315 5
112.06314 5
112.07448 5
125.07031 15
126.0582 5
141.06615 5
142.08601 10
143.08127 5
157.09634 5
163.11205 5
185.09138 10
212.10539 5
244.11943 5
244.13335 15
END IONS

BEGIN IONS
SCANS=3536
TITLE=244.1911
MSLEVEL=2
CHARGE=1+
RTINMINUTES=7.20175
ION=[M+H]+
55.05434 40
57.06909 20
67.05474 40
69.07002 20
69.07373 10
71.04833 10
77.0389 20
79.05384 50
81.06849 80
83.04788 20
83.08555 20
91.05335 40
93.06849 30
93.07553 10
95.04676 10
95.08547 30
97.06394 30
97.10232 10
100.11276 20
105.0701 50
107.0851 20
107.09074 10
117.0704 10
121.10203 20
125.09287 10
131.08517 20
133.10097 40
145.10107 20
147.1172 20
149.13445 10
163.14668 20
167.14609 20
173.13377 20
209.15257 10
END IONS

BEGIN IONS
SCANS=3545
TITLE=244.2024
MSLEVEL=2
CHARGE=1+
RTINMINUTES=25.89786
ION=[M+H]+
55.05364 75
55.06261 5
57.07026 5
82.06412 10
83.05231 10
83.08496 15
90.97592 15
90.98565 5
95.08602 5
99.10142 5
100.07561 30
100.10318 5
100.11188 260
107.96721 30
107.97705 5
110.06034 5
111.04484 15
114.09196 5
117.13857 10
128.07016 15
149.13437 5
166.15787 5
169.08597 5
172.11464 5
176.06554 5
182.15654 5
184.16808 10
199.15236 5
199.18491 5
209.16579 60
212.16446 10
226.16541 5
226.19687 5
227.17551 25
244.18015 5
244.18477 5
244.20206 70
244.21788 5
244.26678 5
END IONS

BEGIN IONS
SCANS=3580
TITLE=245.1325
MSLEVEL=2
CHARGE=1+
RTINMINUTES=5.535942
ION=[M+H]+
55.05366 40
55.06354 10
70.06345 30
75.98375 20
83.08479 50
86.06006 10
88.07542 50
90.03703 10
113.06954 20
118.03221 50
163.05414 290
172.07584 10
245.13371 150
245.14706 10
END IONS

BEGIN IONS
SCANS=3592
TITLE=245.1862
MSLEVEL=2
CHARGE=1+
RTINMINUTES=15.69238
ION=[M+H]+
56.01333 50
57.06333 10
57.06982 110
57.07515 20
87.04374 10
99.05566 50
115.03963 10
142.077 10
185.13014 10
209.13628 10
END IONS

BEGIN IONS
SCANS=3610
TITLE=246.1862
MSLEVEL=2
CHARGE=1+
RTINMINUTES=17.94509
ION=[M+H]+
57.0696 10
190.12389 20
200.10811 10
214.12357 30
216.14001 10
230.14221 10
230.1554 90
230.17007 10
231.16505 40
231.18539 10
246.16176 10
246.18669 130
END IONS

BEGIN IONS
SCANS=3616
TITLE=247.0581
MSLEVEL=2
CHARGE=1+
RTINMINUTES=6.183879
ION=[M+Na]+
247.05772 10
END IONS

BEGIN IONS
SCANS=3634
TITLE=247.1451
MSLEVEL=2
CHARGE=1+
RTINMINUTES=11.92288
ION=[M+H]+
55.05485 10
77.03961 10
79.05667 10
83.08511 10
92.05022 20
103.01802 10
122.06179 10
141.06851 10
148.03999 50
165.05731 10
165.06651 80
247.13655 10
END IONS

BEGIN IONS
SCANS=3644
TITLE=248.0923
MSLEVEL=2
CHARGE=1+
RTINMINUTES=3.789204
ION=[M+2H+Na]+
77.03247 10
77.03723 30
107.07387 10
128.04933 10
142.06796 10
174.05513 40
188.07053 20
END IONS

BEGIN IONS
SCANS=3646
TITLE=248.1765
MSLEVEL=2
CHARGE=1+
RTINMINUTES=4.111837
ION=[M+H]+
83.08538 5
91.05551 10
103.05118 10
105.07041 10
107.08652 5
109.06369 5
167.10521 5
167.1151 5
175.12233 45
175.13922 5
248.11259 5
248.1777 5
END IONS

BEGIN IONS
SCANS=3664
TITLE=249.1127
MSLEVEL=2
CHARGE=1+
RTINMINUTES=16.9788
ION=[M+H]+
55.05329 10
57.06968 10
135.08084 10
161.09514 10
249.15752 40
END IONS

BEGIN IONS
SCANS=3665
TITLE=249.1127
MSLEVEL=2
CHARGE=1+
RTINMINUTES=10.66193
ION=[M+3H]+
55.054 40
57.06373 10
57.06972 60
57.07645 10
59.04938 10
101.09752 20
121.02791 10
121.06104 10
161.09528 10
174.056 10
249.17232 10
END IONS

BEGIN IONS
SCANS=3674
TITLE=249.1316
MSLEVEL=2
CHARGE=1+
RTINMINUTES=10.78815
ION=[M+H-H2O]+
55.05364 40
57.06992 40
59.04813 10
83.08573 10
101.09657 10
105.07237 10
249.06531 10
249.15919 10
END IONS

BEGIN IONS
SCANS=3677
TITLE=249.1342
MSLEVEL=2
CHARGE=1+
RTINMINUTES=5.41965
ION=[M+H]+
55.05385 80
55.05696 10
73.06435 20
83.04911 40
97.06334 20
111.04449 30
115.07403 50
155.06984 20
173.07935 10
187.09818 10
249.15526 10
END IONS

BEGIN IONS
SCANS=3682
TITLE=249.1577
MSLEVEL=2
CHARGE=1+
RTINMINUTES=17.7724
ION=[M+Na]+
97.06431 10
161.09987 10
219.1165 10
249.1591 100
249.18098 10
END IONS

BEGIN IONS
SCANS=3683
TITLE=249.1579
MSLEVEL=2
CHARGE=1+
RTINMINUTES=1.234683
ION=[M+Na]+
85.0654 10
135.00392 20
182.91788 10
198.9155 10
249.15805 100
249.18169 10
END IONS

BEGIN IONS
SCANS=3684
TITLE=249.158
MSLEVEL=2
CHARGE=1+
RTINMINUTES=19.2702
ION=[M+H+Na]+
59.04906 5
77.03522 5
79.05393 5
137.05852 5
145.10461 5
147.08553 10
193.12889 5
249.13289 10
249.15921 130
END IONS

BEGIN IONS
SCANS=3685
TITLE=249.1582
MSLEVEL=2
CHARGE=1+
RTINMINUTES=21.42697
ION=[M+Na]+
59.0494 10
91.05145 10
133.06319 10
161.09628 10
173.09875 20
185.09903 10
248.98602 10
249.15822 509
END IONS

BEGIN IONS
SCANS=3687
TITLE=249.1856
MSLEVEL=2
CHARGE=1+
RTINMINUTES=15.11753
ION=[M+H]+
77.0382 20
95.08641 10
103.05561 10
105.07337 10
115.05466 20
117.07092 40
118.0695 10
118.07799 40
133.06537 120
133.10001 10
143.0816 10
161.0836 10
161.09637 140
161.10822 20
161.12483 10
176.11751 10
249.16148 20
END IONS

BEGIN IONS
SCANS=3706
TITLE=250.9505
MSLEVEL=2
CHARGE=1+
RTINMINUTES=1.163117
ION=[M+NH4]+
98.98356 50
172.93977 30
204.96997 10
END IONS

BEGIN IONS
SCANS=3708
TITLE=251.0007
MSLEVEL=2
CHARGE=1+
RTINMINUTES=12.08888
ION=[M+H]+
59.04885 30
80.97283 40
98.9841 90
149.021 20
149.06248 10
174.99437 10
195.11844 10
END IONS

BEGIN IONS
SCANS=3712
TITLE=251.0473
MSLEVEL=2
CHARGE=1+
RTINMINUTES=19.03397
ION=[M+H]+
50.01484 10
51.02119 30
59.04924 20
77.03788 50
77.04545 10
80.97296 10
98.98402 30
98.9892 20
150.04713 20
152.06142 70
153.06935 30
153.08015 20
157.00449 10
168.06125 20
175.01437 20
196.97066 10
215.0278 40
223.9808 10
233.03729 40
250.98663 10
251.04897 70
251.1629 10
END IONS

BEGIN IONS
SCANS=3714
TITLE=251.0919
MSLEVEL=2
CHARGE=1+
RTINMINUTES=12.40065
ION=[2M+NH4]+
59.04866 20
77.03761 30
77.04417 10
98.98334 40
98.9888 10
121.028 10
133.02908 10
149.02541 50
159.11761 10
163.03894 50
173.1346 20
175.11499 10
207.06715 10
215.18372 10
223.97685 10
END IONS

BEGIN IONS
SCANS=3715
TITLE=251.092
MSLEVEL=2
CHARGE=1+
RTINMINUTES=8.942083
ION=[M+H-H2O]+
59.04945 40
65.03842 171
65.04623 20
80.02468 10
93.03326 140
93.04735 10
98.98436 20
115.05521 20
117.0704 20
120.62781 10
121.02831 206
121.04002 51
121.0496 20
143.04926 60
148.52995 20
149.02354 2499
150.0486 10
161.05894 60
161.06786 10
189.05685 30
192.41347 10
193.02284 10
193.03291 10
193.05032 240
207.06516 50
223.97874 10
251.07259 10
251.09161 70
251.10898 20
END IONS

BEGIN IONS
SCANS=3716
TITLE=251.092
MSLEVEL=2
CHARGE=1+
RTINMINUTES=10.89565
ION=[2M+Na]+
59.04831 20
65.03779 180
77.03783 20
93.03332 160
93.05671 70
93.06766 10
98.98354 50
115.05441 20
117.0682 10
121.02793 226
121.04239 30
133.02901 10
143.04872 40
148.53134 12
149.02325 2222
149.05988 22
149.35452 10
161.06027 50
163.03967 10
189.05582 30
193.04944 302
205.06285 10
207.06384 40
251.06889 10
251.09204 70
251.11049 10
251.17484 10
END IONS

BEGIN IONS
SCANS=3717
TITLE=251.0922
MSLEVEL=2
CHARGE=1+
RTINMINUTES=9.572887
ION=[M+H-H2O]+
59.04926 50
65.03798 40
93.0329 30
95.0841 10
98.98479 50
115.05284 10
121.02827 40
143.05196 30
149.02332 357
161.05688 20
189.05608 10
193.05081 60
END IONS

BEGIN IONS
SCANS=3719
TITLE=251.0923
MSLEVEL=2
CHARGE=1+
RTINMINUTES=5.342208
ION=[M+H-H2O]+
59.04909 50
80.9736 10
85.06306 10
93.03237 10
98.98423 20
121.02757 20
149.02325 160
149.04008 20
161.05946 10
193.05034 50
251.08557 10
END IONS

BEGIN IONS
SCANS=3726
TITLE=251.1862
MSLEVEL=2
CHARGE=1+
RTINMINUTES=4.988706
ION=[M+H]+
57.03235 30
59.04865 190
59.05907 10
98.98344 50
251.17699 10
END IONS

BEGIN IONS
SCANS=3747
TITLE=252.1446
MSLEVEL=2
CHARGE=1+
RTINMINUTES=1.175271
ION=[M+NH4]+
56.05022 10
57.03437 20
58.06489 40
59.049 10
59.07293 30
60.07502 21
60.08055 183
71.07216 30
73.0288 130
73.0366 20
80.94618 10
86.09564 90
103.04045 20
103.76732 12
103.7746 12
104.10692 1385
104.12215 12
132.10188 181
150.06197 20
173.93585 10
205.99638 10
251.30673 10
252.10338 10
252.11592 10
252.14485 528
END IONS

BEGIN IONS
SCANS=3753
TITLE=252.16
MSLEVEL=2
CHARGE=1+
RTINMINUTES=7.4071
ION=[M+H+NH4]+
65.03913 10
70.0635 30
77.03821 10
79.05358 40
88.07506 60
88.08516 10
91.05332 70
104.10561 10
105.06965 30
105.07712 10
107.04942 20
107.08523 70
117.07031 10
122.07181 10
122.08555 10
135.07999 130
137.09525 30
165.0746 10
165.091 150
252.14641 20
252.16251 20
END IONS

BEGIN IONS
SCANS=3754
TITLE=252.1601
MSLEVEL=2
CHARGE=1+
RTINMINUTES=8.791533
ION=[M+NH4]+
68.99597 20
69.05732 20
80.04786 10
96.04666 20
104.10648 10
108.04586 70
109.02713 30
109.03702 10
109.05208 40
123.04094 10
124.03912 20
125.04739 150
125.0616 40
136.07561 10
138.05489 10
139.06189 10
140.05814 10
140.0715 261
140.08211 20
140.09074 10
149.08145 10
153.08252 10
153.09515 10
168.06654 40
193.14857 10
224.16521 170
224.18195 10
252.15926 20
END IONS

BEGIN IONS
SCANS=3755
TITLE=252.1601
MSLEVEL=2
CHARGE=1+
RTINMINUTES=9.243239
ION=[M+2H]+
57.06783 10
59.05081 10
77.03844 20
80.04878 20
81.03202 20
95.03261 10
95.04853 10
97.05099 10
98.98088 10
101.06157 10
104.10782 10
108.04468 90
109.02827 20
109.05245 40
109.06107 10
122.06072 10
124.03789 20
125.03686 20
125.04678 90
139.06363 20
140.05927 10
140.07094 160
166.05206 20
167.05865 10
168.06583 120
196.09689 20
217.16241 10
224.16463 20
252.14047 10
252.16048 60
END IONS

BEGIN IONS
SCANS=3771
TITLE=252.2436
MSLEVEL=2
CHARGE=1+
RTINMINUTES=9.423805
ION=[M+H]+
55.05379 130
59.04811 10
71.05166 10
71.0599 170
71.06897 30
83.08587 60
85.10022 10
88.08078 10
88.08659 70
89.05889 20
98.98298 10
125.08811 10
125.10703 222
125.12007 10
140.07605 10
153.13676 20
166.04851 10
167.0594 10
170.16608 60
196.09772 10
207.18733 50
222.11073 10
252.13776 10
252.1631 20
252.20093 21
252.21397 11
252.24454 641
252.32108 11
END IONS

BEGIN IONS
SCANS=3774
TITLE=252.9982
MSLEVEL=2
CHARGE=1+
RTINMINUTES=12.08306
ION=[M+3H]+
57.05602 10
57.07028 10
58.06378 10
69.06991 10
80.9751 10
86.06221 10
87.06822 20
98.98397 80
98.9948 10
98.99757 20
133.10138 10
147.1172 10
166.98514 10
253.04568 20
END IONS

BEGIN IONS
SCANS=3813
TITLE=254.2125
MSLEVEL=2
CHARGE=1+
RTINMINUTES=10.48395
ION=[M+H-H2O]+
59.04823 10
67.05301 10
77.03745 20
109.10104 10
125.09806 10
191.17578 10
208.20467 10
218.19292 10
END IONS

BEGIN IONS
SCANS=3833
TITLE=255.0869
MSLEVEL=2
CHARGE=1+
RTINMINUTES=8.347229
ION=[M+H]+
121.03001 20
149.02492 60
237.15744 10
END IONS

BEGIN IONS
SCANS=3834
TITLE=255.088
MSLEVEL=2
CHARGE=1+
RTINMINUTES=4.553717
ION=[M+H]+
65.03782 60
74.06047 10
93.03323 40
121.02914 70
121.04198 31
149.00929 10
149.0235 308
149.04176 10
193.04997 40
237.06874 10
END IONS

BEGIN IONS
SCANS=3842
TITLE=255.1497
MSLEVEL=2
CHARGE=1+
RTINMINUTES=5.801833
ION=[M+H]+
91.05429 10
96.04731 10
98.98307 10
110.05787 20
130.06274 10
143.07198 10
148.07681 10
163.08386 10
167.07356 40
182.0842 10
183.09094 10
185.11066 10
195.09459 20
196.07104 10
211.12608 10
227.15494 30
227.16644 10
237.14034 30
255.15224 20
255.1768 20
END IONS

BEGIN IONS
SCANS=3866
TITLE=255.2435
MSLEVEL=2
CHARGE=1+
RTINMINUTES=15.00614
ION=[M+H]+
55.04853 10
55.05445 110
55.06302 11
57.06944 397
57.07804 32
74.09587 170
77.03911 10
83.08491 90
100.07598 50
117.10149 11
130.15916 992
130.17603 10
133.10246 10
156.13823 90
156.15454 10
165.07751 10
173.16583 30
255.20706 20
255.22147 10
255.24353 250
END IONS

BEGIN IONS
SCANS=3873
TITLE=256.1339
MSLEVEL=2
CHARGE=1+
RTINMINUTES=8.226696
ION=[M+H+NH4]+
50.01705 20
65.03998 10
77.03811 130
77.04785 20
81.0706 10
91.05339 90
91.06989 11
105.0335 349
115.05459 20
117.06944 90
134.09727 20
183.11446 10
192.03316 10
238.12231 30
239.10901 10
256.13315 10
256.2034 10
256.27036 10
END IONS

BEGIN IONS
SCANS=3881
TITLE=256.191
MSLEVEL=2
CHARGE=1+
RTINMINUTES=6.924517
ION=[M+H]+
53.03961 10
55.05343 10
67.05413 20
71.04705 10
79.05336 20
83.08446 10
91.05242 10
93.07014 30
95.05016 10
95.08459 20
105.06903 10
107.08442 10
119.08414 10
123.08143 10
143.08736 10
161.13525 20
256.11044 10
END IONS

BEGIN IONS
SCANS=3883
TITLE=256.2277
MSLEVEL=2
CHARGE=1+
RTINMINUTES=18.23546
ION=[2M+NH4]+
55.05484 20
57.0702 30
71.08379 10
71.09086 10
74.0977 10
88.03928 50
89.05816 10
95.085 10
107.08168 10
256.20654 10
256.22827 190
256.2482 10
256.26208 10
END IONS

BEGIN IONS
SCANS=3890
TITLE=256.2637
MSLEVEL=2
CHARGE=1+
RTINMINUTES=12.91872
ION=[M+H]+
55.05365 60
56.04954 10
56.88087 10
57.06159 11
57.06964 448
58.06441 60
68.05087 10
69.0696 10
70.06484 395
71.08557 110
83.08456 10
85.10065 30
86.05899 10
87.78575 21
88.06302 21
88.07553 532
102.07766 10
102.09152 50
238.2205 10
255.41368 20
255.42557 10
255.43488 10
256.06326 10
256.15799 10
256.17999 10
256.22083 32
256.26422 3732
256.31812 13
256.54453 20
256.70468 10
END IONS

BEGIN IONS
SCANS=3892
TITLE=256.2644
MSLEVEL=2
CHARGE=1+
RTINMINUTES=19.48792
ION=[M+3H]+
55.01506 10
55.05339 20
57.03285 10
57.06962 120
60.04441 10
69.06874 30
71.04752 30
71.08871 10
72.04362 10
74.0613 30
83.08421 20
85.06169 10
85.10095 20
88.07548 100
93.07103 10
95.08549 10
97.10151 10
102.08951 40
116.10715 20
128.14583 10
133.08539 10
144.13783 10
158.15009 10
211.15347 10
256.22906 10
256.26447 465
256.29041 10
256.50632 20
END IONS

BEGIN IONS
SCANS=3903
TITLE=257.1179
MSLEVEL=2
CHARGE=1+
RTINMINUTES=6.694917
ION=[M+NH4]+
91.05438 10
111.07921 20
128.06049 10
139.07545 20
227.07233 10
257.11765 10
END IONS

BEGIN IONS
SCANS=3904
TITLE=257.1187
MSLEVEL=2
CHARGE=1+
RTINMINUTES=6.430475
ION=[M+Na]+
115.05377 10
169.10178 10
175.08833 10
257.11603 30
257.16733 20
END IONS

BEGIN IONS
SCANS=3906
TITLE=257.1291
MSLEVEL=2
CHARGE=1+
RTINMINUTES=8.745229
ION=[2M+H]+
65.03779 40
65.04946 10
67.05213 10
77.03915 10
81.06969 10
89.03895 10
91.05481 10
92.04863 40
92.05431 10
94.06473 10
95.04973 10
103.05374 10
107.08543 10
108.08186 10
115.05354 20
115.06319 10
116.05114 10
116.06324 20
117.05823 10
117.07274 10
120.04436 20
122.05932 60
122.09858 10
128.05061 10
128.06248 10
130.06512 10
132.08128 10
134.10114 10
136.07603 20
139.0526 10
140.05148 10
141.07031 10
142.06468 30
143.07341 30
144.08089 30
145.09709 10
148.07626 10
152.06467 10
154.06465 60
154.08626 20
155.06177 10
155.07019 10
156.06654 20
156.07982 40
157.07594 30
157.08669 10
157.09947 10
158.06133 10
158.09392 20
159.08942 30
159.09752 10
159.1149 10
160.07565 20
161.08682 10
162.09135 10
166.06622 20
167.05701 10
167.07518 30
167.08603 10
168.07127 30
168.08221 40
169.07594 20
169.08942 60
170.06313 20
170.08389 20
170.09608 10
170.10545 10
171.09172 30
171.10568 50
172.06314 10
172.07719 20
172.09953 60
173.07605 10
173.10991 10
174.09415 20
174.10809 10
174.11508 20
180.08188 10
181.07495 10
182.06122 20
182.0891 10
183.06799 20
183.09088 30
184.06479 20
184.07469 50
184.08543 10
184.11147 50
185.07245 40
185.08217 10
185.10721 70
186.09404 20
186.10281 10
186.11559 120
186.12509 20
187.0874 40
187.12057 10
188.10542 20
191.09241 10
193.07523 10
195.08855 10
195.09288 20
196.07698 30
196.09943 10
197.07153 30
197.08324 60
197.13409 10
198.07381 10
198.08003 40
199.08591 60
200.09473 80
200.13156 20
201.10182 30
201.114 10
201.13914 90
202.12218 20
209.07552 20
210.11896 10
211.08701 50
211.09874 10
212.10623 70
212.13281 10
213.0668 60
213.10255 70
213.12396 10
214.07565 20
214.1095 70
214.1246 20
224.0974 10
225.07703 10
226.07397 20
227.08363 50
228.09058 80
229.09859 40
229.13423 270
229.14966 10
230.11748 20
239.12527 10
240.10458 20
241.09785 80
242.09656 30
242.10638 90
257.12903 110
END IONS

BEGIN IONS
SCANS=3907
TITLE=257.1291
MSLEVEL=2
CHARGE=1+
RTINMINUTES=7.384079
ION=[M+H+NH4]+
139.07544 10
164.04219 20
169.08733 10
186.11644 20
197.08321 10
211.12466 10
213.06732 10
214.11485 20
227.08499 10
228.09348 20
229.13322 20
241.09689 30
242.10489 20
257.12848 10
END IONS

BEGIN IONS
SCANS=3909
TITLE=257.1868
MSLEVEL=2
CHARGE=1+
RTINMINUTES=4.263825
ION=[M+H]+
58.05756 5
58.06476 50
58.07545 10
67.05549 5
81.06861 10
95.07164 5
95.08434 10
98.09518 10
107.08479 15
111.07992 5
135.11696 25
135.12337 5
154.16019 30
154.17235 5
210.18736 20
210.20409 5
257.18961 35
END IONS

BEGIN IONS
SCANS=3913
TITLE=257.1905
MSLEVEL=2
CHARGE=1+
RTINMINUTES=12.63587
ION=[M+H]+
55.0533 10
57.06963 20
67.05425 20
79.05333 10
81.07021 30
91.05463 30
93.06809 10
95.08491 10
96.08532 10
105.06789 20
107.08749 10
109.10153 20
115.05328 10
117.06949 20
117.07319 10
119.08629 20
121.09914 10
129.07016 30
131.08495 20
133.09862 10
141.07043 30
141.08298 10
143.08601 40
144.05638 10
145.06505 10
145.10036 10
145.10931 10
147.08443 20
147.12019 10
153.06792 10
155.08719 40
155.09682 10
157.10205 30
159.1174 20
161.13016 10
169.10197 20
171.11684 40
171.1272 10
173.11827 10
173.13089 10
175.11409 10
181.1022 10
182.1134 10
183.11786 20
187.11281 10
187.14868 20
197.13206 20
201.12766 10
201.16383 10
211.14905 30
213.1629 20
215.13181 10
215.14528 10
215.18271 10
225.07222 20
225.08382 10
229.15898 10
229.1976 10
239.18118 40
240.10149 10
257.10257 10
257.1904 100
END IONS

BEGIN IONS
SCANS=3925
TITLE=257.2226
MSLEVEL=2
CHARGE=1+
RTINMINUTES=8.000879
ION=[M+NH4]+
53.0377 10
55.01658 10
55.05338 20
57.07074 20
67.05544 20
69.06871 20
71.08312 10
72.04146 10
79.05315 20
81.06887 30
83.08519 20
91.0528 10
95.08577 30
97.10089 10
105.07082 10
107.08852 10
110.09615 10
121.10062 20
138.13512 10
152.1418 10
177.16066 10
194.19135 50
195.17706 30
204.17567 10
222.18626 40
223.17451 10
240.19785 40
END IONS

BEGIN IONS
SCANS=3926
TITLE=257.2226
MSLEVEL=2
CHARGE=1+
RTINMINUTES=6.769625
ION=[2M+3H2O+2H]+
55.05394 20
58.06805 10
70.06447 30
79.05428 10
98.09612 10
107.08754 10
111.08159 10
139.07185 10
197.17136 10
222.18102 10
222.18558 10
239.21445 10
239.22786 10
240.19812 30
END IONS

BEGIN IONS
SCANS=3949
TITLE=258.2071
MSLEVEL=2
CHARGE=1+
RTINMINUTES=6.693517
ION=[M+H]+
67.05338 10
95.08625 30
95.09251 10
145.09892 10
223.1694 10
241.18214 10
END IONS

BEGIN IONS
SCANS=3954
TITLE=258.2184
MSLEVEL=2
CHARGE=1+
RTINMINUTES=25.89218
ION=[2M+NH4]+
55.05302 100
57.0687 40
57.07442 10
71.08605 10
82.06412 10
83.04754 20
100.07534 40
100.08568 10
100.11086 60
110.05537 10
111.04745 10
114.11742 10
114.12725 150
190.0399 20
209.16431 20
223.17899 10
223.18559 20
227.17542 10
241.18913 20
258.17285 10
258.21707 80
258.23517 10
258.2767 20
END IONS

BEGIN IONS
SCANS=3956
TITLE=258.2433
MSLEVEL=2
CHARGE=1+
RTINMINUTES=15.39807
ION=[M+H]+
57.06268 10
57.06935 190
57.0766 20
58.06551 20
62.05934 60
71.0851 40
72.04381 80
85.10088 10
86.06108 10
212.21951 10
212.23796 90
230.21774 10
230.22733 10
230.24866 605
240.20538 10
240.2328 210
258.19232 10
258.21201 10
258.22272 20
258.24432 100
258.27924 10
END IONS

BEGIN IONS
SCANS=3957
TITLE=258.2435
MSLEVEL=2
CHARGE=1+
RTINMINUTES=15.15043
ION=[M+H]+
55.05298 10
57.06976 191
58.06473 30
58.07063 10
62.05936 80
69.06782 10
71.08533 40
72.04444 90
85.10092 30
86.05964 20
90.05618 10
111.0778 10
114.12693 10
207.03627 10
211.53281 10
212.23769 100
212.25803 20
229.48068 10
230.23183 41
230.24814 580
230.27094 10
240.20375 10
240.21527 10
240.23282 231
258.21603 10
258.24466 281
258.28247 10
END IONS

BEGIN IONS
SCANS=3978
TITLE=259.1015
MSLEVEL=2
CHARGE=1+
RTINMINUTES=14.1767
ION=[M+H]+
55.05214 10
57.06945 10
65.03812 40
77.03595 10
92.05014 30
93.05752 50
96.07977 10
111.04591 10
114.04665 10
115.05213 10
127.06898 10
128.05052 40
128.06262 20
129.06989 20
130.065 20
130.07259 10
138.04756 10
139.05479 170
139.06992 20
140.05035 150
140.06252 40
141.05779 10
143.07713 10
154.06557 160
155.06178 10
155.07336 10
156.0816 40
165.05634 11
165.06697 20
165.52107 11
165.53214 10
166.06584 669
166.51678 20
166.52354 11
166.54147 12
167.02982 10
167.04808 12
167.07327 3755
167.10687 13
167.24045 13
167.63051 10
167.70972 20
168.08075 10
172.08307 10
180.08272 30
181.06299 30
181.07631 210
182.08478 160
182.10196 20
183.09637 10
192.06979 10
204.08061 10
204.08675 10
217.09058 40
218.09802 30
229.07932 10
230.09785 20
240.08076 20
241.08971 60
242.08067 10
242.09737 30
242.10896 20
243.09109 20
243.10191 30
244.09795 20
256.09906 40
256.11084 10
257.10699 50
258.11649 100
259.09268 20
259.1246 547
END IONS

BEGIN IONS
SCANS=3982
TITLE=259.1231
MSLEVEL=2
CHARGE=1+
RTINMINUTES=14.2482
ION=[2M+NH4]+
55.05214 10
57.06945 10
65.03812 40
77.03595 10
92.05014 30
93.05752 50
96.07977 10
111.04591 10
114.04665 10
115.05213 10
127.06898 10
128.05052 40
128.06262 20
129.06989 20
130.065 20
130.07259 10
138.04756 10
139.05479 170
139.06992 20
140.05035 150
140.06252 40
141.05779 10
143.07713 10
154.06557 160
155.06178 10
155.07336 10
156.0816 40
165.05634 11
165.06697 20
165.52107 11
165.53214 10
166.06584 669
166.51678 20
166.52354 11
166.54147 12
167.02982 10
167.04808 12
167.07327 3755
167.10687 13
167.24045 13
167.63051 10
167.70972 20
168.08075 10
172.08307 10
180.08272 30
181.06299 30
181.07631 210
182.08478 160
182.10196 20
183.09637 10
192.06979 10
204.08061 10
204.08675 10
217.09058 40
218.09802 30
229.07932 10
230.09785 20
240.08076 20
241.08971 60
242.08067 10
242.09737 30
242.10896 20
243.09109 20
243.10191 30
244.09795 20
256.09906 40
256.11084 10
257.10699 50
258.11649 100
259.09268 20
259.1246 547
END IONS

BEGIN IONS
SCANS=3984
TITLE=259.1235
MSLEVEL=2
CHARGE=1+
RTINMINUTES=14.51215
ION=[M+H-2H2O]+
55.05438 10
65.03851 30
77.0377 10
83.05035 10
91.05517 10
91.06248 10
92.04858 50
92.06202 10
93.05782 30
105.07128 10
111.04371 10
114.08869 30
115.05463 20
117.06121 10
117.06911 10
127.05051 10
128.04718 20
128.05923 20
128.077 10
129.06993 10
138.0463 10
139.05528 150
140.05025 90
140.06361 20
140.07423 10
141.07497 10
153.05673 20
154.06534 130
154.0834 10
155.06297 10
155.07195 20
155.08459 10
156.08081 40
164.05026 20
165.05598 31
165.51564 10
166.06514 809
166.10242 10
166.50056 10
166.52592 20
166.67114 10
167.02304 20
167.0369 13
167.04771 30
167.07314 3366
167.09648 22
167.12511 12
167.20784 10
167.23874 13
167.26262 10
168.08102 30
168.84698 10
169.09308 10
179.06136 10
180.0815 40
181.0761 180
182.08441 120
192.07181 10
193.08519 10
201.16003 10
202.05923 10
215.08752 20
217.08644 40
217.09378 10
223.14845 20
230.10097 10
232.11258 20
240.08028 10
241.09009 40
242.09705 20
242.10677 10
243.09155 20
243.10045 40
244.0977 20
256.09772 20
256.10669 10
257.07944 10
257.10809 50
258.11588 100
258.255 20
258.63882 10
259.0863 10
259.09753 42
259.12305 531
END IONS

BEGIN IONS
SCANS=3986
TITLE=259.1546
MSLEVEL=2
CHARGE=1+
RTINMINUTES=18.44604
ION=[M+H]+
55.05429 20
81.07006 10
96.08626 10
114.09078 20
209.16637 10
214.14186 10
END IONS

BEGIN IONS
SCANS=3987
TITLE=259.1547
MSLEVEL=2
CHARGE=1+
RTINMINUTES=16.84131
ION=[M+3Na]+
55.05366 10
111.04247 20
114.09105 30
167.07436 10
259.12424 10
259.20148 10
END IONS

BEGIN IONS
SCANS=3988
TITLE=259.1548
MSLEVEL=2
CHARGE=1+
RTINMINUTES=8.699125
ION=[2M+Na]+
55.01605 30
55.05321 20
57.07009 30
73.02675 10
91.05286 10
101.09615 10
113.05862 60
140.08099 20
141.05125 10
259.15714 20
END IONS

BEGIN IONS
SCANS=3994
TITLE=259.1906
MSLEVEL=2
CHARGE=1+
RTINMINUTES=23.99728
ION=[M+H]+
55.05361 25
57.06998 10
67.05205 5
69.06965 10
86.09752 15
91.05324 5
96.08074 5
97.06391 5
100.07439 10
100.11153 25
101.05937 10
101.11501 5
111.04217 25
112.07048 5
114.0913 35
129.05376 10
133.09767 5
147.11761 5
167.07051 5
167.07742 10
168.13759 10
186.14932 15
196.14204 5
209.17073 5
214.12389 5
214.14302 10
214.15599 5
259.15219 15
259.17422 5
259.20135 5
259.20956 5
259.28378 10
END IONS

BEGIN IONS
SCANS=3995
TITLE=259.2055
MSLEVEL=2
CHARGE=1+
RTINMINUTES=19.43507
ION=[M+Na]+
55.05391 30
69.03386 10
69.06983 30
71.04908 20
77.0394 10
81.06937 10
83.08396 10
85.06363 10
91.05398 50
93.06938 20
95.08885 10
100.08024 10
105.07002 40
107.0861 20
109.10097 10
111.04499 20
111.08008 20
114.08989 20
115.05881 10
117.07038 10
119.08503 30
121.10201 10
123.11652 10
128.06351 20
129.0591 10
131.08488 30
133.10039 30
135.08145 20
135.11534 10
142.07642 10
143.08774 20
145.10052 40
145.11559 20
147.07881 10
147.11719 30
156.09306 10
157.1008 30
157.11163 10
159.11723 50
161.13298 60
163.11392 10
168.13913 10
171.11082 10
171.11661 20
173.13283 30
175.11043 10
175.1487 60
176.15701 10
177.12688 10
185.1348 20
199.14568 20
201.16095 20
201.1777 10
203.14009 30
209.1651 10
214.14656 20
241.19485 20
259.1524 10
259.20905 20
259.28714 10
END IONS

BEGIN IONS
SCANS=3996
TITLE=259.206
MSLEVEL=2
CHARGE=1+
RTINMINUTES=11.59996
ION=[M+H]+
53.0403 10
55.01674 10
55.05322 40
57.06959 20
67.05399 50
69.06977 20
71.05043 10
77.03832 20
79.05427 60
81.07055 30
85.06311 10
91.05452 110
93.06962 40
95.0847 40
97.06508 20
103.05628 10
105.06992 120
107.08452 40
107.094 10
109.0636 10
109.09985 10
111.04488 10
111.07822 10
115.05297 30
117.06991 30
119.08519 60
121.09905 30
123.11503 10
128.06094 10
129.0683 40
131.07735 10
131.08575 50
133.10036 70
135.07671 10
135.11539 20
141.07146 10
142.0791 10
143.08722 50
144.09338 10
145.10089 60
147.08083 20
147.11555 30
148.08922 10
149.13184 20
155.08307 20
157.10062 30
157.11282 10
159.11615 60
161.09753 20
161.134 40
163.11382 10
169.09656 10
171.11592 60
173.13281 40
173.14043 10
175.11246 20
175.14848 40
177.12814 10
185.1329 60
187.1107 10
189.12764 20
191.14664 10
197.13084 20
199.14885 30
213.16371 20
215.17821 10
217.15518 10
241.19482 70
259.16373 10
259.17523 10
259.20584 200
259.22684 20
END IONS

BEGIN IONS
SCANS=3997
TITLE=259.2061
MSLEVEL=2
CHARGE=1+
RTINMINUTES=16.2591
ION=[2M+Na]+
79.05379 10
81.06874 10
93.06837 10
95.0862 20
100.11286 10
105.07295 10
107.08591 10
114.09139 10
121.10139 10
129.07121 10
131.08423 30
133.10243 20
145.10294 20
157.09747 10
159.11868 10
161.12563 10
167.07437 10
171.11653 10
241.19302 40
259.16705 10
259.17279 10
259.20837 20
END IONS

BEGIN IONS
SCANS=4000
TITLE=259.2064
MSLEVEL=2
CHARGE=1+
RTINMINUTES=13.02582
ION=[M+H]+
55.05334 30
67.05381 40
69.0692 20
77.03789 20
79.05336 20
81.06982 40
83.04669 10
83.08204 10
91.05464 80
93.06945 20
95.08491 30
97.06543 10
103.05368 10
105.06999 60
107.08029 20
107.08695 10
107.0954 10
109.10143 10
114.09159 20
115.05381 10
117.07105 30
119.0748 10
119.08713 50
119.098 10
121.06375 10
121.10113 20
128.06207 10
129.06862 40
131.08516 60
133.09988 40
135.11798 20
139.1163 10
141.06874 10
142.08078 20
143.08611 40
145.10153 40
147.11766 40
149.13165 10
155.08472 10
157.09972 20
157.11858 10
159.11674 50
159.13091 10
161.13274 60
163.11121 10
169.10185 10
171.11678 60
171.12662 20
173.09811 10
173.1331 40
175.11032 10
175.12894 10
175.14767 60
177.12677 10
185.13335 40
186.14169 10
187.15028 20
199.14853 20
199.18701 10
210.14992 10
213.16283 20
215.17914 20
217.16045 10
241.19479 70
259.20612 160
END IONS

BEGIN IONS
SCANS=4018
TITLE=260.0594
MSLEVEL=2
CHARGE=1+
RTINMINUTES=1.8552
ION=[M+H]+
72.93605 5
172.00284 5
172.86256 5
END IONS

BEGIN IONS
SCANS=4020
TITLE=260.0923
MSLEVEL=2
CHARGE=1+
RTINMINUTES=6.304237
ION=[M+H-H2O]+
146.06664 10
174.05534 10
217.07755 10
END IONS

BEGIN IONS
SCANS=4059
TITLE=261.1388
MSLEVEL=2
CHARGE=1+
RTINMINUTES=15.58862
ION=[M+3H]+
66.04645 20
77.03737 10
80.04974 40
80.06111 10
81.05659 40
91.04314 10
93.05673 20
93.06589 10
107.05957 182
117.05659 10
118.05213 30
118.06229 10
128.04948 10
128.06161 10
129.06828 20
130.06476 20
130.07368 10
139.05475 30
140.05043 30
140.05997 10
141.05458 10
141.0764 20
142.06001 10
142.06973 20
143.07407 20
143.08244 10
144.08202 20
151.86514 10
153.05666 10
154.06419 20
155.06995 10
155.08293 10
156.06186 10
156.0816 70
156.09883 10
157.08759 50
165.06125 10
166.06538 130
166.07809 10
167.07307 190
168.0807 210
168.53706 10
169.08899 270
169.10408 20
170.09018 10
181.07555 40
182.08354 60
183.09209 907
183.12144 10
183.49155 12
183.91789 12
184.04933 10
184.06319 10
184.07578 23
184.09978 4152
184.13612 39
184.2793 23
184.35545 10
184.41089 10
184.56059 10
184.86923 10
185.10585 20
185.15521 10
185.93233 10
188.45067 10
194.08559 10
244.11023 30
259.12033 20
260.10953 10
260.12775 21
260.27664 10
261.10388 11
261.13779 773
261.16663 10
261.18716 11
END IONS

BEGIN IONS
SCANS=4061
TITLE=261.1495
MSLEVEL=2
CHARGE=1+
RTINMINUTES=23.90663
ION=[M+H-H2O]+
149.0239 40
261.13174 50
END IONS

BEGIN IONS
SCANS=4063
TITLE=261.1602
MSLEVEL=2
CHARGE=1+
RTINMINUTES=7.435008
ION=[M+H]+
122.05732 10
148.03844 20
162.05904 10
179.08127 40
261.15225 10
END IONS

BEGIN IONS
SCANS=4067
TITLE=261.186
MSLEVEL=2
CHARGE=1+
RTINMINUTES=15.3046
ION=[M+H]+
65.03978 10
67.05456 20
69.07035 10
77.04072 10
79.05381 50
81.06797 10
91.05524 30
93.07079 20
103.05792 10
105.06885 40
115.05392 10
117.07134 50
119.08104 10
123.11854 10
127.05246 10
130.07704 20
131.08609 60
133.10081 10
143.08528 20
143.08978 10
145.10136 90
145.11029 20
151.07635 10
155.08549 10
159.1183 20
173.13435 30
184.0995 20
185.13509 10
187.14772 80
201.12926 10
201.16486 70
201.17969 10
229.15768 20
261.19147 10
END IONS

BEGIN IONS
SCANS=4074
TITLE=261.2223
MSLEVEL=2
CHARGE=1+
RTINMINUTES=14.08412
ION=[M+H]+
65.03791 10
67.05429 30
69.07185 20
81.07038 10
91.05673 20
93.07037 20
95.08691 10
99.07906 10
107.09015 10
119.08652 10
121.10196 20
131.08086 10
135.1138 20
145.10318 10
157.10091 20
159.11613 10
163.15556 10
177.16077 10
187.1496 20
199.1532 10
215.18007 10
217.19357 10
243.21233 30
261.12515 10
261.22363 20
261.24719 10
END IONS

BEGIN IONS
SCANS=4084
TITLE=262.1085
MSLEVEL=2
CHARGE=1+
RTINMINUTES=6.516804
ION=[M+H]+
71.04838 20
77.03811 10
91.05318 10
93.05663 80
93.06779 20
95.01485 10
106.06428 10
115.05494 20
127.04183 10
127.05678 10
130.06474 30
132.08221 10
140.05672 20
142.0433 10
142.0649 20
142.07494 10
144.047 20
144.08148 20
146.09557 10
156.0813 10
158.06177 20
159.06798 20
160.07387 10
170.06036 60
174.09128 50
184.07249 10
186.05621 40
187.06323 180
198.05734 80
202.08702 130
202.10339 10
212.0685 10
230.08 30
262.18216 10
END IONS

BEGIN IONS
SCANS=4096
TITLE=262.1808
MSLEVEL=2
CHARGE=1+
RTINMINUTES=6.706554
ION=[M+H]+
170.05807 10
174.09352 10
187.06281 20
202.08414 10
202.09599 10
218.15379 10
230.08414 10
262.16382 10
262.18051 20
END IONS

BEGIN IONS
SCANS=4105
TITLE=262.9169
MSLEVEL=2
CHARGE=1+
RTINMINUTES=1.163579
ION=[M+2Na]+
80.9475 120
81.03481 20
135.00201 10
151.04802 10
204.09981 10
221.12335 10
246.11775 10
263.14731 20
END IONS

BEGIN IONS
SCANS=4107
TITLE=263.0824
MSLEVEL=2
CHARGE=1+
RTINMINUTES=11.85327
ION=[M+NH4]+
50.01567 10
51.02258 30
77.03805 140
89.03761 20
92.02642 10
102.03163 10
104.04948 30
105.0324 30
116.04773 30
117.05776 20
119.08491 10
129.04404 10
130.02725 30
132.04491 130
139.05742 10
140.05115 10
144.04359 10
146.02492 10
151.05717 20
152.06174 50
153.05666 10
153.06998 20
157.04065 10
158.04761 30
163.05704 20
164.04594 10
164.06293 10
165.06956 30
165.07973 10
166.06586 10
167.07195 20
178.06741 10
179.07208 70
180.08144 110
180.09216 10
181.06592 20
189.06551 10
190.06511 170
191.05928 10
191.0708 10
192.0696 10
192.08183 30
193.0898 20
205.07703 170
206.06297 20
206.08472 251
206.10289 10
207.06996 20
207.09135 50
208.07689 120
208.09293 20
215.05809 20
215.07581 10
216.06737 50
217.05983 10
217.077 110
218.06122 30
218.08542 60
218.10268 10
219.06203 10
219.06956 10
219.09209 448
219.1151 20
220.0768 20
221.07037 10
233.07324 30
234.02824 10
234.04385 10
234.07907 300
234.10085 10
235.04968 10
235.07179 21
235.08717 480
235.11676 11
235.15375 10
236.07301 30
245.07326 40
246.07924 20
262.04056 10
262.07465 262
262.20416 10
262.22067 10
262.591 10
263.02414 10
263.0506 11
263.06113 43
263.08212 1742
263.11472 21
END IONS

BEGIN IONS
SCANS=4122
TITLE=263.1456
MSLEVEL=2
CHARGE=1+
RTINMINUTES=1.246413
ION=[M+H]+
263.14969 10
END IONS

BEGIN IONS
SCANS=4123
TITLE=263.1496
MSLEVEL=2
CHARGE=1+
RTINMINUTES=10.4666
ION=[M+H]+
55.05451 30
57.06888 30
67.05261 10
69.06912 10
73.02865 20
75.04369 200
85.02777 20
101.06102 20
101.09544 20
113.02831 10
115.04017 30
117.05442 20
157.04999 20
END IONS

BEGIN IONS
SCANS=4127
TITLE=263.1652
MSLEVEL=2
CHARGE=1+
RTINMINUTES=9.909056
ION=[M+H]+
55.05451 30
57.06888 30
67.05261 10
69.06912 10
73.02865 20
75.04369 200
85.02777 20
101.06102 20
101.09544 20
113.02831 10
115.04017 30
117.05442 20
157.04999 20
END IONS

BEGIN IONS
SCANS=4133
TITLE=263.201
MSLEVEL=2
CHARGE=1+
RTINMINUTES=11.75997
ION=[M+H]+
71.04729 40
71.0522 20
77.03961 10
93.06864 10
107.08612 20
109.09944 20
117.07297 20
119.08636 20
123.08059 10
132.03967 10
149.13257 10
157.10181 20
159.11778 30
159.12823 20
171.11511 20
175.14798 10
177.12805 20
193.15994 30
206.08716 10
208.07501 10
219.09074 20
234.08057 20
235.09084 30
262.06125 10
262.07492 30
263.08231 90
263.10397 10
263.19089 10
END IONS

BEGIN IONS
SCANS=4152
TITLE=264.1024
MSLEVEL=2
CHARGE=1+
RTINMINUTES=5.259246
ION=[M+H]+
77.04495 10
128.04868 10
143.06921 10
151.05368 10
204.08046 50
221.08698 10
264.08792 30
264.1033 90
264.11963 10
264.15198 10
END IONS

BEGIN IONS
SCANS=4164
TITLE=264.2329
MSLEVEL=2
CHARGE=1+
RTINMINUTES=9.705258
ION=[M+H]+
55.05499 20
57.06948 10
69.07066 20
80.04961 120
219.17377 10
264.2323 110
264.25479 20
END IONS

BEGIN IONS
SCANS=4177
TITLE=265.1077
MSLEVEL=2
CHARGE=1+
RTINMINUTES=11.58457
ION=[M+2H+Na]+
59.04941 40
59.05289 10
65.03857 20
81.06957 10
93.03302 30
107.08529 10
117.06912 10
121.02835 40
121.03671 10
143.04901 20
149.02423 368
159.0806 10
161.05878 10
207.06522 60
265.10867 20
END IONS

BEGIN IONS
SCANS=4178
TITLE=265.1078
MSLEVEL=2
CHARGE=1+
RTINMINUTES=9.567183
ION=[M+H]+
59.04843 60
65.0381 30
93.03364 20
121.02867 70
145.06506 10
149.02411 316
161.05714 30
161.06927 10
207.06406 50
207.07426 10
265.10742 10
265.1174 10
END IONS

BEGIN IONS
SCANS=4216
TITLE=266.0668
MSLEVEL=2
CHARGE=1+
RTINMINUTES=4.148817
ION=[M+H]+
94.06773 10
107.03425 5
148.0377 5
150.05498 10
161.99879 5
178.05019 45
210.07402 15
END IONS

BEGIN IONS
SCANS=4235
TITLE=266.1748
MSLEVEL=2
CHARGE=1+
RTINMINUTES=7.224767
ION=[M+H]+
266.17328 20
END IONS

BEGIN IONS
SCANS=4241
TITLE=266.1854
MSLEVEL=2
CHARGE=1+
RTINMINUTES=25.89786
ION=[M+Na]+
85.99756 100
90.9767 30
129.9744 10
129.98775 50
129.99535 10
266.13391 10
266.16055 10
266.18442 110
266.19565 40
266.20654 20
266.23029 10
END IONS

BEGIN IONS
SCANS=4255
TITLE=267.1134
MSLEVEL=2
CHARGE=1+
RTINMINUTES=4.89775
ION=[M+H]+
205.07643 10
221.06934 10
222.07976 10
237.10284 30
267.09976 10
267.11469 70
267.13177 10
END IONS

BEGIN IONS
SCANS=4280
TITLE=267.1809
MSLEVEL=2
CHARGE=1+
RTINMINUTES=3.330275
ION=[M+H]+
57.03307 20
59.04899 30
267.16156 10
267.21521 10
END IONS

BEGIN IONS
SCANS=4281
TITLE=267.1835
MSLEVEL=2
CHARGE=1+
RTINMINUTES=6.355875
ION=[M+H]+
55.01772 10
125.05456 10
131.08379 10
140.07196 10
154.12225 40
180.065 10
209.11336 20
210.11511 50
252.16096 20
END IONS

BEGIN IONS
SCANS=4302
TITLE=268.1043
MSLEVEL=2
CHARGE=1+
RTINMINUTES=1.707283
ION=[M+H]+
74.09781 5
111.0418 5
136.06245 55
165.97641 15
194.01385 5
194.01985 5
END IONS

BEGIN IONS
SCANS=4316
TITLE=268.2639
MSLEVEL=2
CHARGE=1+
RTINMINUTES=12.0483
ION=[M+H-2H2O]+
57.06895 30
58.06549 20
71.08675 20
85.10055 10
95.08656 10
109.10152 10
165.97906 10
211.20703 10
268.24673 10
268.26352 160
END IONS

BEGIN IONS
SCANS=4323
TITLE=269.1026
MSLEVEL=2
CHARGE=1+
RTINMINUTES=6.603004
ION=[M+H]+
51.02382 20
56.05741 10
59.05011 10
77.03784 60
79.05513 10
89.05959 30
92.02472 20
93.03508 10
105.03299 10
133.0295 70
135.04414 90
149.02461 60
162.49393 10
163.0004 10
163.03938 847
207.06667 40
224.05521 10
END IONS

BEGIN IONS
SCANS=4324
TITLE=269.1027
MSLEVEL=2
CHARGE=1+
RTINMINUTES=5.339663
ION=[M+H]+
55.05564 10
57.07032 10
59.0502 10
65.0394 20
121.02911 20
149.02368 260
149.04231 10
193.05315 10
251.09167 10
END IONS

BEGIN IONS
SCANS=4327
TITLE=269.103
MSLEVEL=2
CHARGE=1+
RTINMINUTES=7.435933
ION=[M+H]+
75.02244 70
77.0381 20
79.05424 10
103.01782 110
103.0309 10
107.04818 20
119.01267 30
120.02022 40
134.59911 10
135.04422 241
149.02298 20
153.05769 11
163.02393 21
163.03906 680
163.65521 10
167.07736 10
207.06531 271
END IONS

BEGIN IONS
SCANS=4331
TITLE=269.1393
MSLEVEL=2
CHARGE=1+
RTINMINUTES=18.45173
ION=[M+H+NH4]+
57.0695 10
131.09203 10
END IONS

BEGIN IONS
SCANS=4367
TITLE=270.1185
MSLEVEL=2
CHARGE=1+
RTINMINUTES=6.328055
ION=[M+H]+
57.06994 10
83.08451 10
103.03676 10
135.04491 10
149.02991 10
163.03979 10
270.27844 10
END IONS

BEGIN IONS
SCANS=4372
TITLE=270.1343
MSLEVEL=2
CHARGE=1+
RTINMINUTES=2.711017
ION=[M+H]+
55.05359 5
65.03778 5
70.06552 22
74.09662 5
88.0753 7
93.03261 10
114.09141 7
121.014 5
121.02846 35
132.1022 40
132.11276 5
150.11189 12
165.05557 57
270.13458 15
END IONS

BEGIN IONS
SCANS=4373
TITLE=270.135
MSLEVEL=2
CHARGE=1+
RTINMINUTES=6.166675
ION=[2M+NH4]+
57.06994 10
83.08451 10
103.03676 10
135.04491 10
149.02991 10
163.03979 10
270.27844 10
END IONS

BEGIN IONS
SCANS=4390
TITLE=270.2786
MSLEVEL=2
CHARGE=1+
RTINMINUTES=21.49212
ION=[M+H]+
55.05439 10
57.06992 20
67.05287 5
71.0853 10
73.02831 20
79.05438 5
85.09951 5
103.03936 45
149.0206 5
149.13338 5
158.15553 5
196.00609 5
270.21393 5
270.27939 60
270.29614 5
270.31342 10
END IONS

BEGIN IONS
SCANS=4406
TITLE=270.9783
MSLEVEL=2
CHARGE=1+
RTINMINUTES=1.164817
ION=[M+H-2H2O]+
55.05295 10
58.06493 60
80.94797 10
82.944 10
135.00404 70
140.14343 50
158.11633 30
158.13086 10
271.1806 10
271.2424 20
END IONS

BEGIN IONS
SCANS=4439
TITLE=271.2382
MSLEVEL=2
CHARGE=1+
RTINMINUTES=1.246421
ION=[M+H]+
58.06501 50
140.10645 10
140.14532 50
158.1136 10
158.12003 10
271.24155 20
END IONS

BEGIN IONS
SCANS=4457
TITLE=272.1288
MSLEVEL=2
CHARGE=1+
RTINMINUTES=1.2097
ION=[M+H]+
55.05358 40
57.03821 10
58.06331 10
61.02624 20
73.02797 10
75.04243 10
93.05423 30
100.1114 100
145.05019 10
209.16623 30
227.17657 50
227.19658 10
272.12933 80
END IONS

BEGIN IONS
SCANS=4458
TITLE=272.173
MSLEVEL=2
CHARGE=1+
RTINMINUTES=7.424191
ION=[M+H-2H2O]+
55.05355 80
83.08552 20
84.96001 10
100.11105 190
100.12492 20
127.10232 10
209.16631 40
227.17668 100
END IONS

BEGIN IONS
SCANS=4462
TITLE=272.1982
MSLEVEL=2
CHARGE=1+
RTINMINUTES=25.80688
ION=[2M+NH4]+
55.05365 70
55.06437 10
58.06967 10
82.06804 10
83.08477 50
98.09566 40
100.07932 10
100.11173 343
117.13693 20
128.07269 10
128.10847 30
149.02615 10
182.15335 10
209.16539 130
210.15025 10
227.17572 150
227.19948 20
237.14816 10
244.20413 10
254.24771 20
255.17557 20
272.16205 20
272.17447 20
272.20215 30
272.2207 10
272.26196 10
END IONS

BEGIN IONS
SCANS=4486
TITLE=272.2589
MSLEVEL=2
CHARGE=1+
RTINMINUTES=15.51352
ION=[M+H]+
55.05443 30
57.06948 70
57.077 10
58.06663 20
62.05988 50
67.05256 10
69.07457 10
71.08391 10
81.06898 20
83.08547 20
83.0942 10
87.04399 30
95.08258 10
100.11182 181
117.13937 20
139.08751 10
141.0679 10
189.06902 10
191.08353 30
209.16591 80
209.18135 20
212.19974 10
212.23672 110
227.17686 100
227.18849 10
230.21944 10
230.23027 10
230.24879 368
230.26566 20
230.27383 20
230.29066 10
244.11497 30
254.24809 70
254.25931 10
254.27048 10
272.25851 50
END IONS

BEGIN IONS
SCANS=4492
TITLE=272.9453
MSLEVEL=2
CHARGE=1+
RTINMINUTES=1.151758
ION=[M+H]+
90.96802 21
90.97639 235
140.91154 10
273.16702 20
END IONS

BEGIN IONS
SCANS=4496
TITLE=273.0977
MSLEVEL=2
CHARGE=1+
RTINMINUTES=18.45173
ION=[M+Na]+
55.05447 10
55.06431 10
83.08611 20
93.0706 10
100.11249 50
101.11446 30
101.1234 20
166.06453 10
209.16879 10
210.16882 30
228.17903 50
273.15918 10
273.18472 20
273.22098 20
END IONS

BEGIN IONS
SCANS=4503
TITLE=273.1391
MSLEVEL=2
CHARGE=1+
RTINMINUTES=15.66788
ION=[M+H]+
51.02278 20
55.05294 10
65.04163 10
77.03863 80
78.03714 10
79.05406 90
80.04739 10
100.11259 30
100.12157 10
101.03919 10
101.11476 30
106.06499 291
107.07256 60
115.05507 30
127.05757 10
128.04944 10
128.06181 20
129.06912 20
139.05464 80
140.03697 10
140.04872 60
140.06004 20
140.07199 10
142.07639 10
144.07541 10
145.09093 10
150.0451 30
151.05482 40
151.06543 30
152.04909 30
152.06403 120
152.07816 20
153.06844 20
154.06583 200
154.08043 20
155.05811 10
155.07397 20
156.08035 20
165.05804 20
166.06541 530
166.07944 20
166.08405 20
166.51883 10
167.05318 24
167.07343 2186
167.47739 10
168.06841 10
168.08095 80
170.09761 20
176.04999 10
177.05791 30
177.07455 10
178.06548 120
179.0506 20
179.06023 10
179.07327 140
179.48042 10
179.48878 20
179.50366 10
180.0127 10
180.03773 20
180.05545 47
180.08125 4918
180.11815 14
180.59171 10
180.97031 11
181.06038 20
181.07623 327
181.08875 524
181.11082 10
182.06911 10
182.08415 100
182.58383 10
182.65279 10
194.08424 20
194.09309 30
195.07863 20
195.09132 110
204.0818 10
208.10071 10
210.1693 30
217.08609 10
227.17393 10
228.17969 50
230.10063 30
231.106 10
231.2542 10
240.08498 10
241.08466 10
241.10287 10
242.09648 20
243.09349 30
244.10097 10
244.11533 10
246.12866 10
254.10435 10
255.09076 20
255.10678 10
255.16873 10
256.10059 70
256.11374 30
257.10837 110
258.11539 200
258.13278 30
268.0965 20
269.10684 30
270.11401 20
271.1257 60
272.13129 50
272.24506 11
273.06467 10
273.10107 30
273.11081 11
273.13953 1078
273.18796 11
273.20212 10
273.48239 11
END IONS

BEGIN IONS
SCANS=4504
TITLE=273.1393
MSLEVEL=2
CHARGE=1+
RTINMINUTES=15.93669
ION=[M+3Na]+
51.02145 10
55.05487 10
57.06918 20
65.03698 20
65.04249 10
77.03844 80
78.03581 20
79.05355 70
91.05485 10
100.11227 20
101.11553 30
102.03321 10
106.0649 331
107.07322 100
115.05308 10
127.0519 10
128.04985 20
128.06049 20
129.06902 10
130.06435 20
131.08916 10
138.5945 10
139.04483 10
139.05545 90
140.03436 10
140.05049 70
140.06113 50
141.05704 10
141.06613 10
141.07462 10
143.08125 10
144.08127 30
150.04697 40
151.05396 80
152.04411 10
152.06242 180
152.0742 20
152.08096 10
153.0564 20
153.07014 20
154.06558 230
155.07471 30
156.08057 20
157.09891 10
165.05782 20
165.51791 10
166.05171 20
166.06522 572
166.086 20
166.52061 22
166.53577 10
167.05284 23
167.0731 2643
167.16057 12
167.25369 10
168.02606 10
168.08153 150
168.09419 10
177.05522 20
177.05978 30
177.06448 10
178.04713 10
178.06506 150
179.07352 210
179.10062 10
179.47437 10
179.49583 20
179.94092 10
180.0173 10
180.03609 10
180.05286 23
180.08099 5304
180.12373 10
180.28094 14
180.47594 20
180.48622 10
180.59935 10
180.79143 10
180.85593 10
180.9939 10
181.04195 10
181.05421 10
181.07642 265
181.08817 630
181.11803 24
181.12985 10
181.32495 10
181.38885 10
182.07266 20
182.08418 60
182.10626 10
183.09317 10
191.07274 10
192.06792 20
192.07742 10
193.08768 10
194.08536 30
194.09613 20
195.09291 110
202.08241 10
217.08546 10
219.09547 10
228.18034 50
230.09802 20
232.09785 10
240.08116 10
241.08836 20
243.09279 10
245.1106 20
246.12959 10
254.09908 20
255.09264 20
255.1053 10
255.1772 10
256.08755 10
256.10144 80
256.11548 30
257.09137 10
257.10645 140
257.12396 20
258.08286 10
258.1156 170
258.13681 20
269.11096 30
270.11636 10
271.0607 10
271.12552 110
272.13278 50
272.23062 10
273.07727 11
273.09686 11
273.10794 21
273.13962 895
273.1871 10
273.41571 10
END IONS

BEGIN IONS
SCANS=4506
TITLE=273.1702
MSLEVEL=2
CHARGE=1+
RTINMINUTES=9.395196
ION=[M+H-2H2O]+
55.0532 30
57.07041 20
58.06682 10
83.04749 20
99.04192 10
100.11203 20
101.11645 20
111.0443 10
111.05505 10
113.05907 40
135.11935 10
136.08382 10
154.07841 10
155.06052 10
155.07047 90
157.08653 10
171.11713 10
196.1395 20
210.17131 10
228.17999 10
273.17368 20
END IONS

BEGIN IONS
SCANS=4508
TITLE=273.1803
MSLEVEL=2
CHARGE=1+
RTINMINUTES=19.268
ION=[M+Na]+
83.0856 20
100.11205 50
101.11641 20
180.08603 10
210.16824 10
215.08659 20
225.12685 10
227.17934 10
228.18169 30
255.17697 10
255.20714 10
273.1813 70
273.21234 10
END IONS

BEGIN IONS
SCANS=4509
TITLE=273.1854
MSLEVEL=2
CHARGE=1+
RTINMINUTES=16.721
ION=[M+Na]+
55.05517 10
77.03818 10
93.06706 10
100.11135 30
101.11556 20
105.06959 20
106.06596 10
115.05432 10
117.07223 10
119.08924 10
127.0523 10
128.06396 30
129.05782 10
129.06992 80
129.08011 20
133.0983 10
141.06995 50
142.07785 60
142.09261 20
143.08678 30
144.09367 10
147.07991 10
151.05482 10
152.06184 20
153.05711 10
153.0703 30
154.07796 20
155.06941 10
155.08528 50
156.09351 20
157.06532 60
157.1017 260
157.1217 10
159.11604 10
163.05446 10
165.06941 50
166.05844 10
166.07817 20
167.07243 100
167.08546 70
168.09355 30
169.10219 60
170.11086 20
171.07994 20
171.11664 20
175.09038 10
175.11243 60
175.1228 10
180.08015 140
180.09746 10
181.08281 10
181.08855 10
181.0965 40
182.10902 50
183.07841 20
183.11473 40
185.08534 10
185.09621 140
185.13318 20
195.08118 40
195.11931 10
197.09895 20
197.11169 20
197.13283 432
198.14017 20
203.10667 10
210.1041 60
210.11543 10
210.16946 30
211.11259 30
212.13701 20
212.15625 220
212.87427 10
213.12708 20
213.16589 20
213.17484 10
215.10735 20
217.25362 10
225.07529 10
225.09875 21
225.12851 510
225.1613 11
226.1384 10
227.1796 130
227.20287 20
228.17645 20
228.19582 10
239.14162 10
240.11905 20
240.15164 464
240.18047 10
245.15529 20
254.33873 10
255.1338 30
255.17529 1396
255.47961 11
255.52979 10
256.10028 10
258.12054 10
273.14001 60
273.15778 30
273.18604 548
273.21609 20
END IONS

BEGIN IONS
SCANS=4511
TITLE=273.1861
MSLEVEL=2
CHARGE=1+
RTINMINUTES=7.52165
ION=[M+H-H2O]+
55.05351 20
69.06837 10
100.11155 30
101.11523 20
119.08478 20
129.06766 10
199.1106 10
209.16194 10
210.16389 10
227.17625 20
228.18047 20
255.17342 10
273.16986 10
END IONS

BEGIN IONS
SCANS=4515
TITLE=273.2058
MSLEVEL=2
CHARGE=1+
RTINMINUTES=17.65583
ION=[M+H]+
55.0536 80
57.06947 40
69.03339 10
71.0857 30
73.06481 50
83.04795 40
84.08744 10
85.03816 10
97.06521 10
100.11282 70
101.06252 10
101.07659 10
101.1161 20
109.09951 20
111.04414 90
115.07506 80
115.08173 10
143.07072 60
143.08356 20
149.13806 10
167.07405 10
180.08269 20
181.09351 10
209.16718 10
210.16051 10
210.16861 30
210.18468 10
227.17914 20
228.17879 30
228.19511 10
240.1524 20
255.17622 20
256.25964 10
273.12524 10
273.16959 10
273.18695 30
END IONS

BEGIN IONS
SCANS=4523
TITLE=274.1267
MSLEVEL=2
CHARGE=1+
RTINMINUTES=1.175204
ION=[2M+NH4]+
170.92146 10
215.05331 120
228.18027 10
END IONS

BEGIN IONS
SCANS=4531
TITLE=274.2133
MSLEVEL=2
CHARGE=1+
RTINMINUTES=18.1444
ION=[M+NH4]+
57.07718 10
123.12013 10
229.17366 10
229.18294 10
229.19916 10
274.15045 30
274.27542 20
END IONS

BEGIN IONS
SCANS=4598
TITLE=275.165
MSLEVEL=2
CHARGE=1+
RTINMINUTES=10.4149
ION=[M+H]+
55.05342 20
67.05512 40
79.05385 30
91.05397 40
91.06496 10
93.07067 20
95.04953 20
95.05504 10
95.08397 10
103.0552 10
105.06982 40
107.08568 30
109.06463 10
117.07062 30
119.05138 10
119.0846 30
121.06259 30
121.06792 10
127.05345 10
128.05988 20
129.0704 20
130.07523 10
131.08643 30
133.09937 20
141.06998 30
142.07735 20
143.08424 30
144.05653 40
144.09383 20
145.1004 130
151.05672 10
152.06584 20
153.06532 10
155.08784 10
156.09343 20
157.06158 10
157.10175 40
158.07239 10
158.10918 20
159.08061 170
159.09492 10
159.119 30
165.0706 40
167.08607 40
169.10062 30
171.08174 10
171.11882 10
172.08897 10
172.12189 10
173.09688 70
173.13202 40
175.11267 10
181.10146 10
182.11011 50
182.1275 10
184.09135 10
185.09648 30
186.10194 10
187.11691 10
187.15012 20
197.13271 80
200.11974 30
215.11559 10
215.14388 450
275.16904 10
END IONS

BEGIN IONS
SCANS=4607
TITLE=275.201
MSLEVEL=2
CHARGE=1+
RTINMINUTES=13.25289
ION=[M+H]+
50.01486 10
53.03767 50
55.01651 20
55.05378 190
55.06203 20
57.03124 10
57.06902 20
59.05044 10
63.02233 10
65.03164 10
65.03857 32
67.05373 365
67.06347 10
69.06933 120
69.07642 10
71.04857 40
73.06342 20
73.07087 10
77.03858 110
79.05411 267
79.06594 10
81.03463 10
81.06949 224
81.07743 30
83.04958 30
83.08576 40
85.06435 30
87.04378 20
90.75859 11
91.04072 22
91.0536 730
91.0678 11
92.06244 11
93.06074 20
93.06942 334
93.07798 10
95.05019 21
95.07311 20
95.08506 172
97.06337 20
97.10007 10
99.0459 10
101.0616 10
103.05381 50
104.06087 30
105.06947 496
106.07428 10
107.0467 10
107.0847 100
109.10092 50
113.06013 10
115.05373 50
116.06321 20
117.06965 234
118.07352 10
118.07771 30
118.6913 10
119.07021 10
119.08564 312
121.06484 50
121.10108 80
128.06097 60
129.06967 100
129.089 10
130.0764 20
131.05205 10
131.08566 227
132.10863 10
133.06169 10
133.07817 10
133.10097 191
133.11636 10
135.07991 20
135.11633 20
135.12814 10
141.07033 60
141.084 10
142.07755 10
143.08575 70
144.09872 10
145.06795 30
145.10143 220
146.10922 20
147.0815 20
147.11674 150
147.131 10
149.09341 30
153.07124 10
153.09071 20
154.08018 10
155.07436 10
155.0853 50
155.10042 10
156.09059 10
157.10124 60
158.11227 10
159.08115 10
159.09016 10
159.11668 140
160.12683 10
161.09645 30
161.13246 150
161.1452 20
163.07516 10
163.10992 20
163.11925 20
163.14491 10
167.08765 20
168.09413 10
169.10341 100
171.09494 10
171.11794 60
173.0983 20
173.13306 120
174.14038 20
175.11252 20
175.12292 10
175.1494 70
175.15979 20
177.09058 10
179.11046 10
181.10236 10
182.10875 10
183.11613 70
185.13309 30
186.13875 20
187.11156 70
187.14841 30
189.12691 10
189.1627 10
191.10759 10
191.11464 10
193.12695 20
197.13268 60
197.14307 10
201.12614 20
201.13406 20
201.16608 10
203.14287 10
205.12225 30
211.14897 20
213.16331 20
215.14287 20
215.17996 60
215.19141 10
219.13812 40
229.16113 30
229.19774 10
233.15314 30
237.16872 10
239.18066 40
242.1297 10
247.16878 20
247.17894 10
257.1532 20
257.19006 60
273.19156 10
275.20135 240
275.23044 10
END IONS

BEGIN IONS
SCANS=4608
TITLE=275.2011
MSLEVEL=2
CHARGE=1+
RTINMINUTES=12.87882
ION=[M+H]+
51.02253 10
53.03863 10
55.01736 20
55.04803 10
55.05402 140
55.06109 20
57.0685 30
59.04769 20
65.03796 60
67.04461 10
67.04712 10
67.05371 244
69.07006 60
69.07711 20
71.04868 60
71.08445 10
73.02763 10
73.06607 30
77.03792 130
77.04901 10
78.04545 20
79.04411 21
79.05373 203
79.06401 21
81.06945 160
81.07906 10
83.04928 20
83.08468 10
85.06345 20
87.04423 10
90.75365 10
91.0395 11
91.05395 536
91.56829 10
93.05358 10
93.06936 160
95.08504 170
95.09619 10
97.06426 20
97.10097 10
98.02404 20
101.06104 10
103.05248 30
104.06223 20
105.06983 279
105.08472 10
107.05006 10
107.08504 80
109.10011 50
109.11004 10
111.08097 10
113.06111 20
115.05617 20
115.07304 10
117.06987 182
117.08268 10
118.08131 10
119.08465 279
119.10105 21
121.06495 20
121.10102 70
125.09513 10
127.07715 10
128.06168 30
129.06026 10
129.06956 100
129.07649 20
130.07735 10
131.08534 224
132.09361 10
133.06134 10
133.10043 120
133.10835 20
133.11256 10
135.08018 30
135.1172 40
137.13306 10
141.06969 90
142.07668 20
143.0858 50
144.09381 10
145.0639 10
145.10072 190
145.11491 20
146.05492 20
146.10878 10
147.08098 30
147.11665 170
148.12408 10
149.09567 30
149.13181 10
152.06442 10
153.07018 10
153.08568 10
153.09831 10
154.0789 10
155.08592 50
155.0965 20
157.10229 80
159.08154 20
159.11713 120
160.12325 10
161.09572 20
161.13316 80
163.07481 10
163.11205 30
165.09138 10
167.1078 10
168.09546 10
169.10031 70
169.11324 20
171.11562 60
173.09853 20
173.11768 10
173.1331 110
173.14441 30
174.05492 10
175.10719 10
175.11218 40
175.1478 40
177.09293 10
177.12688 10
179.10516 20
181.1232 20
183.11723 60
185.1313 70
187.11069 60
187.14792 30
189.13567 10
189.16023 10
191.10652 20
193.12447 10
195.13731 10
197.13251 80
201.12781 40
201.16539 20
203.14241 30
205.12175 40
207.14233 10
211.1485 20
213.16512 90
215.1452 20
215.17903 50
219.13921 30
229.16022 30
229.17609 10
229.19231 20
229.19695 20
233.15305 20
239.17932 40
247.17056 20
257.19086 40
257.20255 10
275.17352 10
275.20148 220
275.21756 30
275.23676 20
END IONS

BEGIN IONS
SCANS=4624
TITLE=275.2586
MSLEVEL=2
CHARGE=1+
RTINMINUTES=14.00525
ION=[M+H]+
57.06486 10
57.06936 40
57.07583 10
71.08687 20
91.05362 20
131.08672 10
220.08427 10
257.13129 10
END IONS

BEGIN IONS
SCANS=4625
TITLE=275.2587
MSLEVEL=2
CHARGE=1+
RTINMINUTES=18.19564
ION=[M+H]+
55.05475 10
57.06936 100
63.04624 10
71.08511 30
85.10117 30
89.05968 80
89.06962 10
107.07184 20
275.15698 10
275.20523 10
275.22638 10
END IONS

BEGIN IONS
SCANS=4638
TITLE=276.1062
MSLEVEL=2
CHARGE=1+
RTINMINUTES=1.163733
ION=[M+H]+
276.1113 20
END IONS

BEGIN IONS
SCANS=4644
TITLE=276.1967
MSLEVEL=2
CHARGE=1+
RTINMINUTES=9.769533
ION=[M+H]+
55.05481 20
79.05293 10
93.06969 20
95.08411 20
107.0841 10
152.10719 20
164.1064 20
176.11024 20
177.12691 10
178.12189 10
185.13158 10
190.1248 10
204.10258 10
232.13354 10
241.15919 10
258.14868 10
260.16464 10
274.17642 10
276.16254 11
276.19647 701
END IONS

BEGIN IONS
SCANS=4652
TITLE=276.2902
MSLEVEL=2
CHARGE=1+
RTINMINUTES=15.80752
ION=[M+Na]+
55.05477 20
57.06947 10
71.08484 10
85.10358 10
163.07341 10
182.08762 10
276.15158 10
END IONS

BEGIN IONS
SCANS=4654
TITLE=276.7279
MSLEVEL=2
CHARGE=2+
RTINMINUTES=5.64435
ION=[M+2H]2+
55.05394 30
83.08518 30
100.11262 40
100.11969 20
110.05923 10
141.11595 10
154.12344 10
182.1545 30
182.16145 10
199.17982 10
209.16376 10
210.15089 20
213.179 10
226.18993 10
END IONS

BEGIN IONS
SCANS=4680
TITLE=277.069
MSLEVEL=2
CHARGE=1+
RTINMINUTES=4.556016
ION=[M+H]+
263.91592 10
277.07147 30
END IONS

BEGIN IONS
SCANS=4682
TITLE=277.0898
MSLEVEL=2
CHARGE=1+
RTINMINUTES=1.193171
ION=[M+Na]+
84.962 10
277.09042 30
END IONS

BEGIN IONS
SCANS=4693
TITLE=277.1798
MSLEVEL=2
CHARGE=1+
RTINMINUTES=13.79435
ION=[M+H]+
55.01679 50
55.02655 10
55.05466 10
67.05433 10
79.05441 10
81.06993 60
83.04827 10
93.07172 10
105.06862 20
107.09245 10
109.06382 20
111.04513 20
119.08711 20
125.06049 10
133.10281 20
137.06 80
137.13623 10
146.07259 10
159.11639 10
163.10565 10
165.09253 10
175.10938 10
177.12914 10
END IONS

BEGIN IONS
SCANS=4694
TITLE=277.1801
MSLEVEL=2
CHARGE=1+
RTINMINUTES=16.18755
ION=[M+H]+
55.05362 20
57.0697 130
57.07708 10
69.0695 20
77.03739 10
79.0525 10
81.06972 10
91.05466 30
91.0641 10
93.06964 10
95.04926 10
105.06862 30
117.07067 10
119.05042 10
119.08439 10
123.04479 20
123.08231 10
129.07088 20
131.08607 50
133.10013 40
135.08334 10
137.0601 40
137.09547 10
142.07889 10
144.09598 20
147.08293 20
147.09186 10
149.09521 10
153.06932 10
155.08678 10
159.07558 10
159.08414 40
159.11714 70
161.09435 50
161.13223 10
163.0638 10
163.08038 10
165.05371 30
165.08488 10
168.09717 20
173.13101 30
175.11377 20
177.09213 30
179.10797 60
183.11555 20
191.1077 20
199.14903 10
201.11504 20
201.12955 20
203.1084 10
210.17009 10
217.15952 30
219.13721 20
221.11725 80
235.17078 301
235.1888 20
235.20078 10
277.18115 130
277.23666 10
END IONS

BEGIN IONS
SCANS=4695
TITLE=277.1805
MSLEVEL=2
CHARGE=1+
RTINMINUTES=13.36518
ION=[M+H]+
55.0173 80
55.02489 10
55.05312 20
67.05328 20
69.06914 10
77.03795 10
79.0535 40
81.06995 100
83.016 10
83.04974 30
91.05355 30
92.0562 10
93.06858 40
95.08647 20
105.0703 10
107.08636 20
109.06483 60
109.09993 30
110.06189 10
111.04414 30
117.07194 10
119.0864 30
123.08104 10
125.05794 10
129.07001 10
131.08548 10
133.09961 10
135.08116 20
135.11879 10
137.0596 317
137.07579 10
137.08217 10
142.07812 10
143.08633 20
145.10127 10
147.08365 20
147.11697 30
149.09583 20
151.07619 10
151.11633 10
157.04819 10
157.10574 10
159.11671 10
160.0889 10
161.09549 30
161.13075 20
163.07533 10
163.11292 20
165.086 10
165.09492 20
167.10635 10
171.11514 10
173.13432 10
175.11121 20
175.11836 10
175.13429 10
179.10518 10
189.12753 20
203.18196 30
213.16328 10
217.21831 10
221.19008 10
223.15401 10
231.17645 20
277.19424 10
END IONS

BEGIN IONS
SCANS=4696
TITLE=277.1805
MSLEVEL=2
CHARGE=1+
RTINMINUTES=15.01768
ION=[M+H-2H2O]+
55.01811 10
57.07014 110
57.07797 10
69.06988 10
79.05451 20
79.05925 10
81.0343 10
91.05304 20
95.04857 30
100.12156 10
109.029 10
111.04307 20
119.08796 20
123.04207 30
125.05972 20
131.08472 10
133.10291 20
137.05991 120
145.06693 10
147.11652 20
147.12828 10
151.07706 20
151.11189 30
153.08817 10
161.09868 10
163.07816 10
165.05527 130
175.11201 40
177.09016 10
179.1062 30
182.15034 10
193.12234 70
203.10507 21
221.11761 374
277.17038 20
277.1828 50
277.21985 10
END IONS

BEGIN IONS
SCANS=4697
TITLE=277.1805
MSLEVEL=2
CHARGE=1+
RTINMINUTES=15.796
ION=[M+H]+
55.01716 30
55.05403 20
57.06982 100
59.04991 20
71.04999 20
83.08768 10
91.05189 10
93.06961 10
105.06895 40
105.07613 10
107.0834 20
109.06399 20
109.10097 10
117.07172 10
121.06507 20
121.10425 10
123.04207 10
131.08127 20
131.09206 20
133.06429 30
133.089 10
133.103 30
135.08128 40
137.06235 30
141.07637 10
145.06573 20
145.10139 10
146.07278 20
147.04414 10
147.08128 10
149.05801 20
149.09827 10
157.10097 20
159.07974 20
160.08797 20
161.05949 30
161.0797 10
161.0968 306
161.11488 40
163.0751 20
164.07925 10
165.05582 80
175.11201 60
177.13026 10
179.10667 140
193.12019 10
199.14536 10
203.10773 70
217.15454 10
219.13643 30
221.11694 100
221.13213 10
277.17319 10
277.18045 20
END IONS

BEGIN IONS
SCANS=4698
TITLE=277.1806
MSLEVEL=2
CHARGE=1+
RTINMINUTES=10.7529
ION=[M+2Na-H]+
55.01753 50
55.05422 20
57.07095 40
67.05416 30
69.06806 30
69.07172 10
73.0643 10
77.04233 10
79.0538 20
81.07013 120
83.08446 10
91.05274 20
93.0662 10
95.08559 20
101.09671 10
109.06485 30
109.10261 10
111.04528 10
117.07097 10
119.08327 10
121.10092 10
125.06035 20
131.08504 10
133.10223 20
135.11514 20
137.05916 210
143.08611 10
147.11748 40
149.10017 20
151.07507 30
161.09657 30
163.10835 20
173.09718 10
175.11024 20
179.10632 10
203.18544 10
208.12801 10
221.11742 10
221.18823 20
231.17635 20
241.15602 10
277.1749 10
END IONS

BEGIN IONS
SCANS=4748
TITLE=278.1038
MSLEVEL=2
CHARGE=1+
RTINMINUTES=5.247721
ION=[M+H+Na]+
70.02826 10
91.0543 10
93.05629 10
95.08602 10
117.06316 10
130.06609 20
144.04214 10
145.05586 10
146.05894 30
149.0247 20
153.85815 10
174.05553 20
175.06146 10
203.05804 60
203.07117 20
218.08469 50
237.01192 10
END IONS

BEGIN IONS
SCANS=4776
TITLE=279.1598
MSLEVEL=2
CHARGE=1+
RTINMINUTES=16.92721
ION=[M+H]+
51.99421 40
51.99893 10
53.00142 40
53.00874 10
54.00855 10
55.01888 10
55.05374 40
56.88373 30
56.88644 10
57.06946 3754
57.35281 10
57.3733 10
57.40577 10
57.42472 10
57.43919 10
57.4897 10
58.13339 10
64.82573 20
64.83164 20
64.83898 14
65.03829 3166
65.34291 20
65.35682 20
65.46103 10
65.47572 10
66.13391 10
67.01745 10
67.98941 30
69.06948 10
74.01474 10
77.03921 30
77.04587 10
79.05519 10
80.02544 161
81.06768 20
83.08954 20
91.05423 10
92.72737 20
93.03317 3663
93.20479 14
93.42933 10
93.77295 10
93.82386 10
93.90543 10
95.08605 10
95.1388 10
95.31508 10
95.38335 10
95.83092 10
97.06577 10
105.03282 40
108.02148 30
109.02423 20
109.03086 30
109.1047 10
111.04363 40
115.75612 10
117.98706 10
118.39427 10
120.6257 10
120.63497 40
120.64432 30
121.02875 5639
121.17053 18
121.25817 10
121.29301 10
121.36271 10
121.3837 20
121.46871 20
121.47461 10
121.60738 10
121.65072 10
121.66028 10
121.68674 10
121.97344 10
122.00105 10
122.02022 10
122.03613 20
122.06081 10
122.28812 10
122.37335 10
122.45973 10
122.47498 10
122.74203 20
122.77561 10
123.06018 10
123.30372 10
123.61785 10
124.04147 10
126.54273 10
128.06274 10
148.43042 10
148.47707 10
148.48355 20
148.51675 73
148.53371 336
148.57108 10
148.57739 10
148.59351 20
148.61513 10
148.63411 23
148.64835 20
148.69617 20
148.71655 10
148.73335 20
148.74741 20
148.75682 20
148.772 50
148.78625 10
148.80447 20
148.81689 20
148.83824 10
148.85387 30
148.86345 20
148.87636 20
148.88675 20
148.8952 10
148.90683 30
148.91312 20
148.92805 30
148.9455 10
148.96394 50
148.97411 50
148.98779 98
149.02286 62083
149.20171 27
149.2625 27
149.2784 10
149.29274 10
149.31393 10
149.33015 10
149.35635 10
149.38908 20
149.40303 30
149.41447 20
149.42276 30
149.43649 30
149.44876 40
149.46552 10
149.47186 40
149.48526 30
149.50223 30
149.51297 40
149.52386 40
149.53249 30
149.54189 30
149.55225 30
149.56906 30
149.57732 30
149.59148 60
149.6024 60
149.61429 10
149.63843 20
149.65601 20
149.66402 30
149.68204 40
149.6982 50
149.71051 20
149.718 20
149.72141 10
149.72827 30
149.73756 20
149.74467 50
149.75606 30
149.76149 10
149.76823 20
149.77972 20
149.78877 20
149.80096 20
149.81398 40
149.82407 20
149.83444 20
149.84131 20
149.85297 30
149.8663 30
149.88174 30
149.90051 40
149.91446 20
149.92915 20
149.94878 30
149.9646 20
149.97762 40
149.98158 20
149.99014 10
150.00237 20
150.0271 90
150.05415 20
150.06673 20
150.07828 40
150.08504 10
150.09628 20
150.10916 20
150.12852 10
150.14719 20
150.15468 30
150.16656 20
150.18108 20
150.19305 20
150.20621 30
150.2188 30
150.23505 20
150.24649 10
150.25937 20
150.27101 20
150.27869 10
150.29272 10
150.30618 30
150.31538 20
150.33875 20
150.3541 20
150.36388 30
150.38182 20
150.39607 20
150.40363 30
150.42101 20
150.43526 20
150.45467 10
150.46675 10
150.48672 20
150.49605 10
150.50839 20
150.52359 10
150.53287 10
150.54398 10
150.55363 30
150.56075 10
150.56711 20
150.57794 10
150.58862 20
150.60625 20
150.61 10
150.61655 20
150.63374 20
150.64417 30
150.65868 20
150.68517 10
150.70082 10
150.71701 20
150.73528 20
150.74316 20
150.7672 10
150.78268 20
150.79543 10
150.81351 10
150.82845 20
150.85222 20
150.87001 20
150.88338 20
150.89772 10
150.90982 20
150.92674 20
150.94836 10
150.97124 20
150.98412 10
150.99214 10
151.00668 10
151.01459 20
151.02362 10
151.04494 10
151.06125 10
151.07629 20
151.0874 20
151.09534 20
151.10791 20
151.12096 10
151.15408 10
151.16895 20
151.18922 10
151.2001 20
151.21251 20
151.23064 10
151.24821 20
151.25937 20
151.28523 10
151.29951 20
151.31061 10
151.32793 10
151.33607 10
151.3548 20
151.37044 10
151.38066 10
151.39886 10
151.40688 30
151.41739 20
151.43152 10
151.44785 10
151.46165 20
151.47171 10
151.49719 10
151.50891 20
151.52448 10
151.53955 10
151.54813 20
151.55965 10
151.60362 10
151.60991 10
151.66144 10
151.66898 10
151.67738 20
151.69014 10
151.70398 20
151.71046 10
151.72083 20
151.74442 20
151.75572 20
151.7599 10
151.78925 20
151.80127 10
151.84061 10
151.85757 10
151.88148 10
151.98463 10
151.99658 10
152.00513 20
152.02867 10
152.05006 10
152.06303 20
152.07712 10
152.11363 20
152.13567 10
152.14447 20
152.17531 10
152.20995 10
152.22002 10
152.25842 10
152.27217 10
152.28612 10
152.31258 10
152.32581 10
152.37283 20
152.39761 10
152.41588 10
152.43819 30
152.45459 10
152.54317 10
152.58035 10
152.62007 10
152.63373 20
152.67702 20
152.68164 20
152.69131 10
152.74619 10
152.78844 10
152.81886 10
152.82692 10
152.85152 20
152.86792 10
152.89948 10
152.90894 10
152.96384 10
153.15198 10
153.16081 10
153.30106 10
153.32759 10
153.40279 10
153.44641 10
153.5192 20
153.53934 10
153.68987 10
153.77277 10
153.82086 10
153.89111 10
154.0107 10
154.18056 10
154.38817 10
154.45631 10
154.50937 20
154.70819 10
154.77229 10
155.14519 10
155.39572 10
162.75891 10
163.05396 10
167.03471 20
173.05318 20
178.07858 10
181.16068 10
183.13544 20
191.07031 20
195.08315 10
201.04892 40
205.08572 130
209.07875 10
223.07567 10
279.09564 60
END IONS

BEGIN IONS
SCANS=4777
TITLE=279.16
MSLEVEL=2
CHARGE=1+
RTINMINUTES=23.90663
ION=[M+H]+
57.06957 80
57.0791 10
65.038 55
67.05375 5
71.08544 5
77.03901 15
81.07377 5
93.03293 50
95.00631 10
95.08625 5
105.07083 5
121.02862 70
121.04174 5
148.53105 10
148.81416 5
149.00073 15
149.02376 986
149.06078 5
149.68883 5
152.06065 5
154.08096 5
167.08667 5
171.0341 5
171.03818 10
173.05072 10
177.06834 5
178.07903 10
183.03772 5
185.13281 5
201.04684 80
219.14114 5
251.07027 5
279.09506 55
279.11969 10
279.14069 5
279.16116 5
279.28497 10
END IONS

BEGIN IONS
SCANS=4779
TITLE=279.186
MSLEVEL=2
CHARGE=1+
RTINMINUTES=9.371917
ION=[M+H]+
57.06883 50
59.0498 10
65.03784 30
77.03875 10
93.03332 30
105.03906 10
121.01954 10
121.02834 40
121.04368 10
149.02361 539
149.04478 10
152.06216 20
165.06853 20
165.07443 10
167.0723 60
168.08195 10
173.0508 20
176.07112 10
179.0712 20
180.07584 10
183.03728 10
194.08287 40
195.09232 60
201.04707 60
201.05978 20
207.0927 50
221.1107 10
222.11444 20
279.09366 60
279.18649 170
END IONS

BEGIN IONS
SCANS=4790
TITLE=279.2323
MSLEVEL=2
CHARGE=1+
RTINMINUTES=20.15878
ION=[M+Na]+
57.0695 70
65.03844 70
69.07122 10
81.07154 20
93.03324 40
121.02235 10
121.028 70
121.04088 10
129.06903 10
141.12556 10
149.02374 899
149.04445 21
167.08389 20
171.03061 10
177.07062 10
194.07603 10
201.04691 90
279.07971 10
279.09525 50
END IONS

BEGIN IONS
SCANS=4791
TITLE=279.2326
MSLEVEL=2
CHARGE=1+
RTINMINUTES=16.99755
ION=[M+H]+
51.99367 10
55.0179 40
55.05667 20
57.06937 254
59.04908 10
65.03842 292
67.05421 30
69.06977 20
77.03904 20
79.05319 20
80.02538 20
80.03004 20
81.07019 50
83.08461 20
89.05885 10
91.05546 10
93.0334 217
93.06902 20
93.07617 10
95.0853 30
97.06544 10
107.08681 20
109.1004 20
112.07622 10
119.08789 10
120.63152 11
121.02868 600
121.10081 20
122.03001 10
135.11478 20
145.10349 10
148.52702 23
148.53468 40
148.86336 10
148.88986 10
148.96149 20
148.99261 10
149.02344 6980
149.41998 16
149.46246 13
149.48386 10
149.50694 10
149.69481 10
149.83408 10
149.91592 10
150.02716 10
150.06966 10
150.13281 10
150.23662 10
150.48817 10
150.59023 10
150.74243 10
151.61682 10
152.06203 10
152.7332 10
153.12712 20
155.10478 10
163.11485 10
167.08652 20
181.15823 10
201.03989 10
201.04938 40
205.08411 20
219.21573 10
279.09503 40
279.2356 20
END IONS

BEGIN IONS
SCANS=4811
TITLE=280.0829
MSLEVEL=2
CHARGE=1+
RTINMINUTES=5.302359
ION=[M+H]+
57.06917 20
121.02906 10
122.03041 10
149.0242 100
150.02708 40
194.04967 10
201.04497 10
202.05161 10
280.08746 10
280.09937 30
END IONS

BEGIN IONS
SCANS=4825
TITLE=280.1914
MSLEVEL=2
CHARGE=1+
RTINMINUTES=6.718012
ION=[M+H+2Na]+
65.03704 10
73.06244 10
110.09707 20
122.02968 10
124.11012 10
126.09272 20
134.09746 20
146.06114 10
149.02391 60
149.12553 10
150.0274 80
160.07732 20
161.08018 10
162.12817 50
164.10851 10
166.15976 70
172.07635 10
174.08961 10
177.11447 20
177.15309 30
178.12581 10
186.10193 10
189.12131 10
190.12308 20
191.13171 10
192.17535 60
202.05165 10
202.12387 40
202.1362 10
203.13284 10
203.14449 10
204.1261 10
204.13829 110
205.10934 10
205.14589 30
205.15273 20
218.15495 150
218.1727 10
219.16237 80
219.18188 10
220.13887 20
220.15344 30
220.17023 332
220.19151 20
234.16409 10
234.18565 241
246.14494 20
246.15366 10
247.15767 30
262.08667 11
262.11874 10
262.13196 10
262.14313 10
262.16168 52
262.18079 739
262.21213 20
280.09634 10
280.15442 10
280.19269 270
END IONS

BEGIN IONS
SCANS=4830
TITLE=280.228
MSLEVEL=2
CHARGE=1+
RTINMINUTES=11.75625
ION=[M+NH4]+
53.04031 10
55.05424 60
55.06103 10
57.03257 30
57.06949 10
59.04834 10
67.05443 90
69.0332 40
69.06957 60
70.06926 10
70.82437 10
71.04907 289
71.05831 10
71.08486 10
77.03734 10
77.03994 30
77.0454 10
79.05431 70
81.03475 10
81.06976 80
83.04847 30
83.08502 30
84.08007 10
85.06501 10
85.10105 20
86.0591 10
91.05353 40
92.05918 10
93.06923 170
93.07926 10
94.036 10
95.04799 20
95.08552 90
95.09358 20
95.09896 10
97.06457 20
97.10003 20
98.09661 20
99.08 10
103.05216 10
105.0702 80
107.08539 110
109.06447 20
109.10028 120
109.11427 10
111.08166 30
111.11805 10
112.08086 10
113.09557 20
114.09032 10
115.0522 10
117.07015 40
119.08467 80
121.06042 10
121.06624 20
121.10047 120
121.11432 10
123.08072 70
123.11695 40
125.08585 10
125.09654 90
127.07563 10
127.11181 40
128.06238 20
129.06931 20
131.08563 60
133.10153 60
135.08249 30
135.11577 20
137.09702 50
137.13362 10
139.07874 10
139.11064 50
140.1058 10
141.0694 30
142.07854 20
143.08727 10
144.09383 70
144.10234 20
145.1002 30
147.07816 10
147.08351 20
147.10352 10
147.11667 60
147.1304 10
149.02325 50
149.09828 30
149.11317 10
149.13254 293
150.02728 40
150.03905 10
151.11198 70
151.12393 10
151.14755 20
153.12984 10
154.12665 10
155.07968 10
155.10892 10
156.09685 10
156.13893 10
157.10242 40
157.12502 10
159.11722 384
159.13417 50
160.08897 20
161.09679 20
161.13152 50
162.10394 10
163.11191 10
163.14931 10
165.12869 40
165.13467 20
165.16411 20
166.15881 30
166.16969 10
168.13577 10
171.1163 20
173.13197 30
174.13902 10
175.11176 40
175.14803 50
175.16113 20
177.12721 180
177.13878 30
177.16554 10
179.14215 10
183.12067 10
185.13129 20
187.15034 40
189.12733 20
189.16293 30
191.14558 10
192.1385 10
192.17245 10
193.15993 170
193.52528 10
194.1548 90
194.16875 10
202.05035 10
203.14366 20
207.13744 10
217.17479 10
217.19588 60
217.20924 10
220.17302 20
227.18085 40
234.18353 10
235.20671 30
245.19069 50
262.18427 20
262.21527 20
263.16098 10
263.20071 130
263.20828 60
280.1001 30
280.19257 10
280.22964 100
END IONS

BEGIN IONS
SCANS=4835
TITLE=280.2597
MSLEVEL=2
CHARGE=1+
RTINMINUTES=11.69499
ION=[M+H]+
55.05433 20
57.03303 20
65.03997 10
67.05252 10
69.06988 10
71.04818 90
77.03912 10
79.05334 10
81.06943 50
83.04829 20
83.08532 10
85.10125 10
91.05373 50
93.06969 40
95.08538 40
99.07906 10
105.06982 20
107.08465 50
109.10082 20
109.10627 20
113.09339 10
119.0862 30
121.06547 10
121.10072 60
123.07981 20
125.09478 50
127.1122 10
133.10156 30
137.09776 10
137.13123 10
139.11034 10
143.09396 10
144.09581 20
147.1161 10
149.02382 70
149.09573 10
149.13289 50
150.02666 40
150.03873 10
151.11087 30
157.10135 10
159.11691 70
161.09586 10
165.12608 20
166.15852 10
166.16641 10
175.1476 40
177.12761 50
185.13046 20
189.16389 20
193.16121 30
193.17192 10
194.15637 30
217.18683 10
217.19676 20
227.18271 20
245.19012 30
262.18106 30
262.1925 10
263.19879 20
280.09586 10
280.10831 10
280.17599 10
280.19122 40
280.2283 20
END IONS

BEGIN IONS
SCANS=4840
TITLE=280.2637
MSLEVEL=2
CHARGE=1+
RTINMINUTES=18.29802
ION=[M+NH4]+
55.01736 10
55.02039 10
55.0543 120
57.06937 70
58.07699 10
65.03695 20
67.05387 110
69.03216 10
69.06962 120
72.07962 10
77.0387 10
79.05398 40
81.06928 100
83.08575 50
85.06598 10
85.10363 10
86.05912 20
91.05423 40
93.03367 10
93.06124 10
93.06972 40
95.08515 90
97.06577 10
97.10002 30
100.07367 30
105.06898 20
107.08447 20
109.06419 10
109.10046 60
109.1095 10
111.07976 20
114.09094 20
119.08509 30
121.02396 10
121.10034 40
123.07999 10
123.11551 30
123.12359 10
133.1011 20
135.11618 10
137.09756 20
137.13486 10
142.12202 10
147.11604 20
149.02399 60
149.1297 10
150.02727 100
150.03658 20
151.11394 10
151.14886 20
156.13924 10
161.13202 20
163.14713 40
165.12772 10
165.16437 20
175.15063 10
179.17839 20
189.16742 20
202.05225 10
217.2019 10
221.18796 10
221.23045 10
224.20052 10
234.19061 10
245.21686 10
245.22861 50
262.1806 10
263.2236 10
263.23926 40
263.27032 10
280.19278 20
280.26349 20
END IONS

BEGIN IONS
SCANS=4849
TITLE=281.0511
MSLEVEL=2
CHARGE=1+
RTINMINUTES=23.7036
ION=[M+3Na]+
73.04626 30
97.0757 7
150.02771 10
151.02773 7
162.96997 7
163.0376 13
163.10938 7
179.00188 7
191.00104 13
192.98235 7
203.00098 13
205.01712 20
207.03181 17
207.03995 10
235.14366 7
248.96323 7
248.98924 90
265.02039 53
265.04202 7
267.00122 7
281.03165 13
281.05301 80
281.147 23
281.2959 47
END IONS

BEGIN IONS
SCANS=4851
TITLE=281.0518
MSLEVEL=2
CHARGE=1+
RTINMINUTES=23.7607
ION=[M+H-H2O]+
57.06944 7
59.04967 7
67.05312 7
73.04615 23
111.09116 7
149.02534 7
150.02676 13
151.02654 10
163.03912 10
179.00114 7
191.00266 17
202.99994 7
205.01611 7
207.03212 13
248.99014 67
265.02139 70
281.0528 73
281.15018 17
281.19089 7
281.2952 33
END IONS

BEGIN IONS
SCANS=4857
TITLE=281.0538
MSLEVEL=2
CHARGE=1+
RTINMINUTES=19.08172
ION=[M+2H]+
57.06907 10
73.0472 10
91.05329 10
95.08617 20
109.10036 10
149.02234 20
150.02805 20
151.02728 30
163.03561 10
179.0062 10
248.99138 30
265.01941 30
281.05356 40
281.14621 10
281.19839 10
281.29169 10
281.29929 20
END IONS

BEGIN IONS
SCANS=4864
TITLE=281.1028
MSLEVEL=2
CHARGE=1+
RTINMINUTES=8.432408
ION=[2M+H]+
80.04778 10
89.05889 40
93.03408 10
117.06972 10
121.02864 30
148.53226 10
149.00717 10
149.02316 232
193.04984 261
263.18149 20
281.10352 20
281.1153 10
END IONS

BEGIN IONS
SCANS=4865
TITLE=281.1028
MSLEVEL=2
CHARGE=1+
RTINMINUTES=10.18661
ION=[M+H+NH4]+
65.03853 20
89.05775 10
121.02919 10
149.02301 210
151.02805 10
193.04996 210
207.10258 20
237.08118 10
265.022 10
281.05316 10
281.10104 10
END IONS

BEGIN IONS
SCANS=4866
TITLE=281.103
MSLEVEL=2
CHARGE=1+
RTINMINUTES=5.030241
ION=[M+H-H2O]+
149.02451 60
151.02991 20
193.05093 30
193.06117 10
237.10292 10
281.05545 10
281.17694 20
281.22229 20
END IONS

BEGIN IONS
SCANS=4867
TITLE=281.1388
MSLEVEL=2
CHARGE=1+
RTINMINUTES=13.42318
ION=[2M+H]+
50.0147 60
51.02288 150
53.00369 10
53.03754 70
53.0477 10
55.05399 427
57.0623 12
57.06927 652
59.04855 50
62.01227 10
63.02306 40
64.02977 30
76.78665 12
77.03821 1478
77.1448 10
79.04511 10
79.05411 289
79.06588 10
83.08462 90
91.05335 30
91.06493 10
92.02534 265
92.03837 10
95.04845 20
95.06006 10
101.09585 110
105.0241 10
105.03321 227
105.04595 21
107.04962 80
119.05246 10
120.02071 100
121.03055 10
123.03457 10
132.58598 22
133.00821 10
133.0285 1406
133.09827 12
133.3875 10
133.4541 10
134.21448 10
135.04414 1689
135.06389 30
135.06831 10
135.60855 10
135.73099 10
149.01149 10
149.02414 40
149.04263 10
150.02734 10
151.02769 10
162.48891 20
162.49908 70
162.50858 40
162.52396 20
162.52812 10
162.57777 10
162.8577 10
162.88989 10
162.96027 17
162.99168 30
163.00177 23
163.01804 47
163.03889 15614
163.28229 10
163.29008 16
163.31824 16
163.3419 10
163.3967 10
163.41077 20
163.41431 10
163.45866 10
163.47041 10
163.48999 10
163.51283 10
163.53186 10
163.54024 10
163.57776 10
163.59636 10
163.64375 20
163.67339 10
163.73083 10
163.80333 10
163.83142 10
163.84644 10
163.91373 20
163.93855 10
163.96077 10
163.97514 10
164.04102 30
164.10587 10
164.15491 10
164.17778 10
164.18655 10
164.27718 10
164.3884 10
164.48917 10
164.53563 10
164.64629 10
164.75302 10
164.92928 10
165.18298 10
165.33189 10
165.5498 10
166.20442 10
193.0519 10
207.06595 241
207.0976 10
265.02164 10
281.30008 10
END IONS

BEGIN IONS
SCANS=4882
TITLE=281.2478
MSLEVEL=2
CHARGE=1+
RTINMINUTES=18.33798
ION=[M+H-H2O]+
55.05374 30
67.05351 20
69.03382 10
69.0682 20
81.07103 20
83.08531 20
91.05526 10
93.07055 10
95.08605 20
97.07528 10
151.02879 30
248.99464 10
264.24817 10
281.04959 10
281.13516 10
281.15396 10
281.29431 10
END IONS

BEGIN IONS
SCANS=4925
TITLE=282.2222
MSLEVEL=2
CHARGE=1+
RTINMINUTES=20.88533
ION=[M+2H+Na]+
57.06923 30
59.04697 10
73.02887 10
91.05327 10
92.05521 10
93.05748 40
94.06525 40
103.03812 10
106.06514 140
106.07918 20
118.07685 20
119.0723 40
132.08118 10
133.08418 10
133.10068 10
133.65137 11
134.06023 21
134.09647 1266
153.07481 10
167.07468 10
169.08948 30
170.09653 30
170.11462 10
195.10152 10
196.10378 10
196.11345 20
210.09438 10
210.12766 240
211.13576 160
211.15598 10
224.14162 30
224.14735 40
224.1606 10
281.2916 10
282.09842 10
282.11984 10
282.13611 10
282.18069 40
282.22235 2503
282.24789 36
282.27795 12
END IONS

BEGIN IONS
SCANS=4936
TITLE=282.2796
MSLEVEL=2
CHARGE=1+
RTINMINUTES=19.96724
ION=[M+NH4]+
53.03683 10
55.01804 20
55.05402 200
57.06976 130
59.04747 10
65.03949 20
67.05396 50
69.06953 140
71.04904 10
71.08522 60
72.04331 10
72.08018 20
79.05417 40
81.0695 60
83.04823 10
83.07195 10
83.08565 110
85.06325 10
85.10149 40
86.06002 30
86.06324 20
86.09804 10
91.05686 10
93.07033 50
95.08555 40
97.06469 60
97.10063 100
97.10962 10
99.08044 10
99.09241 10
100.07522 50
107.08562 40
107.094 10
109.10048 50
111.08125 10
111.1168 50
111.12919 10
114.09011 20
121.10105 50
123.11669 10
125.09634 30
125.13579 10
128.10585 20
128.11221 20
134.09715 10
134.10838 10
135.11646 30
137.1356 10
139.11197 30
142.12534 10
142.15564 10
149.13239 60
151.15173 10
153.12511 10
156.13914 10
163.14844 20
167.14162 10
170.1525 20
170.19351 10
177.16238 10
181.16156 10
184.20744 20
191.18117 20
195.17673 20
211.13455 10
240.26518 20
240.28615 10
247.2412 70
247.26149 10
264.12994 10
265.25217 40
282.20438 10
282.22238 30
282.26431 20
282.28088 70
END IONS

BEGIN IONS
SCANS=4966
TITLE=283.1547
MSLEVEL=2
CHARGE=1+
RTINMINUTES=10.0422
ION=[M+H]+
55.05415 100
55.06011 10
65.03971 10
67.05334 10
69.03381 10
71.0487 10
77.03672 10
79.05297 30
81.03546 20
81.07086 30
83.04884 90
83.0559 30
83.07506 10
83.08504 130
83.09769 10
85.02794 120
85.04239 10
91.05404 20
93.06807 10
95.08532 30
97.02882 30
99.04322 50
103.05368 10
104.10797 10
105.07049 50
107.07554 10
107.08553 192
107.09804 10
109.06466 10
111.04325 10
117.06895 10
119.08593 10
121.10155 30
123.08234 10
125.05925 21
125.08387 21
125.09628 227
125.11339 20
130.07951 20
135.1188 10
135.13422 10
137.09473 10
139.07552 150
139.11261 60
139.13074 10
141.05453 160
143.08598 10
145.10233 60
147.08034 20
148.05443 10
149.05972 414
149.07657 20
153.09225 30
153.1284 30
161.10033 10
163.0743 20
163.11098 30
165.06897 10
165.09039 50
165.10413 20
167.07317 20
180.52785 10
181.12279 260
187.11382 50
205.12448 40
223.134 180
224.13162 10
238.16258 10
END IONS

BEGIN IONS
SCANS=4968
TITLE=283.176
MSLEVEL=2
CHARGE=1+
RTINMINUTES=2.727517
ION=[M+H]+
89.05985 13
END IONS

BEGIN IONS
SCANS=4969
TITLE=283.2025
MSLEVEL=2
CHARGE=1+
RTINMINUTES=6.982409
ION=[M+H]+
55.05484 10
79.0511 10
80.04877 10
108.06777 10
109.07485 10
110.04591 10
110.05929 10
121.02873 20
122.02099 20
124.06704 10
125.0711 20
126.04723 10
132.06837 10
137.07198 20
138.04707 10
138.05627 40
138.07646 10
139.06041 10
139.08929 10
140.07217 10
146.08224 10
149.02219 20
150.04166 20
151.04018 20
151.05026 260
151.08569 10
151.09448 10
152.07166 20
153.06612 130
154.07411 10
154.0836 10
161.06934 10
163.08495 10
164.0582 10
164.09689 20
165.05356 10
165.06631 240
165.10316 10
166.07431 150
166.4705 10
167.03391 10
167.08034 20
167.08932 10
168.0885 40
169.09921 20
176.08183 10
177.10493 20
179.08229 70
179.09415 10
180.09009 70
181.09789 10
193.09892 10
194.10532 20
195.08955 10
195.11281 366
205.13461 10
206.10411 10
207.06601 20
208.12001 20
220.15518 10
221.12889 50
222.13765 10
236.15067 20
236.1581 30
237.14319 10
237.16129 200
251.17653 80
252.1841 90
252.20486 10
253.18854 10
283.19839 30
283.20572 10
END IONS

BEGIN IONS
SCANS=4970
TITLE=283.2026
MSLEVEL=2
CHARGE=1+
RTINMINUTES=6.764062
ION=[M+2Na-H]+
67.05338 10
107.06053 40
108.04337 10
108.06888 50
108.07965 20
110.04752 10
121.03091 20
122.06043 20
123.05282 10
123.06678 20
124.06379 30
125.04635 50
125.05803 10
135.09151 50
135.10406 20
135.11295 10
136.06548 10
137.06853 10
138.05188 10
138.05968 10
139.08649 70
140.07098 90
149.02464 40
149.08398 30
150.07253 10
151.05309 10
152.03181 10
152.05949 10
153.06583 80
153.07761 30
165.0672 50
165.10384 10
165.10823 20
166.07372 20
167.0833 30
177.13638 10
179.0798 10
180.09142 20
191.12839 10
191.15416 20
192.16316 80
193.09633 40
195.116 60
206.15891 10
207.06732 20
207.15092 40
209.16139 10
221.16519 10
222.17409 20
223.16241 10
223.18076 200
223.20982 10
224.16534 130
224.18982 10
237.14162 10
237.16072 240
237.18073 40
251.13432 10
251.17583 150
251.19489 20
252.16537 10
252.1839 120
253.19016 10
283.20285 30
END IONS

BEGIN IONS
SCANS=4971
TITLE=283.2061
MSLEVEL=2
CHARGE=1+
RTINMINUTES=14.41679
ION=[2M+H]+
55.01963 10
55.05256 10
67.05533 20
69.06956 20
79.05381 10
81.06986 20
91.05307 20
95.08305 10
105.0722 10
109.10255 10
115.05386 10
117.07146 10
121.10111 10
129.07056 30
131.08633 40
141.06937 40
142.07664 10
143.08652 40
145.09972 40
145.10641 30
152.05856 10
153.06966 20
154.0769 10
155.08672 50
157.10027 30
159.08205 20
161.09782 10
165.06915 60
166.07858 20
167.08751 40
167.10579 10
169.10146 40
171.11783 40
173.10063 10
179.09027 10
181.10143 50
181.11464 10
183.11682 20
185.09613 10
185.13248 20
187.11148 10
195.11646 20
197.13297 20
199.14796 20
209.1335 20
211.14821 30
213.12799 10
213.16408 20
215.14569 10
222.14676 10
223.13966 10
223.15495 20
223.16025 10
227.14267 10
237.16595 10
239.18153 20
241.16383 20
255.21162 20
265.19571 60
283.20688 110
283.22751 20
END IONS

BEGIN IONS
SCANS=5024
TITLE=284.1866
MSLEVEL=2
CHARGE=1+
RTINMINUTES=9.418221
ION=[M+2Na-H]+
55.05403 50
59.04875 20
65.03796 10
77.038 20
80.04943 20
82.02869 10
83.08556 20
97.02859 10
105.03373 40
108.0434 10
108.05082 10
108.08 10
111.03062 20
123.04416 20
124.0449 10
125.04841 20
125.05658 10
126.05553 20
132.04601 10
134.0602 30
136.07442 10
138.02013 10
138.0537 20
139.04117 10
140.03395 30
140.04968 10
140.07022 10
146.05963 20
148.0415 10
149.02702 10
149.04553 20
150.05527 20
150.08754 10
151.02654 40
152.02049 10
152.03465 190
152.05157 20
152.07098 30
153.05475 10
154.05043 90
155.05605 20
155.06448 10
160.11034 10
162.05319 30
163.03882 70
163.06178 10
163.07599 30
164.07011 30
165.04143 50
166.03098 10
166.04976 384
166.06912 30
167.04288 10
167.05786 230
168.06436 10
169.07463 40
169.08603 10
170.08246 10
176.07169 10
178.08714 10
179.05882 20
180.06525 80
181.06206 20
181.07314 110
182.08104 60
192.14139 20
194.08153 40
195.08936 20
195.4465 10
196.07141 11
196.09712 704
196.13168 11
205.10809 10
209.10751 20
220.13448 30
222.11282 50
222.1521 10
237.13531 20
238.14409 110
252.1604 140
253.14954 10
253.16692 60
284.18518 10
END IONS

BEGIN IONS
SCANS=5032
TITLE=284.2956
MSLEVEL=2
CHARGE=1+
RTINMINUTES=21.7904
ION=[M+H-2H2O]+
55.0543 30
57.03264 20
57.06961 70
60.08062 30
71.04992 10
71.08519 30
74.05904 30
81.06818 10
83.08847 10
86.0604 10
88.07547 100
88.0865 10
93.07388 10
95.09584 10
100.07445 10
102.09238 30
102.10208 10
109.10292 10
116.1091 20
123.11829 10
128.10988 10
135.11571 10
142.12544 10
144.13696 20
158.1561 20
177.16801 10
228.2473 10
284.19507 10
284.26752 42
284.29602 694
284.33087 98
284.34262 33
284.3551 10
END IONS

BEGIN IONS
SCANS=5034
TITLE=284.2961
MSLEVEL=2
CHARGE=1+
RTINMINUTES=21.43832
ION=[M+H]+
57.06928 60
57.07442 10
60.04478 80
60.07968 30
71.08547 20
81.0702 10
88.07808 10
95.08432 10
161.09642 20
284.25305 20
284.26797 10
284.2955 291
284.31366 40
284.33127 110
284.34622 20
END IONS

BEGIN IONS
SCANS=5035
TITLE=284.3317
MSLEVEL=2
CHARGE=1+
RTINMINUTES=17.07069
ION=[M+H]+
55.05304 10
57.07085 30
58.06698 10
60.0807 80
61.08862 10
69.07384 10
71.08734 10
89.06607 10
99.04524 10
123.11815 10
284.13409 10
284.29898 30
284.33301 511
284.37241 10
END IONS

BEGIN IONS
SCANS=5046
TITLE=285.1454
MSLEVEL=2
CHARGE=1+
RTINMINUTES=1.697967
ION=[M+H]+
149.07178 6
151.08771 6
179.08093 6
195.07838 8
195.11511 6
197.09245 36
226.13176 14
241.08282 36
270.12128 22
285.14548 48
END IONS

BEGIN IONS
SCANS=5049
TITLE=285.1709
MSLEVEL=2
CHARGE=1+
RTINMINUTES=16.61203
ION=[M+H-H2O]+
55.05365 10
75.0272 20
104.98264 40
118.99846 60
121.01371 203
137.00899 30
170.15456 20
198.1516 10
203.09122 30
203.10989 10
285.33771 20
END IONS

BEGIN IONS
SCANS=5085
TITLE=286.214
MSLEVEL=2
CHARGE=1+
RTINMINUTES=25.81353
ION=[2M+NH4]+
58.06586 30
60.05392 20
60.08081 50
100.11188 10
114.12883 30
128.14359 20
198.22243 50
240.20872 10
240.21539 10
286.20166 20
286.21402 30
286.27505 10
286.31128 50
END IONS

BEGIN IONS
SCANS=5086
TITLE=286.2743
MSLEVEL=2
CHARGE=1+
RTINMINUTES=17.85401
ION=[M+H]+
57.03716 10
57.06963 20
62.06019 20
72.04327 20
90.05306 10
135.11536 10
171.15669 10
198.22314 20
240.27209 30
258.26266 10
258.2796 100
268.26385 50
286.27386 40
286.31439 20
END IONS

BEGIN IONS
SCANS=5094
TITLE=286.6932
MSLEVEL=2
CHARGE=2+
RTINMINUTES=9.192771
ION=[M+2H]2+
53.03811 10
55.01775 10
55.05327 80
56.04851 10
57.03216 40
57.06853 40
58.06407 50
59.04799 10
59.07358 30
59.88363 10
60.07427 30
60.08024 220
65.03671 10
67.05382 70
69.03194 10
69.06059 10
69.07046 70
71.04888 30
73.02781 213
74.03188 10
77.039 30
79.05426 30
81.07042 100
81.07568 10
83.04863 30
83.0859 30
85.06412 20
86.0961 70
91.05356 40
93.06979 60
94.07267 10
95.08497 70
97.06429 30
97.10026 30
99.0425 20
99.08064 10
103.04134 10
103.05429 10
103.76755 12
104.10692 1175
105.07093 20
105.10987 40
105.34206 10
107.07279 10
107.08411 40
109.06427 50
109.10123 90
110.10698 10
111.04371 30
111.11757 10
119.08504 30
121.06632 20
121.10075 30
122.10425 10
123.08213 20
123.11796 10
125.05872 20
125.096 40
127.07258 10
127.11055 10
131.09029 10
132.08601 10
132.10265 212
133.10223 80
135.07918 30
135.11453 40
137.0614 20
137.08051 10
137.09711 20
137.15282 10
139.07877 20
139.1123 30
143.08244 10
145.09987 20
147.11845 20
149.08334 10
149.09593 40
149.13351 30
150.1057 10
151.07571 10
151.09203 10
151.11162 230
152.11681 10
153.09187 30
153.1274 10
154.09824 40
155.10616 40
157.09695 10
159.11763 30
161.13251 10
163.11212 60
164.11525 10
165.1274 30
167.10629 100
168.1127 10
168.11931 10
171.12132 10
173.13345 20
177.12836 20
177.16118 10
181.12318 30
187.15762 10
189.16589 10
191.14018 20
193.16068 10
195.13982 10
198.14426 10
205.15685 20
207.13976 10
209.14449 10
217.19585 20
219.17535 10
225.06177 10
233.22957 10
234.1348 20
234.14726 20
237.18311 20
242.66806 10
247.24364 10
251.20003 60
252.14526 170
253.14963 20
261.18549 10
261.22302 20
265.2572 30
275.23651 110
276.24207 10
277.68567 20
279.19724 10
285.22647 20
286.69397 70
287.15402 10
END IONS

BEGIN IONS
SCANS=5096
TITLE=286.7169
MSLEVEL=2
CHARGE=1+
RTINMINUTES=8.974383
ION=[M+H]+
53.03811 10
55.01775 10
55.05327 80
56.04851 10
57.03216 40
57.06853 40
58.06407 50
59.04799 10
59.07358 30
59.88363 10
60.07427 30
60.08024 220
65.03671 10
67.05382 70
69.03194 10
69.06059 10
69.07046 70
71.04888 30
73.02781 213
74.03188 10
77.039 30
79.05426 30
81.07042 100
81.07568 10
83.04863 30
83.0859 30
85.06412 20
86.0961 70
91.05356 40
93.06979 60
94.07267 10
95.08497 70
97.06429 30
97.10026 30
99.0425 20
99.08064 10
103.04134 10
103.05429 10
103.76755 12
104.10692 1175
105.07093 20
105.10987 40
105.34206 10
107.07279 10
107.08411 40
109.06427 50
109.10123 90
110.10698 10
111.04371 30
111.11757 10
119.08504 30
121.06632 20
121.10075 30
122.10425 10
123.08213 20
123.11796 10
125.05872 20
125.096 40
127.07258 10
127.11055 10
131.09029 10
132.08601 10
132.10265 212
133.10223 80
135.07918 30
135.11453 40
137.0614 20
137.08051 10
137.09711 20
137.15282 10
139.07877 20
139.1123 30
143.08244 10
145.09987 20
147.11845 20
149.08334 10
149.09593 40
149.13351 30
150.1057 10
151.07571 10
151.09203 10
151.11162 230
152.11681 10
153.09187 30
153.1274 10
154.09824 40
155.10616 40
157.09695 10
159.11763 30
161.13251 10
163.11212 60
164.11525 10
165.1274 30
167.10629 100
168.1127 10
168.11931 10
171.12132 10
173.13345 20
177.12836 20
177.16118 10
181.12318 30
187.15762 10
189.16589 10
191.14018 20
193.16068 10
195.13982 10
198.14426 10
205.15685 20
207.13976 10
209.14449 10
217.19585 20
219.17535 10
225.06177 10
233.22957 10
234.1348 20
234.14726 20
237.18311 20
242.66806 10
247.24364 10
251.20003 60
252.14526 170
253.14963 20
261.18549 10
261.22302 20
265.2572 30
275.23651 110
276.24207 10
277.68567 20
279.19724 10
285.22647 20
286.69397 70
287.15402 10
287.19675 30
END IONS

BEGIN IONS
SCANS=5108
TITLE=287.1554
MSLEVEL=2
CHARGE=1+
RTINMINUTES=17.12755
ION=[M+H]+
55.05487 10
69.07016 20
79.05476 10
111.11673 30
128.04659 10
139.11459 10
150.04758 20
151.05768 20
152.04933 10
152.06207 70
152.07021 10
153.0594 20
153.07028 20
167.07256 40
168.08051 30
177.061 10
178.06425 30
178.08063 10
179.073 60
179.49046 11
180.06239 31
180.08093 2096
180.11433 14
180.57115 10
181.08884 334
181.10434 30
185.11528 10
194.08229 10
195.0927 50
256.10049 20
268.0997 20
271.12329 50
272.13251 20
285.13843 40
287.15515 90
287.21875 10
287.31387 10
END IONS

BEGIN IONS
SCANS=5110
TITLE=287.1556
MSLEVEL=2
CHARGE=1+
RTINMINUTES=17.31443
ION=[M+2Na-H]+
69.07011 30
93.0692 10
111.11603 10
150.04454 10
150.0508 10
151.05261 20
152.065 40
167.0733 20
168.0824 40
178.06593 30
179.07434 50
179.09579 11
179.48883 10
180.04437 22
180.08128 1569
180.10556 36
181.05167 10
181.08894 181
186.97212 10
193.08069 10
194.08748 10
195.06766 10
195.09341 40
269.10687 10
271.1265 30
272.13931 20
285.14395 20
287.15451 60
END IONS

BEGIN IONS
SCANS=5117
TITLE=287.2222
MSLEVEL=2
CHARGE=1+
RTINMINUTES=18.30405
ION=[M+H]+
55.05219 10
69.06948 120
81.07015 10
83.08512 20
95.08506 10
111.11629 50
139.11459 10
185.117 10
242.24802 40
END IONS

BEGIN IONS
SCANS=5120
TITLE=287.2233
MSLEVEL=2
CHARGE=1+
RTINMINUTES=17.97372
ION=[M+H]+
55.05219 10
69.06948 120
81.07015 10
83.08512 20
95.08506 10
111.11629 50
139.11459 10
185.117 10
242.24802 40
END IONS

BEGIN IONS
SCANS=5131
TITLE=287.2368
MSLEVEL=2
CHARGE=1+
RTINMINUTES=18.41773
ION=[M+H]+
55.05219 10
69.06948 120
81.07015 10
83.08512 20
95.08506 10
111.11629 50
139.11459 10
185.117 10
242.24802 40
END IONS

BEGIN IONS
SCANS=5156
TITLE=288.1628
MSLEVEL=2
CHARGE=1+
RTINMINUTES=17.51142
ION=[M+2H]+
65.03897 10
72.07917 10
77.03851 70
79.05437 20
88.07376 20
91.05391 130
91.06244 20
92.05086 10
95.04925 80
95.05716 10
104.04876 20
106.06491 50
107.04971 30
107.05932 10
117.06261 10
118.0652 10
119.07261 10
119.08569 161
130.06509 20
133.10428 10
135.07996 20
139.05797 10
140.05476 10
141.06845 10
142.0648 10
143.06895 10
144.08228 40
152.06387 20
154.065 20
155.07243 20
156.08034 60
156.09047 10
165.07024 60
165.53487 10
167.073 170
167.09521 10
168.06828 10
168.08112 70
169.07051 20
169.08331 10
170.09729 20
179.06908 10
180.0603 10
180.08115 260
180.1058 10
181.0854 180
181.09836 30
182.09685 456
183.09076 10
183.10435 371
194.09747 30
195.09271 30
196.0994 30
196.11301 30
196.12579 10
197.10828 180
197.12473 10
198.11542 10
226.14777 10
232.09613 10
258.11908 10
259.12521 10
270.10861 10
271.12109 20
272.14175 30
272.15155 20
273.134 20
273.14017 40
285.13986 20
286.15164 10
287.13571 10
287.15546 90
287.20535 10
288.11081 21
288.13312 30
288.16296 1343
288.41864 10
END IONS

BEGIN IONS
SCANS=5184
TITLE=288.2534
MSLEVEL=2
CHARGE=1+
RTINMINUTES=7.016963
ION=[M+H]+
55.05307 10
57.06969 20
58.06583 10
70.06452 20
77.03932 20
85.06351 20
88.0746 10
91.04651 20
91.05406 100
91.06545 10
95.04865 20
95.08398 10
98.09605 10
99.04448 10
107.04997 20
107.08799 10
111.11799 10
119.08593 200
119.09984 10
133.10008 10
135.0806 50
169.0892 10
198.14693 10
226.18065 10
226.18832 10
226.21442 10
270.23151 10
270.24521 50
288.25592 50
END IONS

BEGIN IONS
SCANS=5187
TITLE=288.2538
MSLEVEL=2
CHARGE=1+
RTINMINUTES=6.782558
ION=[M+H]+
50.01462 10
51.02227 10
57.03372 40
65.03921 10
77.03114 10
77.03786 30
88.07809 10
91.05399 90
95.04898 20
106.08453 10
107.04853 40
107.061 10
119.08543 160
135.0815 30
165.0443 10
165.05217 10
170.14726 20
170.15756 10
198.15131 20
226.22015 10
270.24606 60
288.15643 10
288.22485 10
288.25375 80
288.27475 10
END IONS

BEGIN IONS
SCANS=5188
TITLE=288.2539
MSLEVEL=2
CHARGE=1+
RTINMINUTES=12.55475
ION=[M+H]+
51.02338 20
55.05437 20
57.06963 110
57.07767 10
65.03887 10
67.05327 30
67.06395 10
69.06979 10
70.06474 220
71.08462 30
77.03873 110
79.05329 10
81.06984 10
83.08666 10
85.10084 20
88.07549 452
88.0905 21
91.05345 160
95.05061 30
95.08618 41
106.08604 523
106.10318 20
107.04857 61
107.05483 20
107.08352 10
109.10194 20
114.08892 10
116.07092 20
119.08509 110
135.0804 30
226.21606 20
227.20201 220
270.2428 70
288.23727 10
288.2561 50
END IONS

BEGIN IONS
SCANS=5189
TITLE=288.2542
MSLEVEL=2
CHARGE=1+
RTINMINUTES=7.7462
ION=[M+H]+
51.02268 20
57.06955 30
65.03875 10
67.05505 10
70.06458 10
77.03818 40
79.05336 10
85.10117 10
88.0763 10
91.05411 140
95.0489 30
106.08494 10
107.04891 40
107.05688 10
113.0951 41
119.08503 234
119.09698 10
135.08005 30
135.10341 10
183.17474 30
270.24176 40
270.24994 10
288.25336 100
288.29373 10
END IONS

BEGIN IONS
SCANS=5191
TITLE=288.2547
MSLEVEL=2
CHARGE=1+
RTINMINUTES=7.330439
ION=[M+H]+
70.06573 10
71.0846 10
77.03848 40
79.05312 10
81.06897 30
91.05403 120
91.07179 10
93.07249 10
95.04757 20
95.08598 10
102.08877 10
106.08625 20
107.05122 10
107.08852 10
119.07089 10
119.08518 110
119.09584 20
129.08972 10
135.08151 30
198.1508 20
226.21519 10
270.24213 50
288.1629 10
288.18973 10
288.2532 100
288.27985 10
END IONS

BEGIN IONS
SCANS=5193
TITLE=288.255
MSLEVEL=2
CHARGE=1+
RTINMINUTES=6.515192
ION=[M+3H]+
51.02244 20
69.06735 10
70.06421 20
77.03786 30
79.05317 20
88.07498 40
91.05357 120
91.06247 30
93.07009 10
95.04965 30
102.09222 20
107.04984 60
107.05348 10
119.04814 10
119.0854 150
119.0964 10
135.07915 10
135.08945 20
270.24506 50
288.25525 80
END IONS

BEGIN IONS
SCANS=5221
TITLE=289.163
MSLEVEL=2
CHARGE=1+
RTINMINUTES=3.330983
ION=[M+Na]+
91.05762 20
92.05665 20
95.04861 10
107.05066 20
119.08471 20
120.08669 20
120.09278 20
135.08374 10
289.16452 100
289.18552 30
END IONS

BEGIN IONS
SCANS=5225
TITLE=289.1921
MSLEVEL=2
CHARGE=1+
RTINMINUTES=7.510633
ION=[M+H]+
91.05411 30
92.05804 20
107.04847 10
119.08433 20
120.08762 40
135.07735 10
143.09033 10
145.07458 10
146.06081 20
160.0378 20
173.04581 10
173.05688 20
173.07172 240
173.0901 10
188.07039 10
205.09781 20
211.14983 10
253.16165 10
257.16693 20
289.19174 90
289.21732 20
END IONS

BEGIN IONS
SCANS=5229
TITLE=289.2169
MSLEVEL=2
CHARGE=1+
RTINMINUTES=14.47167
ION=[M+H-H2O]+
55.0525 10
69.03631 10
69.06795 20
77.03791 10
79.05543 40
81.06867 10
91.05518 30
92.05584 30
95.04861 10
105.06946 50
107.05027 20
119.0859 30
120.09039 20
121.06535 10
122.05896 10
133.10002 10
135.08017 10
135.11752 10
136.08223 10
136.11174 10
145.10121 10
159.116 10
167.07343 20
168.07832 30
177.13548 10
178.06921 10
191.14085 10
196.04915 10
196.06158 10
196.07603 241
196.09016 20
197.08356 50
229.16422 10
261.22174 30
271.0863 10
271.2085 10
289.13028 20
289.14157 10
289.21561 20
END IONS

BEGIN IONS
SCANS=5248
TITLE=290.0763
MSLEVEL=2
CHARGE=1+
RTINMINUTES=9.192801
ION=[M+2Na-H]+
62.92769 30
71.05924 20
83.08572 10
93.06852 10
107.98618 30
109.06354 10
121.9113 40
132.98154 30
135.99443 30
145.00658 40
150.99335 10
151.12314 40
160.99571 30
162.94012 10
166.97005 40
173.01231 20
194.97391 20
203.99123 10
231.99956 10
247.03383 70
249.04922 90
265.04495 10
267.05984 30
275.03864 40
275.05643 10
277.05502 80
290.07559 10
END IONS

BEGIN IONS
SCANS=5256
TITLE=290.1418
MSLEVEL=2
CHARGE=1+
RTINMINUTES=15.90527
ION=[M+Na]+
55.0544 10
77.0388 20
88.07646 20
91.05472 10
103.05416 10
104.05202 20
107.0848 10
115.05595 10
116.04992 10
117.07026 20
118.07121 10
127.05574 10
128.06088 10
130.06438 110
130.07095 40
142.06227 10
143.07507 20
144.08189 80
145.08224 20
153.05901 10
154.06448 140
155.0724 40
156.08255 10
158.0623 20
167.07295 10
168.07121 10
168.07809 40
168.09319 10
169.07703 40
170.05991 10
170.082 10
172.07703 10
178.07948 10
180.07965 20
181.08427 10
182.05856 60
182.06744 20
182.47614 10
183.06732 200
183.08562 10
187.09108 10
196.06993 10
197.0667 10
197.0789 50
198.07864 20
198.08786 30
204.0799 30
205.09476 10
206.0984 10
207.10471 20
208.0976 10
212.08949 10
217.08891 10
218.09584 20
219.09276 10
220.11047 30
220.12273 10
229.08626 10
230.09807 10
231.09526 50
232.09966 80
242.24803 20
245.10773 30
246.09724 10
246.11404 20
246.12943 10
246.30022 20
247.03822 11
247.07407 10
247.09323 20
247.12344 1800
247.15147 22
248.13641 10
257.10574 20
258.11316 20
259.12091 20
259.1283 10
260.13556 10
261.13571 10
262.14148 40
262.15594 10
271.11664 10
272.12604 40
272.14691 10
273.09961 20
274.10992 70
274.19388 20
275.06952 20
275.0878 11
275.11829 835
289.1813 11
290.07819 21
290.10217 10
290.14191 729
290.18076 10
290.26819 10
END IONS

BEGIN IONS
SCANS=5265
TITLE=290.2696
MSLEVEL=2
CHARGE=1+
RTINMINUTES=7.368805
ION=[M+H]+
55.05449 30
57.07338 10
69.06881 30
70.06483 20
83.08611 20
88.07477 40
97.10201 10
102.09095 10
106.0842 10
118.08633 70
120.08924 20
272.22607 10
272.25916 180
273.18878 10
289.31216 10
290.17819 10
290.2222 20
290.27081 291
290.30338 10
END IONS

BEGIN IONS
SCANS=5267
TITLE=290.2698
MSLEVEL=2
CHARGE=1+
RTINMINUTES=7.028067
ION=[M+H]+
55.05364 20
69.0711 20
70.06537 20
106.08593 20
119.08646 20
200.16621 10
272.24445 10
272.26056 40
290.25089 10
290.27167 70
END IONS

BEGIN IONS
SCANS=5268
TITLE=290.2698
MSLEVEL=2
CHARGE=1+
RTINMINUTES=6.343361
ION=[M+H]+
55.05449 10
57.0703 10
70.06565 20
88.07733 10
272.25974 30
290.27087 90
END IONS

BEGIN IONS
SCANS=5272
TITLE=290.2704
MSLEVEL=2
CHARGE=1+
RTINMINUTES=6.54445
ION=[M+H]+
55.05395 10
57.0709 10
67.05281 10
69.06931 10
70.06613 10
83.08423 10
88.07716 20
106.08684 10
228.23178 10
254.24796 10
272.23407 20
272.2468 10
272.25967 50
272.27136 10
290.27045 80
END IONS

BEGIN IONS
SCANS=5282
TITLE=291.085
MSLEVEL=2
CHARGE=1+
RTINMINUTES=7.458983
ION=[M+H]+
55.05389 10
69.0327 40
69.06986 10
84.96006 10
105.06771 10
151.06303 10
159.0807 10
243.25169 10
255.07489 10
273.26376 30
291.0867 10
291.2063 10
291.26779 10
291.27753 30
END IONS

BEGIN IONS
SCANS=5283
TITLE=291.0854
MSLEVEL=2
CHARGE=1+
RTINMINUTES=6.597271
ION=[M+Na]+
291.08615 60
291.27069 10
END IONS

BEGIN IONS
SCANS=5284
TITLE=291.0854
MSLEVEL=2
CHARGE=1+
RTINMINUTES=5.339633
ION=[M+H]+
291.08228 40
END IONS

BEGIN IONS
SCANS=5290
TITLE=291.1169
MSLEVEL=2
CHARGE=1+
RTINMINUTES=10.02001
ION=[M+H]+
55.05398 20
67.05494 10
69.03287 20
75.03072 10
77.03839 10
79.05325 30
81.06937 10
82.06443 20
83.08316 10
85.06685 10
87.04147 20
91.05345 20
93.06828 10
95.05037 10
95.0852 10
97.06441 20
99.05443 20
105.06878 10
107.04992 10
107.08613 30
109.06703 20
111.08161 20
117.06945 10
119.08578 20
121.10274 10
122.07452 10
123.07905 40
123.09037 10
131.08424 20
133.09979 10
135.0829 10
141.04808 10
141.07082 20
143.08682 20
145.06532 10
145.10184 30
147.11703 10
149.09537 10
151.07545 80
155.08629 10
157.10258 20
159.07973 10
159.11835 10
160.08278 10
161.13045 10
167.08559 10
171.0788 10
171.12103 20
173.07964 10
173.09911 10
173.13239 10
174.10362 10
175.11441 10
179.10625 10
182.11 10
187.15573 10
189.12506 20
189.1331 20
191.14487 10
192.1169 10
196.12897 10
199.11034 10
207.1393 60
207.15308 10
215.15015 10
229.15474 10
233.15343 10
291.18939 10
291.19983 10
END IONS

BEGIN IONS
SCANS=5302
TITLE=291.1962
MSLEVEL=2
CHARGE=1+
RTINMINUTES=9.908554
ION=[2M+Na]+
51.02359 10
53.04125 10
55.01619 10
55.05428 70
55.0639 10
57.06971 30
59.0492 20
65.03972 10
67.05343 50
67.06007 20
69.03408 20
69.06916 20
71.04885 30
71.05559 10
77.0381 40
79.05378 40
79.06739 10
81.03289 10
81.06941 70
81.07888 20
83.04914 40
83.08693 20
85.02859 30
85.06449 30
87.04304 40
91.05411 80
93.06997 60
95.04889 40
95.085 50
97.06538 30
98.98306 10
103.05369 10
105.06962 90
105.08235 10
107.0502 30
107.08486 120
108.0553 20
109.06481 90
109.10234 30
111.04277 20
111.08086 130
113.05972 10
113.09391 20
115.05436 10
116.06246 20
117.07089 40
119.07703 10
119.08495 60
119.09541 10
121.06441 50
121.08733 10
121.10059 50
122.07097 30
123.0803 130
123.09465 10
123.11786 10
125.09641 20
127.10987 10
128.06218 20
129.0703 40
130.08134 20
131.08537 70
133.06531 30
133.08069 10
133.10138 70
135.08073 90
135.11575 30
136.08444 10
137.09386 40
137.10609 10
141.05688 10
141.07008 60
142.07738 60
143.08434 70
144.0939 30
145.06689 10
145.10124 110
146.11116 10
147.08109 60
147.09915 10
147.11693 70
147.13405 20
149.09712 40
149.13121 10
151.07515 560
151.11322 10
153.06979 30
153.08932 20
154.09557 10
155.08559 20
155.10632 20
156.08554 10
156.0947 70
157.10249 120
158.10966 30
158.12122 10
159.0816 40
159.11562 50
159.12292 20
160.08731 20
161.09554 40
161.10011 20
161.1355 30
163.11166 40
165.06964 40
167.08594 30
169.1012 10
169.11711 10
170.11108 20
171.0838 10
171.11742 70
172.12479 40
173.09521 30
173.10481 20
173.13339 70
174.10396 40
175.11148 60
177.092 10
177.12888 20
179.10648 20
179.11273 10
181.10381 20
182.10796 30
183.11659 30
183.12421 10
185.13145 50
185.15228 10
187.11226 50
187.14757 20
189.12753 220
189.14539 20
190.13765 10
191.1067 20
191.14191 60
192.09743 10
192.1136 70
193.10307 10
193.12466 10
196.13145 20
197.11794 30
197.1319 40
198.13547 10
199.07973 10
201.12907 10
201.16599 10
203.1384 10
203.14748 10
205.1208 10
206.45198 10
207.11723 10
207.13809 313
211.14842 10
212.16612 10
213.16502 20
215.14458 90
217.12569 20
222.14818 10
227.14026 10
227.18025 10
229.15973 20
231.17546 20
233.11873 10
233.13353 10
233.15459 70
240.15129 10
255.17474 30
255.18539 20
273.18243 20
291.18192 10
291.19312 40
END IONS

BEGIN IONS
SCANS=5305
TITLE=291.1967
MSLEVEL=2
CHARGE=1+
RTINMINUTES=7.52165
ION=[M+H]+
59.04729 20
81.06894 10
83.0834 10
105.07027 20
129.06973 20
149.0975 10
149.13551 10
157.10182 20
291.08255 10
END IONS

BEGIN IONS
SCANS=5329
TITLE=291.2539
MSLEVEL=2
CHARGE=1+
RTINMINUTES=15.23684
ION=[M+H]+
57.06951 10
67.05465 10
69.06991 10
85.10092 20
87.04328 10
89.05884 20
199.09857 10
223.14436 20
243.25745 10
291.27869 20
END IONS

BEGIN IONS
SCANS=5345
TITLE=292.119
MSLEVEL=2
CHARGE=1+
RTINMINUTES=6.304237
ION=[M+2H]+
58.06527 20
75.04422 10
93.05672 10
107.08639 10
117.05733 10
128.04993 10
132.04657 10
140.03989 10
143.07179 30
144.0817 10
146.06088 40
146.0701 20
157.05119 20
160.07545 10
171.06906 10
172.07436 10
174.05508 40
185.04889 10
188.07207 50
200.08389 10
202.04803 20
216.0657 40
217.07446 270
228.06863 10
231.0872 10
232.09897 140
232.11464 10
232.12009 10
260.09772 30
END IONS

BEGIN IONS
SCANS=5347
TITLE=292.1551
MSLEVEL=2
CHARGE=1+
RTINMINUTES=8.534321
ION=[M+2H+Na]+
55.05402 269
65.03822 70
65.04371 10
75.02309 60
77.03867 30
79.05384 30
83.08568 160
92.04925 257
92.0627 20
93.03265 10
103.01806 130
103.02911 20
105.03306 40
117.07419 10
120.04437 290
121.02737 40
121.0373 10
121.05254 20
123.04469 20
130.0293 20
133.02921 90
133.04657 10
147.54996 10
147.5555 20
147.56372 10
147.98492 10
147.99052 10
147.99884 12
148.01199 13
148.02332 50
148.03935 4501
148.06937 10
148.23294 14
148.27435 10
148.49254 10
148.63684 10
148.72084 10
149.02299 150
149.77005 10
156.08279 10
166.05023 150
166.073 10
192.06453 30
193.04951 30
202.12065 20
210.05453 10
210.07693 110
229.36066 10
230.07532 10
230.11839 674
230.15459 12
248.12827 20
292.11996 20
292.15598 437
292.24265 10
END IONS

BEGIN IONS
SCANS=5358
TITLE=292.2854
MSLEVEL=2
CHARGE=1+
RTINMINUTES=14.00525
ION=[M+NH4]+
57.06961 60
71.08553 50
71.09286 20
85.10551 10
89.05956 40
107.07022 30
275.25815 10
292.18954 10
292.2323 10
END IONS

BEGIN IONS
SCANS=5371
TITLE=293.1388
MSLEVEL=2
CHARGE=1+
RTINMINUTES=15.45575
ION=[M+2H+Na]+
55.05436 10
57.07081 20
149.02635 10
193.04845 20
205.09813 20
293.22626 10
END IONS

BEGIN IONS
SCANS=5373
TITLE=293.1391
MSLEVEL=2
CHARGE=1+
RTINMINUTES=10.66762
ION=[M+H]+
53.03736 10
55.04652 10
55.05385 110
55.06507 10
57.06272 21
57.06956 267
59.04882 40
65.03943 20
83.08559 40
93.0327 20
101.09632 40
121.02691 30
149.02353 416
149.04845 10
182.10703 10
193.02167 10
193.05003 448
193.0625 50
293.13873 70
293.26263 10
END IONS

BEGIN IONS
SCANS=5375
TITLE=293.1606
MSLEVEL=2
CHARGE=1+
RTINMINUTES=8.087759
ION=[M+H]+
55.01647 10
61.02874 10
73.02793 110
85.02767 10
105.06963 10
119.08854 10
143.0345 10
147.06393 30
157.05078 20
219.13783 10
293.13705 10
293.1886 10
END IONS

BEGIN IONS
SCANS=5393
TITLE=293.2489
MSLEVEL=2
CHARGE=1+
RTINMINUTES=18.39476
ION=[M+H+NH4]+
67.05478 20
81.06959 20
89.05874 10
95.08605 20
109.10156 10
149.02048 10
167.08678 10
209.13936 10
251.17975 10
293.22672 30
END IONS

BEGIN IONS
SCANS=5402
TITLE=294.1923
MSLEVEL=2
CHARGE=1+
RTINMINUTES=5.4176
ION=[M+H]+
55.05222 10
115.07475 10
161.09406 20
END IONS

BEGIN IONS
SCANS=5405
TITLE=294.207
MSLEVEL=2
CHARGE=1+
RTINMINUTES=15.796
ION=[M+NH4]+
51.99375 10
53.00388 10
54.84071 10
55.01752 384
55.02609 20
55.05313 52
55.06049 10
56.87688 10
56.88385 30
56.88728 14
57.04641 13
57.06941 3187
57.33758 20
57.35741 10
57.38383 10
57.39298 10
57.40573 10
57.4212 10
57.49431 10
57.55043 10
57.58644 10
58.03535 10
59.04149 10
59.04899 40
65.03894 10
67.05492 20
67.98884 10
69.03336 30
69.06986 10
71.04027 10
71.04856 290
77.03819 40
79.05394 50
81.06852 20
81.07515 10
83.04874 20
85.06357 10
91.0382 10
91.04404 10
91.05369 160
92.05964 10
93.07047 50
95.08649 10
103.0536 60
103.06145 11
105.05933 10
105.06941 346
105.08116 31
105.08705 10
107.04915 30
107.08428 30
107.08906 10
107.09804 10
109.06461 40
115.05391 40
115.065 30
117.06935 70
118.07678 30
119.04838 70
119.06533 10
119.08513 70
121.06466 231
121.07659 30
121.09856 10
122.06186 10
123.04356 100
123.05456 20
123.07992 10
125.05733 20
128.061 50
129.06995 20
131.04913 50
131.06116 20
131.08643 80
131.95338 10
132.05658 10
133.06459 150
133.10127 414
135.04349 20
135.08054 160
136.05147 20
137.03539 11
137.0598 834
137.09917 31
141.05568 10
141.0704 50
142.07774 100
142.08997 10
143.07744 20
143.08557 100
144.05452 10
144.09557 10
145.06552 190
145.076 10
145.10104 40
146.05635 20
146.07233 280
146.09106 10
147.04533 50
147.08032 150
147.11694 90
149.06003 60
149.09744 40
151.07513 120
151.11031 30
156.0932 30
157.1011 90
158.07964 10
159.03371 10
159.08031 70
159.11867 20
159.12639 10
160.08873 210
160.55589 10
160.56606 30
160.57538 30
160.81548 10
161.05936 180
161.09593 9938
161.13466 16
161.22821 17
161.27396 10
161.33105 20
161.34007 10
161.48076 10
161.52097 10
161.58258 10
161.64421 10
161.66043 10
161.6795 20
161.78654 20
162.02658 10
162.0675 10
162.08244 10
162.09154 10
162.10423 30
162.1721 10
162.2618 10
162.65855 10
163.06102 10
163.07582 240
163.09061 10
163.11272 10
163.22397 10
163.51074 20
164.07458 10
164.08424 90
164.50169 10
164.50949 30
164.52133 20
164.76099 10
164.80801 10
164.8136 20
164.95164 10
164.96606 12
165.02261 10
165.0322 22
165.05475 3097
165.09055 30
165.38933 20
165.75941 10
165.81659 10
165.86192 10
165.998 10
166.66731 10
167.16707 10
169.10176 10
170.07204 20
171.11586 30
173.0981 10
173.11018 10
174.52303 10
174.54729 10
175.05257 20
175.07651 50
175.11179 1595
175.40794 10
177.09029 20
177.12846 80
178.09793 20
178.51102 30
179.06674 32
179.08765 34
179.10674 2391
179.29581 12
184.12393 40
185.09605 50
186.1382 10
187.07695 20
187.1124 20
188.08421 20
189.09056 80
189.10551 10
189.12839 10
193.09607 10
193.12241 200
199.14925 30
202.41643 10
202.42732 20
202.44067 20
202.81667 10
203.04129 10
203.08472 23
203.10693 2832
203.13358 26
203.44579 10
203.47688 12
204.04379 10
207.10223 40
207.10947 10
215.17819 10
215.18642 10
217.11926 30
217.15903 70
219.10065 20
219.13864 250
219.15805 10
220.37347 10
220.38168 20
220.40514 20
220.83052 10
220.96552 10
220.99434 10
221.0649 10
221.08192 10
221.09232 13
221.11728 4605
221.42999 10
221.72701 10
221.78172 10
222.15501 10
222.25923 10
222.9437 10
223.36601 10
223.69179 10
225.52959 10
229.15817 10
231.17349 20
233.153 10
235.17314 10
249.14977 60
259.17096 30
277.18011 80
277.19965 20
294.18683 10
294.20743 30
END IONS

BEGIN IONS
SCANS=5416
TITLE=294.2438
MSLEVEL=2
CHARGE=1+
RTINMINUTES=17.78708
ION=[M+NH4]+
57.06975 80
79.05377 10
81.07048 10
91.05572 10
93.06918 20
95.08524 20
105.07083 20
107.08647 30
115.05344 20
133.10245 20
137.06137 30
140.97406 20
142.07996 10
143.08598 10
146.07291 10
149.13217 10
151.1132 10
157.05013 10
161.09689 150
165.05447 90
169.00496 10
171.02464 20
171.13852 10
175.11197 50
179.10765 50
193.12717 10
203.10738 60
219.13771 10
221.1185 180
221.16277 10
225.07217 20
END IONS

BEGIN IONS
SCANS=5432
TITLE=295.1186
MSLEVEL=2
CHARGE=1+
RTINMINUTES=7.862925
ION=[M+3H]+
111.00676 10
168.17155 10
END IONS

BEGIN IONS
SCANS=5433
TITLE=295.1186
MSLEVEL=2
CHARGE=1+
RTINMINUTES=10.82692
ION=[M+2H+Na]+
55.01809 10
57.0709 30
59.04855 10
81.06853 20
81.07608 10
89.06111 20
91.05233 10
109.06467 10
111.04435 10
135.12001 10
137.06036 50
142.07877 10
143.05145 20
149.02365 70
161.06062 30
179.10797 10
189.05933 20
207.06577 10
277.17902 20
277.19009 10
295.12027 20
END IONS

BEGIN IONS
SCANS=5434
TITLE=295.1186
MSLEVEL=2
CHARGE=1+
RTINMINUTES=7.689892
ION=[M+H]+
79.0535 20
89.06105 10
END IONS

BEGIN IONS
SCANS=5436
TITLE=295.1191
MSLEVEL=2
CHARGE=1+
RTINMINUTES=5.7565
ION=[M+H-H2O]+
81.06668 5
149.02509 15
199.03304 5
207.06744 10
295.08835 5
END IONS

BEGIN IONS
SCANS=5446
TITLE=295.1914
MSLEVEL=2
CHARGE=1+
RTINMINUTES=13.37136
ION=[M+2Na]+
55.01724 30
55.05472 10
57.07166 20
59.04815 10
67.05208 10
67.0571 10
77.03775 10
79.05292 40
79.05966 10
81.06151 20
81.06928 160
81.07882 20
81.08525 10
83.08325 20
91.05656 20
91.06351 10
93.06904 20
95.08448 20
97.06378 40
105.07093 30
107.08482 20
109.06427 20
109.10195 10
111.04394 30
119.08727 10
123.07707 10
123.11557 10
125.05975 20
128.06091 10
133.10068 20
133.11658 10
135.08438 10
135.11646 20
137.04356 21
137.05972 329
137.07298 31
137.13176 10
143.08388 10
145.10188 10
147.11707 30
149.09679 30
149.13928 10
151.07404 20
151.11432 10
157.10165 20
159.07616 10
161.09529 20
161.13205 20
163.11497 30
163.1516 10
165.05519 10
165.09271 30
171.11914 10
175.11185 30
179.1086 10
189.1257 10
191.10355 10
193.12363 40
199.11353 10
203.17986 30
213.16751 20
221.11775 70
223.14561 10
231.17464 40
239.12753 20
241.16296 10
249.19044 10
277.18158 80
277.20697 10
END IONS

BEGIN IONS
SCANS=5461
TITLE=295.264
MSLEVEL=2
CHARGE=1+
RTINMINUTES=19.57356
ION=[M+Na]+
55.05394 30
57.06918 40
65.03914 10
67.05343 40
69.0368 10
69.04401 20
69.07005 80
77.03729 20
79.05405 30
81.06984 80
83.04811 10
83.08558 30
91.05291 30
93.07233 20
95.08527 60
97.06875 10
97.1006 20
105.06997 20
109.10183 20
119.08444 20
123.11635 10
133.09732 20
133.11073 10
135.12267 10
139.11153 10
147.11769 20
149.13342 20
151.11346 20
161.0948 30
161.13231 30
162.09827 10
165.05656 20
165.12804 10
166.04604 10
166.05591 20
167.14006 10
175.14595 20
177.09013 10
177.12206 10
179.17834 10
180.10989 20
189.16446 20
203.18057 10
204.11165 20
209.16649 10
217.19809 10
221.11462 10
222.12027 20
222.13116 10
227.18016 10
245.22845 30
263.2363 20
END IONS

BEGIN IONS
SCANS=5472
TITLE=296.2021
MSLEVEL=2
CHARGE=1+
RTINMINUTES=19.13663
ION=[M+H-2H2O]+
57.0691 10
81.06967 10
93.06958 10
149.02409 20
165.07074 20
167.07373 40
182.09181 10
183.06818 20
197.12218 10
198.09705 10
210.09087 90
224.10741 10
225.09612 20
225.11443 130
225.13669 10
296.16837 10
296.18921 20
296.2019 50
296.21301 50
END IONS

BEGIN IONS
SCANS=5525
TITLE=297.1964
MSLEVEL=2
CHARGE=1+
RTINMINUTES=9.870267
ION=[M+H]+
50.01397 20
51.02204 40
53.03861 20
55.05404 20
56.04977 10
57.06941 130
63.02361 20
65.03812 150
66.03637 10
66.04591 20
68.04909 150
69.03253 10
69.06839 10
70.02823 10
77.0381 237
77.04997 20
78.03304 10
79.05401 20
80.04881 130
81.05688 20
82.06384 30
84.04391 10
85.10038 90
85.11581 10
89.03888 10
90.75215 11
91.05395 947
91.06641 44
92.04856 80
93.03388 90
93.05739 180
94.05229 30
94.06516 20
95.03274 10
95.04965 10
95.06009 40
96.04406 587
96.08176 11
100.11283 10
103.054 40
104.04934 281
105.03232 30
106.06528 120
106.07491 10
107.03698 21
107.04924 20
107.06008 171
107.07109 10
108.04396 130
108.06809 70
108.08074 30
109.05247 50
109.06091 10
110.00818 11
110.05985 465
115.05408 40
117.04378 20
117.05618 20
117.07052 30
118.05183 10
118.06566 70
119.05084 10
119.06031 10
119.07321 30
120.04394 22
120.08047 604
121.03927 10
121.06261 20
121.07664 10
122.04788 20
122.05846 10
124.07434 10
127.0543 10
128.04958 90
128.06235 20
129.05949 20
129.06873 21
130.06532 639
130.07996 86
130.18086 10
131.07263 10
131.08315 10
132.07999 30
133.06241 10
133.07545 20
134.06052 40
134.0834 30
134.09776 10
135.0442 10
135.05522 171
135.06573 40
135.07668 10
135.09184 150
136.06262 40
136.07506 110
136.08734 10
138.09254 10
139.05492 90
140.05 60
140.06241 30
140.14345 10
141.05853 20
141.07042 150
142.06532 60
142.07487 10
143.04996 10
143.06068 10
143.07335 130
143.08607 50
144.04225 40
144.08058 452
144.09534 10
145.07561 30
145.08755 20
146.05705 20
146.09476 20
147.05626 10
147.06601 20
147.0918 40
148.07585 221
148.09863 40
148.11031 10
149.07097 40
149.08485 20
150.04765 80
151.0546 200
151.06395 20
152.04961 10
152.06128 70
152.07008 30
152.14429 30
153.0574 40
153.06294 20
153.07129 20
154.0656 110
155.06136 20
155.07361 30
155.57121 10
156.04604 10
156.06892 20
156.08083 80
156.09135 30
157.07458 20
157.08736 20
157.09418 20
158.06151 10
158.0864 20
158.09589 90
158.134 10
159.06393 10
159.09418 10
159.11671 10
160.07663 20
161.06792 10
161.10614 10
162.07883 30
162.09195 20
162.12743 100
163.08672 430
163.70415 10
164.04579 10
164.14243 30
165.05756 20
166.06567 409
166.07977 21
166.09087 12
167.04434 10
167.05875 34
167.07317 1423
167.52605 30
167.54337 11
168.0574 10
168.08087 2685
168.10774 26
168.13972 12
168.26408 10
169.03281 10
169.077 243
169.08939 111
169.10754 20
169.62646 10
170.01283 10
170.06308 10
170.08479 130
170.09666 120
170.10864 10
171.06763 80
171.09216 70
171.1037 10
172.07654 40
172.09848 10
172.1179 10
173.08195 10
176.04921 10
177.05766 70
177.13907 30
177.15144 30
178.03049 10
178.06541 386
179.04823 10
179.05751 10
179.07375 345
179.1554 40
180.06818 20
180.08081 180
180.09641 20
180.14096 60
181.0486 10
181.07603 100
181.08727 40
181.0968 20
181.10696 10
182.05936 20
182.08423 250
183.06744 50
183.09247 281
183.12126 10
184.07655 70
184.10002 260
184.11148 40
184.49536 20
185.06993 20
185.10738 2172
185.34126 11
185.36548 10
185.80623 10
186.09161 60
187.12602 10
187.57864 10
189.13773 20
190.12085 30
190.16154 10
191.15208 20
192.07967 40
192.13837 70
192.16054 60
192.17015 10
193.07668 50
193.09027 60
194.06438 10
194.08459 358
194.15392 220
194.4334 20
194.44687 30
194.45503 20
195.04237 10
195.05396 20
195.07007 100
195.09186 3474
195.11951 12
195.26692 10
195.30757 10
195.41425 10
195.42918 12
195.44452 10
195.46094 10
195.58266 13
195.59294 10
195.67145 10
195.68787 10
195.75284 10
195.85365 11
196.03053 11
196.07594 1332
196.11443 10
196.22577 10
196.34016 10
196.94269 10
197.07275 80
197.08298 90
197.10693 40
197.11794 10
197.60352 10
198.06042 10
198.07994 240
198.09267 90
198.38475 10
199.0872 40
199.10114 40
204.08334 10
205.10063 10
205.133 50
205.14674 20
206.08617 20
206.14264 10
207.04555 10
207.07368 10
207.09204 504
207.11726 20
208.07628 10
208.10254 20
208.11897 10
209.10791 150
209.11958 20
210.0728 10
210.07976 20
210.09499 10
210.11569 100
210.1299 10
210.39629 10
211.05705 10
211.08711 210
211.09805 41
211.12299 481
211.16 20
212.09569 190
212.11748 30
212.13123 20
212.4003 10
213.06586 22
213.10265 1592
213.13385 21
214.11002 30
215.02922 10
219.09161 10
219.14912 110
219.16608 10
220.11671 10
220.14018 10
220.15701 100
220.17136 20
221.0743 10
221.10802 409
222.09352 10
222.10175 10
222.11612 180
222.14433 10
223.12233 150
224.10692 20
225.08572 10
225.1031 270
225.13351 10
226.1102 150
226.12721 30
227.12099 10
229.16811 20
235.12302 60
235.13554 30
236.13194 20
237.09979 10
237.11314 10
237.13812 30
238.10585 10
239.11885 190
240.12672 40
241.13341 210
241.15685 20
251.15826 20
252.17912 30
253.12746 10
253.17113 90
254.14165 40
254.15828 20
255.15797 10
262.1593 10
264.17258 20
265.16925 30
267.14886 30
267.18735 30
268.17273 20
268.19354 91
269.15881 11
269.20163 891
269.22879 22
269.24237 24
278.17798 11
278.25879 20
278.26917 10
279.10538 10
279.11255 10
279.12704 20
279.14832 30
279.15836 40
279.18604 2649
279.2305 20
279.23676 10
280.00931 10
280.17328 10
280.19513 100
280.24161 10
280.59283 10
280.87839 10
281.1673 20
282.17484 50
295.18079 30
295.20386 10
296.18948 40
296.22144 20
296.90109 10
296.92044 10
296.94681 10
297.12305 20
297.13086 30
297.14493 50
297.15906 40
297.17157 22
297.19696 2276
297.63556 11
END IONS

BEGIN IONS
SCANS=5526
TITLE=297.1964
MSLEVEL=2
CHARGE=1+
RTINMINUTES=9.37875
ION=[M+2Na-H]+
50.01425 40
51.02246 110
51.0285 10
51.99422 30
53.03811 50
54.00987 10
54.03554 20
55.01886 10
55.05373 50
56.04796 11
57.06965 539
57.07926 32
63.02213 21
65.03833 409
65.04716 30
66.0464 40
66.05466 10
67.04154 30
67.05323 20
68.01328 20
68.04935 333
69.03253 30
69.06968 40
70.02528 10
77.03821 967
77.05123 11
78.03467 20
78.0466 10
78.05336 10
79.0425 20
79.05399 50
79.06334 20
80.04928 397
80.05916 42
81.03482 20
81.05718 30
81.07013 10
82.06423 80
82.07372 10
83.08513 20
84.04396 20
84.08139 20
85.10077 383
85.11153 21
85.11653 10
90.0329 20
90.7439 10
90.75119 10
90.75897 10
91.054 3355
91.68208 10
91.7593 10
92.04949 244
92.0636 20
93.03313 304
93.04487 43
93.05719 543
93.07043 44
94.04442 10
94.0528 90
94.06411 60
95.03524 20
95.04849 30
95.0606 60
95.71454 10
95.73239 10
96.04423 1570
96.08184 22
96.40575 10
97.09441 10
98.05899 10
98.09594 20
100.11152 60
103.05404 80
103.73762 10
104.03705 11
104.04938 1005
105.0337 100
105.04335 21
105.05712 20
105.0714 10
106.05451 10
106.06485 292
107.03604 21
107.06034 644
107.07181 64
107.09967 10
108.02816 11
108.04452 462
108.06825 170
108.08021 33
109.05264 80
109.06897 10
109.08815 10
109.695 10
109.70622 10
109.85974 12
110.05988 1636
110.10425 10
110.43327 10
111.05513 10
112.53134 10
115.05497 60
115.06793 20
116.04962 30
117.04377 20
117.05777 60
117.06847 40
117.08581 11
118.06513 366
118.08031 11
119.03365 10
119.05892 20
119.0723 100
119.69096 10
119.69933 10
119.71329 10
120.04365 32
120.08071 1969
120.29345 13
120.63128 10
120.73219 10
120.94142 10
121.04194 20
121.05256 20
121.07326 20
121.09187 10
122.04863 100
122.05937 30
122.09423 20
123.09268 20
124.07779 40
124.08464 10
126.04778 10
127.05463 50
128.05 120
128.06229 30
129.05698 30
129.07137 30
129.63248 10
129.64746 13
130.0388 13
130.04724 23
130.06522 1959
130.08978 13
130.69965 10
131.07346 20
131.08698 10
132.04483 30
132.08047 110
132.10062 10
132.48213 10
132.62607 10
133.0515 20
133.07542 80
133.08977 20
134.04628 30
134.05991 130
134.07796 30
134.08466 40
134.09723 30
134.77499 11
135.05551 489
135.09187 493
135.10684 12
135.61665 10
135.63959 10
136.04224 10
136.0636 176
136.07578 268
136.09195 30
138.05125 10
138.08842 10
138.12502 10
139.04364 41
139.05447 205
140.04974 223
140.06258 61
140.14294 51
140.15111 10
141.06995 364
142.05315 20
142.06541 200
143.04747 10
143.07301 539
143.59924 10
143.60658 10
144.04651 31
144.06474 11
144.08115 1434
144.76286 10
145.05527 10
145.06612 20
145.07755 41
145.08868 50
146.06139 40
146.08859 10
146.09595 50
147.05566 40
147.0686 10
147.08063 10
147.09265 41
147.10719 11
148.0519 21
148.07611 1019
148.10069 31
148.11446 11
149.03986 20
149.07057 90
149.08362 70
149.49603 10
150.04671 170
150.07954 20
150.08904 21
150.12971 20
151.03418 10
151.04086 21
151.05453 478
152.0343 10
152.04942 70
152.06122 120
152.12617 10
152.1433 110
153.05731 110
153.07047 40
154.06526 433
155.05051 20
155.06152 50
155.07307 120
155.57385 10
156.04482 20
156.05733 10
156.06882 71
156.08087 394
156.09525 31
157.05211 10
157.07484 30
157.08838 50
157.10519 10
158.06635 20
158.08466 20
158.09657 230
158.12383 10
159.06789 10
159.09171 60
159.27197 10
159.92953 10
160.07436 30
161.07217 20
161.11919 10
161.29411 10
162.07944 40
162.09123 50
162.12798 200
162.94643 10
163.04764 11
163.06464 20
163.0871 1363
164.05042 20
164.06361 20
164.09425 20
164.10863 10
164.14368 20
165.05688 20
165.07031 20
165.52437 10
166.0191 10
166.06573 1141
166.12302 10
166.51559 31
166.52504 20
166.53316 10
166.59361 10
167.03586 10
167.05186 46
167.07329 5005
167.14194 14
167.29977 10
167.3275 10
167.41595 10
167.42719 10
167.45161 12
167.51884 30
167.53835 20
167.60551 10
167.78526 10
168.02905 20
168.03746 36
168.04539 20
168.08109 8485
168.14343 10
168.14731 16
168.15826 10
168.27171 16
168.32243 10
168.38239 10
168.39857 10
168.42465 20
168.5175 10
168.52971 10
168.64104 10
168.84718 10
168.88271 10
168.89957 10
168.92345 10
168.98381 10
169.05347 22
169.07655 892
169.08765 456
169.2771 11
169.36938 21
169.43985 10
169.5136 10
169.53085 10
169.89384 10
169.98193 10
170.02261 10
170.05956 100
170.07091 32
170.08466 406
170.0965 481
170.15733 11
170.2925 10
170.46434 10
170.67561 10
170.70961 10
171.06888 252
171.09181 221
171.25545 10
172.06265 10
172.07594 170
172.09991 10
172.11346 20
173.08353 20
173.10555 10
174.09248 20
174.12749 10
175.04527 10
175.10197 10
176.05005 30
176.11092 10
176.13055 10
176.14435 20
177.04688 40
177.05795 173
177.08258 20
177.10292 20
177.11569 20
177.13895 90
177.15109 100
177.48833 10
178.03754 11
178.04578 22
178.06577 1269
178.12128 44
178.1487 10
178.20563 10
178.48093 10
178.50275 10
179.02197 10
179.04984 50
179.07324 1340
179.13464 21
179.15446 76
179.40863 10
179.67529 10
180.05585 20
180.08118 731
180.10397 10
180.13881 210
180.3586 10
180.6387 10
180.78101 10
180.82011 10
181.05077 10
181.06534 32
181.07658 301
181.10249 10
181.42036 10
181.95216 20
182.063 52
182.08408 921
182.11104 10
182.14346 10
182.44041 10
183.03781 10
183.06796 100
183.09209 1361
183.49016 11
183.50584 11
183.53247 10
183.66798 10
184.0444 10
184.06281 30
184.07648 81
184.09972 873
184.12541 10
184.2681 10
184.48999 10
184.49931 30
184.52794 10
184.61423 10
184.91287 10
184.93298 10
184.95728 10
185.03989 10
185.0722 50
185.1076 7777
185.14471 10
185.34512 10
185.37601 10
185.39824 10
185.68091 20
185.73051 20
185.83167 10
185.89696 30
185.90094 10
185.91904 10
186.02063 10
186.06239 10
186.09248 130
186.11404 10
186.132 10
186.26083 10
186.46146 10
186.48447 10
186.5918 10
186.65453 10
186.73682 10
187.32571 20
187.95844 10
188.06549 10
188.13548 10
188.52235 10
188.89218 10
189.04932 10
189.14008 20
189.52393 10
190.00967 10
190.09831 10
190.12308 80
190.13754 10
190.15889 40
191.07539 20
191.11894 30
191.14316 20
191.15503 70
191.16447 10
192.06737 20
192.08163 50
192.11523 20
192.13925 260
192.16289 170
192.18449 10
192.58653 10
193.07826 110
193.10881 20
193.1237 10
193.45857 10
194.0601 54
194.08443 1398
194.11563 22
194.12482 30
194.13455 24
194.15468 803
194.30991 12
194.44566 30
194.46255 20
194.47916 10
194.51047 10
194.59731 10
194.62292 10
194.97478 10
195.02394 10
195.03719 30
195.04932 30
195.09192 12845
195.29128 20
195.32265 10
195.36475 40
195.42615 30
195.44919 20
195.53523 10
195.5538 10
195.57021 10
195.64729 10
195.70724 10
195.78365 10
195.88219 10
195.90648 10
195.93791 10
195.99719 10
196.02505 10
196.03981 20
196.07619 4201
196.1136 37
196.13367 10
196.14011 10
196.17838 10
196.32382 10
196.35172 10
196.46072 10
196.55341 10
196.56557 10
196.58743 10
196.69223 10
196.71442 20
196.75546 20
196.80031 20
196.85257 10
196.92561 10
196.95956 10
197.04053 10
197.0593 21
197.07095 251
197.08388 408
197.10744 140
197.16988 10
197.41942 20
197.45087 10
197.5488 10
197.87918 10
198.04359 10
198.07991 732
198.11716 44
198.12418 20
198.29288 10
198.55884 10
199.08682 60
199.09976 90
199.12106 20
199.16476 10
199.20941 10
199.55144 20
199.61079 10
199.66415 10
199.70886 10
200.14218 10
200.22481 10
202.04495 10
202.71284 10
204.08154 50
204.13866 20
204.16295 40
205.07809 10
205.1208 20
205.13448 150
206.08302 50
206.09673 30
206.13322 10
206.1429 20
206.1562 20
207.06328 10
207.09235 1530
207.12572 10
207.13463 11
208.07629 30
208.10001 50
209.0844 31
209.10786 494
209.15028 10
209.16356 20
209.99171 10
210.07632 20
210.08627 30
210.09544 20
210.11626 200
210.38487 10
210.40231 10
210.42879 10
210.69925 10
211.04678 10
211.06497 40
211.08736 836
211.10687 25
211.12318 2227
211.162 10
211.1721 10
211.40958 20
211.4473 10
211.78136 10
211.89426 10
212.0715 10
212.09525 628
212.13013 42
212.14476 10
212.25169 10
212.3905 20
212.40588 30
212.98195 13
213.04379 10
213.05695 40
213.06905 20
213.07771 33
213.10274 4609
213.13867 43
213.15744 10
213.32063 10
213.48763 10
213.50253 10
213.52937 10
213.62483 10
213.63338 10
213.71808 10
213.72852 10
213.77328 10
213.81583 10
213.96432 10
214.11156 20
214.15955 30
214.21521 10
214.53426 10
214.5619 10
214.8423 10
215.11989 10
215.47929 10
218.0955 10
218.31636 10
219.09242 60
219.15021 399
220.10197 30
220.1133 20
220.11792 10
220.13985 20
220.15768 345
220.98039 11
221.06238 10
221.0833 22
221.10822 1282
221.15468 11
222.09344 30
222.11598 411
222.14445 10
222.39658 20
222.58353 10
223.06496 10
223.08615 20
223.10136 21
223.12396 711
223.33163 11
223.84875 11
224.09245 30
224.10789 50
224.12614 10
225.08383 20
225.10286 487
225.14029 40
226.07716 10
226.10979 160
226.13242 20
226.13672 20
227.1228 20
227.15628 30
229.06944 10
229.17387 30
231.15097 10
234.68439 10
235.12398 210
235.15553 20
236.10506 10
236.13177 50
237.10202 30
237.114 20
237.14349 20
238.11002 31
239.09816 10
239.11853 530
239.29175 10
240.12683 150
241.11159 10
241.13406 547
241.15804 20
242.18488 10
246.13052 30
247.12238 10
249.13565 20
251.11487 10
251.15561 60
252.17616 60
252.19194 10
252.9628 10
253.11784 10
253.13577 20
253.17055 250
253.29567 10
254.14343 60
254.17818 20
255.14915 20
255.16219 10
255.1873 20
262.16388 20
263.1525 30
264.15817 10
265.14569 10
265.17157 50
265.18439 20
266.14377 10
266.1774 60
267.04111 10
267.15002 40
267.16632 10
267.18784 70
267.20709 10
268.15988 20
268.17258 21
268.19388 374
268.3053 11
268.91736 10
269.08475 10
269.13278 12
269.16617 32
269.20175 2765
269.4545 22
270.18365 50
270.20258 10
270.21411 20
270.22943 10
271.01096 10
272.17068 10
277.17093 20
278.22083 10
278.2579 30
278.27475 20
278.88257 10
279.04364 10
279.08511 20
279.12625 30
279.14236 50
279.18613 6891
279.21552 60
279.54559 10
279.7045 10
279.78333 20
279.80283 10
279.88821 10
279.8996 20
280.05984 10
280.07178 10
280.10767 10
280.17273 40
280.1947 260
280.21423 40
280.30753 10
280.45367 10
280.58444 10
280.67932 10
280.76138 10
281.16626 60
281.18738 10
281.63251 10
282.17386 120
282.20242 20
283.36078 10
283.96411 10
286.9697 10
288.52698 10
295.15842 10
295.18188 140
295.20288 20
296.17505 30
296.19119 110
296.22256 80
296.23825 20
296.26675 10
296.51712 10
296.59357 10
296.70081 10
296.72543 10
296.74954 10
296.83289 10
296.84555 20
296.86169 10
296.88104 10
296.89423 10
297.00589 10
297.09247 10
297.11447 20
297.12878 30
297.14853 60
297.19647 5884
297.45193 10
297.47995 13
297.58902 14
297.64471 10
297.67099 13
END IONS

BEGIN IONS
SCANS=5527
TITLE=297.197
MSLEVEL=2
CHARGE=1+
RTINMINUTES=15.91686
ION=[M+H]+
57.0691 40
66.04705 10
77.03762 10
80.04865 20
82.0654 20
85.10038 10
91.05397 40
91.05907 10
92.0496 30
92.75189 10
93.03207 20
93.05711 171
93.07309 10
94.06342 20
94.06972 10
105.03233 20
106.0661 30
107.06431 20
108.04501 10
110.0603 40
119.0607 20
119.06546 10
120.04382 20
120.08048 344
120.09307 10
135.05518 30
143.08125 10
162.12759 60
167.07344 30
168.08128 70
169.08611 10
170.08534 20
177.15063 50
178.06065 10
183.09068 20
183.12148 10
184.1013 30
185.10825 140
185.12013 10
194.08096 10
195.091 50
195.11703 10
196.07396 20
203.15503 20
211.12181 10
212.09621 21
213.07246 10
213.103 879
213.12376 21
240.12033 20
269.21133 10
279.18582 40
279.19986 10
297.19788 170
END IONS

BEGIN IONS
SCANS=5528
TITLE=297.197
MSLEVEL=2
CHARGE=1+
RTINMINUTES=15.2269
ION=[M+H]+
57.06977 40
65.03726 20
80.04789 10
91.05452 30
92.04907 70
93.05685 10
96.04539 10
106.06295 20
107.0616 20
107.09129 10
108.06859 10
110.06363 10
120.08177 20
130.0649 20
130.07565 10
135.05576 10
135.09285 10
136.07625 10
144.08057 20
144.08981 20
148.07655 20
163.08698 20
163.09261 10
166.06366 20
167.07426 60
168.08131 60
168.09383 10
169.06883 10
170.08423 10
170.09421 10
171.11801 10
179.07265 10
180.08096 10
182.09125 10
183.09087 20
184.09969 20
185.08998 10
185.10786 80
185.12231 20
194.08357 20
194.15916 10
195.09167 150
195.10675 20
196.07744 20
197.08188 10
207.09604 10
209.11205 10
211.12067 20
213.10243 120
219.14896 10
222.11342 10
223.12175 20
239.11867 10
248.98795 10
269.19977 20
279.18768 40
297.12747 10
297.19788 100
297.21295 10
297.31046 10
END IONS

BEGIN IONS
SCANS=5529
TITLE=297.2185
MSLEVEL=2
CHARGE=1+
RTINMINUTES=7.89335
ION=[M+H+NH4]+
77.03967 10
108.04348 10
138.05537 20
149.0305 10
152.0584 10
152.07175 20
154.09073 10
165.06531 60
166.08374 10
167.08215 40
168.08975 20
173.13396 10
179.06998 10
179.08109 40
180.08817 60
180.10136 10
182.10541 20
193.09741 20
194.10602 40
203.12015 10
207.10832 10
209.12886 80
209.14226 10
233.16661 10
234.17368 20
235.14767 10
237.20393 10
250.17235 10
251.17587 80
265.19669 20
266.2005 30
297.19006 10
297.21384 10
297.22614 10
END IONS

BEGIN IONS
SCANS=5535
TITLE=297.2416
MSLEVEL=2
CHARGE=1+
RTINMINUTES=18.19737
ION=[M+Na]+
69.07162 10
95.08348 10
107.08324 10
248.9893 10
281.05551 10
297.23782 30
END IONS

BEGIN IONS
SCANS=5539
TITLE=297.2425
MSLEVEL=2
CHARGE=1+
RTINMINUTES=16.94438
ION=[M+H]+
55.01793 20
55.05378 50
55.05932 10
57.03315 50
57.06993 100
65.03854 20
66.04349 10
67.0537 80
69.06884 60
69.07416 10
71.0129 30
71.05061 20
71.0852 60
73.04509 10
73.06297 10
79.05378 30
81.06935 120
81.077 10
83.04956 10
83.08531 30
91.0543 20
93.07016 30
95.08598 70
97.06359 20
97.1019 30
105.06779 10
107.08212 20
107.08671 50
109.1012 50
109.11806 10
113.05998 10
121.03129 10
121.1022 40
122.03265 20
123.11891 20
127.07534 10
131.08504 10
133.09846 20
135.07886 10
135.11774 10
139.11041 10
141.12578 30
141.133 20
149.00797 10
149.02327 130
150.02707 180
151.14998 20
153.12749 20
163.11134 10
165.12486 10
169.1595 140
169.85735 10
182.53082 10
183.12466 10
183.13802 385
213.10242 10
233.22339 20
233.23126 20
243.21053 10
251.23712 90
251.25168 40
261.22675 10
279.18106 10
279.23456 20
281.05173 30
297.14676 10
297.19339 10
297.22546 10
END IONS

BEGIN IONS
SCANS=5541
TITLE=297.2426
MSLEVEL=2
CHARGE=1+
RTINMINUTES=25.13475
ION=[M+2H+Na]+
55.05338 5
57.06944 10
67.05303 5
69.06996 5
71.08537 5
73.04819 5
79.05344 5
81.07006 15
93.08151 5
96.04689 10
109.06589 5
130.06525 5
149.02364 5
167.07468 5
168.08273 15
179.07368 5
185.10744 10
185.11229 5
195.09116 15
195.09891 5
196.07387 5
207.03268 5
213.09946 10
233.22894 10
248.98888 10
252.15858 5
265.02032 10
279.18561 15
281.05154 20
297.12918 5
297.13837 5
297.16989 10
297.19479 10
297.24405 10
END IONS

BEGIN IONS
SCANS=5571
TITLE=298.1925
MSLEVEL=2
CHARGE=1+
RTINMINUTES=16.53173
ION=[M+H]+
57.06919 10
87.04574 10
91.05344 10
139.05511 10
141.07162 10
154.06473 10
156.08786 20
157.08791 40
157.09869 20
166.06544 40
167.07285 270
168.06613 20
168.08096 260
169.08899 210
170.09605 20
183.09108 20
183.10426 10
184.09839 30
196.08669 10
197.08623 10
211.12408 10
214.09795 40
282.18195 10
298.25183 10
298.35031 10
END IONS

BEGIN IONS
SCANS=5572
TITLE=298.202
MSLEVEL=2
CHARGE=1+
RTINMINUTES=6.355875
ION=[M+2Na-H]+
55.05421 20
57.07179 10
68.04736 10
75.04331 40
77.03464 10
80.04965 20
81.03566 10
85.10035 20
96.04417 20
108.04382 20
109.02891 40
109.05107 10
120.04795 10
122.05879 20
123.06876 20
125.04758 150
125.05824 40
136.03854 30
136.07555 10
137.05927 10
138.06622 10
139.06277 10
140.04903 10
140.07068 440
140.09612 10
146.06062 10
147.06651 20
148.04268 10
150.05559 20
151.06973 10
151.09821 10
152.06197 10
152.07185 60
152.08388 10
153.05614 40
153.06795 10
153.07809 20
153.09193 10
154.08231 10
155.07307 20
160.07605 10
161.09973 10
162.05455 10
163.06302 10
163.0741 10
164.03456 20
164.07117 30
165.04565 30
166.05081 130
166.06181 10
166.08656 20
167.09784 10
168.05392 20
168.06598 390
168.08006 50
169.07335 10
170.08476 10
177.07588 10
177.0881 10
178.05167 20
178.08562 30
179.05751 20
179.0937 60
180.06602 345
180.10069 31
181.0746 275
181.08797 20
182.07999 50
182.09592 10
182.11797 10
183.08913 70
184.09608 20
192.10313 20
194.08121 170
194.09183 10
195.09003 110
195.10631 20
196.09753 50
208.09991 20
209.10382 70
209.11458 10
209.41971 10
210.07776 11
210.08884 21
210.11267 1914
210.147 10
210.53752 12
222.12061 20
222.17638 10
223.12056 10
223.4156 11
223.4276 11
224.12939 10
224.14342 11
224.16478 650
224.19 10
225.77953 10
234.15038 10
236.13046 30
236.15443 10
236.16132 11
237.1329 10
237.17226 20
252.0894 10
252.11528 11
252.13049 11
252.1601 1225
253.16409 10
266.1412 10
266.17538 120
266.19672 20
266.23364 10
266.29846 11
267.15005 21
267.18353 839
267.21988 10
268.19077 20
283.17609 10
298.1467 10
298.20221 80
END IONS

BEGIN IONS
SCANS=5577
TITLE=298.2071
MSLEVEL=2
CHARGE=2+
RTINMINUTES=7.539721
ION=[M+H-2H2O]2+
55.05327 10
100.11179 10
141.11684 10
182.15825 20
252.15892 10
END IONS

BEGIN IONS
SCANS=5586
TITLE=298.3111
MSLEVEL=2
CHARGE=1+
RTINMINUTES=23.33594
ION=[M+NH4]+
56.04931 12
57.06935 20
71.08485 8
74.05984 60
87.04329 8
240.12631 6
241.13503 8
256.3017 14
282.04642 6
298.2034 8
298.31161 371
298.34796 42
END IONS

BEGIN IONS
SCANS=5620
TITLE=299.1131
MSLEVEL=2
CHARGE=1+
RTINMINUTES=8.426733
ION=[M+H]+
149.02321 90
149.03854 10
193.05011 10
END IONS

BEGIN IONS
SCANS=5623
TITLE=299.114
MSLEVEL=2
CHARGE=1+
RTINMINUTES=5.035971
ION=[M+H]+
55.05335 10
89.05969 10
121.02604 20
149.02347 300
149.03314 30
193.05017 20
END IONS

BEGIN IONS
SCANS=5625
TITLE=299.1636
MSLEVEL=2
CHARGE=1+
RTINMINUTES=15.796
ION=[M+Na]+
83.08435 20
154.06393 10
171.09102 30
182.05325 10
193.10101 10
199.08786 60
199.1021 10
211.12537 10
214.10995 80
214.11836 10
226.11203 10
227.11188 20
227.11624 10
241.134 20
242.09512 10
242.1376 30
284.19376 10
299.12827 10
299.14709 20
299.16522 110
299.18585 20
299.2088 40
END IONS

BEGIN IONS
SCANS=5626
TITLE=299.1762
MSLEVEL=2
CHARGE=1+
RTINMINUTES=14.90271
ION=[2M+Na]+
51.0228 10
53.00196 10
54.03345 20
55.01689 40
55.05555 10
57.0694 90
58.06495 60
65.03494 10
66.03357 20
67.01766 30
67.05438 30
69.03331 10
69.06936 10
70.02773 10
70.03158 10
77.03926 40
77.04708 10
79.05369 20
81.03326 10
82.0521 10
84.04395 70
84.05447 20
84.0795 40
85.10087 50
91.05402 40
92.04809 20
93.05699 80
93.06341 10
93.07137 10
94.06462 110
95.08464 40
96.04268 10
97.06962 10
99.10838 10
100.11215 120
100.12107 20
103.05357 10
104.04925 110
105.07142 20
107.08449 10
109.0296 20
109.04082 30
109.10102 10
111.05542 20
112.0391 10
115.05443 50
115.06353 10
116.04974 30
117.05787 10
117.07141 20
118.06486 70
119.08492 20
120.0819 10
121.0653 10
121.10348 10
123.04204 20
124.03671 10
128.04922 10
128.06122 20
129.06873 20
130.06538 40
131.08604 40
132.04294 10
132.0804 30
136.07516 20
137.09637 10
138.05464 20
139.06319 10
140.04913 20
141.07079 10
142.06528 140
142.08408 10
143.0498 10
143.07251 70
143.08308 20
143.09193 20
144.04466 70
144.08029 90
144.09087 20
144.09908 10
145.07578 20
145.10069 20
146.05968 200
147.04451 10
148.0396 50
149.04816 10
150.05376 40
154.06555 50
154.07639 20
155.05276 10
155.07564 10
155.0856 10
155.09229 10
156.08005 20
157.07809 10
157.10149 20
158.05789 20
158.08405 50
158.09663 20
159.09167 110
159.11414 20
160.07561 20
161.09691 10
162.056 10
164.05827 20
164.07034 60
165.09138 20
166.0675 20
167.08508 10
168.07867 20
169.0519 10
169.07867 30
169.08572 10
169.1055 10
170.04298 21
170.06 494
170.07549 21
170.09438 10
171.05957 10
171.09111 30
171.11693 20
172.04208 10
172.07613 190
173.06702 10
173.13551 10
175.07607 10
179.08414 10
180.08049 20
180.09663 10
181.10474 10
182.06026 90
182.08534 10
182.09222 10
183.06955 30
183.11717 20
184.07568 40
185.07222 10
185.09236 10
185.13475 30
186.08548 10
186.09244 20
186.45909 10
187.08693 2688
187.12514 10
187.60152 12
188.0722 10
197.07204 30
197.12946 10
198.05551 160
198.07829 20
198.09048 30
199.06323 60
199.07373 10
199.0871 50
199.10042 20
199.14285 10
200.07156 429
201.07928 160
202.08762 60
202.09979 10
206.11752 40
209.13078 10
212.14806 10
213.06836 20
213.08113 20
213.10416 50
214.06255 10
214.07355 140
214.08601 70
214.10497 10
214.11086 12
214.36714 11
215.04955 10
215.08199 2149
215.1127 22
215.12714 12
215.16597 12
215.49396 10
216.0899 211
216.35104 10
217.09607 40
223.08063 10
225.10223 10
226.07327 80
226.11037 20
227.08195 80
227.10107 20
228.10545 10
239.0925 10
239.11539 10
239.12407 10
239.18404 10
240.29828 20
240.31506 10
240.33588 12
240.76031 12
241.05528 20
241.09749 2538
241.13483 12
241.14687 20
241.53691 10
242.10609 30
242.12521 20
242.13824 30
242.14796 10
242.15988 10
243.11299 210
255.11371 10
256.08792 10
256.09589 11
256.12164 648
257.12906 120
257.14441 20
269.12701 10
271.18533 10
281.05176 10
281.17618 10
281.19208 10
282.27902 10
298.17273 10
298.18634 10
299.10641 20
299.11691 10
299.1293 22
299.14435 30
299.17633 1889
299.23401 20
299.25403 10
END IONS

BEGIN IONS
SCANS=5627
TITLE=299.1764
MSLEVEL=2
CHARGE=1+
RTINMINUTES=7.201558
ION=[M+H]+
66.03312 10
93.04396 60
94.06376 10
105.03588 10
111.05195 10
115.0539 10
121.04004 30
121.0737 10
136.09824 10
142.06548 10
144.08173 20
154.06731 20
156.07843 20
156.08543 10
157.08672 10
162.12869 10
168.0686 20
169.07571 30
171.09084 50
171.09834 20
177.13962 40
205.13226 10
214.0764 10
215.08206 160
227.08199 10
227.09044 10
241.09662 10
255.18758 10
299.17661 518
299.21753 10
END IONS

BEGIN IONS
SCANS=5629
TITLE=299.1976
MSLEVEL=2
CHARGE=1+
RTINMINUTES=20.52018
ION=[M+H]+
69.0338 5
71.08655 5
82.06604 5
91.05258 5
100.07811 5
100.11181 5
107.0843 5
133.10127 5
171.09142 5
182.15561 10
199.08543 10
199.17833 5
210.14896 10
214.11137 15
226.10237 5
227.05563 5
242.14027 5
268.25818 5
299.14752 5
299.16196 15
299.18457 10
299.19849 20
299.20468 10
299.21304 10
299.35229 5
END IONS

BEGIN IONS
SCANS=5633
TITLE=299.2016
MSLEVEL=2
CHARGE=1+
RTINMINUTES=8.82052
ION=[M+H]+
55.01727 10
79.05299 10
81.06726 10
91.05418 20
93.07122 10
95.0854 20
97.06461 10
105.06937 20
107.08157 10
117.06798 10
119.08415 10
129.06845 20
130.07655 10
131.07661 10
131.08713 10
141.07095 20
143.08629 20
145.103 10
154.07729 20
155.08569 30
157.09544 20
157.10352 20
157.11584 10
159.07925 10
159.11852 10
163.1143 10
167.08444 10
168.09187 20
169.10068 20
171.11411 30
173.09457 10
181.10406 10
183.11731 20
185.09662 20
185.10558 10
185.13264 10
187.11259 30
199.1151 10
199.1472 10
201.13104 10
207.12102 10
211.1122 20
211.14388 20
229.12408 10
237.16351 20
253.16133 10
257.15057 10
263.17865 10
281.18784 10
299.20181 40
299.22318 10
END IONS

BEGIN IONS
SCANS=5654
TITLE=300.1301
MSLEVEL=2
CHARGE=1+
RTINMINUTES=6.884809
ION=[M+2Na-H]+
59.01298 10
74.09727 30
79.05483 10
89.0588 10
105.03495 10
151.07571 30
163.03723 10
195.06432 30
216.12808 10
227.17531 10
END IONS

BEGIN IONS
SCANS=5656
TITLE=300.1453
MSLEVEL=2
CHARGE=1+
RTINMINUTES=4.567325
ION=[M+H]+
55.05385 40
74.0963 30
82.06624 10
100.07631 10
100.11322 10
141.61777 10
149.02415 20
154.12314 10
182.15353 20
199.17737 10
210.15999 10
227.1758 10
END IONS

BEGIN IONS
SCANS=5680
TITLE=300.2901
MSLEVEL=2
CHARGE=1+
RTINMINUTES=18.2184
ION=[M+H]+
55.0536 50
57.06928 210
57.0759 21
62.05955 780
67.05396 40
69.07016 20
71.08503 100
71.09447 10
72.04475 20
72.04882 10
74.09619 90
81.06835 60
82.0656 10
83.08628 50
85.10085 40
89.05883 50
95.08504 70
97.09969 20
99.11866 10
100.10774 10
103.03887 20
109.10144 20
113.12973 10
123.11713 10
133.08722 20
151.15524 10
207.10286 10
215.11458 10
227.17529 20
239.23483 10
240.23264 30
240.25095 10
240.26778 30
258.2666 10
258.27917 160
258.29578 20
282.28076 110
283.17603 30
283.26379 140
300.24832 10
300.29135 60
300.30945 20
300.32349 10
END IONS

BEGIN IONS
SCANS=5698
TITLE=301.1209
MSLEVEL=2
CHARGE=1+
RTINMINUTES=16.86668
ION=[M+H]+
55.05213 10
58.06488 10
69.06941 10
71.0861 10
74.09591 10
75.1017 10
89.06101 10
119.08813 10
165.07091 10
171.11446 10
245.08243 10
300.98438 10
301.12299 20
301.14096 210
301.18271 10
301.21637 10
END IONS

BEGIN IONS
SCANS=5699
TITLE=301.1419
MSLEVEL=2
CHARGE=1+
RTINMINUTES=16.9215
ION=[M+Na]+
57.07106 10
67.05466 20
69.06822 10
77.03828 10
81.06879 10
95.08408 10
131.08771 10
143.08769 20
145.10104 20
159.11852 10
165.9803 20
171.118 10
300.99356 20
301.0033 10
301.1069 10
301.12283 10
301.142 230
301.21936 10
301.23972 10
END IONS

BEGIN IONS
SCANS=5704
TITLE=301.2119
MSLEVEL=2
CHARGE=1+
RTINMINUTES=21.41313
ION=[M+Na]+
74.09599 10
79.05247 10
86.09728 10
89.05822 10
90.06223 10
134.09288 10
170.15251 20
198.1514 10
300.99084 10
301.08649 10
301.13998 10
301.1582 10
301.18359 10
301.21231 190
301.23438 30
301.24402 20
END IONS

BEGIN IONS
SCANS=5707
TITLE=301.2169
MSLEVEL=2
CHARGE=1+
RTINMINUTES=14.42555
ION=[M+H-H2O]+
50.01438 10
51.02295 10
53.0396 20
55.01864 20
55.05361 285
55.06326 20
57.03415 20
57.06891 50
57.07562 10
59.04862 20
65.03875 30
65.04555 21
66.83455 10
67.05371 421
67.51964 10
69.03282 20
69.06964 140
69.0763 20
71.0486 70
71.08525 10
73.06363 20
77.03816 110
77.04766 11
78.79444 10
79.04407 21
79.05385 423
79.47492 10
81.06964 345
81.08141 10
83.04936 30
83.08542 40
85.02773 50
85.06445 40
87.04213 30
90.75648 10
90.76467 11
91.04096 21
91.05394 760
91.06842 21
91.82817 10
92.658 11
93.06949 550
93.08327 42
95.08523 410
97.06502 20
97.10021 20
99.04164 10
101.05776 40
103.05426 40
104.06168 30
105.03237 11
105.06956 455
105.08396 21
107.04891 10
107.08531 214
107.09773 20
109.06329 20
109.10097 90
109.111 10
111.07819 10
113.06008 10
115.0532 140
116.06183 40
117.06993 874
119.05121 20
119.07281 11
119.08604 345
119.09834 51
119.13603 10
120.72146 10
121.06442 31
121.10121 173
121.11287 31
123.08002 50
123.11577 50
127.05691 20
127.07624 20
128.06271 90
129.06995 359
130.07623 50
130.08946 10
131.05859 10
131.06583 20
131.08591 637
131.10522 24
132.09081 11
133.06435 10
133.1021 224
133.13481 10
135.08022 40
135.09564 10
135.11626 170
137.09624 10
137.13533 10
139.07594 10
141.06964 170
141.08958 20
142.07819 100
143.08592 379
144.09357 41
145.06316 10
145.10149 563
146.10883 20
147.08104 120
147.09601 20
147.11697 270
149.09555 80
149.11247 10
149.13292 50
151.07617 10
151.11382 10
152.06189 10
153.07101 70
153.09222 20
154.06575 10
154.07742 60
154.08919 10
154.86995 10
155.07387 20
155.08623 210
155.10529 10
156.09322 50
157.0649 20
157.07637 20
157.10127 304
158.10979 30
159.08057 120
159.1011 11
159.1049 31
159.11691 548
160.12526 30
161.0952 110
161.11476 10
161.13324 340
162.09692 20
163.0771 30
163.11073 50
163.1216 10
163.14874 20
165.07108 60
165.0929 50
165.10435 10
166.07825 40
167.08669 90
167.10748 30
168.09531 30
169.0808 20
169.10126 250
169.12872 10
170.10831 20
171.07843 21
171.10266 10
171.11739 311
172.08775 10
172.11388 10
172.12392 10
173.09 10
173.09831 80
173.13261 370
173.15312 20
173.86227 10
174.14027 20
175.11438 50
175.14815 80
177.09154 60
177.10254 30
177.1277 10
178.08183 10
179.0862 40
179.0956 10
179.10793 100
180.09258 30
180.10495 20
181.07948 10
181.10201 150
181.11781 20
181.12543 40
183.1171 120
183.13576 10
184.12013 10
185.09634 60
185.13298 220
185.14922 20
186.14326 20
186.48853 10
187.1127 90
187.13116 20
187.14868 230
189.07796 10
189.09148 90
189.12775 70
189.14111 10
189.16289 10
189.17059 10
191.10786 50
191.11867 30
191.14586 10
193.10017 30
193.12306 40
194.10828 20
195.11801 220
195.14035 20
197.09525 10
197.13428 80
197.15143 10
198.13972 10
199.11211 200
199.12411 40
199.14891 210
200.1564 20
201.11794 10
201.12923 60
201.16463 80
201.17876 20
203.10764 50
203.14154 40
203.16051 10
205.1208 80
207.11971 20
207.14021 40
208.12505 30
209.13361 120
210.1395 10
211.14841 70
213.12952 140
213.14935 10
213.16458 70
214.1389 10
214.17192 20
215.14348 40
215.17964 10
217.12407 40
217.15868 20
219.13828 110
221.15291 60
222.14043 10
223.14899 90
223.17062 20
225.16618 20
227.14452 100
227.17944 40
228.18581 10
229.15894 60
231.12639 10
231.14056 130
233.15633 30
235.17119 40
236.15858 10
237.16483 170
239.159 10
239.18202 90
240.23145 10
241.15987 120
241.19545 160
241.20807 30
245.15454 110
247.17288 30
253.19644 10
255.15794 10
255.1756 160
255.21239 50
255.22398 10
257.15567 10
258.16122 20
259.15833 10
259.16946 80
259.18912 10
265.19788 150
273.18588 80
283.17157 20
283.20569 170
283.24121 10
300.65424 10
301.03836 10
301.13931 10
301.19257 21
301.21774 934
END IONS

BEGIN IONS
SCANS=5708
TITLE=301.2171
MSLEVEL=2
CHARGE=1+
RTINMINUTES=13.98616
ION=[M+H+Na]+
51.02361 10
53.0392 10
55.01924 10
55.05321 40
57.06756 10
58.06492 10
65.03751 10
67.0539 100
67.06382 10
69.07046 50
71.04763 20
77.03782 60
77.04918 10
79.05406 80
79.06606 10
81.07001 80
83.08487 20
85.10503 10
91.04505 20
91.05499 170
93.06977 80
93.08042 10
95.08624 40
97.06424 10
103.05712 10
104.06168 10
105.06977 100
107.08462 60
107.09197 10
109.10095 20
115.05419 40
116.06146 30
117.07022 170
117.0825 20
119.08524 80
121.06267 10
121.10259 30
123.11734 10
128.06345 60
129.06863 70
129.0834 10
130.07916 30
131.08568 110
133.0672 10
133.10126 50
133.10796 20
135.08861 10
135.11548 30
141.06876 30
142.0766 20
142.08209 10
143.08659 60
143.09898 30
144.09308 20
145.06448 10
145.09207 10
145.10287 130
145.11673 10
147.08022 20
147.08559 10
147.11636 60
149.09325 20
149.13216 20
151.11453 10
154.07915 10
155.08635 40
157.06682 10
157.10172 60
159.08075 10
159.11662 80
160.12514 10
161.09627 20
161.13213 20
163.11192 10
163.15169 10
165.07133 20
165.07527 20
166.08186 10
167.08757 20
168.09354 20
169.10188 60
171.08403 30
171.11716 50
172.09122 10
173.0975 20
173.10945 10
173.13387 50
174.13881 20
175.1104 20
175.12186 10
175.14926 20
177.08992 10
178.07758 10
179.08546 10
179.10966 10
180.09181 10
181.1024 40
181.1176 10
181.12225 30
183.11658 70
185.09779 20
185.13367 40
186.1348 10
187.11325 20
187.14841 50
187.1608 20
189.12862 10
193.10881 10
193.12228 10
194.11243 10
195.11501 30
195.12698 20
195.14297 10
197.13333 20
199.10355 10
199.11066 20
199.12227 10
199.14911 50
201.13177 30
201.16389 60
201.18343 10
203.1032 10
203.14487 20
205.12122 10
207.13824 30
208.1274 20
209.13257 20
211.14996 20
213.12436 20
213.13733 10
213.16026 30
217.12328 20
217.16202 10
219.14352 10
221.1546 20
223.14294 10
223.15067 30
227.14165 40
227.17969 20
231.14062 20
237.15257 10
237.1655 30
239.1826 10
240.23599 10
241.16112 20
241.18132 10
241.1983 40
241.21136 10
245.15523 30
247.17451 10
255.18137 20
255.21153 10
259.16876 20
265.19907 40
283.2077 30
299.20682 10
301.18857 20
301.21774 220
301.24902 10
301.26349 10
END IONS

BEGIN IONS
SCANS=5711
TITLE=301.2348
MSLEVEL=2
CHARGE=1+
RTINMINUTES=21.36628
ION=[M+H]+
58.06462 5
67.0543 5
74.09703 10
75.10071 5
83.04544 5
86.05826 5
89.05955 15
95.08415 5
100.11198 5
170.1535 5
198.14915 10
207.01868 5
284.29623 10
300.98969 15
301.14215 10
301.16187 5
301.17654 5
301.18689 5
301.21268 100
301.2522 5
301.28763 5
END IONS

BEGIN IONS
SCANS=5725
TITLE=301.2856
MSLEVEL=2
CHARGE=1+
RTINMINUTES=10.75858
ION=[M+H]+
55.05406 20
57.06947 230
58.06475 30
67.05416 40
69.07246 10
71.05306 10
71.08468 80
81.07038 50
83.08702 20
85.08717 10
85.10048 40
86.09654 10
95.08516 60
95.0995 10
97.09947 10
109.06475 10
109.09999 60
123.1175 30
150.06319 10
163.03835 10
165.16393 20
183.17447 100
183.186 20
212.19974 10
239.42967 10
239.44659 10
239.45766 10
239.8558 10
240.17509 12
240.18375 10
240.18983 10
240.20049 30
240.23277 2694
240.48395 12
240.53596 10
240.61986 10
241.18774 10
243.95995 10
245.01637 10
301.20251 10
301.2153 10
301.28696 100
END IONS

BEGIN IONS
SCANS=5739
TITLE=302.1618
MSLEVEL=2
CHARGE=1+
RTINMINUTES=6.155766
ION=[M+H-H2O]+
84.04304 10
100.11698 10
108.04866 10
112.03952 20
125.09739 10
127.02651 10
136.1114 10
138.05365 10
140.07138 10
155.05783 20
164.10513 30
167.05635 20
168.06894 10
168.13377 10
182.08147 20
186.0401 10
196.13506 50
224.12938 30
226.13928 10
226.15036 10
249.14557 10
267.15955 20
270.13431 40
284.10547 10
302.16486 10
END IONS

BEGIN IONS
SCANS=5742
TITLE=302.1966
MSLEVEL=2
CHARGE=1+
RTINMINUTES=5.414516
ION=[M+H]+
207.13902 10
267.15967 10
END IONS

BEGIN IONS
SCANS=5743
TITLE=302.197
MSLEVEL=2
CHARGE=1+
RTINMINUTES=1.57865
ION=[M+H]+
57.06907 10
58.06489 5
60.04401 5
62.05964 10
67.05292 5
81.06999 25
84.07955 20
84.08669 5
86.09883 5
101.02177 10
102.09104 120
102.10192 5
123.11676 30
124.9986 5
125.00202 5
128.10822 10
145.0472 5
162.07593 5
184.17232 10
202.10687 5
202.12538 5
302.19598 45
302.24908 5
END IONS

BEGIN IONS
SCANS=5744
TITLE=302.1972
MSLEVEL=2
CHARGE=1+
RTINMINUTES=1.234683
ION=[2M+3H2O+2H]+
57.06913 5
62.99815 5
71.08723 5
84.07882 5
84.95824 5
102.08422 5
102.09092 20
123.11682 5
302.19833 10
302.21475 5
END IONS

BEGIN IONS
SCANS=5745
TITLE=302.1974
MSLEVEL=2
CHARGE=1+
RTINMINUTES=6.821629
ION=[M+H]+
91.05429 10
145.10194 10
147.07961 20
END IONS

BEGIN IONS
SCANS=5773
TITLE=303.1212
MSLEVEL=2
CHARGE=1+
RTINMINUTES=13.41158
ION=[M+H]+
219.07448 10
303.12216 100
303.13989 10
END IONS

BEGIN IONS
SCANS=5780
TITLE=303.1505
MSLEVEL=2
CHARGE=1+
RTINMINUTES=14.02841
ION=[2M+H]+
55.05484 10
65.03777 20
73.06338 10
77.03814 60
79.05356 20
79.06108 10
91.05362 100
92.05714 10
103.0555 20
104.04972 10
105.07065 40
106.06489 60
107.07235 30
115.05363 10
118.06356 10
118.07243 20
129.0712 20
130.06561 50
130.07123 20
130.07677 10
131.07388 10
132.07893 10
132.09007 10
139.0545 40
140.04996 20
141.0715 10
142.06374 20
143.07375 50
144.0817 50
146.11086 20
150.04688 10
151.0564 20
152.05321 10
152.06641 10
153.0554 20
153.07556 10
154.06538 180
155.07208 10
156.07912 20
157.08646 20
157.09435 10
158.09653 20
165.06723 10
166.06532 70
167.04842 10
167.07352 307
167.09195 10
168.06976 10
168.08099 190
168.09355 30
169.05406 30
169.07506 40
169.08858 50
169.09628 10
170.06055 10
171.09256 10
172.07564 20
172.11198 10
174.09019 10
178.06532 30
179.07472 80
180.08131 70
180.09592 20
181.07742 10
181.09541 10
182.06081 150
182.09561 50
182.16692 10
183.06754 20
183.09254 30
183.103 10
184.06935 20
184.07739 30
184.10329 10
185.0836 40
185.10724 10
186.09183 40
186.09964 20
192.08195 20
193.0741 10
193.08949 30
194.0638 10
194.08543 20
194.10007 10
195.06776 210
196.07597 292
197.07114 20
197.08421 221
197.10802 30
197.12619 10
198.0937 30
198.11397 20
199.09924 10
200.10985 30
203.13594 10
209.10751 10
209.39687 10
210.04794 10
210.09209 1162
210.12263 10
210.17442 10
211.09946 357
211.11613 30
212.09489 10
213.2998 10
216.08276 10
218.09628 10
224.09355 10
225.10199 40
226.08104 10
226.10635 20
226.11942 10
227.0824 20
242.09676 10
245.10834 30
246.11746 10
254.10364 20
255.09778 10
256.10034 40
257.10886 10
258.11829 20
258.13062 10
259.10553 10
259.12585 70
268.09909 20
269.10718 100
269.12344 30
270.11612 40
271.06476 10
271.09619 11
271.12457 599
271.15298 10
271.17484 10
272.04782 10
272.09335 10
272.10419 30
272.13229 230
272.14597 30
272.16312 10
272.43933 10
273.10327 30
274.14563 40
275.13126 20
275.15665 130
281.1044 10
282.11404 10
283.12292 20
285.14011 211
285.15756 30
285.2124 10
286.11285 10
286.12924 10
287.09338 10
287.11914 130
287.14612 10
288.12653 60
301.12271 10
301.13989 20
302.14618 10
303.12527 10
303.15131 409
303.17685 21
303.21439 10
303.22467 30
END IONS

BEGIN IONS
SCANS=5783
TITLE=303.1813
MSLEVEL=2
CHARGE=1+
RTINMINUTES=16.60629
ION=[M+H]+
79.05517 10
104.9828 10
118.99858 10
121.01417 80
137.00912 20
137.01773 10
203.0927 50
211.14764 10
214.13158 10
285.17215 30
285.19086 10
303.27512 30
END IONS

BEGIN IONS
SCANS=5785
TITLE=303.1815
MSLEVEL=2
CHARGE=1+
RTINMINUTES=10.48395
ION=[M+H]+
69.06805 20
88.07432 10
89.07925 10
241.15562 10
243.25198 20
END IONS

BEGIN IONS
SCANS=5786
TITLE=303.1815
MSLEVEL=2
CHARGE=1+
RTINMINUTES=9.885246
ION=[2M+Na]+
57.06444 10
57.07061 10
57.07485 10
69.03126 10
69.07112 20
79.05376 20
81.07008 10
91.05328 10
97.06574 50
155.07005 10
157.08679 20
185.07239 10
188.09756 10
213.12602 10
214.07245 10
227.07903 10
243.11487 50
271.09482 20
271.10706 40
END IONS

BEGIN IONS
SCANS=5794
TITLE=303.2326
MSLEVEL=2
CHARGE=1+
RTINMINUTES=11.72178
ION=[M+H-H2O]+
55.05352 20
69.06899 10
72.04446 10
79.05239 10
81.06666 10
91.05472 10
93.06956 20
105.06871 10
105.0794 10
107.08374 10
109.10673 10
119.08311 10
121.10385 20
131.08604 10
133.10712 10
135.12041 30
147.11732 30
149.09601 20
151.11031 20
163.11301 20
173.13161 10
173.13899 10
175.14642 10
189.16496 10
201.16399 20
250.14685 10
275.23816 70
285.22507 10
303.11371 10
303.23438 30
303.27988 10
END IONS

BEGIN IONS
SCANS=5795
TITLE=303.2329
MSLEVEL=2
CHARGE=1+
RTINMINUTES=12.15862
ION=[M+H-H2O]+
55.05286 50
57.07006 20
67.05433 20
69.03306 10
69.07017 20
77.03767 10
79.04844 10
79.05407 20
81.06975 10
83.04914 10
83.08522 10
91.0545 30
93.06892 50
97.10255 10
105.06973 30
107.08488 30
109.10129 10
117.06991 10
119.08466 40
121.10146 30
123.08042 10
128.06111 10
131.08485 20
133.10143 20
135.08328 10
135.1167 40
145.10089 10
147.11841 50
148.08879 10
149.09583 60
151.11333 20
157.10727 10
159.11588 20
159.12404 10
161.13326 40
163.11232 40
163.14989 10
165.12625 10
173.13287 10
175.11296 20
175.1497 30
185.1324 10
187.14316 20
189.1274 10
189.16177 20
191.14406 10
225.16296 10
229.19479 10
247.24496 20
257.22519 10
275.23785 60
303.19333 10
303.23022 70
303.24945 10
END IONS

BEGIN IONS
SCANS=5806
TITLE=303.2903
MSLEVEL=2
CHARGE=1+
RTINMINUTES=16.37144
ION=[M+H]+
57.06931 30
85.0687 10
85.09883 10
89.06016 30
109.06567 10
109.09924 10
303.2265 10
303.27069 20
END IONS

BEGIN IONS
SCANS=5808
TITLE=303.3048
MSLEVEL=2
CHARGE=1+
RTINMINUTES=24.43443
ION=[M+NH4]+
69.06776 10
79.05335 10
81.06966 10
93.06908 10
95.08568 10
105.07224 20
107.08756 20
109.10022 20
121.10119 20
149.13374 10
303.12726 10
303.13913 20
303.17789 10
303.31152 20
END IONS

BEGIN IONS
SCANS=5814
TITLE=304.1556
MSLEVEL=2
CHARGE=1+
RTINMINUTES=12.76252
ION=[M+H]+
55.05429 30
69.03176 10
69.06205 10
69.06933 130
69.07826 10
77.03836 60
79.05425 30
81.06946 10
83.0891 10
91.05467 50
95.0492 110
95.05722 11
105.06989 20
107.03397 21
107.04873 807
107.06518 34
107.08547 10
109.06304 20
111.11607 100
111.12744 10
113.05928 20
115.0567 20
117.07041 10
119.04819 10
120.05531 10
121.06492 60
121.10092 10
134.62486 20
134.63416 10
134.64066 20
135.05727 33
135.08057 2701
135.58736 10
149.09084 10
149.09598 30
149.10507 30
185.11633 10
193.08759 50
226.09955 10
272.09842 10
287.13242 10
304.25507 20
END IONS

BEGIN IONS
SCANS=5815
TITLE=304.1582
MSLEVEL=2
CHARGE=1+
RTINMINUTES=17.02056
ION=[M+H]+
55.05386 20
69.06938 90
69.07507 40
81.072 10
81.23427 10
91.05239 10
92.04964 20
93.06765 10
101.0582 10
111.11629 90
111.13317 10
113.05809 30
118.06667 20
130.06586 50
139.05682 10
140.04909 10
142.07947 10
143.08 10
144.04361 10
144.08011 50
149.09644 10
150.04256 10
151.05386 40
151.06316 10
154.06401 20
155.06895 10
158.09824 10
166.06651 30
167.07278 110
168.08119 150
169.08672 10
170.05916 20
170.0975 10
172.07626 40
175.01495 10
178.06583 30
179.07445 50
180.08102 60
182.06094 40
183.06413 10
185.11453 20
195.41475 10
196.04158 10
196.05264 21
196.07594 1325
197.04317 10
197.08379 428
197.10265 20
198.08997 10
199.09969 20
210.09164 20
211.09129 40
212.2384 10
214.14137 10
226.07268 10
247.08559 10
254.09641 10
256.10251 20
260.13635 10
261.10138 10
261.14035 130
268.09967 10
269.10748 10
270.12183 10
271.09174 10
271.12363 140
272.10669 40
272.13113 70
272.15228 10
273.10489 20
273.13501 20
274.09485 20
274.11102 150
287.11874 40
288.12531 10
289.08734 10
289.11365 21
289.13474 412
304.0918 11
304.15802 733
304.20578 11
304.2417 10
END IONS

BEGIN IONS
SCANS=5820
TITLE=304.2131
MSLEVEL=2
CHARGE=1+
RTINMINUTES=7.04005
ION=[M+H]+
55.05365 40
67.05572 30
69.06944 210
69.07895 20
71.0498 20
79.05193 10
83.08832 10
88.0789 10
91.05521 10
95.08568 30
107.0848 10
110.75195 10
111.11683 120
113.06171 20
121.10076 10
133.10889 10
145.1003 10
163.14894 30
173.13287 30
185.11401 10
191.14166 20
199.161 10
199.16647 20
199.18333 10
201.12682 10
209.15675 10
251.16481 10
304.25021 10
END IONS

BEGIN IONS
SCANS=5863
TITLE=305.1657
MSLEVEL=2
CHARGE=1+
RTINMINUTES=16.87565
ION=[M+H]+
55.05366 30
69.06959 40
70.0735 20
79.05604 10
106.06512 40
111.11568 20
112.11831 20
113.05754 10
118.0646 10
129.07176 10
131.06914 10
139.05431 10
143.07439 10
144.08025 10
145.08162 10
152.06108 20
154.06532 20
156.0786 30
158.09554 10
159.10321 10
166.06583 10
167.07253 40
167.08856 10
168.06358 10
168.07933 30
168.08542 10
169.08525 10
170.09682 30
171.09247 10
179.07213 10
180.08208 40
181.0658 10
181.07884 10
182.09628 50
183.0703 30
184.07648 50
184.11334 20
185.10799 120
185.11922 10
186.12219 10
195.0937 10
197.07664 10
197.0831 20
197.10674 10
198.09045 80
198.10223 10
198.11421 20
199.08742 30
199.10056 90
199.11201 20
212.10905 30
213.10146 50
213.11536 190
213.12756 20
214.11198 50
214.12627 10
227.11897 40
228.12573 130
228.15273 10
261.1391 10
262.12851 20
262.14218 70
273.1384 20
274.14688 40
287.24112 10
289.13049 10
290.13986 70
305.13922 20
305.16522 140
305.19012 20
END IONS

BEGIN IONS
SCANS=5897
TITLE=306.2053
MSLEVEL=2
CHARGE=1+
RTINMINUTES=18.81463
ION=[M+H]+
57.07022 15
69.06968 5
71.085 10
73.0634 5
85.10091 20
89.0563 5
89.06047 10
95.08506 5
105.07195 5
107.07137 5
111.1154 5
124.03976 5
126.05582 5
138.05608 5
152.03369 5
154.05029 10
166.06448 5
171.13927 5
194.12086 15
195.10805 5
222.11349 10
306.18411 5
306.19662 5
306.20993 20
306.26538 5
306.28055 5
END IONS

BEGIN IONS
SCANS=5898
TITLE=306.2088
MSLEVEL=2
CHARGE=1+
RTINMINUTES=19.04142
ION=[M+H]+
57.06915 40
69.06954 10
85.10041 10
89.05925 20
99.11778 10
107.06703 10
194.11552 20
195.10176 10
222.11095 20
306.20883 30
306.22986 10
END IONS

BEGIN IONS
SCANS=5906
TITLE=306.2644
MSLEVEL=2
CHARGE=1+
RTINMINUTES=5.2822
ION=[M+H]+
105.07076 10
111.11901 10
112.11802 10
112.12397 10
171.13976 10
288.2572 10
306.12524 20
306.21246 10
306.26694 10
END IONS

BEGIN IONS
SCANS=5909
TITLE=306.2798
MSLEVEL=2
CHARGE=1+
RTINMINUTES=12.58368
ION=[M+H]+
55.05398 30
57.06884 40
69.06901 40
69.07719 10
80.04929 506
83.08245 20
83.08917 10
97.10007 10
165.125 10
171.14149 10
193.12254 10
265.07874 10
306.21671 20
306.24664 20
306.28018 541
306.32031 10
END IONS

BEGIN IONS
SCANS=5922
TITLE=307.1548
MSLEVEL=2
CHARGE=1+
RTINMINUTES=11.53245
ION=[M+H-H2O]+
55.05395 130
57.06955 120
57.07613 20
59.04779 20
77.03825 10
83.08395 10
101.09423 10
105.0688 20
109.06631 10
115.05387 10
117.07091 10
119.086 10
133.10175 20
141.07014 20
143.04909 40
143.08658 20
145.09708 10
147.11655 10
149.02333 230
149.03674 10
157.10072 10
158.07381 10
159.11552 10
161.06023 30
165.06841 10
165.12938 10
169.09953 20
171.11525 10
179.08685 20
180.09555 10
189.05466 40
189.07002 10
191.09027 10
195.11876 10
197.1312 10
207.06587 40
208.12927 10
209.16359 10
217.09511 10
248.15752 10
307.15527 110
307.17712 20
307.21036 10
END IONS

BEGIN IONS
SCANS=5924
TITLE=307.155
MSLEVEL=2
CHARGE=1+
RTINMINUTES=11.69898
ION=[M+H-H2O]+
55.05328 50
57.07016 40
65.03825 10
67.05473 10
79.05344 20
83.08419 20
93.03284 10
97.06412 10
101.09586 20
141.06889 10
143.04846 20
149.02351 100
161.04839 10
161.05949 30
177.12868 10
207.06589 20
210.14456 10
307.15561 40
END IONS

BEGIN IONS
SCANS=5927
TITLE=307.1759
MSLEVEL=2
CHARGE=1+
RTINMINUTES=8.087759
ION=[M+H]+
55.01969 10
55.05414 20
57.06929 20
59.04904 10
83.08383 30
83.08753 20
89.06035 30
99.04303 20
99.04873 10
100.11271 20
101.02102 20
101.09758 10
111.04398 10
145.04845 30
163.11018 10
171.1395 10
182.15059 10
182.15817 10
210.15079 10
233.10231 10
307.15683 10
END IONS

BEGIN IONS
SCANS=5930
TITLE=307.2029
MSLEVEL=2
CHARGE=1+
RTINMINUTES=4.396446
ION=[M+H]+
58.06653 10
69.03348 10
70.06335 10
86.05903 30
86.07339 10
88.07548 30
105.06963 30
107.08663 20
119.08493 20
133.0676 30
135.08073 80
220.11327 10
220.13403 299
220.16139 10
307.17194 10
307.18713 10
307.20322 40
END IONS

BEGIN IONS
SCANS=5932
TITLE=307.207
MSLEVEL=2
CHARGE=1+
RTINMINUTES=16.44305
ION=[M+H]+
55.04839 10
79.05378 10
81.06978 20
82.06837 10
83.08577 10
91.05281 10
95.04924 20
105.06717 10
111.04217 10
117.07173 20
129.07117 10
133.105 20
141.07021 10
141.08171 10
153.06976 10
154.07735 20
155.08511 20
155.09267 10
156.09676 10
157.09848 20
159.11606 10
165.07549 10
166.07971 20
167.08611 20
168.09225 20
169.09538 20
169.10065 20
178.08221 10
180.09549 20
181.1021 50
182.1116 20
182.15308 20
183.11478 20
193.10486 20
194.10629 10
195.11974 30
196.12482 30
197.1337 20
199.14943 20
199.1819 20
205.09987 10
210.13725 10
210.14983 10
211.14697 20
219.11844 10
223.10899 10
225.16435 20
251.1454 10
260.15118 10
307.20547 20
END IONS

BEGIN IONS
SCANS=5933
TITLE=307.213
MSLEVEL=2
CHARGE=2+
RTINMINUTES=6.023642
ION=[M+2H]2+
54.03463 10
55.054 50
73.06512 10
82.06498 30
83.04821 20
83.085 30
91.58438 10
98.09459 10
100.07452 30
100.1111 70
101.11563 10
110.05894 40
111.04415 50
115.07623 20
127.08748 10
141.11432 40
143.08543 10
154.11885 20
155.11082 20
155.13245 10
166.15919 10
169.11186 20
182.13451 10
182.15338 130
183.15727 10
199.18092 60
199.19293 10
204.66687 20
205.16727 10
209.15617 10
209.16643 50
209.45297 10
210.14819 60
211.15578 10
218.65656 10
220.13805 10
225.15843 20
227.17607 20
259.19833 10
307.16895 10
END IONS

BEGIN IONS
SCANS=5936
TITLE=307.2271
MSLEVEL=2
CHARGE=1+
RTINMINUTES=17.15273
ION=[M+H]+
55.05412 30
67.05272 20
67.05709 10
69.06942 20
69.07366 20
71.08482 30
79.05438 20
81.0713 30
82.06372 10
83.04946 10
83.08718 20
91.0557 10
93.07002 20
95.08248 10
97.06641 10
100.10995 20
107.04943 10
109.0657 30
109.07902 10
119.08423 10
121.0735 10
121.10414 10
131.08844 20
135.0826 10
139.11205 10
147.11549 20
154.12338 10
163.147 10
165.12816 60
165.13834 10
177.12263 10
199.17903 10
227.14403 10
227.17326 10
251.13977 10
251.16512 20
261.22278 40
289.21732 30
307.15085 10
307.19559 10
307.21262 20
307.22705 50
END IONS

BEGIN IONS
SCANS=5937
TITLE=307.2275
MSLEVEL=2
CHARGE=1+
RTINMINUTES=14.46012
ION=[M+H]+
55.01551 30
55.05501 30
55.05956 20
57.06916 20
59.04735 10
65.03828 10
67.05374 10
69.03167 10
69.06851 50
71.04917 20
71.08541 10
77.03901 20
79.05511 10
81.06926 20
83.04853 10
83.08401 20
85.06448 10
91.05591 10
93.07091 30
95.04938 50
95.08486 30
97.06537 20
99.07849 10
100.11253 10
105.07143 30
107.08398 20
109.05236 10
109.06431 80
109.07291 10
111.08086 10
117.07081 10
119.08503 50
121.06632 30
121.10051 30
123.08136 30
131.08487 10
135.0808 10
141.06895 10
142.07626 10
143.08655 10
145.10806 20
147.1127 10
149.0955 10
151.11166 20
153.06911 10
153.08047 10
153.12657 10
155.0891 10
159.11838 10
159.12569 10
163.11246 10
165.1275 314
171.11444 10
173.13316 20
175.10995 10
175.14777 10
177.12701 20
179.1429 10
189.12776 10
189.16216 10
191.1423 20
197.13676 10
201.13406 10
203.16631 10
205.15877 20
205.16563 10
229.18745 10
233.15915 10
243.215 10
251.16174 20
251.16774 30
251.17311 10
261.21323 10
261.22379 20
271.20737 10
289.21786 80
307.20688 20
307.22888 80
END IONS

BEGIN IONS
SCANS=5958
TITLE=308.1862
MSLEVEL=2
CHARGE=1+
RTINMINUTES=6.499496
ION=[M+Na]+
173.09537 10
206.11917 10
228.13979 20
242.11777 20
242.12674 10
244.17255 10
257.14996 10
272.16479 60
272.18396 10
290.17722 40
290.18964 20
308.18527 90
END IONS

BEGIN IONS
SCANS=5961
TITLE=308.2126
MSLEVEL=2
CHARGE=1+
RTINMINUTES=10.35406
ION=[M+H-2H2O]+
55.05603 10
58.06538 10
65.03758 10
69.03562 10
80.0527 10
81.06975 30
92.05117 20
99.08122 10
104.05035 10
109.06637 20
131.05942 10
131.0676 10
132.069 30
133.07555 20
137.06029 10
141.09273 30
146.07059 50
166.06467 10
169.08485 20
182.08583 10
183.09372 11
208.08694 30
208.10461 10
209.09669 50
223.11082 20
224.11917 702
308.18167 10
308.21411 251
308.25604 10
308.28021 10
END IONS

BEGIN IONS
SCANS=5976
TITLE=308.2394
MSLEVEL=2
CHARGE=1+
RTINMINUTES=4.522689
ION=[M+H-H2O]+
134.06808 10
136.08098 10
221.13985 40
308.24316 10
END IONS

BEGIN IONS
SCANS=5996
TITLE=309.1277
MSLEVEL=2
CHARGE=1+
RTINMINUTES=7.74175
ION=[M+H+NH4]+
55.05484 10
59.04834 20
59.99029 10
62.00529 10
65.03875 10
69.06692 10
81.07059 10
87.02523 20
91.05354 90
99.05506 20
105.03766 10
114.03809 60
119.02917 10
132.0499 10
141.04681 20
142.03178 30
146.05937 10
156.04771 10
156.05257 30
159.03244 10
159.04144 10
159.05875 140
159.07135 30
159.08199 10
160.04375 10
173.0726 10
217.09502 10
237.06604 10
277.10165 10
END IONS

BEGIN IONS
SCANS=6005
TITLE=309.2078
MSLEVEL=2
CHARGE=1+
RTINMINUTES=16.8872
ION=[M+H]+
55.05271 20
69.06922 20
81.06949 40
95.08383 10
98.98717 10
111.04392 20
119.08766 10
121.1003 10
137.06108 60
161.09297 10
163.11189 10
175.11307 10
182.15376 10
203.08279 10
203.18057 10
231.17157 20
277.18073 10
309.22665 10
309.32828 30
END IONS

BEGIN IONS
SCANS=6009
TITLE=309.228
MSLEVEL=2
CHARGE=1+
RTINMINUTES=6.120883
ION=[M+H]+
57.0325 51
59.04854 329
117.09105 40
175.13187 20
238.16843 10
309.16425 10
309.19476 10
309.20731 10
END IONS

BEGIN IONS
SCANS=6018
TITLE=309.2542
MSLEVEL=2
CHARGE=1+
RTINMINUTES=7.218441
ION=[M+H-2H2O]+
58.06485 210
59.04994 10
70.06443 20
82.06484 20
83.04838 20
85.06411 10
95.08656 10
98.98364 10
138.11787 10
138.12714 30
138.13512 20
154.12334 30
182.15869 10
END IONS

BEGIN IONS
SCANS=6034
TITLE=310.114
MSLEVEL=2
CHARGE=1+
RTINMINUTES=1.877733
ION=[M+H]+
98.98969 10
END IONS

BEGIN IONS
SCANS=6078
TITLE=310.3113
MSLEVEL=2
CHARGE=1+
RTINMINUTES=21.98752
ION=[M+NH4]+
55.01755 10
55.05372 230
55.05918 30
55.06155 10
57.03401 10
57.06369 10
57.06953 210
59.04777 10
60.04284 10
67.0533 50
67.06087 10
69.03467 20
69.06958 227
71.08542 90
72.04458 20
72.08132 20
77.03508 10
79.05421 20
81.06957 70
82.81528 10
83.04795 20
83.0774 10
83.08565 140
84.08183 10
85.06452 10
85.09986 30
86.05914 40
86.09842 20
91.05477 10
93.06962 50
95.07808 20
95.08589 80
97.06452 60
97.10142 120
100.07592 60
100.11081 20
101.06019 20
107.08571 30
109.10136 60
109.11691 10
110.09565 10
111.08104 50
111.11702 80
111.12986 10
114.09166 40
121.10085 60
123.11565 20
125.09636 30
125.11105 10
125.13407 20
128.10699 50
135.11703 50
137.13251 10
139.11234 30
139.147 20
142.12221 30
142.1615 10
149.13301 60
153.12831 20
156.13866 30
163.14883 30
163.16336 10
165.16342 10
167.14664 10
170.15025 10
177.16164 40
177.17026 20
181.15852 10
191.17979 10
193.1967 10
195.17528 20
197.18916 10
198.18526 10
205.19608 20
212.20064 20
219.21114 10
219.21574 20
223.20461 10
226.21434 10
226.22215 10
237.22009 10
251.23773 10
254.25024 20
268.26828 10
268.30182 20
275.27548 80
292.29672 10
293.28564 90
310.21994 10
310.2532 20
310.31131 180
310.33286 30
END IONS

BEGIN IONS
SCANS=6094
TITLE=311.1169
MSLEVEL=2
CHARGE=1+
RTINMINUTES=1.193012
ION=[2M+Na]+
55.05383 50
57.03282 50
71.01195 20
85.02775 10
97.02917 20
99.04437 30
106.95279 20
115.03896 10
117.05454 100
117.06206 20
128.95203 40
157.05132 10
252.1459 10
311.12189 10
END IONS

BEGIN IONS
SCANS=6098
TITLE=311.1498
MSLEVEL=2
CHARGE=1+
RTINMINUTES=10.66193
ION=[2M+H]+
55.01701 11
55.04731 21
55.05402 434
56.88616 11
57.06962 1105
57.08051 46
57.41351 10
59.04883 30
65.03831 331
67.05339 10
71.08575 10
79.05474 10
80.02438 20
83.08515 160
83.09367 20
93.03348 469
101.09579 316
109.02744 10
109.09885 10
111.04872 10
120.62348 10
121.02844 730
148.51128 10
148.53175 50
148.81429 10
148.90144 10
148.9108 10
148.97104 20
148.98598 33
148.99675 40
149.02344 15301
149.04803 34
149.09395 23
149.22356 10
149.26321 20
149.34097 27
149.35138 10
149.38408 10
149.40627 10
149.4492 20
149.478 10
149.49361 10
149.50296 10
149.52106 10
149.59813 20
149.67459 10
149.76138 10
149.77824 10
149.83633 10
149.9063 10
149.95769 20
150.02441 20
150.07317 10
150.09344 10
150.12006 10
150.14531 20
150.47728 10
150.63757 10
151.11002 20
151.1265 10
151.21407 10
151.23567 10
151.45226 10
151.96829 10
152.22821 10
152.31952 10
191.03748 20
193.02876 10
193.05 811
193.07164 21
237.07545 50
237.11494 10
275.20197 10
293.1391 110
293.21225 20
END IONS

BEGIN IONS
SCANS=6101
TITLE=311.176
MSLEVEL=2
CHARGE=1+
RTINMINUTES=14.82756
ION=[M+H-2H2O]+
55.05346 20
57.07004 40
67.05465 20
69.06991 10
77.03782 10
79.05482 30
81.0697 10
81.07521 10
83.04722 10
83.08536 10
84.0817 20
91.05392 10
92.04954 20
93.05774 10
93.07011 20
94.0641 20
96.08087 10
104.05211 10
105.07067 30
105.07876 10
106.06344 10
107.08386 10
108.04498 10
115.0542 20
117.06121 20
118.07301 10
119.08709 20
120.04375 20
121.10141 20
127.05473 10
128.0437 10
128.05177 20
128.05988 10
129.07243 10
130.06721 20
130.07678 10
131.0856 10
132.08189 10
134.05934 20
135.0799 30
135.08925 10
139.06163 10
140.05089 10
142.06601 70
143.0629 10
143.07278 70
143.08284 10
144.04207 20
144.04681 20
144.06381 10
144.08035 20
144.08771 10
145.06145 10
145.10448 10
146.05637 10
147.06805 20
148.04071 10
148.07716 10
149.13235 20
150.05215 20
150.12944 10
152.06142 10
154.05322 10
154.06424 40
154.08427 10
155.07275 20
156.04427 60
156.08141 40
156.09091 20
157.0771 10
157.08975 50
158.08539 10
158.09666 20
158.10529 10
160.07693 20
160.11034 10
161.04605 10
161.06871 10
162.0575 20
163.0631 10
163.11002 10
165.07851 30
166.06322 20
167.07404 50
168.08075 40
169.05353 10
169.07964 10
170.06023 281
170.0743 40
170.08351 10
171.06927 130
171.11186 20
172.07553 30
173.08347 10
175.05275 10
175.10069 10
176.07076 40
176.10724 30
177.08147 20
178.07257 10
179.08417 10
180.08141 10
181.0872 10
182.06158 30
182.08513 20
182.09821 20
183.06686 30
183.07159 20
183.09103 10
183.10001 10
184.07631 40
185.08383 160
186.09164 180
186.10399 30
187.06197 10
187.0864 10
187.09756 10
188.07127 110
188.08795 20
189.07674 10
190.123 10
191.10654 10
192.0696 10
192.0809 10
193.07703 10
194.05984 20
194.08344 30
194.11574 10
195.06831 30
195.09093 50
195.11452 10
196.05728 10
196.07715 20
197.06932 20
197.11263 10
198.05531 110
199.06374 30
199.08633 10
199.10146 10
200.07352 30
200.1076 90
201.10321 50
204.07925 10
204.10419 40
206.08501 20
207.0704 20
207.09447 30
208.07956 10
208.10046 80
208.11317 20
208.13904 10
209.08098 10
209.10855 70
209.12747 10
210.09297 20
210.11899 10
211.08676 60
212.0733 40
212.0939 20
213.07993 70
213.10089 10
214.08698 90
214.10132 30
215.08501 10
215.0975 30
217.09366 10
218.11969 40
218.13368 10
219.09251 20
219.10764 20
219.12714 20
220.1154 10
221.06886 30
221.07796 10
222.07919 70
222.09378 10
222.11833 10
222.41463 10
223.08713 40
223.12981 10
224.05756 60
224.07449 10
224.09517 30
225.067 30
225.10249 70
226.07597 20
226.09566 10
226.11638 10
227.09505 10
227.11998 40
227.13426 10
228.08121 10
228.10255 333
228.1256 10
229.09894 30
230.10451 10
234.12817 10
235.08678 40
235.1239 20
236.09502 90
237.06503 20
237.10349 140
237.12489 10
237.13815 30
238.05409 10
238.07614 100
238.11024 20
238.12181 30
238.14227 10
238.29222 10
238.30769 10
238.80266 10
239.05495 31
239.08255 1061
239.155 23
240.06764 10
240.09045 423
240.12457 10
241.09669 30
242.11824 20
242.15794 20
247.10078 10
247.13528 10
248.1021 10
249.10287 30
251.11739 20
251.15488 80
252.0894 30
252.16487 10
253.064 10
253.09776 593
253.13263 31
254.06627 10
254.08434 41
254.10574 632
254.14134 12
255.04898 10
255.08028 30
255.11406 1268
255.14543 20
255.18265 10
261.14258 10
263.12125 30
264.10233 10
264.12909 60
265.09613 10
265.13504 30
267.11343 20
267.24054 10
268.09378 10
268.12183 396
268.54016 10
269.12943 40
269.1543 10
269.16351 10
270.15128 150
279.13171 20
279.15115 190
280.12228 10
280.15881 20
281.13071 80
283.18256 40
283.2037 20
294.14957 30
294.17917 10
295.14636 40
296.13687 20
296.15411 70
296.16846 40
310.14508 11
311.09796 10
311.12766 21
311.1488 43
311.17703 882
311.21075 21
311.21588 10
END IONS

BEGIN IONS
SCANS=6104
TITLE=311.1807
MSLEVEL=2
CHARGE=1+
RTINMINUTES=17.6881
ION=[M+H-2H2O]+
51.02232 10
57.06949 10
65.03792 10
77.03831 60
79.05449 50
91.05389 202
91.07184 10
103.05477 70
105.06982 796
109.10575 10
115.05392 60
117.07146 10
119.08154 10
128.06073 20
129.0695 20
129.08192 10
131.08733 10
141.06969 10
143.08592 30
151.05557 10
152.06178 30
155.08585 20
165.06989 30
166.07501 10
167.08585 50
178.07898 80
178.09135 30
179.08539 30
181.10246 30
181.10638 10
189.07167 20
189.08176 10
190.07788 50
191.08495 80
192.09964 10
193.10204 110
193.11948 10
195.11661 10
202.07809 40
203.08595 50
203.10101 10
204.09328 60
205.08681 10
205.10168 230
205.11925 20
206.10999 40
207.11682 30
209.12225 10
218.11156 30
219.11786 60
233.13283 50
293.22498 10
311.18341 10
END IONS

BEGIN IONS
SCANS=6120
TITLE=311.238
MSLEVEL=2
CHARGE=1+
RTINMINUTES=18.29806
ION=[M+NH4]+
93.06867 10
105.07148 10
107.08971 10
109.06372 10
109.10049 10
125.0581 10
129.07539 10
135.08159 10
145.09988 20
155.08463 10
157.10083 10
167.08809 10
169.10535 10
173.12985 10
181.10004 10
187.15349 10
193.10471 10
195.12032 10
199.15553 10
201.1293 10
213.16289 20
227.17741 10
293.22791 40
296.11853 10
311.16922 10
311.18042 20
311.24014 50
311.25742 20
311.33307 10
END IONS

BEGIN IONS
SCANS=6130
TITLE=311.2594
MSLEVEL=2
CHARGE=1+
RTINMINUTES=20.13276
ION=[M+Na]+
53.03731 20
55.01707 20
55.05384 70
57.03274 40
57.03832 10
57.06943 110
59.04823 10
67.05391 100
67.06258 10
69.06943 30
69.0757 10
71.01229 40
71.08493 120
79.05527 30
81.05872 10
81.06938 190
83.04866 10
83.0871 20
85.06574 20
93.06982 60
95.08464 80
97.06432 10
97.10337 20
99.04513 10
99.07865 20
107.0856 20
109.10171 40
109.1109 20
121.10129 50
121.11163 20
123.08121 10
123.11713 30
123.12845 10
127.07326 20
133.10152 20
135.11816 20
137.10506 10
139.1132 30
139.12129 10
141.12788 90
145.10088 10
147.11789 20
149.05786 10
149.09283 10
149.09868 20
149.11642 10
149.13118 20
151.14716 10
153.13017 20
159.11964 20
159.13782 10
163.11401 10
163.15012 20
167.10287 20
169.1599 110
169.17572 20
173.13383 20
177.13039 10
177.16231 10
181.15698 10
181.16698 10
182.53709 10
183.13782 432
183.17194 10
183.18436 10
195.17308 10
209.11578 10
233.23589 10
243.21333 20
251.23743 80
261.22189 10
261.23013 20
279.23239 60
279.25046 20
311.18185 10
311.31329 10
END IONS

BEGIN IONS
SCANS=6141
TITLE=312.1091
MSLEVEL=2
CHARGE=1+
RTINMINUTES=5.2822
ION=[M+H]+
59.047 10
149.0462 20
192.06535 20
220.0555 10
220.06433 40
280.08459 10
END IONS

BEGIN IONS
SCANS=6152
TITLE=312.2393
MSLEVEL=2
CHARGE=1+
RTINMINUTES=3.330275
ION=[M+H]+
57.03291 20
59.04827 10
312.26517 20
END IONS

BEGIN IONS
SCANS=6158
TITLE=312.2667
MSLEVEL=2
CHARGE=1+
RTINMINUTES=25.83531
ION=[M+2H]+
55.05368 40
57.07034 10
69.07012 20
83.0487 10
83.08556 40
90.97637 20
90.97896 10
98.09596 30
100.07502 20
100.11225 80
107.08238 10
107.96683 10
110.06156 10
123.08126 10
128.06981 10
149.02678 10
166.15875 10
168.1747 150
185.20052 20
198.14977 10
209.1665 30
227.1748 20
244.20181 30
244.21768 10
294.2066 10
295.24338 20
312.23068 10
312.26553 281
312.28427 20
312.29443 10
312.35379 20
312.36337 50
END IONS

BEGIN IONS
SCANS=6162
TITLE=312.3275
MSLEVEL=2
CHARGE=1+
RTINMINUTES=23.87822
ION=[M+H]+
55.05404 20
57.06851 30
59.04796 10
60.044 40
60.04942 20
71.08585 20
91.05285 10
100.11042 30
168.17245 20
168.17776 20
172.10939 20
227.1788 10
239.12918 10
270.31836 10
312.1514 20
312.23093 20
312.24231 20
312.2663 40
312.32724 140
312.35733 30
312.37 20
312.38181 10
END IONS

BEGIN IONS
SCANS=6166
TITLE=312.3637
MSLEVEL=2
CHARGE=1+
RTINMINUTES=19.28729
ION=[M+H]+
55.05546 10
57.06953 10
58.06386 5
60.08072 35
69.07235 5
71.08564 5
83.05035 5
95.08542 5
100.11094 15
103.03962 10
119.08363 5
121.10017 5
168.17598 15
231.17171 5
266.21957 10
295.24323 5
312.15878 5
312.23001 5
312.24625 5
312.26483 15
312.28262 5
312.32986 15
312.36395 332
312.38766 15
312.41327 5
312.58447 5
END IONS

BEGIN IONS
SCANS=6179
TITLE=313.1295
MSLEVEL=2
CHARGE=1+
RTINMINUTES=5.760533
ION=[M+H]+
91.05254 20
93.03418 10
121.02679 10
149.02312 90
149.03351 10
313.1915 10
313.20956 10
END IONS

BEGIN IONS
SCANS=6186
TITLE=313.1917
MSLEVEL=2
CHARGE=1+
RTINMINUTES=8.358604
ION=[M+H]+
50.01604 10
57.06787 20
71.08404 10
77.03694 10
82.06706 10
83.03422 10
84.08143 10
91.05484 10
92.04651 10
98.0954 20
108.04182 10
110.06094 10
118.06448 20
123.04396 50
124.05302 30
130.06575 10
134.06055 20
137.05836 40
138.07172 10
141.05582 10
141.07095 10
142.06812 30
143.05804 30
143.07184 40
144.03604 10
144.04536 20
146.06029 40
149.02045 10
149.04597 10
152.05075 10
154.0558 10
154.06586 40
155.07303 30
156.08006 30
157.07529 40
157.08737 20
158.08429 160
160.07809 10
161.08559 10
162.05475 60
163.06314 10
164.07076 50
164.08429 20
166.06786 40
167.06355 10
167.07184 20
168.08105 30
169.05489 20
169.07503 20
170.0612 70
171.06828 80
171.09634 10
172.07729 20
173.08417 10
174.05609 30
182.05942 50
182.09743 10
183.0694 50
183.09138 20
184.07428 30
184.08527 10
184.10287 10
185.05347 30
185.07152 243
185.09396 20
185.10704 80
185.12596 11
186.05788 21
186.07913 746
186.09097 362
187.06131 10
187.08771 30
188.1104 10
193.08127 10
194.09445 10
195.09715 10
196.0759 10
197.07541 10
198.0555 30
198.08379 10
198.08977 50
199.06325 40
199.08932 20
199.10126 20
199.12309 10
200.05823 20
200.07066 90
200.0892 10
201.08008 40
201.10258 935
201.13577 10
209.0648 10
209.08578 10
209.11055 10
210.08279 10
210.09315 10
211.08769 10
211.12032 10
212.07053 20
212.09647 10
212.1076 10
213.10381 150
214.07089 10
214.08682 120
214.1114 30
215.08168 120
215.09328 120
215.11179 10
216.08211 10
216.10201 100
220.1321 10
222.075 10
223.09023 20
224.11044 10
225.0817 10
225.10378 30
225.11118 20
226.07664 10
226.08669 20
227.089 20
227.11855 190
227.1339 20
229.08177 10
229.09732 280
229.11217 30
229.13737 10
230.10446 60
230.12257 20
237.10242 30
238.08485 10
239.05592 10
239.08252 90
239.10124 10
240.09064 70
240.10565 10
240.1349 10
241.08118 10
241.09813 180
241.11885 10
242.10593 90
242.11618 50
243.11395 20
253.105 10
254.10776 11
254.25833 10
254.2708 11
254.29305 20
255.06989 10
255.08194 10
255.08809 22
255.11331 1275
255.14828 11
255.15331 31
255.49666 10
256.12167 50
256.13773 30
257.07742 10
257.09052 10
257.12881 260
257.14651 30
267.15219 10
270.11249 10
270.13757 272
270.16498 20
271.14413 30
271.16489 10
281.16614 10
283.1474 30
285.19666 20
296.15714 10
297.16266 40
298.14044 40
298.16803 335
312.15436 11
313.13342 11
313.14813 20
313.19211 1593
313.41187 11
END IONS

BEGIN IONS
SCANS=6187
TITLE=313.1923
MSLEVEL=2
CHARGE=1+
RTINMINUTES=9.505405
ION=[M+H]+
77.03816 30
80.04928 20
82.06616 10
91.05292 20
93.04482 30
107.05961 40
107.07176 10
108.06828 70
109.07544 10
115.05553 20
121.03917 20
129.07005 10
135.09402 10
140.0506 10
142.0649 20
142.0699 20
143.05927 10
143.0723 30
145.08977 10
149.0246 20
152.05022 30
153.0583 10
153.067 20
154.05865 10
154.06548 50
154.07671 20
156.0453 10
156.08228 20
157.09064 20
162.13068 10
164.1048 10
166.06589 10
167.06827 10
168.06898 50
168.07993 20
168.08823 10
169.05029 20
169.05952 10
169.07657 342
170.05949 20
170.08368 40
170.09377 20
171.09198 40
177.09026 10
182.0594 30
182.0864 10
183.06413 20
183.09314 20
184.06458 10
184.07465 10
185.10664 70
194.09444 10
195.05254 10
197.07201 40
197.10732 30
198.05252 40
198.0928 20
198.15118 30
201.09813 10
202.08827 10
211.12325 10
212.13063 10
213.07788 80
214.08701 20
220.13208 10
223.08743 10
225.10445 20
227.08353 10
228.08754 21
228.0938 21
229.07977 31
229.09753 799
229.36235 10
233.06252 20
239.11887 10
239.15732 10
241.09859 50
253.09637 10
253.16905 40
254.18018 10
255.1136 40
256.1218 10
257.13058 20
269.13089 10
269.1987 10
271.14215 20
281.16617 30
312.13931 10
313.13321 20
313.1424 20
313.16016 23
313.19229 2043
313.23245 10
313.28177 10
313.49225 10
END IONS

BEGIN IONS
SCANS=6190
TITLE=313.1928
MSLEVEL=2
CHARGE=1+
RTINMINUTES=11.94378
ION=[M+H]+
70.02744 10
77.03781 10
80.04695 10
84.04513 10
91.05492 20
93.07109 10
106.0627 20
112.03877 10
115.0563 20
118.06386 20
128.05872 10
130.06456 10
132.08072 10
132.08775 10
137.0582 20
139.05501 10
140.04863 30
142.06532 50
142.07155 10
143.07343 30
144.0457 10
144.08157 10
149.02788 10
154.06779 20
156.0816 30
157.07774 10
158.08427 20
160.07719 10
162.12999 10
165.06451 10
167.07462 20
168.07166 10
169.05286 10
169.07521 80
169.0836 20
170.06442 20
170.08086 10
170.09578 30
173.106 20
179.10944 10
183.09448 10
184.07623 30
184.0867 10
185.07237 50
186.08037 30
186.09123 10
188.07115 10
197.04692 40
197.07269 30
198.07947 30
199.08591 20
201.07349 10
201.10188 100
202.08815 10
212.07085 30
213.07034 10
214.07265 10
214.11221 10
229.08676 10
229.09801 140
241.10294 10
255.11389 30
267.19131 10
270.1322 10
285.19617 70
313.14874 20
313.19305 230
313.23569 10
END IONS

BEGIN IONS
SCANS=6202
TITLE=313.2744
MSLEVEL=2
CHARGE=1+
RTINMINUTES=20.0326
ION=[M+H-H2O]+
55.05977 5
57.03418 10
57.03821 5
57.06898 15
59.05252 5
60.08062 5
65.03918 5
69.06975 10
71.08472 20
81.06997 10
83.07885 5
83.08558 10
85.10071 10
87.09376 5
91.05478 10
93.07159 5
95.08696 10
109.06422 5
109.10366 5
116.10449 5
121.0296 5
129.07013 5
141.13486 5
149.0229 5
170.1523 10
170.16341 5
198.13419 5
198.14877 10
226.14555 5
229.09656 5
239.17583 5
257.25171 5
313.18604 5
313.24835 5
313.27362 30
313.29233 10
313.32324 10
313.36508 25
313.37506 15
END IONS

BEGIN IONS
SCANS=6204
TITLE=313.2746
MSLEVEL=2
CHARGE=1+
RTINMINUTES=15.61172
ION=[M+H-H2O]+
57.03332 20
57.06943 20
67.05455 20
71.08479 10
85.10165 10
91.05533 20
95.08422 10
103.05725 10
133.10063 10
197.07013 10
202.07962 10
210.15056 10
229.09708 10
313.2764 40
END IONS

BEGIN IONS
SCANS=6205
TITLE=313.2747
MSLEVEL=2
CHARGE=1+
RTINMINUTES=16.00341
ION=[M+H-H2O]+
55.05376 90
57.03345 90
57.04065 21
57.06954 239
57.08113 20
67.05358 40
69.06912 50
71.04864 10
71.08544 130
71.09726 10
75.04551 10
79.05416 10
81.06938 90
83.08558 50
85.06444 10
85.10131 60
89.06005 20
91.05192 20
93.06849 10
95.08548 90
97.10088 30
99.11657 30
103.07466 20
107.08422 10
109.10072 20
109.1065 10
111.08135 10
111.12008 10
123.11684 20
135.11751 10
137.13107 10
139.11378 10
149.0264 10
151.14948 10
163.16191 10
165.16917 10
179.18259 20
239.23792 20
257.24661 30
313.18823 10
313.2334 10
313.27515 201
END IONS

BEGIN IONS
SCANS=6218
TITLE=314.1608
MSLEVEL=2
CHARGE=1+
RTINMINUTES=6.603004
ION=[M+H]+
133.03156 10
145.09967 20
163.03984 100
163.04935 20
END IONS

BEGIN IONS
SCANS=6219
TITLE=314.1613
MSLEVEL=2
CHARGE=1+
RTINMINUTES=5.328162
ION=[M+H]+
57.06938 5
91.05521 10
95.08613 5
109.10053 5
120.04463 5
121.02799 5
146.02316 5
149.02399 30
170.15639 10
193.04803 10
198.14906 5
251.08875 5
279.07379 5
279.08533 5
314.20667 5
314.28214 10
END IONS

BEGIN IONS
SCANS=6221
TITLE=314.2202
MSLEVEL=2
CHARGE=2+
RTINMINUTES=7.539721
ION=[M+2H]2+
55.0534 181
57.06944 40
59.01211 10
59.04896 10
67.05463 10
70.065 20
73.06544 20
82.06518 70
83.04927 90
83.08544 40
83.09417 40
97.06572 10
98.09777 20
100.07547 40
100.1118 244
101.11512 10
110.06001 100
111.03416 10
111.04462 130
111.52079 10
112.07601 10
115.07621 40
117.14159 10
126.09147 30
127.08748 10
128.07141 30
139.08527 20
140.07054 30
140.07983 10
140.10703 10
141.11385 120
141.61543 10
143.0714 20
154.1241 60
155.11281 30
164.14394 10
166.15695 20
169.10979 20
169.11983 10
176.10754 10
180.13731 10
182.15445 262
182.1712 40
183.1606 20
183.18559 10
192.13853 10
199.15179 10
199.16164 20
199.18167 160
199.19522 10
204.6655 50
209.16711 60
210.14934 250
210.18623 10
211.14851 20
211.1544 10
213.17905 10
218.66277 70
218.68297 10
219.16771 10
219.1813 10
225.15202 10
225.1601 20
226.16466 10
226.19229 20
227.17761 70
228.15755 30
242.17534 10
260.20325 10
282.6925 10
293.22409 10
308.23444 10
308.26822 10
309.21786 30
309.2572 50
310.22363 10
314.28323 20
END IONS

BEGIN IONS
SCANS=6222
TITLE=314.2437
MSLEVEL=2
CHARGE=1+
RTINMINUTES=7.636783
ION=[M+H]+
53.03881 10
55.05407 214
55.06261 20
56.05742 10
57.0708 30
67.05418 10
73.06589 20
81.06899 10
82.06495 70
83.04898 100
83.08411 110
83.09415 10
84.05048 10
84.07996 10
84.08914 20
85.06499 10
91.57972 20
92.08022 10
97.0631 20
98.09659 10
100.07495 30
100.08529 10
100.09346 10
100.11156 277
100.12677 20
101.1156 10
110.05954 80
110.06974 20
111.04436 120
112.04881 20
112.0794 20
113.08252 10
115.07468 50
115.08326 30
117.13904 20
124.0721 10
126.09147 30
128.07048 20
139.08618 20
140.07343 10
140.10577 10
141.11482 100
141.12788 20
141.61787 20
143.07014 30
143.11723 30
147.11665 20
154.1225 40
155.11282 60
155.6133 10
163.0415 10
163.64413 10
164.14549 10
166.16113 20
169.10918 10
182.15456 340
183.15817 20
183.18935 20
183.19798 10
192.14012 10
198.15202 10
199.16257 10
199.1814 180
204.66435 100
205.16899 10
209.1653 120
209.18419 10
210.13525 10
210.1498 280
210.16782 30
210.21727 10
211.15457 50
213.17847 20
213.19093 10
218.66234 130
219.16489 20
225.16025 50
226.19992 20
227.17558 40
228.15923 40
228.17711 20
234.67261 10
235.11372 10
242.17212 10
259.20236 40
282.19504 20
282.70139 10
308.23373 40
309.21753 60
309.25064 20
309.25812 10
309.41428 10
310.22238 20
310.26096 20
END IONS

BEGIN IONS
SCANS=6230
TITLE=314.2823
MSLEVEL=2
CHARGE=1+
RTINMINUTES=25.83531
ION=[M+2H]+
55.0537 40
71.08474 10
82.06364 10
83.08473 20
85.06507 20
88.11116 50
100.11187 110
100.12243 30
110.0666 20
111.04743 10
170.15375 100
170.16406 20
182.15512 20
198.14954 70
199.18076 20
209.1544 10
209.16602 30
210.14894 10
227.17651 20
228.16174 10
296.2677 10
314.24933 10
314.28192 90
314.31265 10
314.34793 10
END IONS

BEGIN IONS
SCANS=6266
TITLE=315.135
MSLEVEL=2
CHARGE=1+
RTINMINUTES=7.165267
ION=[M+H]+
106.06412 10
117.05575 10
129.06865 10
142.06573 10
154.08264 10
169.0956 10
170.09775 10
181.09023 10
183.09061 10
184.11397 10
198.11647 10
199.12288 20
210.09409 20
211.08839 20
212.09486 20
212.11227 10
225.10793 10
226.10973 10
227.06607 10
227.11853 70
227.13573 10
237.10419 10
241.13364 10
255.11484 80
269.13254 30
297.1239 40
END IONS

BEGIN IONS
SCANS=6268
TITLE=315.1599
MSLEVEL=2
CHARGE=1+
RTINMINUTES=6.694917
ION=[M+H-H2O]+
55.05316 10
85.02856 10
129.07126 20
131.08797 40
141.06992 10
142.07661 10
143.08446 20
145.09792 10
145.10748 10
153.07263 10
156.09288 20
156.10603 10
157.06706 10
157.09712 20
159.04524 50
165.07027 20
166.07571 20
167.08295 10
169.10083 20
169.10936 10
171.11613 20
173.05746 10
179.08571 10
180.09418 20
181.10132 20
182.10995 10
183.08224 10
185.05981 20
185.0966 20
196.1239 10
197.06026 10
199.07584 30
199.11098 30
208.09061 10
211.07767 10
223.11198 20
225.09143 30
226.09966 10
227.07059 10
231.14198 30
241.10625 10
241.12219 40
257.11719 40
257.13068 10
273.14664 10
283.13336 10
END IONS

BEGIN IONS
SCANS=6269
TITLE=315.1607
MSLEVEL=2
CHARGE=1+
RTINMINUTES=6.431366
ION=[M+H-H2O]+
69.00089 10
105.06946 10
128.06288 10
129.06967 20
131.0869 20
141.07059 20
142.07899 10
143.04961 10
143.08463 20
145.08801 10
145.1021 20
151.05325 10
153.07068 10
154.0826 20
154.15727 10
155.04684 10
155.08688 20
156.09488 20
157.06828 10
157.10265 30
159.04414 50
159.08224 10
165.07079 50
166.07867 20
167.08601 20
169.06429 10
169.10185 20
171.11703 20
172.12691 10
173.13129 10
178.08051 10
179.08432 10
180.09546 10
181.10335 20
183.08015 10
185.05954 20
185.09508 10
195.11826 10
196.08459 10
197.05952 20
197.06909 10
197.09846 20
197.12997 10
198.06734 10
198.08118 10
198.10487 10
199.07452 30
199.1123 80
207.08156 10
208.09135 10
211.07817 20
223.11313 30
225.09489 30
226.09973 30
227.06905 30
229.12402 20
231.13882 10
241.08807 10
241.12228 110
241.14185 10
257.11942 50
283.133 10
315.21243 10
END IONS

BEGIN IONS
SCANS=6271
TITLE=315.1757
MSLEVEL=2
CHARGE=1+
RTINMINUTES=18.20703
ION=[M+H]+
55.05626 10
63.02193 10
65.03777 80
65.04688 10
79.05641 10
90.75113 12
90.75738 10
91.05394 2222
91.40511 10
91.60476 10
91.71761 10
92.01597 10
100.1115 10
105.03202 10
115.0545 278
115.06617 10
116.68706 10
116.7055 10
117.06982 3916
117.09624 10
117.31601 10
117.45865 10
118.01679 10
118.05505 10
118.0739 10
118.18094 10
121.06442 10
177.09126 10
178.08099 10
193.10246 40
212.12872 10
255.26616 10
END IONS

BEGIN IONS
SCANS=6280
TITLE=315.2289
MSLEVEL=2
CHARGE=1+
RTINMINUTES=6.218237
ION=[M+H]+
67.05133 10
69.06909 10
81.06844 20
95.0837 30
95.09057 20
114.05008 10
114.05716 10
137.13182 30
146.08479 10
154.15889 80
226.15022 10
298.20895 30
315.23041 40
315.24945 10
END IONS

BEGIN IONS
SCANS=6283
TITLE=315.2328
MSLEVEL=2
CHARGE=1+
RTINMINUTES=17.61664
ION=[M+H-H2O]+
53.03744 20
55.05443 40
57.069 10
59.0462 10
67.05353 30
69.06932 40
77.03902 30
79.05446 50
81.06904 40
81.07286 20
81.07592 10
83.04809 10
83.08654 20
85.06498 10
88.11198 10
91.04307 10
91.05399 90
91.06523 10
93.06864 80
95.08587 40
101.05915 10
105.06247 10
105.07047 50
107.08528 60
109.10074 50
115.05405 30
117.05595 10
117.0703 80
118.0768 10
119.08538 40
121.10145 30
123.07992 10
123.11842 10
127.07515 20
128.06497 10
129.0706 30
129.07826 10
130.07971 20
131.08572 120
133.09068 10
133.10078 30
135.11652 20
135.12534 10
141.06969 40
142.07587 20
143.08508 50
145.10141 110
147.08034 20
147.11501 60
149.05891 10
149.09567 10
149.13493 10
152.06274 20
153.06728 10
155.08408 20
155.09032 30
155.10124 10
156.09105 10
157.10031 40
159.11627 60
161.09592 30
161.13348 20
163.11382 10
163.14835 10
165.07095 10
167.09048 20
168.09204 10
169.10118 20
170.116 10
171.11752 60
173.09639 20
173.13284 90
173.1498 10
174.1403 10
175.11137 10
179.08334 10
179.0936 10
179.1059 10
181.1015 40
182.11142 10
183.11685 20
183.15582 10
185.09743 10
185.13271 40
185.13979 10
187.11383 10
187.14923 50
189.12431 10
195.11739 40
197.13138 30
199.11099 30
199.14725 70
201.12923 10
201.13702 10
201.16231 20
203.14238 20
209.13181 50
211.14738 20
213.12651 20
213.16801 10
214.17284 20
215.14194 20
219.14043 10
221.16582 10
223.11594 10
223.1501 30
225.12666 10
227.14793 20
229.16203 20
233.15456 10
237.16678 10
237.17606 10
239.18028 30
241.15997 30
241.19649 50
245.15404 10
255.17488 20
255.196 20
255.2139 20
259.16983 10
265.1973 60
265.21039 10
283.19073 10
283.20703 60
287.20139 20
287.22122 10
315.2002 20
315.21832 40
315.23483 120
315.24872 40
315.26813 10
END IONS

BEGIN IONS
SCANS=6294
TITLE=315.2538
MSLEVEL=2
CHARGE=1+
RTINMINUTES=25.16306
ION=[M+H+2Na]+
55.05421 20
69.07032 10
100.11122 20
121.10119 10
139.11638 10
182.15314 10
185.11697 20
187.11429 10
227.17468 20
315.17899 30
315.19312 20
END IONS

BEGIN IONS
SCANS=6312
TITLE=316.2128
MSLEVEL=2
CHARGE=1+
RTINMINUTES=3.705667
ION=[M+H]+
57.06992 10
59.01294 10
62.05948 20
74.09778 10
81.06962 40
84.08069 30
95.0846 20
102.09133 194
102.10311 10
115.03912 50
123.11567 70
128.10857 20
316.2132 140
END IONS

BEGIN IONS
SCANS=6323
TITLE=316.2852
MSLEVEL=2
CHARGE=1+
RTINMINUTES=15.0581
ION=[M+H]+
55.05327 10
57.0695 80
57.07783 20
60.04478 10
67.05357 20
69.07025 10
70.06451 213
70.07903 10
71.08538 50
85.10029 41
85.11578 11
88.07541 458
88.0874 56
95.08563 40
104.05805 11
105.74245 10
106.08616 745
109.10073 30
116.06903 20
123.11497 10
149.02396 10
187.05824 10
211.20711 10
219.08443 10
243.11311 10
249.18408 10
254.24969 30
255.20389 20
255.2326 272
255.25204 30
298.13538 20
298.24255 10
298.27438 90
316.28683 120
END IONS

BEGIN IONS
SCANS=6330
TITLE=317.116
MSLEVEL=2
CHARGE=1+
RTINMINUTES=16.9215
ION=[M+H]+
243.1591 20
317.21313 10
END IONS

BEGIN IONS
SCANS=6336
TITLE=317.1658
MSLEVEL=2
CHARGE=1+
RTINMINUTES=15.31733
ION=[2M+H]+
67.05299 10
69.03497 10
77.03918 20
79.05396 20
91.05345 20
93.06861 20
95.08487 10
97.0648 10
105.07059 30
105.07695 20
106.06399 30
106.07345 10
107.08705 10
109.06321 20
111.08208 10
119.08549 20
121.06498 10
128.06335 10
129.06956 10
130.0675 10
131.08653 10
135.11893 10
139.05379 20
140.0491 10
140.05696 10
141.07278 10
143.07269 10
144.08099 10
144.08896 10
145.09836 10
152.06145 10
155.07024 10
156.08292 10
156.0963 10
158.09248 10
165.06848 10
166.06743 50
167.07385 211
168.08147 70
169.08475 10
169.10068 10
177.05965 20
178.06744 10
179.07411 30
180.08182 90
180.09135 10
181.09052 20
182.09631 50
183.09177 10
186.09383 10
193.07901 30
193.0896 30
195.05289 10
195.06853 240
195.08499 20
196.07759 80
197.10493 10
197.11411 10
198.09254 10
198.11369 10
209.07021 20
210.069 11
210.09236 1279
211.05357 10
211.08334 20
211.10095 418
211.19075 10
225.10358 10
225.11998 10
226.10876 10
239.18138 10
258.11349 10
259.12372 10
269.11105 50
269.11963 20
269.13678 10
270.11618 30
273.14377 20
281.10367 10
282.11963 10
283.12766 30
285.10513 21
285.1402 531
286.10779 10
286.14825 150
287.11945 30
287.16095 10
287.55627 10
289.17081 20
289.18628 10
297.13885 10
299.15598 40
299.18314 10
299.20404 20
301.11487 10
301.13626 100
302.14191 20
317.10501 10
317.16653 130
317.21497 10
END IONS

BEGIN IONS
SCANS=6343
TITLE=317.2123
MSLEVEL=2
CHARGE=1+
RTINMINUTES=8.826308
ION=[2M+3H2O+2H]+
55.01879 30
55.02863 10
55.05374 10
67.05269 20
69.06915 20
71.04992 10
79.05279 10
81.0693 10
91.05326 30
91.05739 10
93.07065 20
95.08606 20
97.0636 10
105.069 40
109.06295 10
115.05424 10
117.0703 20
119.08606 10
129.06786 20
131.08791 20
133.09763 10
141.06985 30
141.08099 10
143.08557 50
145.0649 10
145.10194 20
147.08476 20
147.11732 20
149.09616 10
155.08424 10
155.09537 10
157.10049 10
159.08147 10
159.11642 30
161.09564 10
167.08708 10
169.10152 30
171.11522 20
172.0883 10
178.08209 10
179.08659 10
181.10269 10
183.10938 10
183.11765 10
185.09349 20
185.10002 10
187.11247 30
193.09882 20
197.13686 10
205.12239 10
225.16701 10
227.14388 10
231.13824 10
235.15726 10
237.16718 10
239.17854 10
243.16151 10
253.19788 10
255.16837 10
281.18817 20
299.19797 30
317.20074 10
317.21124 40
END IONS

BEGIN IONS
SCANS=6376
TITLE=318.174
MSLEVEL=2
CHARGE=1+
RTINMINUTES=17.92823
ION=[M+3Na]+
55.05408 10
95.04843 20
130.0663 20
143.07449 10
153.06296 10
167.07167 20
168.07991 30
169.08803 10
169.10529 10
173.1338 10
177.05695 10
180.0826 20
196.05125 10
196.07684 240
196.10159 10
196.45476 10
197.0844 80
210.09457 10
211.09047 20
211.09691 20
212.1031 10
213.11607 20
247.1369 10
260.13504 10
275.15237 10
285.13199 20
285.14163 50
286.12894 10
286.14694 20
288.12845 40
301.1347 10
303.15012 130
318.13574 20
318.17368 200
END IONS

BEGIN IONS
SCANS=6400
TITLE=318.9389
MSLEVEL=2
CHARGE=1+
RTINMINUTES=1.163517
ION=[M+3Na]+
90.97636 120
135.00339 20
152.98961 10
174.98375 20
198.9402 30
204.95517 20
204.9752 10
204.98666 10
204.99557 30
273.03415 10
END IONS

BEGIN IONS
SCANS=6402
TITLE=319.0798
MSLEVEL=2
CHARGE=1+
RTINMINUTES=15.84772
ION=[M+H]+
56.01558 10
57.06902 10
99.05672 20
103.05371 10
105.06872 20
109.10254 10
117.07421 10
127.05485 150
127.06963 10
128.06122 10
142.07899 20
143.08688 20
144.05885 10
154.07661 10
155.06125 10
155.08731 10
191.01485 20
195.11871 10
319.20377 10
END IONS

BEGIN IONS
SCANS=6403
TITLE=319.08
MSLEVEL=2
CHARGE=1+
RTINMINUTES=15.37502
ION=[M+H]+
57.07061 10
81.07035 10
91.05426 20
99.05639 10
103.05305 30
127.05495 100
143.04387 10
143.05058 10
145.06319 10
155.06375 10
191.01559 20
211.09941 10
212.10181 10
213.10182 10
287.14948 10
288.15518 10
304.15158 10
319.07761 20
319.22836 10
319.30859 10
END IONS

BEGIN IONS
SCANS=6406
TITLE=319.0902
MSLEVEL=2
CHARGE=1+
RTINMINUTES=15.03706
ION=[M+H]+
81.06887 10
91.05248 10
127.05441 140
128.06171 10
143.05081 10
147.01892 10
147.03067 10
155.06113 20
175.15485 10
191.01717 40
196.07742 10
198.09264 10
212.09785 10
213.10849 10
255.10213 10
319.07785 20
319.22809 20
END IONS

BEGIN IONS
SCANS=6420
TITLE=319.1757
MSLEVEL=2
CHARGE=1+
RTINMINUTES=13.33614
ION=[M+H-2H2O]+
53.03694 10
57.07023 20
57.07563 10
59.01482 10
68.99615 40
79.05314 20
81.06917 10
91.05496 10
101.02371 50
105.06716 10
111.00746 70
129.01797 131
139.00352 50
143.03455 70
147.07993 10
158.05988 10
185.08266 80
186.05951 10
END IONS

BEGIN IONS
SCANS=6431
TITLE=319.2124
MSLEVEL=2
CHARGE=1+
RTINMINUTES=14.70702
ION=[M+H-H2O]+
54.87923 10
55.01724 30
55.04554 20
55.05419 404
56.88491 11
57.06941 694
57.07984 10
57.56378 10
58.28011 10
59.04836 60
71.08547 10
73.02667 10
83.08513 100
83.09555 10
91.05617 10
93.07 10
99.04346 232
101.02375 20
101.0959 390
129.0723 10
133.10417 20
134.10394 10
135.08257 10
144.08998 10
145.0495 20
145.10185 10
170.10527 10
186.13464 10
188.11642 10
201.1098 10
202.1311 10
245.14006 60
319.23178 10
END IONS

BEGIN IONS
SCANS=6435
TITLE=319.2602
MSLEVEL=2
CHARGE=1+
RTINMINUTES=15.69241
ION=[M+H]+
55.83162 20
56.01292 267
56.88075 10
56.88431 11
57.0695 747
57.19794 10
58.06507 40
69.0347 10
81.07044 20
87.07976 20
91.05458 20
97.06575 10
98.73051 11
99.05522 898
101.0967 20
116.10755 40
116.11655 10
127.03874 30
145.04755 10
147.11098 10
185.13638 10
319.30411 10
END IONS

BEGIN IONS
SCANS=6437
TITLE=319.2854
MSLEVEL=2
CHARGE=1+
RTINMINUTES=18.08172
ION=[M+H]+
55.05541 10
57.06914 140
67.05377 30
67.06087 10
69.06986 10
71.08483 80
79.05179 20
81.07126 40
85.10062 40
89.05985 140
89.06897 20
91.05335 20
93.06928 10
95.08525 60
97.10343 10
109.10091 10
120.09043 10
121.10082 10
123.11652 20
132.08768 10
133.08508 30
134.10402 10
135.08382 10
135.12061 10
139.11029 10
144.08762 10
145.09811 10
151.0974 40
219.21371 10
301.29498 20
319.20187 10
319.30417 30
END IONS

BEGIN IONS
SCANS=6438
TITLE=319.2856
MSLEVEL=2
CHARGE=1+
RTINMINUTES=14.2881
ION=[M+H]+
55.05636 10
57.06961 40
71.08452 10
85.09987 10
89.05912 50
91.05335 10
129.07069 10
151.09825 10
169.19753 10
END IONS

BEGIN IONS
SCANS=6442
TITLE=319.3009
MSLEVEL=2
CHARGE=1+
RTINMINUTES=22.34443
ION=[M+H]+
67.0543 20
69.06899 10
79.05284 10
95.08446 30
109.103 10
123.1176 20
147.11731 10
319.0896 10
319.13824 20
319.30075 20
END IONS

BEGIN IONS
SCANS=6443
TITLE=319.3009
MSLEVEL=2
CHARGE=1+
RTINMINUTES=17.7113
ION=[M+H]+
55.05418 20
67.05376 50
69.07071 10
71.08484 10
79.05423 10
81.06941 20
85.10264 10
93.06878 10
95.08791 20
105.06822 10
109.09984 10
174.13762 10
220.03424 10
256.21225 10
301.28818 20
319.22607 10
319.30209 50
319.32181 10
END IONS

BEGIN IONS
SCANS=6458
TITLE=320.2596
MSLEVEL=2
CHARGE=1+
RTINMINUTES=18.70169
ION=[M+NH4]+
55.01791 10
55.05367 40
67.05381 100
69.06888 20
77.03975 40
79.05367 50
81.06918 30
81.07745 10
83.08483 10
91.04258 10
91.05471 80
93.07051 30
95.08532 30
95.08889 20
105.0694 50
107.08522 40
109.09983 10
117.05705 10
117.06919 10
119.08601 30
121.10063 40
129.0705 40
130.07726 10
131.08316 20
131.08978 20
133.10262 30
133.10893 10
135.07906 10
135.11572 30
141.0695 10
143.0872 30
145.10201 40
145.11221 20
147.08076 20
147.11452 40
147.12523 10
149.09529 20
149.13618 10
157.10065 20
159.11653 40
161.09514 10
161.1324 20
163.076 10
163.11191 20
169.10094 20
171.11649 10
171.12584 10
173.13191 30
175.11272 10
175.15131 30
183.11447 30
187.14629 20
189.1633 10
197.13637 10
201.12544 10
201.16519 20
285.17346 10
306.96375 20
320.14069 10
END IONS

BEGIN IONS
SCANS=6460
TITLE=320.3169
MSLEVEL=2
CHARGE=1+
RTINMINUTES=16.37721
ION=[M+NH4]+
57.07008 50
57.08023 10
71.08551 60
85.10109 10
89.05928 60
91.05395 10
99.11504 10
107.06901 40
107.09165 10
145.10123 10
320.18527 10
END IONS

BEGIN IONS
SCANS=6466
TITLE=321.0961
MSLEVEL=2
CHARGE=1+
RTINMINUTES=5.035975
ION=[M+Na]+
247.1274 10
277.06671 10
321.07742 10
321.09689 252
END IONS

BEGIN IONS
SCANS=6487
TITLE=321.1812
MSLEVEL=2
CHARGE=1+
RTINMINUTES=17.79119
ION=[M+2Na-H]+
67.05544 20
69.06604 10
81.0699 30
85.06405 10
91.05427 10
95.04839 10
95.085 10
105.06962 20
109.06393 20
109.10144 10
121.06487 10
147.11462 10
151.11275 20
165.12918 60
173.12766 10
177.12927 20
187.1505 10
233.15257 10
289.21207 10
289.22476 30
321.11841 10
321.14822 10
321.15591 10
321.18109 170
321.21597 20
321.22147 10
321.24069 30
END IONS

BEGIN IONS
SCANS=6500
TITLE=321.243
MSLEVEL=2
CHARGE=1+
RTINMINUTES=15.16592
ION=[M+2H+Na]+
55.05367 30
57.03368 10
57.0703 10
67.05309 30
67.05884 10
69.03364 10
69.06968 30
71.04892 30
77.03649 10
79.05269 10
79.05664 30
81.06949 50
83.08724 10
85.06366 10
91.05387 20
93.0687 20
95.07785 10
95.0858 20
105.06967 10
107.08553 20
109.06453 70
109.07863 10
109.10255 20
111.07994 10
119.08717 20
121.06275 10
121.09812 10
122.07219 40
123.08278 30
123.11855 20
131.08505 10
133.09929 20
135.08006 50
135.11243 10
135.12073 10
137.09621 20
137.13193 10
145.10089 20
147.11662 20
149.09566 20
149.13419 30
151.11214 606
157.10146 10
159.11983 10
161.13132 20
163.12572 10
165.12636 20
173.13319 10
251.16354 10
261.2229 20
279.23395 10
303.2337 40
303.25897 10
321.13519 10
321.21109 10
321.24307 293
321.28 20
END IONS

BEGIN IONS
SCANS=6502
TITLE=321.2433
MSLEVEL=2
CHARGE=1+
RTINMINUTES=22.40017
ION=[M+3H]+
55.05386 30
57.03326 10
57.06891 10
67.05402 20
67.0637 5
69.03118 5
69.06942 35
71.04842 10
79.0544 20
81.06939 25
83.04937 5
83.08581 15
85.06534 5
91.05384 15
93.06913 20
95.08597 45
97.0664 10
97.10027 10
105.0701 15
107.08507 30
109.06617 20
109.10064 30
111.07893 10
119.08137 5
119.08744 5
121.0639 5
121.10089 25
121.10766 5
122.07278 10
123.08135 15
123.11609 15
125.09231 10
125.09574 10
125.13141 5
131.08299 5
133.10338 20
135.0797 40
135.11592 10
136.092 5
137.09521 10
139.11485 10
143.09679 5
145.10378 10
147.1169 10
149.02321 5
149.08862 5
149.09633 35
149.13206 25
149.13934 5
150.10349 10
151.11227 80
159.11716 10
161.13257 15
163.1133 20
163.12859 5
167.14243 5
173.13142 5
177.12758 10
183.11275 5
187.14394 5
197.1337 5
201.16064 5
205.16251 5
213.14738 5
213.15633 5
219.17865 5
247.16846 5
261.18738 5
261.2215 40
263.20688 5
275.23486 40
279.23035 5
285.22006 5
293.2157 5
303.23355 50
303.24652 5
303.27869 5
321.13168 5
321.16736 5
321.20242 5
321.24374 304
321.29297 10
321.31735 5
END IONS

BEGIN IONS
SCANS=6503
TITLE=321.2434
MSLEVEL=2
CHARGE=1+
RTINMINUTES=17.82944
ION=[M+H]+
57.07101 10
69.06926 20
71.08522 20
77.03634 10
79.05235 20
81.06881 10
95.04944 40
95.0852 10
105.06989 10
107.08541 20
109.06359 20
109.10143 10
121.06337 20
131.08374 10
135.07983 20
137.09473 10
143.08659 10
149.09505 10
153.12662 10
159.11867 10
161.13336 20
165.12746 120
165.14232 10
173.13362 20
177.12675 10
179.14497 30
233.16156 10
261.22903 20
289.186 10
289.20337 10
289.21725 40
289.23721 10
321.18262 30
321.22684 20
321.24359 50
321.27844 10
321.32419 10
END IONS

BEGIN IONS
SCANS=6504
TITLE=321.2435
MSLEVEL=2
CHARGE=1+
RTINMINUTES=18.96044
ION=[2M+H]+
55.05288 10
57.03337 20
67.05318 20
69.07085 10
71.0478 30
79.05418 10
81.0697 20
83.04897 10
93.0683 20
105.07339 10
107.08598 20
109.06487 50
109.07383 20
109.09924 10
111.08352 10
119.08642 10
121.10073 10
122.07343 60
123.07936 30
123.11382 10
128.06143 10
135.08076 20
137.09547 20
149.09622 10
151.09764 11
151.11185 721
151.56136 10
165.13193 30
173.13089 10
261.2247 10
275.23676 20
303.14209 10
303.23376 50
321.13834 10
321.2446 170
END IONS

BEGIN IONS
SCANS=6505
TITLE=321.2435
MSLEVEL=2
CHARGE=1+
RTINMINUTES=18.42911
ION=[M+3Na]+
55.05412 20
57.03304 20
57.03749 10
57.06936 20
67.05337 20
71.04949 20
81.06985 30
83.08719 10
93.07007 20
95.0862 30
97.06574 10
107.04897 10
107.085 20
107.09438 10
109.06512 30
109.09958 30
119.08431 10
121.10197 10
122.07379 40
123.08103 50
123.09525 10
123.11903 10
127.07596 10
133.10486 10
135.07993 20
137.09895 10
137.13203 20
147.12047 20
149.13 10
150.10339 10
150.61205 11
151.11171 794
163.10915 30
163.11937 10
163.15038 10
165.1291 30
187.14679 20
203.19191 10
223.15108 10
233.19283 10
261.22446 20
275.2421 20
303.22589 10
303.23441 40
321.21729 10
321.24387 284
END IONS

BEGIN IONS
SCANS=6507
TITLE=321.2436
MSLEVEL=2
CHARGE=1+
RTINMINUTES=12.15377
ION=[M+H]+
53.03814 10
55.01725 30
55.05389 100
55.06029 20
57.03289 20
57.04102 10
57.06925 50
59.04824 10
65.03839 10
67.05317 90
69.03161 10
69.06979 150
69.08183 10
71.04827 30
71.08776 10
77.03776 30
79.05393 100
79.06342 10
81.06939 100
83.0482 80
83.08452 50
83.0908 30
91.04709 10
91.05394 120
93.06963 100
95.08471 70
97.10111 30
105.06888 90
105.08092 10
107.05225 10
107.08546 160
109.06116 10
109.06753 30
109.10133 80
109.11012 10
111.08009 10
116.06223 10
117.06787 20
119.08531 130
120.09482 10
121.06504 20
121.10036 110
122.07466 20
123.08015 60
123.11633 30
129.0703 20
130.0757 20
131.08678 40
133.10086 70
134.67113 20
135.0804 80
135.09204 10
135.11705 215
135.12874 30
137.09636 30
137.13316 20
139.11302 20
143.08778 20
144.06329 10
144.09515 20
145.1017 70
147.08263 10
147.10368 10
147.11714 170
149.07658 10
149.0965 150
149.13278 70
150.10461 30
150.62703 10
151.11243 170
151.12305 10
153.13062 10
155.0872 10
157.10106 20
159.11655 70
159.12984 10
161.09573 30
161.1326 150
162.10606 10
163.11194 295
163.14085 10
163.14909 20
163.15575 20
163.15923 10
165.1274 30
171.11713 20
173.13206 50
175.11316 10
175.14854 90
175.16563 20
177.1274 60
177.16492 10
179.14302 10
185.13271 20
187.14795 70
189.12616 30
189.16476 30
190.13368 10
191.14365 40
191.15582 10
191.17899 10
193.158 20
201.1638 40
203.14091 20
203.17943 20
205.15778 40
205.1664 20
205.17622 10
205.20108 10
207.17471 10
213.17554 10
215.1794 10
217.19403 20
219.17418 50
225.16602 10
229.15927 10
229.19293 20
231.17371 10
233.19234 10
247.20766 10
247.24327 50
257.22766 60
257.25677 10
261.09329 10
261.18564 10
267.20847 20
275.20132 20
275.23767 445
275.28549 10
275.78101 10
285.22302 61
285.23419 20
303.16217 11
303.17557 10
303.19101 11
303.23288 994
321.24426 40
END IONS

BEGIN IONS
SCANS=6511
TITLE=321.2438
MSLEVEL=2
CHARGE=1+
RTINMINUTES=11.7276
ION=[M+H]+
51.02138 10
55.01806 10
55.05426 70
57.06945 20
57.07639 10
67.05407 60
69.03614 10
69.06994 30
69.07486 10
77.03971 30
79.05344 60
79.06328 10
81.0702 50
81.07865 20
83.04992 10
83.08015 10
83.08501 20
91.05424 60
93.06973 50
93.07723 20
95.07799 10
95.08624 50
97.06467 10
103.05882 10
105.07003 70
107.04751 20
107.07714 20
107.08612 130
107.0944 20
109.10116 110
119.0867 60
120.09336 20
121.06572 20
121.10246 70
122.07365 10
123.07832 10
123.11724 30
130.07944 10
131.08569 30
133.10178 110
135.07924 41
135.11722 160
137.09776 50
137.13506 10
139.11472 10
143.08653 10
144.09428 10
145.08833 10
145.10095 50
145.11139 30
147.11703 80
149.08067 10
149.09544 80
149.10622 10
149.13422 30
151.10208 20
151.11256 180
153.08931 10
159.1176 30
159.12946 30
161.09509 10
161.13358 30
163.11243 240
163.14803 10
165.12766 10
173.13362 20
174.13756 10
175.15453 20
177.12952 30
177.1655 20
179.14433 20
185.1349 20
187.14902 10
189.16312 20
191.13737 10
191.14391 10
191.18182 10
193.15973 10
201.16446 10
203.14594 10
205.16454 20
205.19473 10
215.18073 20
219.21741 10
229.19826 10
247.20081 20
247.24242 20
257.18509 10
257.20639 10
257.22849 40
275.2139 11
275.23865 437
275.27652 10
285.22235 40
303.17654 20
303.19861 11
303.23386 703
303.26801 10
303.29233 10
321.24341 30
END IONS

BEGIN IONS
SCANS=6512
TITLE=321.2439
MSLEVEL=2
CHARGE=1+
RTINMINUTES=12.63571
ION=[M+NH4]+
57.0348 10
69.06946 10
71.04986 20
79.05381 10
79.05925 10
83.05045 10
83.08458 20
93.06954 20
95.04871 10
95.08578 20
101.06176 10
105.07141 10
109.06494 10
109.09973 20
122.07141 20
123.08111 20
123.12074 10
135.07994 20
135.11497 10
137.09599 10
143.09215 10
149.09824 10
149.13474 10
151.11188 190
163.11098 20
165.12608 20
275.23755 20
303.23035 10
321.22372 10
321.24365 140
321.26624 20
321.3042 10
END IONS

BEGIN IONS
SCANS=6520
TITLE=321.3167
MSLEVEL=2
CHARGE=1+
RTINMINUTES=24.42308
ION=[M+H]+
55.05362 30
55.06277 10
57.06972 20
67.05462 20
69.06904 30
71.08529 10
81.0692 20
83.08512 30
85.10125 10
87.08086 10
95.08577 50
97.06272 10
97.09986 10
107.08434 10
109.06926 10
109.102 10
111.07824 10
111.11694 30
121.10196 20
123.1183 10
149.02596 10
151.11263 30
233.2291 10
303.30496 10
321.12949 10
321.15326 20
321.2182 10
321.24142 20
321.25659 10
321.30435 20
321.31708 40
END IONS

BEGIN IONS
SCANS=6537
TITLE=322.2385
MSLEVEL=2
CHARGE=1+
RTINMINUTES=15.80173
ION=[2M+NH4]+
57.07027 10
69.06905 10
71.0496 10
79.05541 10
91.0553 10
117.06982 10
133.10313 10
139.07545 10
149.09541 20
157.10208 20
322.24344 10
END IONS

BEGIN IONS
SCANS=6547
TITLE=322.272
MSLEVEL=2
CHARGE=1+
RTINMINUTES=18.21483
ION=[M+Na]+
59.04857 10
83.08626 10
105.06931 10
151.86385 10
240.79237 10
322.21411 10
322.24432 10
322.27328 20
END IONS

BEGIN IONS
SCANS=6551
TITLE=323.078
MSLEVEL=2
CHARGE=1+
RTINMINUTES=5.21135
ION=[2M+H]+
151.86079 50
179.86615 10
203.05605 20
218.08095 30
250.92886 10
268.80768 10
286.81357 20
296.80643 20
END IONS

BEGIN IONS
SCANS=6563
TITLE=323.1438
MSLEVEL=2
CHARGE=1+
RTINMINUTES=10.03162
ION=[M+2Na-H]+
55.02834 140
55.05373 20
57.02212 10
60.04276 20
65.038 20
70.02874 10
72.04196 10
75.02583 60
81.06925 10
82.06538 50
84.02622 10
84.03259 60
85.06459 10
87.02758 10
87.05489 140
91.05418 170
99.05492 674
104.01559 20
114.03587 10
114.04592 10
118.06358 10
119.01976 10
119.05317 10
128.04889 10
131.04703 10
136.075 10
139.08632 50
139.09352 10
141.048 20
146.06091 60
156.04781 50
173.07402 371
173.09013 20
174.06 10
174.06567 10
205.09859 20
217.09361 10
259.091 20
291.11932 20
END IONS

BEGIN IONS
SCANS=6567
TITLE=323.1502
MSLEVEL=2
CHARGE=1+
RTINMINUTES=7.493587
ION=[M+H]+
59.04892 10
121.0345 10
149.02383 50
149.03333 10
151.86246 10
207.06532 10
323.18887 20
END IONS

BEGIN IONS
SCANS=6568
TITLE=323.1718
MSLEVEL=2
CHARGE=1+
RTINMINUTES=4.417139
ION=[M+H]+
111.04282 10
151.86319 20
155.0704 20
155.08295 10
217.10753 20
268.80872 10
296.80734 10
END IONS

BEGIN IONS
SCANS=6593
TITLE=324.2031
MSLEVEL=2
CHARGE=1+
RTINMINUTES=8.087759
ION=[M+NH4]+
55.01666 10
55.05394 90
55.06209 10
55.41595 10
57.06894 180
57.08036 10
59.04786 10
73.02833 10
83.08489 30
89.05924 246
99.04282 60
101.02225 60
101.09598 180
101.1059 30
145.04886 100
145.06467 10
149.0242 30
189.05377 10
189.07584 50
194.01001 10
201.11185 20
233.10327 30
245.13972 30
307.18127 20
END IONS

BEGIN IONS
SCANS=6596
TITLE=324.2078
MSLEVEL=2
CHARGE=1+
RTINMINUTES=15.4096
ION=[M+NH4]+
51.02382 10
57.06853 20
59.05159 10
77.03814 20
77.04548 10
78.04733 10
85.10148 30
93.05885 10
96.04442 10
104.68635 10
105.0341 70
105.04222 10
105.09976 10
106.05405 10
106.06351 10
107.06017 10
109.07603 30
109.10047 20
117.04286 10
119.06129 10
121.03969 80
121.07396 50
133.06288 20
134.06107 10
134.07156 50
134.08052 20
135.05504 30
140.0509 20
148.05092 10
154.06537 10
156.08171 10
160.05046 40
161.05934 100
161.5374 10
162.0385 10
162.0518 31
162.06694 701
162.10287 40
163.07422 40
166.05675 10
166.06499 80
166.08052 20
167.05252 10
167.07355 30
167.08424 20
168.06763 10
168.08037 10
169.06956 20
180.08202 10
181.07698 60
181.09106 10
182.0844 100
183.08357 10
183.09508 30
189.0909 10
190.09885 20
194.08331 10
195.06761 10
195.0921 40
195.11108 10
196.0873 50
196.10957 10
197.09731 40
198.1032 30
202.09377 10
208.06451 10
210.08141 10
210.09235 10
210.10304 130
210.11716 10
211.11668 10
212.11653 10
213.10487 30
219.1785 10
222.10233 30
222.11426 10
223.08751 60
223.10062 20
224.08269 70
224.09537 150
225.09305 100
235.08426 10
237.10173 10
238.10056 50
238.31923 30
238.33542 10
239.04419 10
239.05774 10
239.075 21
239.1064 1676
239.14435 11
239.32997 11
239.69234 11
240.07185 10
240.08295 20
240.1144 1770
240.14687 20
240.58755 10
241.371 10
246.13609 10
246.1611 170
247.17075 10
250.13437 10
252.11395 70
265.10654 10
266.12973 100
267.13504 120
267.15564 10
294.16132 20
309.18533 41
324.15005 10
324.20953 1512
324.29984 10
324.50665 10
END IONS

BEGIN IONS
SCANS=6597
TITLE=324.2085
MSLEVEL=2
CHARGE=1+
RTINMINUTES=14.99462
ION=[M+H-2H2O]+
59.04893 10
149.02278 10
154.06543 20
181.07648 20
181.08987 20
182.08369 20
193.07539 10
194.08572 10
196.08534 20
196.0937 10
197.09814 10
208.09914 10
209.07129 50
209.09779 10
210.07977 50
211.08855 10
223.08467 10
224.08426 10
224.09496 10
225.07735 20
225.09219 140
236.08469 20
236.11964 20
237.08411 10
237.10376 10
238.09854 50
239.09721 20
239.10947 10
240.11392 80
240.12737 20
252.0825 10
252.11362 210
253.12099 30
266.112 20
266.12994 320
266.16861 10
294.16153 60
308.19016 10
309.17188 10
309.18625 10
324.20834 533
324.24149 10
324.25436 10
END IONS

BEGIN IONS
SCANS=6598
TITLE=324.2184
MSLEVEL=2
CHARGE=1+
RTINMINUTES=16.91574
ION=[M+H-H2O]+
55.05386 30
57.03252 20
57.0699 50
57.0777 10
65.03609 10
67.05348 90
69.06972 20
71.08537 50
79.0563 20
81.06933 90
81.07689 20
83.08449 30
91.05531 30
93.06899 40
93.07654 10
95.08528 50
97.10201 10
105.06907 20
107.08601 10
109.1007 70
111.08156 10
119.08662 10
121.02884 50
123.11813 30
135.11954 10
137.1329 10
141.12817 30
145.09995 10
148.5331 10
148.99684 11
149.02336 1574
149.09019 11
149.09772 10
149.13197 36
150.02551 20
150.03258 10
151.11121 10
161.13289 10
167.10522 10
167.14349 10
167.15076 10
173.13281 10
183.13805 10
184.16779 10
195.13811 10
205.08681 60
205.16039 10
240.11516 10
271.24643 10
289.25226 10
307.26569 90
324.28641 20
END IONS

BEGIN IONS
SCANS=6607
TITLE=324.2655
MSLEVEL=2
CHARGE=1+
RTINMINUTES=6.401783
ION=[M+H]+
58.06483 90
70.06507 50
137.10582 20
138.12703 40
149.02177 20
154.1241 40
154.13251 10
169.13461 40
201.0509 10
324.16611 10
END IONS

BEGIN IONS
SCANS=6608
TITLE=324.2747
MSLEVEL=2
CHARGE=1+
RTINMINUTES=11.38718
ION=[M+H-H2O]+
67.05334 10
87.04405 30
88.07607 10
149.02905 10
197.05737 20
END IONS

BEGIN IONS
SCANS=6612
TITLE=324.2909
MSLEVEL=2
CHARGE=1+
RTINMINUTES=17.56427
ION=[M+H+2Na]+
53.04327 10
55.05389 10
57.03336 20
57.06857 60
67.05443 40
69.06873 20
71.08358 20
79.0544 20
81.06045 10
81.06964 90
81.07745 10
93.07103 10
95.08527 80
95.09327 30
95.09893 10
105.07002 10
107.0859 10
107.09487 10
109.10095 40
111.07767 10
123.11657 30
127.11172 20
137.13263 20
145.10313 10
147.11699 30
149.02357 40
155.14 10
161.12883 10
191.18401 10
271.24445 10
307.2634 60
324.28561 10
324.29938 10
END IONS

BEGIN IONS
SCANS=6613
TITLE=324.2913
MSLEVEL=2
CHARGE=1+
RTINMINUTES=16.69685
ION=[M+H]+
55.01747 20
55.05429 50
57.03361 10
57.06954 90
57.07933 20
66.83414 10
67.05371 100
67.06058 10
69.06938 40
77.03641 10
79.05438 40
81.06949 190
83.04901 10
83.08544 20
83.08885 10
85.0654 20
91.05366 20
93.07165 30
95.08425 90
97.0639 10
97.10119 50
99.08004 20
105.0703 20
107.08588 30
109.1004 70
111.08138 20
119.0837 10
121.09798 10
123.11749 40
125.09561 10
127.10998 40
133.10159 10
137.09473 10
137.13142 20
147.11697 60
149.02315 80
149.12308 10
149.13055 10
151.11298 20
155.14154 10
161.13399 10
163.11017 10
163.14883 30
165.12637 20
165.13454 10
167.10437 10
169.12239 10
173.13318 40
181.16026 30
187.14809 20
189.1636 10
209.15018 10
219.17363 10
237.18353 10
261.26031 10
271.24274 10
279.09125 10
289.24277 10
289.25571 20
298.80341 10
307.26266 70
307.28775 10
324.29343 10
END IONS

BEGIN IONS
SCANS=6616
TITLE=325.0922
MSLEVEL=2
CHARGE=1+
RTINMINUTES=10.36907
ION=[2M+H]+
59.01353 10
75.04365 10
77.03178 10
77.03825 100
77.04387 20
79.05407 10
86.0944 10
92.02421 20
105.03193 10
113.0264 10
133.02815 50
133.04158 10
135.0432 70
145.04633 10
149.02376 10
163.03951 775
163.06067 11
165.06999 10
170.1543 10
178.07716 10
195.08409 10
223.07819 10
233.0583 10
233.19388 10
251.07066 10
280.09937 10
325.21353 20
END IONS

BEGIN IONS
SCANS=6626
TITLE=325.1661
MSLEVEL=2
CHARGE=1+
RTINMINUTES=11.53245
ION=[M+H]+
53.00013 10
53.03878 10
55.05389 100
55.06102 20
57.06946 170
59.04875 170
59.05479 10
65.0383 50
83.0852 30
93.03303 20
93.06902 10
101.08169 10
101.09614 70
105.06819 10
121.02885 70
121.03959 30
143.05029 20
145.10208 20
148.52818 10
148.99316 11
149.02341 1378
150.02802 10
161.06078 20
167.08743 20
177.06969 10
189.05476 30
193.04887 20
207.06766 30
233.11789 10
269.15741 10
307.1557 30
END IONS

BEGIN IONS
SCANS=6629
TITLE=325.2138
MSLEVEL=2
CHARGE=1+
RTINMINUTES=18.70169
ION=[M+Na]+
57.06947 10
109.09931 10
119.08483 10
121.09912 10
149.04771 10
177.07516 10
195.09158 10
205.0656 10
205.09995 10
223.07443 10
233.16235 10
238.14449 10
325.14447 10
325.16492 20
325.20816 20
325.25766 10
325.28986 10
END IONS

BEGIN IONS
SCANS=6631
TITLE=325.2169
MSLEVEL=2
CHARGE=1+
RTINMINUTES=18.94252
ION=[2M+H]+
67.05406 30
69.07047 10
91.0558 20
93.07126 10
97.06394 10
110.06004 10
121.07639 10
131.08699 20
145.10103 10
155.08507 10
157.10101 10
159.07848 10
159.11581 10
161.12985 10
165.06674 10
167.08434 20
169.10289 10
173.09715 10
183.11411 10
191.10965 10
194.07268 10
195.08131 10
195.11626 10
198.14523 10
205.10039 10
210.13705 10
210.15038 10
215.10561 20
215.15022 10
221.13292 10
223.07526 10
233.05078 20
233.13948 10
242.79161 10
251.07568 10
251.10965 10
263.18546 10
307.20615 10
325.21887 20
END IONS

BEGIN IONS
SCANS=6634
TITLE=325.2232
MSLEVEL=2
CHARGE=1+
RTINMINUTES=4.595671
ION=[M+H]+
57.0332 90
57.042 10
59.04883 30
73.02195 10
73.06494 10
75.04441 10
99.07928 20
115.07591 20
117.0908 10
149.02266 20
167.08667 10
191.12695 10
191.13754 10
195.08527 20
205.0657 10
270.80438 10
END IONS

BEGIN IONS
SCANS=6635
TITLE=325.2285
MSLEVEL=2
CHARGE=1+
RTINMINUTES=8.335888
ION=[M+H-H2O]+
56.04905 90
58.06481 160
65.03816 110
65.04872 10
72.07962 20
72.08309 10
84.08027 564
84.09301 22
85.81473 20
86.08472 12
86.09604 1906
86.1131 10
86.37802 10
86.79018 10
86.79968 10
90.75473 23
91.05388 2624
91.55022 10
91.57757 10
105.06829 10
112.07537 40
112.08575 10
120.07931 10
122.09515 20
132.08144 20
134.09523 30
147.06926 10
148.07607 20
148.11215 50
148.11911 10
157.09422 10
160.11459 20
162.09122 20
162.09532 10
167.08736 10
177.0712 10
178.08305 10
188.10683 10
205.12784 10
205.14055 20
205.16438 10
205.17055 10
217.16808 10
223.08253 11
232.38829 21
232.40649 10
233.11807 11
233.12973 11
233.16566 1558
251.07288 10
324.14746 10
325.12167 10
325.17557 10
325.18945 20
325.20404 10
325.22833 682
325.27402 10
END IONS

BEGIN IONS
SCANS=6636
TITLE=325.2376
MSLEVEL=2
CHARGE=1+
RTINMINUTES=18.04843
ION=[M+H]+
141.07219 10
149.02295 10
150.02477 10
151.86581 10
153.86143 10
195.07968 10
223.07655 10
251.07544 10
270.79953 20
298.80115 10
307.22198 10
325.15408 10
325.16696 10
325.22778 20
END IONS

BEGIN IONS
SCANS=6638
TITLE=325.2382
MSLEVEL=2
CHARGE=1+
RTINMINUTES=14.46589
ION=[M+H]+
53.03797 10
53.04046 20
55.01693 60
55.0543 193
55.0616 20
57.03399 20
57.0698 90
59.04931 10
65.03869 10
67.05405 140
67.06878 10
69.03256 50
69.06973 150
71.04841 50
71.08496 160
71.09587 20
73.06026 10
77.03804 60
79.04286 10
79.05404 140
79.06192 10
81.03303 20
81.06955 215
83.04946 30
83.08547 50
85.02731 10
85.06388 60
91.05375 90
91.06592 10
93.07009 170
93.08239 30
95.04894 80
95.06157 10
95.08517 171
97.02713 20
97.06386 70
97.10137 30
99.04192 10
99.08022 130
101.06219 10
105.06967 130
105.08231 10
107.04643 10
107.05136 30
107.05998 10
107.08524 160
108.70572 10
109.06473 272
109.10109 50
109.11025 10
111.04214 10
111.08073 30
111.1169 10
113.05931 20
117.07026 30
119.08583 80
121.06396 120
121.07676 10
121.10105 70
123.08 40
123.09403 10
123.1162 60
125.05948 20
125.09582 30
125.10243 10
127.07549 20
127.11097 10
127.1196 10
128.06314 20
129.06824 20
131.08546 100
133.06532 10
133.10133 40
133.11243 10
135.08157 60
135.09344 10
135.11687 50
135.12363 10
137.09599 40
137.13318 30
139.07538 20
139.11179 70
141.06956 10
141.09077 40
141.12869 20
143.08472 50
145.06577 10
145.10146 80
146.62785 10
147.08089 40
147.11594 70
148.08972 20
149.09706 80
149.11494 10
149.13235 50
151.07426 10
151.11203 20
151.14697 20
153.08742 10
153.12717 30
154.08031 10
155.0843 30
157.09988 50
159.08113 30
159.11668 70
160.08757 10
161.09703 20
161.11324 10
161.13364 40
161.14302 10
163.07726 10
163.11284 80
163.14833 80
164.57899 11
165.07024 20
165.09515 10
165.10364 21
165.12782 751
165.14372 53
165.16663 10
167.08508 30
167.10825 40
167.1445 20
169.10184 20
169.10974 10
171.11777 20
173.09657 30
173.13216 80
175.11266 20
175.14902 70
177.06898 10
177.12723 120
177.13893 10
177.16579 40
179.07986 10
179.10719 10
179.14456 50
181.10213 10
181.1212 30
181.13783 10
181.15956 190
181.1808 10
182.1089 10
183.11534 40
185.13402 30
187.1152 10
187.15002 20
187.16298 10
189.12469 20
189.16295 20
189.17159 10
191.12648 10
191.14359 90
193.11839 20
193.12781 10
195.08438 10
195.13918 30
195.17561 10
197.13376 40
201.11742 10
201.12782 80
201.16142 10
201.17215 20
203.1432 20
205.0645 20
205.15878 30
205.17075 10
205.1956 10
209.15538 40
209.16537 10
211.14635 10
211.15488 10
215.14268 30
217.15976 20
219.13445 20
219.17467 20
219.18567 10
223.16989 20
227.18016 10
229.16167 20
229.1944 10
233.15421 40
233.16226 10
233.1911 10
233.22624 30
237.18855 10
239.16577 20
243.21069 50
247.17044 30
251.16447 170
251.21254 10
251.23666 50
253.19603 30
261.22214 444
265.18021 20
265.19254 20
269.1582 10
271.20618 80
279.233 160
279.27365 10
289.18158 10
289.21643 448
307.1571 10
307.1889 30
307.20566 52
307.22778 658
307.26407 11
325.19864 10
325.21838 30
325.23453 10
END IONS

BEGIN IONS
SCANS=6641
TITLE=325.2491
MSLEVEL=2
CHARGE=1+
RTINMINUTES=8.45765
ION=[M+H]+
56.04825 20
56.05398 20
58.06504 90
58.07349 10
63.02233 20
65.03849 80
72.08069 20
84.0729 11
84.08064 446
85.80927 10
85.81412 12
86.08651 23
86.09607 1226
86.71024 10
88.11195 10
90.75514 22
90.76273 12
91.05407 1563
91.10245 28
102.08977 10
112.07542 40
122.09563 10
132.08231 10
134.09666 20
145.0883 10
145.09814 10
148.07748 30
148.11098 60
157.10312 10
160.11465 10
167.08714 10
205.13831 20
233.12479 10
233.14313 21
233.16533 750
233.19365 10
324.14566 10
324.96848 10
325.17181 10
325.19003 10
325.20438 20
325.22885 346
325.26843 10
END IONS

BEGIN IONS
SCANS=6642
TITLE=325.2496
MSLEVEL=2
CHARGE=1+
RTINMINUTES=8.029841
ION=[M+H]+
56.04825 20
56.05398 20
58.06504 90
58.07349 10
63.02233 20
65.03849 80
72.08069 20
84.0729 11
84.08064 446
85.80927 10
85.81412 12
86.08651 23
86.09607 1226
86.71024 10
88.11195 10
90.75514 22
90.76273 12
91.05407 1563
91.10245 28
102.08977 10
112.07542 40
122.09563 10
132.08231 10
134.09666 20
145.0883 10
145.09814 10
148.07748 30
148.11098 60
157.10312 10
160.11465 10
167.08714 10
205.13831 20
233.12479 10
233.14313 21
233.16533 750
233.19365 10
324.14566 10
324.96848 10
325.17181 10
325.19003 10
325.20438 20
325.22885 346
325.26843 10
END IONS

BEGIN IONS
SCANS=6653
TITLE=326.1865
MSLEVEL=2
CHARGE=1+
RTINMINUTES=17.96783
ION=[M+H-H2O]+
57.06903 30
59.04883 20
67.05615 10
69.06836 10
71.0841 10
89.06167 10
98.98219 30
100.11228 20
140.07152 10
184.20445 20
186.22211 60
192.05806 10
210.14713 20
224.07918 10
242.09334 10
252.1115 10
326.14365 20
326.27902 20
326.34549 20
326.37897 170
END IONS

BEGIN IONS
SCANS=6654
TITLE=326.1972
MSLEVEL=2
CHARGE=1+
RTINMINUTES=13.41739
ION=[M+H+NH4]+
55.05371 10
59.04918 20
67.05476 30
69.06906 10
77.0376 20
79.05433 20
81.06987 30
82.08369 10
91.05371 40
93.0692 30
95.08576 20
98.9834 60
101.09566 10
105.06906 30
117.06818 10
119.08529 40
129.09026 30
131.08444 30
133.02782 20
133.09903 10
135.04359 30
135.11357 10
141.06912 10
143.08672 10
145.10295 20
147.11906 10
149.13232 20
157.10384 10
159.11879 10
161.13049 20
163.03979 402
163.05869 30
163.11205 20
175.11555 10
177.12691 10
192.14922 10
201.12994 10
207.06776 10
210.14709 10
224.08214 10
266.18881 10
290.21915 20
308.23355 20
326.15897 20
326.19733 10
326.28244 20
326.29962 10
END IONS

BEGIN IONS
SCANS=6657
TITLE=326.2544
MSLEVEL=2
CHARGE=1+
RTINMINUTES=6.108483
ION=[M+H]+
57.03319 151
57.0425 12
59.04867 1426
59.05963 33
59.31106 10
59.50969 10
59.5916 10
73.06582 10
77.03806 10
80.97441 10
98.98393 100
99.07293 10
99.0811 30
101.10514 10
115.07495 30
117.09119 163
117.10709 10
135.0818 10
157.12149 10
175.12106 10
175.1348 50
193.14529 10
233.17976 30
309.23026 40
309.25076 10
326.26199 10
END IONS

BEGIN IONS
SCANS=6660
TITLE=326.2809
MSLEVEL=2
CHARGE=1+
RTINMINUTES=4.672075
ION=[M+H]+
59.04803 10
80.97278 10
98.9837 130
155.85793 20
174.99359 20
244.78801 10
252.07903 10
309.18115 10
326.28677 10
END IONS

BEGIN IONS
SCANS=6661
TITLE=326.2823
MSLEVEL=2
CHARGE=1+
RTINMINUTES=5.644312
ION=[M+H]+
55.05393 20
83.08626 10
98.98394 150
100.11354 20
128.07079 10
140.07198 10
174.99165 20
182.15431 20
182.16455 10
209.1665 10
210.1465 30
326.23773 10
326.28198 60
END IONS

BEGIN IONS
SCANS=6663
TITLE=326.3793
MSLEVEL=2
CHARGE=1+
RTINMINUTES=17.84826
ION=[M+H-2H2O]+
55.05336 10
57.06106 10
57.06946 80
58.06573 30
59.04862 10
69.06929 20
71.08387 10
80.97399 30
81.06892 10
83.0852 10
95.0871 10
97.06382 10
97.09952 10
98.98389 342
100.11232 20
123.11631 10
147.11975 10
149.13042 10
161.10052 10
174.99216 30
182.15257 10
183.10287 10
184.2059 10
186.20918 20
186.2216 120
186.23592 10
193.16145 10
209.16194 10
309.29074 10
325.30499 10
325.95328 10
326.20761 10
326.22144 10
326.28229 50
326.33853 30
326.35211 31
326.37921 689
END IONS

BEGIN IONS
SCANS=6668
TITLE=327.0091
MSLEVEL=2
CHARGE=1+
RTINMINUTES=12.0947
ION=[2M+Na]+
53.039 10
57.07143 10
62.96266 30
77.01433 50
77.03808 60
77.04279 30
80.97343 225
80.98471 10
81.06877 10
98.64831 10
98.65304 10
98.65571 17
98.66318 20
98.98381 4728
99.1689 17
99.36171 10
99.39986 10
99.50947 20
99.54491 10
99.63098 10
99.95247 20
99.98632 10
100.05368 10
100.34075 10
100.51002 10
137.06136 10
139.0154 20
139.13263 10
143.08643 10
151.05246 10
152.06219 60
153.07004 20
168.05556 10
174.99223 373
175.01311 20
181.02881 10
181.05627 10
199.14679 10
215.02501 50
228.09258 10
229.10345 10
233.03316 10
233.0399 20
251.00331 20
251.04796 30
327.07797 110
327.23419 20
327.26724 10
END IONS

BEGIN IONS
SCANS=6672
TITLE=327.1449
MSLEVEL=2
CHARGE=1+
RTINMINUTES=7.857246
ION=[M+H]+
62.96416 10
77.0376 20
80.97354 50
89.05919 40
98.66257 11
98.67628 11
98.98386 839
99.53581 10
105.03435 10
107.04906 10
133.02924 20
135.04483 20
149.02328 50
151.05292 10
152.06213 40
153.06979 30
163.03934 100
168.06181 10
174.99132 70
215.02565 30
227.08746 10
228.08286 10
228.09299 30
233.03529 10
251.00107 10
251.04659 10
291.05774 10
327.07999 80
327.10132 10
END IONS

BEGIN IONS
SCANS=6673
TITLE=327.1453
MSLEVEL=2
CHARGE=1+
RTINMINUTES=7.695654
ION=[M+H]+
51.02251 10
77.01629 10
77.03802 40
80.9738 40
83.08719 10
89.05931 20
98.98384 915
99.00131 22
99.07678 11
133.02788 30
135.04369 20
149.02345 10
152.06293 50
152.07771 10
153.07133 20
163.03844 240
168.05533 10
171.0816 10
174.99231 90
202.07687 10
207.06522 10
215.02409 30
221.04601 10
227.08727 10
233.03642 30
251.00652 10
251.0479 20
277.15527 10
327.07953 80
327.21362 10
END IONS

BEGIN IONS
SCANS=6674
TITLE=327.1534
MSLEVEL=2
CHARGE=1+
RTINMINUTES=17.95517
ION=[M+3H]+
55.05544 10
57.06934 30
62.96326 20
67.05883 10
69.06949 10
71.06098 30
72.04368 10
77.0155 10
77.03692 20
77.04292 10
79.05338 10
80.97363 80
81.06953 20
82.07259 10
85.09941 10
91.05336 10
92.05188 10
92.75699 10
93.05706 120
98.65657 11
98.98404 1186
105.06813 20
109.10099 20
120.07933 20
120.08548 10
131.08476 10
143.08794 10
152.06213 40
153.07094 20
168.05887 10
171.07974 30
174.99226 70
186.2205 10
187.22742 10
198.0392 50
211.14622 10
213.16795 10
215.02641 50
215.04813 10
228.08891 10
228.10159 10
229.10892 10
233.04407 20
242.25246 10
243.05991 451
243.08052 20
250.99699 10
251.00433 30
251.05028 10
282.28027 40
282.28555 10
327.08008 90
327.11118 20
327.151 10
327.23096 20
327.28577 10
327.29501 10
327.38315 90
END IONS

BEGIN IONS
SCANS=6675
TITLE=327.1539
MSLEVEL=2
CHARGE=1+
RTINMINUTES=17.37419
ION=[M+NH4]+
55.05444 10
57.06926 70
62.96342 20
71.06162 10
71.08614 10
72.04363 10
77.01518 20
77.03877 30
77.04387 10
80.04922 20
80.96746 10
80.97312 40
80.981 30
85.10131 20
89.06299 10
94.99148 10
95.0496 11
98.97343 11
98.98421 921
99.00177 21
105.03451 40
109.09826 10
112.02358 10
121.03916 40
121.06489 20
124.02437 10
131.08144 10
136.02374 10
139.01823 10
139.05434 20
140.04478 10
140.05142 10
143.07076 10
150.02745 10
151.0524 20
151.06061 20
152.0625 50
152.0714 10
153.07034 30
154.06529 20
156.08244 10
164.99034 10
165.01189 180
165.02754 30
165.09457 10
166.01878 10
166.06555 140
166.08417 10
167.07285 60
168.0582 20
171.11787 20
174.04137 10
174.99236 70
175.00577 10
181.07486 30
182.0705 10
182.08495 100
183.08101 20
183.09251 160
183.11208 20
184.10776 10
186.0387 10
193.04495 10
196.02573 10
197.0311 20
198.03748 70
198.05002 20
199.04572 40
199.05757 10
207.09776 20
209.11111 10
210.08189 10
212.925 10
213.04935 80
214.0584 60
215.02655 30
215.03453 10
215.06506 50
215.08243 10
226.03645 10
228.09496 10
229.10184 10
233.03862 30
237.10188 10
241.08537 10
242.05168 120
242.07365 10
242.55304 11
243.05991 1405
243.11247 10
249.106 40
249.12866 10
251.00404 10
251.05093 20
255.05537 10
267.20535 10
270.07803 20
271.14749 20
277.21555 10
283.12885 10
295.22763 10
310.29547 10
327.06375 10
327.07928 90
327.1235 20
327.13629 41
327.15378 273
327.18774 10
327.25696 10
327.26804 10
327.38437 10
END IONS

BEGIN IONS
SCANS=6676
TITLE=327.2028
MSLEVEL=2
CHARGE=1+
RTINMINUTES=1.234683
ION=[2M+H]+
50.0147 20
77.01448 10
77.01941 10
77.03777 10
80.97296 60
89.05987 40
98.65342 11
98.98364 1057
133.08365 10
133.09366 10
152.06296 50
153.06953 40
168.05984 20
174.99286 60
215.02628 40
227.08417 10
228.09468 10
251.00536 20
251.0471 20
327.05432 10
327.07809 70
327.14716 10
327.1824 20
END IONS

BEGIN IONS
SCANS=6678
TITLE=327.207
MSLEVEL=2
CHARGE=1+
RTINMINUTES=15.83602
ION=[M+H]+
53.03915 10
55.05364 40
57.07252 10
62.9622 10
67.05339 20
69.06982 10
71.04849 20
77.03873 60
79.04375 10
79.05332 40
79.06039 10
80.97314 60
81.06955 40
83.08628 10
89.06196 10
91.0536 50
92.04754 20
93.07019 90
94.06363 10
95.05011 10
95.08367 40
98.66839 11
98.98375 869
99.90611 10
105.06964 40
107.08545 20
109.06567 10
109.10076 30
115.05231 20
117.07034 80
119.08603 60
121.1014 30
121.11759 10
122.06066 10
123.06715 40
123.07713 10
128.06117 20
129.07019 30
130.07628 10
131.08691 40
133.10188 60
133.11887 10
135.07925 20
135.11575 10
137.07256 10
138.08051 20
141.06912 30
141.08469 10
142.07503 10
143.08549 70
145.10193 40
147.0815 20
147.11618 30
147.12567 10
148.07545 10
149.09547 20
150.08064 20
150.09164 350
151.05328 20
151.06358 10
151.07486 10
152.0612 20
153.06989 50
155.0742 20
155.08643 30
157.06602 10
157.10333 30
159.07904 10
159.1179 20
161.09885 20
161.13371 20
163.14825 10
165.10255 90
166.06584 50
167.0715 20
167.08473 20
167.10503 20
168.05896 20
168.09195 10
169.10159 30
170.0946 10
170.11058 10
171.09103 20
171.11731 70
171.13576 10
173.13109 30
173.13963 20
174.99217 90
175.00351 30
175.14774 20
177.12802 10
178.07631 20
179.0853 10
181.10002 20
182.08246 20
183.07022 20
183.09145 50
183.11963 30
184.07608 10
184.10077 40
185.13232 50
187.14944 10
191.10881 10
192.13809 30
193.10182 20
193.11926 10
193.1292 10
195.12312 10
197.1347 20
198.0916 50
199.08585 10
199.11752 20
199.14079 10
199.1489 40
200.09033 10
200.0955 20
200.10043 10
201.1591 20
203.1059 30
205.11867 10
207.13873 10
207.1492 20
207.16264 50
209.13435 20
210.11797 10
211.08484 20
211.1219 30
211.14668 10
211.16522 10
212.0954 40
213.10136 10
213.11179 10
213.1237 10
213.16354 50
214.10789 10
215.02785 40
215.11826 120
217.16106 10
221.16293 10
222.17226 60
223.11124 10
223.14857 10
225.16376 40
226.10918 10
226.11583 10
227.12013 10
227.14397 10
227.1813 10
227.19011 10
228.09068 20
229.10474 10
229.1171 10
229.16499 10
233.02832 10
233.03491 20
233.15833 10
235.15065 10
235.16595 10
239.1405 20
241.13313 70
241.19456 10
242.10658 20
243.11322 140
243.13165 10
243.16162 10
245.15395 20
249.16472 10
251.00293 20
251.01357 10
251.0471 40
253.16338 20
254.19611 10
257.15723 10
257.17114 10
259.20959 10
261.18512 10
265.19446 10
267.17792 20
267.21063 40
268.19397 20
268.20709 10
269.16653 10
271.16949 10
281.19482 10
281.23245 10
283.18243 20
285.18625 10
285.19571 20
291.21429 20
298.20551 60
299.19839 20
299.21313 120
299.23682 20
309.2218 30
327.07959 110
327.0965 10
327.18655 10
327.20654 40
327.23346 120
327.25421 10
327.28809 10
END IONS

BEGIN IONS
SCANS=6679
TITLE=327.2072
MSLEVEL=2
CHARGE=1+
RTINMINUTES=16.27713
ION=[M+H]+
55.05432 10
57.06875 10
59.049 10
67.05404 20
69.06908 10
72.04413 10
77.03769 20
79.05386 10
80.04971 10
80.97324 50
81.07133 10
83.08445 10
85.10048 40
89.05969 10
91.05449 20
91.06556 10
92.04934 60
93.05756 10
93.07025 20
94.06576 10
95.0826 10
96.06039 21
98.98419 1195
99.00281 12
99.09011 20
103.05137 20
105.03433 10
105.07336 20
105.07757 10
109.10101 10
110.05827 10
117.06987 20
119.0865 20
122.05948 10
123.05344 10
123.06922 30
124.05232 10
124.07619 10
128.05701 10
129.07117 20
131.08885 10
133.05257 10
133.10172 20
137.07277 20
139.05775 20
140.04846 20
141.07088 10
143.08743 30
145.09714 10
145.10664 10
150.05446 10
151.05414 20
151.06346 40
151.1165 10
152.06322 40
153.06862 40
153.0771 10
154.0656 30
155.07219 30
155.0856 30
156.0808 20
165.06456 10
166.06647 100
167.07372 40
167.08807 10
168.05885 20
168.07935 10
169.10135 30
170.10353 10
171.09027 20
171.11754 20
173.13242 20
174.9921 80
175.01837 10
177.09094 10
181.07941 30
182.08434 40
183.06993 40
183.09206 100
183.11641 10
184.0649 20
184.07719 70
184.09882 40
184.10905 10
185.08234 10
185.13522 10
185.15456 10
187.14996 10
193.07703 20
193.0905 10
193.16496 10
195.12001 20
198.0918 120
198.14294 20
199.07747 10
199.08961 30
199.14832 10
200.09338 30
200.10451 10
201.12637 10
203.10767 10
209.13196 10
211.08707 80
211.15105 10
212.09476 90
213.10245 10
213.16502 10
214.10107 10
214.11067 20
215.02628 40
215.11855 70
215.13139 10
216.09892 10
216.10451 30
219.13762 10
221.09167 10
225.10129 10
225.1644 10
226.07501 10
227.08302 90
227.14249 20
228.09186 50
229.09274 10
229.12518 10
231.13792 10
233.04089 20
242.10573 70
242.33594 10
243.09564 31
243.11362 367
249.1619 10
249.2207 20
251.00201 20
251.04071 10
251.05067 30
253.16347 10
257.15683 10
267.17389 10
267.21249 20
277.13934 10
277.2175 10
291.21109 20
309.22244 10
327.07886 110
327.09866 10
327.20868 80
327.2338 50
327.28494 10
327.29785 10
327.38556 30
END IONS

BEGIN IONS
SCANS=6680
TITLE=327.2075
MSLEVEL=2
CHARGE=1+
RTINMINUTES=9.132678
ION=[M+H+2Na]+
50.01387 10
51.02259 50
55.05675 10
57.06873 50
65.03754 20
67.04166 20
68.04782 10
77.03797 170
80.04951 50
80.97363 60
83.037 10
83.04584 10
84.04446 10
84.08049 10
85.02882 10
85.10054 60
91.0543 90
91.0636 10
92.05069 10
93.05762 30
94.06456 30
94.07086 20
95.03687 50
95.04705 10
95.05124 10
95.06035 30
97.05289 11
98.65924 11
98.98363 898
104.04922 181
104.05821 20
105.03327 50
105.04269 10
106.06433 70
107.06012 10
107.07054 20
107.07501 10
108.04432 204
109.05159 70
110.0599 80
112.07552 10
115.055 10
117.05705 30
117.07029 20
118.06422 70
119.07323 10
120.04559 30
120.07934 10
121.03129 10
121.0515 50
121.06441 10
121.29023 10
122.05905 10
122.06478 10
123.04455 50
123.05482 20
123.06778 150
124.03908 30
124.07049 10
125.04719 247
126.05498 40
126.09253 10
128.05238 10
129.06145 20
129.06921 30
130.06473 50
130.07483 20
132.08131 10
134.06268 20
135.05566 30
135.06677 20
136.03813 10
136.07503 80
136.09766 10
136.11313 10
137.05003 10
137.07204 50
138.05476 250
138.07999 20
138.08929 10
139.05219 20
139.06767 10
140.05147 31
140.07101 683
141.05664 20
141.06792 10
141.9913 10
142.06464 30
142.07887 10
143.0739 40
143.08855 10
144.04782 20
144.08182 30
146.05923 20
148.04054 20
148.07529 20
149.02043 10
149.0247 40
149.05594 10
149.08517 11
149.60033 10
150.0426 21
150.05791 10
150.07568 21
150.09154 838
150.1232 10
151.0519 40
151.0631 20
152.06366 40
153.05289 10
153.07143 20
154.06554 120
154.08556 20
155.07243 50
155.08357 10
156.06766 20
156.08073 40
156.09247 20
157.06497 10
157.07472 30
158.06104 20
158.06744 10
159.06805 10
160.07732 10
161.08687 10
162.05466 10
162.12743 10
163.0527 20
163.06387 10
164.0593 20
164.06989 20
164.09357 30
164.10593 20
164.11983 10
165.06474 40
165.08813 10
165.10246 230
165.51985 10
166.05264 10
166.06532 200
166.08501 50
166.10533 10
167.07298 220
167.09003 10
168.05669 30
168.06606 30
168.06982 20
168.08183 140
169.07527 60
169.08986 50
170.04361 10
170.06104 30
170.0705 20
170.08607 30
170.09818 60
171.0733 10
171.09163 170
171.10931 10
172.08028 30
172.09956 30
173.08549 10
174.08983 10
174.99294 70
175.11827 10
177.05833 10
177.06853 10
178.06947 10
178.08719 140
178.10928 30
178.11957 10
179.07436 50
180.05795 10
180.08235 50
181.0771 90
181.08838 20
181.47955 10
182.06088 40
182.08437 230
182.09709 50
182.10806 20
183.06834 568
183.09174 357
184.04796 10
184.07596 180
184.10039 140
185.07285 20
185.08508 20
185.10899 20
186.05251 20
186.08058 10
186.09102 10
187.03268 10
188.10617 20
191.08156 10
191.13039 20
191.14113 10
192.06931 10
192.08408 20
192.13837 170
193.0621 10
193.07651 60
193.09737 140
193.10902 30
194.06165 70
194.08504 40
194.0985 30
194.10796 10
194.15077 30
195.0687 150
195.09184 150
196.05984 10
196.07547 110
196.10233 10
197.07439 20
197.08282 40
197.10918 60
197.12268 10
198.06117 20
198.06596 10
198.09192 140
199.07001 10
199.0878 376
200.09454 190
201.07983 20
201.10538 10
202.09061 10
206.08571 10
206.14505 10
207.09157 20
207.15073 50
207.16231 100
208.07722 30
209.07275 30
209.08232 40
209.10866 80
210.05486 32
210.07974 626
210.1057 10
210.11398 30
210.12788 10
210.14935 30
210.38379 10
210.3965 10
211.03725 10
211.04723 10
211.06522 93
211.08742 786
211.12361 329
211.13734 10
211.32796 10
212.05853 10
212.06947 31
212.09523 260
212.11749 10
213.06596 40
213.07858 30
213.10284 50
214.08836 20
214.11023 252
214.1292 30
214.41029 10
215.02586 40
215.05713 10
215.08856 10
215.09686 10
215.10736 30
215.11877 280
215.92084 10
216.10458 30
216.12035 10
218.09937 10
219.0954 40
220.07951 10
220.13651 40
220.14874 20
220.16948 20
221.08975 10
221.10844 120
221.12505 10
221.16464 20
222.08144 10
222.09714 10
222.14984 170
222.17162 80
223.0883 40
223.12463 20
223.13873 10
224.09511 40
224.11238 10
224.13106 10
224.16481 394
224.31215 10
225.07916 21
225.08844 31
225.10304 629
225.14217 30
225.16132 10
226.0627 20
226.08614 182
226.11066 110
226.16783 10
226.20544 10
226.36203 10
227.06342 20
227.0818 210
227.09984 20
227.11652 40
227.60291 10
228.07507 10
228.08977 120
228.12552 20
229.08345 10
229.09981 30
229.10971 10
233.03848 20
233.09399 10
233.11127 20
234.0923 10
235.08336 10
235.12706 20
235.1442 90
235.16132 21
237.07175 10
237.08582 21
237.1031 478
238.11047 120
239.10004 30
239.11884 601
239.14584 10
239.17741 10
240.09218 10
240.12741 60
240.32945 10
241.07683 10
241.0983 111
241.11189 43
241.13458 932
241.16792 34
242.1059 70
242.13075 20
243.09161 20
243.1132 260
243.14307 20
244.12338 10
249.15842 20
249.16685 10
250.12263 20
250.16719 50
251.00201 20
251.04788 20
251.11905 431
251.717 10
252.10333 10
252.12498 20
252.13452 10
252.16086 10
253.09767 10
253.10793 20
253.1243 10
253.13599 70
253.17058 40
253.18588 20
254.11378 20
255.11382 70
255.14845 10
256.11841 50
256.12424 40
257.13223 10
267.18579 40
268.12308 10
268.19431 130
268.21216 20
269.11148 10
269.12994 170
269.17026 10
270.13065 20
270.1395 30
270.26562 10
271.14581 140
271.16003 20
271.18585 10
277.17032 30
279.13788 20
279.14935 90
279.186 190
279.1994 30
281.16684 50
281.19009 10
282.18701 10
283.18164 200
284.14966 10
284.17154 10
284.18701 30
293.16443 20
294.16522 10
294.17563 20
295.15945 10
295.18185 160
295.20026 20
296.16876 40
296.1897 294
296.21829 10
296.48914 10
297.1619 30
297.17404 10
297.20062 10
298.16541 10
298.20483 270
299.16635 10
299.21414 240
300.19727 20
308.20206 10
309.04028 10
309.12589 10
309.15121 21
309.19769 1245
309.24036 10
309.25739 25
310.18253 30
310.20618 70
311.17847 40
312.18637 40
326.13284 10
326.15311 10
326.21579 10
327.06158 20
327.08109 103
327.09491 40
327.12952 12
327.1398 10
327.17532 32
327.20758 1928
END IONS

BEGIN IONS
SCANS=6681
TITLE=327.2079
MSLEVEL=2
CHARGE=1+
RTINMINUTES=9.4011
ION=[M+H]+
62.9621 10
65.03711 10
77.01676 10
77.03816 30
80.05015 10
80.97344 40
80.98043 10
85.10197 20
91.05473 60
92.05022 20
93.032 10
98.97365 11
98.98411 870
98.99772 11
100.11496 10
103.0522 10
104.05017 20
105.03274 10
107.05905 10
109.07507 20
110.06027 30
110.06949 10
123.04492 10
123.07096 10
125.04778 20
126.05395 30
130.06863 10
135.07027 10
136.0757 20
137.07153 10
138.05519 30
139.05487 20
139.06564 10
140.0515 10
140.07071 100
141.07033 10
143.07268 40
143.08305 10
144.08218 10
145.04732 10
145.06207 10
146.06131 10
149.02454 20
149.0416 10
150.04504 10
150.0538 10
150.09245 40
151.04861 20
151.06378 10
152.05511 10
152.06331 60
152.07249 10
153.06944 30
154.06528 20
155.07912 10
156.08199 30
160.07767 20
164.07208 10
164.10674 10
165.06662 10
165.10342 20
166.06583 80
166.08034 10
167.05968 10
167.07431 50
168.05811 20
168.06918 10
168.08122 40
169.07449 20
169.09029 20
170.06966 10
171.09126 10
174.99268 90
177.0719 20
177.10313 10
178.12337 20
179.08406 30
181.07715 20
182.06158 10
182.08411 30
183.07043 40
183.08032 30
183.09189 190
183.10733 20
184.07471 20
184.08672 10
184.1001 20
185.0688 10
185.07951 10
193.09712 30
193.1041 30
194.06152 50
194.15581 20
195.0688 40
195.09048 20
195.101 10
196.07767 20
196.08302 10
198.07816 10
198.09225 40
199.08734 40
199.09657 10
200.09398 20
200.10938 10
205.06064 10
206.14211 10
209.07066 10
209.10609 20
209.16495 10
210.08034 50
210.09534 20
210.14891 10
211.08725 250
211.10165 40
211.12086 30
212.05853 10
212.06819 10
212.09219 20
212.10684 10
213.1039 10
214.10973 20
215.02647 50
215.03589 20
215.04155 10
215.10501 10
215.11897 90
221.1015 10
221.11061 10
222.14851 30
223.0835 20
224.16495 50
224.17918 10
225.10655 40
226.08604 30
226.09517 20
226.10994 10
227.08443 40
227.09814 10
227.12044 20
228.09055 30
228.12209 10
228.13426 10
233.03789 10
235.08492 10
236.10002 10
236.15221 10
237.1022 40
238.11104 20
239.11801 70
240.12666 20
241.09821 10
241.13579 20
241.15051 10
242.10556 10
242.12065 10
243.11305 30
249.15956 30
250.16571 10
250.17001 20
251.00214 20
251.04893 20
251.11925 10
253.08386 10
253.13193 20
255.11467 40
255.13458 10
267.18631 30
267.1926 20
268.19409 20
268.20831 10
269.13321 10
279.13669 10
279.15103 30
279.1853 10
281.16455 30
295.18146 80
295.20413 10
295.22821 10
296.19006 60
298.20944 10
299.19415 20
299.21378 80
309.18292 20
309.19727 90
312.1864 20
326.19733 10
327.08057 70
327.1015 11
327.1651 11
327.20773 471
END IONS

BEGIN IONS
SCANS=6684
TITLE=327.2328
MSLEVEL=2
CHARGE=1+
RTINMINUTES=15.42917
ION=[M+H]+
51.02262 20
53.04252 10
55.01842 20
55.05405 80
55.06465 10
57.07024 20
65.03748 20
67.05373 170
69.06865 50
71.04905 30
77.01409 20
77.0387 80
78.04522 10
79.0539 160
79.06437 20
80.9736 40
81.06922 223
83.04995 10
83.08516 20
85.02714 20
85.06443 21
91.05383 238
92.76113 10
93.06118 10
93.06944 180
95.04867 10
95.08553 60
97.0637 10
98.6562 20
98.66194 11
98.98415 915
99.00166 11
99.61717 10
101.05915 10
103.05334 20
105.03318 10
105.06936 120
107.0847 90
109.10091 70
113.05749 20
115.0546 30
116.05932 10
116.07306 10
117.06956 183
117.08637 20
118.09843 10
119.08548 150
121.0656 20
121.10159 70
123.08332 10
123.11704 30
127.05406 20
128.06139 50
129.06992 172
130.077 50
130.08263 20
131.07785 10
131.08565 181
133.10048 90
133.11719 20
135.08005 30
135.09508 10
135.11601 50
135.12238 10
137.02066 10
141.0575 10
141.06969 150
142.07883 60
142.08727 10
143.07048 21
143.08556 242
143.10538 30
143.11861 20
144.09187 10
145.06564 10
145.10159 140
147.08151 50
147.11719 110
147.12521 10
147.1302 10
149.09444 20
149.12248 10
149.13303 30
151.05426 10
151.07495 20
151.1151 10
152.06216 60
153.07094 50
153.0806 20
153.09145 20
154.07642 40
155.08513 120
155.09711 10
156.093 30
157.10144 170
157.11761 10
158.11011 20
159.08199 20
159.1165 150
159.13477 10
160.11926 10
161.09615 30
161.11508 20
161.13242 140
161.14244 10
163.0757 30
163.11546 20
163.14807 20
165.06844 20
165.08981 20
165.1281 10
166.07863 20
167.08492 70
167.10542 30
168.05235 10
168.09402 20
169.10217 190
170.10963 10
171.08279 20
171.11693 190
172.1293 10
173.08669 10
173.09634 20
173.13287 90
173.1451 20
174.99203 80
175.11137 30
175.13028 10
175.14899 80
177.09363 40
177.1125 10
177.12608 10
178.07857 40
179.08517 60
179.10599 40
180.09 10
181.10107 60
181.11328 30
181.12399 30
183.07964 20
183.08926 20
183.1161 130
185.09518 40
185.1134 10
185.13281 160
186.14238 10
187.11131 40
187.14072 10
187.14853 40
189.0752 10
189.08923 10
189.12727 30
189.16463 10
191.08948 10
191.10744 30
191.1136 20
192.09248 10
193.10036 40
193.11159 10
193.12576 20
195.11676 50
195.1404 10
197.08382 10
197.09457 30
197.11462 10
197.13252 80
198.14049 20
199.11209 40
199.1483 90
201.09723 10
201.12813 30
201.16541 50
203.10686 30
205.09117 10
205.10123 30
205.12238 60
205.1321 10
205.15987 10
207.11728 30
207.13875 50
208.09914 10
209.08691 20
209.13306 60
209.15057 10
209.15721 20
211.11314 30
211.12604 10
211.14839 100
212.15823 20
213.12904 20
213.164 80
214.17606 20
215.02617 50
215.04723 10
215.10602 20
215.14354 40
216.11867 10
217.10555 10
217.12244 50
219.11777 10
219.13731 20
221.13362 50
221.15491 30
222.14215 20
223.14967 30
225.09528 10
225.11441 10
225.12845 20
225.14732 20
225.16394 40
225.18793 10
226.17204 20
227.14224 30
227.15564 20
227.18031 40
228.09338 10
228.10185 10
229.10693 10
229.12283 30
229.15895 10
231.13716 20
233.03848 10
233.1346 20
233.15497 40
235.149 30
235.17236 10
237.15327 10
237.16331 30
237.17685 10
239.14473 40
239.18117 40
240.19083 10
241.16141 20
241.16853 10
241.19389 10
243.14011 60
244.14645 10
245.1564 40
247.15115 10
247.16933 40
249.16518 30
251.0031 10
251.04752 20
253.14455 10
253.16086 40
253.19591 20
255.14497 10
256.14856 10
257.15509 50
258.16217 20
259.16919 20
261.15973 10
262.17258 20
263.18301 40
265.19525 40
267.17661 30
267.21283 130
271.17023 30
273.18579 20
281.1915 50
281.22586 20
285.18655 20
285.20193 10
291.20978 50
298.20126 10
299.20007 20
309.06693 10
309.22223 130
310.22079 10
325.21164 10
327.07693 100
327.09647 20
327.18835 20
327.20667 20
327.23297 579
END IONS

BEGIN IONS
SCANS=6685
TITLE=327.2332
MSLEVEL=2
CHARGE=1+
RTINMINUTES=19.48047
ION=[2M+Na]+
51.02249 10
55.05373 30
57.07023 20
62.96407 10
67.05342 40
67.05738 10
69.03339 10
69.07012 20
71.04955 10
71.06375 10
72.04361 10
77.03747 60
79.05281 30
80.97366 70
81.06933 70
83.09087 10
85.06262 10
89.07094 10
91.05397 50
93.06979 70
95.05165 10
95.08541 31
97.06369 10
98.65613 20
98.97351 23
98.984 1004
100.1108 10
105.06892 40
105.07606 10
107.08405 40
109.06305 10
109.09998 30
111.08056 20
115.05127 20
117.07105 50
119.08568 40
121.07047 20
121.10007 20
123.1169 20
127.05325 20
128.06413 30
129.07004 70
130.07784 30
131.0853 50
133.06595 10
133.10097 50
135.11557 10
141.07071 90
142.07793 10
143.08643 70
145.10382 50
145.1142 20
147.08009 20
147.11607 40
149.13618 10
151.05544 20
151.07933 10
152.0625 70
153.07007 30
153.08115 10
153.08936 10
154.07671 20
155.08411 60
157.10245 70
159.08131 10
159.11703 20
161.09901 10
161.13249 20
163.07274 10
165.08929 10
167.08638 40
168.0563 10
168.09383 20
169.10104 70
171.08311 10
171.09541 10
171.11726 60
172.12395 10
173.0975 20
173.13107 30
174.99345 90
175.15051 10
179.10928 10
181.10168 30
182.15923 10
183.11807 50
185.09618 20
185.10274 10
185.12518 10
185.13309 60
187.1097 20
189.09975 10
191.10497 10
191.1226 10
191.14589 10
193.11905 10
193.12503 10
195.11868 30
197.13193 40
198.14191 10
199.10957 20
199.14819 50
201.13194 10
205.11964 20
209.12952 10
209.15166 10
211.11044 20
211.14781 50
213.16129 30
213.17125 20
214.17294 10
215.02718 50
215.10558 10
215.14449 10
219.13699 10
221.13696 20
223.15097 10
225.12817 10
225.1394 20
225.16502 10
227.0887 10
227.14101 10
227.151 10
227.18507 10
228.09464 20
229.1013 20
229.12648 20
229.15781 10
231.14465 10
233.0369 10
234.14362 10
235.14809 20
235.16946 20
239.14088 20
239.14799 20
239.15483 20
239.18053 20
243.13638 20
245.15305 20
249.16052 10
249.16966 10
250.99913 10
251.00883 10
251.05058 20
253.164 10
257.15344 30
263.18237 10
267.20279 10
267.21289 40
271.17084 20
281.19495 10
281.22659 10
282.27588 10
285.18723 10
291.2088 20
297.16583 10
309.22171 30
309.23917 10
326.96707 10
327.00397 10
327.07962 120
327.10458 10
327.12488 10
327.17801 10
327.19135 10
327.2337 241
327.28735 10
327.33536 10
327.34595 30
327.37677 20
END IONS

BEGIN IONS
SCANS=6690
TITLE=327.2531
MSLEVEL=2
CHARGE=1+
RTINMINUTES=19.14012
ION=[M+H+2Na]+
50.0164 20
55.05631 10
57.06952 90
67.05384 30
71.06116 10
72.04612 10
77.02879 10
77.03947 40
80.97296 80
89.06035 11
93.06951 11
98.65878 11
98.9739 11
98.98384 984
105.07145 10
107.08694 10
127.11042 30
141.07263 10
143.08658 10
152.06239 80
153.0692 30
168.05788 20
169.06665 10
174.99339 80
182.10274 10
209.09557 10
215.02748 40
215.04539 20
216.10062 10
228.09576 20
231.11827 10
233.03511 20
250.99911 30
251.04723 10
282.27863 20
309.22211 10
309.27863 10
327.08044 150
327.10825 10
327.18808 10
327.20056 10
327.25024 20
327.26474 10
327.3418 10
327.37991 20
END IONS

BEGIN IONS
SCANS=6691
TITLE=327.2542
MSLEVEL=2
CHARGE=1+
RTINMINUTES=6.982289
ION=[M+H]+
55.05061 10
57.03289 10
57.06905 10
59.04799 20
77.01711 10
77.0364 20
79.05327 10
80.97302 60
85.06451 40
93.06696 11
95.09107 11
98.65935 10
98.96624 11
98.98379 1150
101.05858 10
151.05353 10
152.06252 40
153.06898 20
168.0582 10
174.99178 80
175.00188 20
201.16515 10
215.02611 30
228.09059 20
229.09933 10
233.036 30
251.04507 10
291.23047 10
327.05273 10
327.07904 100
327.1644 10
327.20407 10
END IONS

BEGIN IONS
SCANS=6692
TITLE=327.2552
MSLEVEL=2
CHARGE=1+
RTINMINUTES=20.91768
ION=[M+H]+
55.05518 5
57.06445 5
57.06994 25
62.96366 10
71.06022 15
71.0887 5
72.04386 10
72.05011 5
77.00435 5
77.01495 10
77.03824 35
80.97308 60
80.98557 5
89.07035 10
89.07645 5
97.1009 5
98.66092 11
98.66903 5
98.98407 1180
99.37233 5
99.60748 5
99.95564 5
111.04486 5
140.0834 5
141.069 5
150.09016 10
151.05533 15
152.06248 45
152.07765 5
153.05148 5
153.06932 20
168.05811 15
168.14432 5
169.06932 5
171.0825 10
174.99295 55
175.01666 10
182.15303 5
210.15459 10
211.15495 5
215.02696 55
215.0453 5
215.11382 5
228.08566 5
228.09579 20
229.10316 5
233.0378 25
233.0556 5
243.11322 5
250.99915 20
251.01144 5
251.04691 20
282.27963 15
282.29074 10
327.03079 5
327.05078 10
327.08026 110
327.17233 10
327.18674 5
327.20428 5
327.23456 5
327.2486 10
327.2699 10
327.2887 5
327.33722 5
327.34592 10
327.38162 15
END IONS

BEGIN IONS
SCANS=6696
TITLE=327.3015
MSLEVEL=2
CHARGE=1+
RTINMINUTES=17.59977
ION=[M+H+2Na]+
50.01957 10
51.0221 10
55.05326 10
57.06933 20
61.07608 10
67.05289 10
71.06061 110
72.04403 130
77.03772 20
80.97349 60
80.98031 20
81.06638 10
89.07054 60
95.08694 10
98.67152 11
98.98379 601
109.10085 10
152.05179 10
152.06209 30
153.06927 40
154.07394 10
168.05823 10
174.99294 70
175.00327 20
215.02472 40
228.09174 20
229.09782 10
233.03581 30
251.04906 20
281.2919 20
282.27969 130
282.30066 10
309.0686 10
310.31055 10
327.07889 110
327.09708 10
327.21155 10
327.24753 10
327.2897 20
327.30655 20
327.37738 10
END IONS

BEGIN IONS
SCANS=6714
TITLE=328.1765
MSLEVEL=2
CHARGE=1+
RTINMINUTES=6.261667
ION=[M+H]+
80.97299 10
98.98372 130
149.02415 20
152.06699 10
251.04726 10
265.11407 10
328.08423 10
END IONS

BEGIN IONS
SCANS=6716
TITLE=328.2031
MSLEVEL=2
CHARGE=1+
RTINMINUTES=17.30285
ION=[2M+NH4]+
57.06946 30
59.04902 10
67.05435 10
85.10181 10
90.05551 10
92.04832 20
95.08363 10
98.98423 130
99.98742 10
121.051 10
128.06284 10
129.06963 10
130.06677 20
132.08081 10
137.01965 10
139.05565 20
140.05159 10
142.06921 10
144.07861 10
148.07475 20
149.02188 10
149.08344 10
150.08862 10
152.06592 10
153.06496 10
153.07254 10
154.06412 40
155.07341 50
156.08101 80
156.09383 10
165.01086 10
166.01534 20
166.06573 110
167.02284 10
167.07216 30
168.0592 10
168.07906 10
169.07446 20
169.08617 10
170.09641 30
171.09338 10
171.10606 10
172.07661 40
173.13258 10
174.99455 20
180.08311 30
181.07956 20
182.0602 70
182.08788 10
182.10577 10
183.06781 30
183.08537 10
183.09946 10
184.06052 10
184.07629 220
184.09709 30
184.96371 10
185.07964 10
187.09673 20
190.12128 40
193.04662 10
197.08482 10
198.03664 10
198.09196 100
198.10474 31
199.04184 10
199.08743 102
199.09979 412
199.11542 10
199.11935 10
200.10992 10
210.07771 10
212.08617 10
213.04994 20
213.10373 50
213.11298 20
214.05392 10
214.1113 50
214.12447 20
215.02699 10
215.06323 10
225.10214 10
226.12344 10
226.13651 10
227.11571 20
227.12759 20
241.1356 80
242.147 10
243.06039 60
244.047 20
244.06203 70
244.09402 10
244.11076 10
251.1572 10
283.18097 30
283.18741 20
298.17792 10
298.20294 30
310.31653 10
328.08273 30
328.09213 20
328.11279 10
328.13498 10
328.15607 30
328.1806 10
328.26532 10
END IONS

BEGIN IONS
SCANS=6717
TITLE=328.2037
MSLEVEL=2
CHARGE=1+
RTINMINUTES=17.81404
ION=[2M+NH4]+
57.0701 20
77.0391 10
80.97258 20
81.06981 20
83.0839 10
85.10197 30
85.11331 20
90.05489 10
91.05524 10
92.04661 20
93.05625 20
98.9837 160
98.99555 20
102.12745 10
114.12789 10
119.07257 10
119.08594 10
128.06265 10
129.05708 20
129.07021 20
130.06679 10
137.07185 30
139.05312 20
140.0491 50
142.06511 10
142.07814 10
144.08208 10
148.07542 40
148.08424 10
149.08134 10
150.07806 10
151.05321 20
152.06194 10
153.07262 30
154.06532 50
155.06171 10
155.07303 80
156.08125 40
164.09489 20
165.10226 50
166.0528 10
166.06505 270
167.07182 50
167.08131 10
168.08147 30
169.08868 40
170.09834 40
171.09219 20
171.09682 30
172.07533 60
174.98849 10
176.14433 10
179.07448 10
180.07835 20
181.07472 10
182.0408 10
182.06058 170
183.06705 70
183.08192 10
183.09251 20
184.05403 10
184.076 140
184.09419 10
187.099 60
191.1311 10
197.06807 10
197.08183 40
197.10747 10
198.09262 200
199.05595 10
199.09868 300
204.13989 10
210.09148 10
212.10963 10
213.10245 50
213.1149 10
214.08296 10
214.11076 160
225.10294 10
226.12375 30
227.0995 10
227.11296 20
227.12187 50
241.13445 70
242.14429 20
244.10846 30
252.00914 10
255.18004 10
283.18036 50
283.19345 20
298.20215 10
298.2189 10
310.31161 10
328.08224 10
328.21399 10
328.30453 20
328.32465 20
328.39014 30
328.4202 10
END IONS

BEGIN IONS
SCANS=6720
TITLE=328.213
MSLEVEL=2
CHARGE=1+
RTINMINUTES=10.04041
ION=[2M+NH4]+
55.01726 10
55.05398 10
80.97308 10
83.04846 20
83.0852 20
85.0288 40
91.05595 20
97.0284 10
98.98371 130
107.08543 50
107.0938 10
121.10236 10
123.08715 10
125.05839 10
125.09562 110
131.08244 10
139.07463 40
139.09148 10
139.11194 20
141.05417 60
145.10477 20
149.06075 80
165.09163 20
167.0719 10
174.99641 30
181.1241 70
181.14299 20
187.11099 40
205.10924 10
205.12262 60
216.02695 10
223.13316 180
229.09772 10
252.05191 20
271.14755 10
283.15683 30
328.07849 10
328.08911 30
328.21463 10
END IONS

BEGIN IONS
SCANS=6741
TITLE=328.3221
MSLEVEL=2
CHARGE=1+
RTINMINUTES=20.69895
ION=[2M+NH4]+
57.06412 10
57.06956 30
62.06015 90
67.05214 20
69.07457 10
71.0606 10
71.08638 30
80.97347 20
85.10312 20
98.9839 299
100.1129 10
102.12905 10
111.07934 10
114.1274 10
149.02376 20
153.0667 30
154.07597 10
155.85657 10
169.06171 10
170.16064 10
174.99229 40
175.99745 30
216.02699 30
252.0513 10
265.18301 10
268.3009 10
286.31094 20
310.3143 20
311.29434 40
328.08524 30
328.25839 10
328.29666 20
328.31927 20
328.35754 10
END IONS

BEGIN IONS
SCANS=6750
TITLE=329.0067
MSLEVEL=2
CHARGE=1+
RTINMINUTES=12.08887
ION=[M+H]+
50.98209 20
55.05395 80
62.96184 40
77.01462 30
77.03824 30
79.01287 20
79.05367 80
79.06368 10
80.97322 237
83.08487 70
92.05171 20
93.06946 10
98.65813 30
98.66691 10
98.98386 4598
99.20139 10
99.299 10
99.47349 10
99.50352 10
99.5249 10
99.67012 20
100.03975 10
100.37485 10
100.4894 10
100.9888 60
101.00092 20
105.03281 70
114.09017 10
120.04182 20
120.04697 20
120.05508 10
122.05992 150
133.03052 10
147.05479 40
148.03928 406
164.52052 11
164.52705 10
165.04776 11
165.06602 1028
165.61935 10
174.99232 373
176.99013 100
177.12796 10
181.05052 10
183.09833 10
229.13216 40
230.11981 30
247.11401 10
247.14503 435
247.18301 10
250.9986 20
252.99677 40
328.13327 10
329.05182 10
329.15274 10
329.17865 10
329.20471 31
329.22293 392
329.30179 20
END IONS

BEGIN IONS
SCANS=6758
TITLE=329.1557
MSLEVEL=2
CHARGE=1+
RTINMINUTES=15.77872
ION=[2M+H]+
62.96331 10
77.01631 10
77.03798 50
79.01073 10
80.96451 10
80.97262 60
81.06601 10
91.05453 10
98.65732 20
98.98393 1035
98.99896 11
100.98866 10
103.05395 130
105.02122 10
105.03429 70
107.049 10
119.08904 10
130.0657 10
131.04961 289
131.06384 20
133.09195 10
140.04665 10
147.1147 10
148.02596 10
148.03963 30
153.06772 10
157.07504 10
157.0918 10
158.06075 20
158.08344 10
165.06781 30
166.07568 10
168.08289 10
174.9919 110
176.97885 10
176.98869 40
181.06728 10
181.10124 20
181.12495 10
185.07101 60
189.06766 20
191.08405 40
194.07195 10
194.08585 10
195.09097 10
197.0732 10
209.0766 21
209.09698 521
213.06586 50
213.08107 10
216.11954 10
217.0988 20
217.10461 10
223.08916 10
224.0155 20
244.11748 20
245.09319 100
245.11301 10
247.14568 10
251.00334 10
311.17624 40
329.1868 20
329.22394 20
329.24579 10
END IONS

BEGIN IONS
SCANS=6760
TITLE=329.1605
MSLEVEL=2
CHARGE=1+
RTINMINUTES=18.44604
ION=[M+H]+
57.07067 10
62.96049 10
68.99666 20
77.01441 20
80.97331 70
93.06963 10
93.078 10
98.66388 11
98.96667 10
98.97477 23
98.98408 1196
100.98846 10
111.00691 20
129.01785 30
139.00325 40
157.01573 10
165.06781 10
174.99168 90
175.00484 10
176.98956 20
177.00604 10
185.08253 30
198.14639 10
247.14413 10
311.26184 10
329.1644 10
329.24588 10
329.26627 10
END IONS

BEGIN IONS
SCANS=6765
TITLE=329.1868
MSLEVEL=2
CHARGE=1+
RTINMINUTES=7.770758
ION=[M+H]+
80.97299 60
98.984 802
99.00403 11
104.04918 20
116.0698 10
140.05151 20
149.02306 20
150.02808 10
154.08989 10
167.04572 10
167.06143 100
174.9921 60
175.00269 10
176.99091 40
184.06438 40
199.08635 140
217.09625 20
227.08247 190
227.1008 20
245.07851 10
245.09325 60
245.10545 10
252.99713 20
329.17523 10
329.1879 20
329.23911 10
END IONS

BEGIN IONS
SCANS=6766
TITLE=329.187
MSLEVEL=2
CHARGE=1+
RTINMINUTES=8.17135
ION=[M+NH4]+
62.96488 10
79.01747 10
80.97368 50
98.66555 11
98.94913 11
98.98403 964
100.05667 10
100.11538 10
100.9878 20
101.20847 10
106.0665 10
123.06066 10
130.06386 10
143.07437 10
144.04614 20
155.06055 20
158.0824 10
167.06123 20
167.07535 10
169.05205 10
170.06029 20
171.08177 10
172.07681 20
174.42661 10
174.99277 50
176.98972 40
184.06369 10
185.04604 10
185.07108 20
186.05634 10
186.07776 40
186.09431 10
187.09251 10
193.13425 10
199.06456 10
200.07597 10
201.10352 20
202.07822 10
207.15056 10
213.10294 20
213.11562 10
215.05991 10
215.08171 20
216.06596 10
228.10413 10
229.05772 10
229.0724 10
230.06917 130
231.07639 10
231.09422 10
243.0575 10
243.07835 30
243.09888 10
245.07446 10
245.07967 20
245.09389 90
245.1134 20
245.12495 10
253.09416 10
255.15063 10
257.09198 170
257.11069 10
258.10419 20
271.09509 20
271.10956 50
285.20792 10
299.1402 50
328.07898 10
329.14001 10
329.1626 31
329.18796 590
329.22803 21
END IONS

BEGIN IONS
SCANS=6767
TITLE=329.2203
MSLEVEL=2
CHARGE=1+
RTINMINUTES=18.1444
ION=[2M+H]+
56.01613 10
57.0688 40
62.96283 10
71.06199 10
80.97316 60
98.98368 902
99.05495 58
100.98677 10
139.01692 10
165.0667 20
170.13786 10
173.13492 10
174.99171 40
176.99084 20
185.13202 10
245.05676 10
247.14697 10
257.16541 10
329.08859 20
329.22379 20
END IONS

BEGIN IONS
SCANS=6769
TITLE=329.2225
MSLEVEL=2
CHARGE=1+
RTINMINUTES=11.92288
ION=[M+H]+
50.01531 10
51.02318 40
51.99386 10
53.03834 90
53.04814 10
54.87599 40
54.89117 16
55.05378 5259
55.28151 10
55.29251 10
55.3354 10
55.3521 10
55.37716 10
55.39197 10
55.39577 10
55.42084 10
55.43794 10
55.49772 10
55.51396 10
55.52346 10
55.66843 10
55.71794 10
55.7286 10
55.7347 10
55.87046 20
56.04993 20
56.06298 10
56.07963 10
56.23527 10
57.2659 10
62.96008 10
65.03827 160
73.00409 10
75.02272 110
75.03694 11
77.03849 489
78.79362 10
78.79637 30
78.80647 10
79.05383 2627
79.24361 10
79.59241 10
79.70763 10
80.54447 10
80.97413 40
80.98295 10
81.07047 20
81.18231 10
81.23934 10
82.06519 10
82.81123 30
82.81843 10
82.89616 10
83.08515 3513
83.34214 10
83.34652 14
83.44205 14
83.48028 10
83.58662 10
83.63094 10
83.64868 10
83.8579 10
84.3043 10
86.40838 10
91.05742 11
92.03687 11
92.04909 843
93.03337 60
93.06224 10
95.04974 10
98.09598 50
98.65813 11
98.98408 916
98.99775 11
99.79304 10
100.98896 20
102.03318 10
103.00507 10
103.01762 491
103.03189 21
103.03563 10
104.04949 50
104.68684 10
104.70247 10
104.71083 10
105.03325 3323
105.28811 10
105.56077 20
106.7293 10
106.93923 10
106.98778 10
117.8624 10
119.66144 23
120.02516 11
120.04444 1290
120.06212 11
120.47893 10
121.65621 30
121.6641 40
121.68451 10
121.71885 10
122.04168 19
122.05972 6664
122.2229 18
122.34232 10
122.5038 10
122.52075 10
122.54617 10
122.60323 10
122.65258 20
122.6733 10
122.76036 10
122.78637 10
122.8548 10
123.15646 10
123.20743 10
123.44545 10
123.51349 10
123.55263 10
123.78246 10
124.52733 10
125.19619 10
125.80446 10
127.39433 10
129.18553 10
130.02946 20
132.03499 10
132.04457 50
133.02827 130
134.06157 10
134.57375 10
135.60693 10
137.53256 10
141.18759 10
145.76974 10
147.05531 1059
147.55286 70
147.56918 20
147.57869 10
147.87454 10
147.9037 10
147.97655 20
147.98692 20
147.99393 20
147.99928 20
148.00777 52
148.03912 23770
148.10982 10
148.19279 21
148.21976 10
148.22473 10
148.27382 30
148.28996 10
148.30675 10
148.31297 10
148.32397 20
148.33783 10
148.3857 10
148.40359 10
148.42299 10
148.44791 20
148.47957 10
148.50256 10
148.50816 10
148.52122 10
148.5741 10
148.5918 10
148.6077 20
148.64093 10
148.66119 10
148.68172 10
148.6938 20
148.72662 10
148.73462 10
148.74707 10
148.7599 10
148.78938 10
148.80434 20
148.82985 10
148.83858 10
148.85928 10
148.89398 10
148.91765 10
148.96684 10
148.98117 20
149.00609 10
149.03142 20
149.04417 20
149.08546 10
149.13445 10
149.14378 10
149.19614 10
149.22794 10
149.23875 20
149.25285 10
149.2697 10
149.29401 10
149.30795 10
149.39442 10
149.43309 10
149.47363 10
149.51855 10
149.53479 10
149.59969 10
149.62466 10
149.70583 10
149.79948 10
149.99942 10
150.09972 10
150.15009 10
150.51056 20
150.77415 10
150.78355 10
151.16443 10
151.31979 10
151.77083 10
151.82114 10
152.06171 10
152.20555 10
155.08293 10
156.03316 10
161.09528 10
164.18649 10
164.22443 10
164.38141 10
164.49513 10
164.52126 234
164.53996 40
164.55167 10
164.56268 10
164.57368 10
164.58183 20
164.59259 20
164.60983 10
164.65044 10
164.69102 10
164.74506 10
164.77094 10
164.7932 10
164.81088 10
164.83813 10
164.85349 10
164.86588 30
164.87666 20
164.89006 20
164.89476 10
164.91048 10
164.92268 10
164.93263 20
164.94653 20
164.97691 20
164.99081 20
165.00224 40
165.01537 50
165.02196 30
165.02986 71
165.06531 47917
165.26192 10
165.31659 20
165.35081 22
165.36952 10
165.38914 20
165.40004 20
165.43056 20
165.4404 10
165.45026 30
165.45798 40
165.48001 10
165.48891 40
165.49908 30
165.5067 30
165.51688 20
165.52888 30
165.55528 10
165.56671 20
165.57458 20
165.58549 30
165.59731 20
165.61012 40
165.61725 30
165.633 30
165.63963 40
165.64867 10
165.66588 50
165.68425 40
165.69846 10
165.71663 30
165.72765 20
165.75298 10
165.76009 30
165.77151 30
165.78307 10
165.80328 20
165.82494 20
165.8309 30
165.83926 20
165.85483 10
165.86427 30
165.873 20
165.8839 30
165.89362 20
165.90535 10
165.92212 20
165.93182 20
165.94292 10
165.95151 20
165.9827 20
166.00246 10
166.00945 10
166.02235 20
166.03542 30
166.04915 20
166.0708 50
166.08049 20
166.08414 20
166.09653 10
166.10796 10
166.12198 20
166.13342 20
166.14873 10
166.15491 20
166.16495 20
166.18976 20
166.20773 20
166.22108 10
166.2334 10
166.24432 30
166.25571 20
166.27406 20
166.28432 20
166.32553 10
166.33614 20
166.34457 20
166.36256 10
166.39436 20
166.40224 10
166.42079 20
166.4359 20
166.44266 20
166.45624 20
166.472 20
166.48129 20
166.49489 20
166.5153 10
166.52847 10
166.53935 40
166.54922 20
166.5614 10
166.58511 20
166.60223 10
166.62152 30
166.63225 10
166.64571 10
166.68655 10
166.69597 20
166.71548 10
166.74249 20
166.75305 20
166.76224 30
166.77135 20
166.78566 20
166.80028 10
166.80978 10
166.82494 10
166.83286 10
166.86383 10
166.88428 20
166.8932 10
166.9034 10
166.91591 20
166.92596 20
166.94756 10
166.96075 10
166.98141 20
167.0089 10
167.04669 10
167.09209 10
167.1153 20
167.13091 10
167.17538 30
167.20932 10
167.22711 10
167.23956 20
167.27531 20
167.28862 10
167.29523 10
167.31238 10
167.32549 30
167.34302 10
167.351 20
167.37311 10
167.39359 20
167.42181 10
167.43745 10
167.45433 10
167.48837 10
167.49989 10
167.52168 10
167.58047 10
167.59612 20
167.60643 10
167.64676 20
167.66373 10
167.68628 20
167.69279 10
167.70535 10
167.74039 10
167.7655 10
167.7807 10
167.7926 10
167.80318 10
167.81451 20
167.88316 10
167.91756 10
167.96516 10
167.97478 10
168.00352 10
168.05408 10
168.06802 10
168.08665 20
168.10355 10
168.15372 10
168.2486 20
168.29469 10
168.30991 10
168.33572 10
168.38937 10
168.41917 10
168.47745 10
168.49136 10
168.56821 10
168.57814 10
168.58942 10
168.62189 10
168.63513 10
168.68285 10
168.70604 10
168.77034 20
168.82536 10
168.85521 10
168.92751 10
168.95734 10
168.98653 10
169.02766 10
169.04871 20
169.1909 10
169.21214 10
169.25331 10
169.32503 10
169.35754 10
169.44324 10
169.49173 10
169.58009 10
169.62064 10
169.69376 10
169.78751 10
169.80611 10
170.16043 10
170.55237 10
170.62569 10
170.85439 10
171.15068 10
171.30159 10
172.71979 10
173.25403 10
174.19702 10
174.992 80
175.00348 10
176.99246 30
179.0835 10
181.06479 30
182.33919 10
183.07771 30
183.27269 10
185.26006 10
202.12219 30
204.13922 120
204.15308 10
208.09415 10
209.05812 10
210.20407 10
225.11919 10
229.13419 1005
229.16017 23
229.35757 11
230.11838 568
230.17113 12
241.08771 20
243.00124 10
245.12901 10
245.7502 10
246.17873 10
246.22606 10
246.29257 20
246.32962 100
246.35616 20
246.3615 20
246.38098 10
246.57005 10
246.68945 10
246.70711 10
246.71751 10
246.73035 10
246.73595 10
246.79126 10
246.84177 10
246.86021 10
246.87518 20
246.88319 20
246.90771 20
246.92998 10
246.94762 10
246.9655 20
246.99527 10
247.05882 20
247.07561 40
247.08804 60
247.10042 74
247.11523 19
247.14391 15536
247.3391 10
247.41937 10
247.5173 20
247.53015 10
247.54379 10
247.55585 10
247.5901 20
247.60295 20
247.63721 20
247.66747 10
247.68207 10
247.69496 20
247.70842 10
247.73251 10
247.74455 10
247.75897 10
247.77428 10
247.79034 10
247.82677 30
247.86353 20
247.8905 20
247.91658 10
247.93094 10
247.96745 30
247.98264 10
248.00728 10
248.06595 20
248.08414 10
248.10213 10
248.11337 10
248.12221 10
248.13507 10
248.14856 30
248.18198 20
248.19617 10
248.21429 10
248.24442 10
248.26498 10
248.30261 20
248.31561 10
248.40808 30
248.43771 20
248.45831 10
248.47682 10
248.49532 10
248.53233 10
248.60512 10
248.63773 10
248.65195 10
248.67474 20
248.72749 10
248.74771 20
248.75925 10
248.77454 10
248.78461 20
248.86354 20
248.90977 10
248.97009 20
249.04102 10
249.06047 20
249.07968 10
249.13062 10
249.14285 10
249.1707 10
249.19807 10
249.25528 10
249.26227 20
249.2859 10
249.30927 10
249.38554 10
249.52042 10
249.65263 20
249.91637 10
250.05675 10
250.1189 10
250.13899 20
250.20605 10
250.34007 10
250.72777 10
250.87 10
251.00046 20
251.48952 10
251.63519 10
251.6862 10
251.88135 10
252.91258 10
253.00429 10
253.41435 10
253.67844 10
253.69958 10
253.82802 10
264.0791 10
265.15744 10
269.0773 20
281.91016 10
283.72607 10
289.1767 10
327.00333 10
327.21048 10
328.07928 10
328.09207 20
328.13004 90
328.14459 80
328.16907 30
328.17911 10
328.20407 20
328.22852 20
328.24567 10
328.27988 10
328.38528 10
328.59561 20
328.61374 10
328.68127 10
328.71432 20
328.73514 20
328.75528 20
328.77936 20
328.81372 20
328.83118 10
328.85522 10
328.87021 10
328.88971 20
328.92422 20
328.9798 20
328.99405 10
329.01657 20
329.03293 10
329.04312 10
329.05804 10
329.06625 10
329.08478 20
329.09985 30
329.12012 50
329.1337 50
329.1485 60
329.16507 90
329.18912 30
329.2222 9641
329.2579 10
329.27179 10
329.46613 15
329.57837 10
329.64322 10
329.67447 30
END IONS

BEGIN IONS
SCANS=6777
TITLE=329.2424
MSLEVEL=2
CHARGE=1+
RTINMINUTES=18.07678
ION=[M+H]+
56.012 30
57.06936 40
62.96291 10
71.05951 10
77.01378 20
80.97333 60
80.98025 22
85.0387 10
98.66253 10
98.67419 11
98.98402 795
99.05465 59
99.06674 26
100.98829 20
126.06904 10
139.01472 10
174.99335 70
176.98969 70
189.03116 10
227.17969 10
247.14445 20
253.00056 20
257.16217 10
328.99966 10
329.08191 20
329.18851 10
329.2348 10
END IONS

BEGIN IONS
SCANS=6782
TITLE=329.2439
MSLEVEL=2
CHARGE=1+
RTINMINUTES=23.52785
ION=[M+Na]+
62.96234 15
69.06611 5
73.04747 5
80.97309 75
91.05534 5
98.65861 15
98.66681 5
98.9598 5
98.96915 11
98.98411 1262
99.65344 5
99.82824 5
99.918 5
100.98894 15
102.84461 5
114.09023 10
139.01112 5
148.03802 10
165.06639 25
170.15056 10
174.99402 65
176.98984 45
187.11227 5
198.15242 10
214.14134 10
244.12502 5
247.14624 20
251.0013 10
252.99561 15
283.28622 5
328.96558 15
329.08484 5
329.19662 15
329.22095 15
329.24533 210
329.29761 5
329.33206 5
END IONS

BEGIN IONS
SCANS=6817
TITLE=330.2077
MSLEVEL=2
CHARGE=1+
RTINMINUTES=7.435933
ION=[M+Na]+
58.06472 80
73.02715 10
81.06964 10
83.0481 10
84.08078 20
86.09648 10
91.05281 10
98.98405 90
100.98837 10
102.09126 50
102.09983 10
103.0397 40
107.04932 20
133.05125 10
135.08035 70
135.09448 10
174.99997 10
178.12721 10
191.11134 10
196.09001 10
196.13361 10
241.12338 10
267.13989 20
330.20721 190
330.22473 30
END IONS

BEGIN IONS
SCANS=6839
TITLE=331.2101
MSLEVEL=2
CHARGE=1+
RTINMINUTES=6.124489
ION=[M+Na]+
55.05262 10
57.0684 10
80.97397 10
98.98407 319
100.11198 10
100.98955 30
104.10709 10
110.05993 10
174.99101 20
176.99051 20
182.15361 20
209.16602 10
210.12137 10
252.99799 10
331.18097 10
331.21069 220
331.23743 10
END IONS

BEGIN IONS
SCANS=6846
TITLE=331.2544
MSLEVEL=2
CHARGE=2+
RTINMINUTES=5.64435
ION=[M+H]2+
55.05376 40
55.06198 5
57.06868 5
70.06495 5
80.97422 15
82.06306 5
82.06691 10
83.04993 5
83.08565 20
98.66039 5
98.98349 198
100.07555 5
100.11222 95
100.98783 5
110.05927 15
111.04149 10
112.07593 5
117.13954 5
120.06411 5
127.08789 10
128.07054 10
139.08798 5
141.11263 5
155.11073 5
159.07938 5
163.64471 5
174.99745 10
176.98997 10
176.99924 10
182.15433 40
183.1617 5
192.14124 5
199.17981 15
200.1857 5
208.03358 5
209.16542 45
210.14943 45
210.18019 5
213.17445 5
218.16948 10
226.19302 25
227.17628 25
228.15829 5
308.23758 5
308.27783 10
309.21671 5
309.26068 5
325.30042 5
326.24863 5
326.28168 25
326.30579 5
331.15485 5
END IONS

BEGIN IONS
SCANS=6847
TITLE=331.2843
MSLEVEL=2
CHARGE=1+
RTINMINUTES=20.00088
ION=[M+H]+
55.05427 20
55.05982 5
57.03295 5
57.06952 60
67.05391 15
69.07048 15
71.08474 25
79.05502 5
80.97286 15
81.07026 25
82.06574 5
83.08492 20
83.0899 5
85.10168 45
95.08589 30
97.10057 5
98.98417 274
100.08494 5
100.11176 10
100.98715 15
107.04806 5
109.10121 15
110.106 5
111.04453 15
123.11669 5
133.10329 5
149.0218 5
157.10094 5
165.16435 5
174.99419 10
176.98944 20
182.15611 15
187.14871 5
199.18303 5
209.16628 15
210.14938 25
210.16061 5
226.19754 5
239.23209 5
239.24234 5
252.9948 5
290.10095 10
313.27429 25
326.28058 10
326.30179 5
331.15268 5
331.1991 5
331.2084 5
331.22968 10
331.24368 5
331.35144 5
END IONS

BEGIN IONS
SCANS=6848
TITLE=331.2848
MSLEVEL=2
CHARGE=1+
RTINMINUTES=16.00341
ION=[M+H]+
55.0541 60
55.06348 20
56.88492 10
57.03362 40
57.06962 525
65.03702 10
67.05384 140
69.07 80
71.05152 11
71.08522 444
71.6249 10
75.04393 30
79.05514 50
80.97326 20
81.06932 140
83.04906 10
83.08534 110
85.10086 217
89.05857 30
89.06352 20
95.08523 289
95.09615 10
95.62509 10
97.1014 110
98.98388 203
98.99501 20
99.11711 40
100.11306 10
100.98727 20
103.07433 20
107.04675 10
107.08529 10
109.10061 170
109.10996 20
111.11901 10
113.13197 20
115.07419 20
123.11658 70
125.13143 30
127.14832 10
128.07181 10
135.11514 10
137.13123 30
141.11436 10
145.12428 10
151.15012 20
159.11662 10
159.13658 10
165.16469 20
179.1815 20
182.1591 10
201.19118 10
209.16776 10
210.14902 10
221.22554 20
226.19125 10
239.2236 10
239.23698 70
257.24606 60
313.14584 10
313.21448 10
313.27438 376
331.20016 10
331.2308 10
END IONS

BEGIN IONS
SCANS=6850
TITLE=331.285
MSLEVEL=2
CHARGE=1+
RTINMINUTES=15.61172
ION=[M+H]+
55.05558 10
57.06139 10
57.0699 40
67.0545 20
71.08552 40
80.97419 10
82.06516 10
83.08672 10
85.10036 20
95.08552 10
98.98419 265
100.07357 10
100.11099 20
100.98789 10
109.10148 20
123.11847 10
131.08614 10
157.09943 10
166.06412 10
174.99329 10
176.99112 10
183.09146 30
183.31407 10
185.09264 10
199.18349 10
209.16356 20
210.14925 10
239.23334 10
313.27597 30
326.28473 10
331.19772 10
END IONS

BEGIN IONS
SCANS=6851
TITLE=331.2854
MSLEVEL=2
CHARGE=1+
RTINMINUTES=13.74726
ION=[M+H]+
55.05326 30
57.06886 30
67.05442 30
69.06983 20
71.08485 20
80.97296 20
81.06839 20
83.08671 20
85.10521 10
93.06858 10
95.08498 30
97.10255 10
98.97495 10
98.98403 192
99.11766 10
107.08855 10
109.10166 20
123.11448 10
134.10522 10
139.01462 10
147.11525 10
157.10388 10
169.10585 10
174.99324 10
176.98889 20
187.14523 10
210.14987 20
239.10104 10
313.27396 30
331.16458 40
END IONS

BEGIN IONS
SCANS=6852
TITLE=331.3219
MSLEVEL=2
CHARGE=1+
RTINMINUTES=23.05715
ION=[2M+H]+
55.0536 15
57.06938 35
62.9612 10
69.06953 5
71.08489 15
71.09387 15
80.97373 30
82.06479 5
82.97847 5
83.08856 10
85.10303 5
89.05963 40
91.05614 5
98.98421 320
100.11089 10
100.98954 5
101.11522 5
103.03933 5
105.06994 5
107.0694 15
154.12428 5
174.99648 10
176.98952 15
182.15494 10
207.03633 5
209.16158 5
209.16821 15
210.14992 15
210.15759 5
226.19559 10
254.99783 5
313.32715 5
326.27679 10
326.28729 10
331.11404 5
331.14917 10
331.18649 5
331.21213 40
331.30582 5
331.34204 5
END IONS

BEGIN IONS
SCANS=6862
TITLE=332.0866
MSLEVEL=2
CHARGE=1+
RTINMINUTES=9.285258
ION=[M+2Na]+
55.0551 20
62.92874 40
69.03302 10
69.04404 10
70.06331 10
81.06959 20
83.05048 10
83.0851 30
85.02928 10
86.05937 120
88.07513 227
91.05436 11
93.07011 10
98.98462 30
100.10985 10
103.95733 30
113.0705 40
121.9121 120
121.91991 10
122.93399 10
123.04378 10
142.99506 10
145.00789 140
145.01904 20
147.98067 10
149.06029 10
149.91924 20
149.99776 190
162.93527 20
163.01814 30
165.075 10
167.11807 20
168.00992 40
168.1369 20
173.01488 60
174.99261 40
176.97955 10
178.0033 180
178.02657 10
193.00439 30
193.13335 241
193.15332 20
202.99927 150
203.99191 20
204.00166 10
204.98828 10
207.03545 10
208.95776 10
208.96663 10
208.98047 280
222.00134 20
223.0612 10
227.12349 10
229.97842 30
231.99675 40
232.01926 10
232.05856 10
232.07736 40
236.99158 10
252.08627 10
257.07327 10
289.04373 60
289.06207 30
290.09116 10
290.98709 10
291.01761 10
291.04016 41
291.05936 791
291.09763 10
291.12115 10
307.05325 20
309.05008 10
309.07117 150
309.08853 20
317.04941 60
319.0658 70
319.08173 10
332.08661 60
END IONS

BEGIN IONS
SCANS=6866
TITLE=332.173
MSLEVEL=2
CHARGE=1+
RTINMINUTES=4.247122
ION=[M+H]+
58.06451 5
98.9835 35
147.05621 5
149.05698 5
151.86133 7
175.05025 7
176.98927 5
177.06731 5
187.04991 5
191.00275 5
204.07742 12
207.03297 7
207.07758 5
232.10925 10
236.10289 12
264.13574 67
281.05646 5
332.17227 15
END IONS

BEGIN IONS
SCANS=6914
TITLE=333.1706
MSLEVEL=2
CHARGE=1+
RTINMINUTES=6.694917
ION=[M+H]+
85.02738 20
91.05379 10
95.04597 10
98.98351 60
105.07009 10
123.04262 10
133.09865 10
141.06145 10
141.06992 10
143.08653 20
145.10143 30
145.1096 10
147.07779 10
153.07201 10
154.0775 30
155.08693 10
156.09344 20
157.10223 10
159.0439 40
159.08229 10
161.06207 10
163.03789 10
165.07014 20
166.07854 10
169.10216 40
170.10832 10
171.08476 10
171.11697 30
178.08041 10
179.08366 30
182.07378 10
183.08186 10
185.05858 30
185.09705 10
187.04004 20
187.1138 10
195.11777 20
197.05978 10
197.0936 30
197.12999 10
198.10201 10
199.11386 20
205.12218 10
207.08115 10
210.18571 10
213.0869 10
213.13507 20
214.10342 10
217.12285 20
219.06595 10
223.11014 10
225.09077 30
226.10315 10
227.06943 50
229.12187 50
241.12267 70
241.13306 10
255.13901 20
257.12698 20
259.13144 20
259.13644 10
273.14438 20
273.15591 10
275.13132 10
283.13318 30
301.1441 10
END IONS

BEGIN IONS
SCANS=6915
TITLE=333.1712
MSLEVEL=2
CHARGE=1+
RTINMINUTES=6.430475
ION=[M+H]+
98.98408 60
99.04281 10
100.98889 20
141.0694 10
142.0761 10
159.04506 20
161.06059 10
167.08502 10
176.99071 10
179.08788 10
187.11391 10
195.11957 20
199.07582 10
203.11372 10
214.09831 10
215.08507 10
225.09151 20
227.07265 20
229.13071 20
241.12531 30
255.13647 10
257.12604 30
301.14075 10
333.2124 20
END IONS

BEGIN IONS
SCANS=6920
TITLE=333.2188
MSLEVEL=2
CHARGE=1+
RTINMINUTES=7.995167
ION=[M+H]+
98.98342 30
100.9897 10
130.06361 10
144.04358 20
145.05193 30
155.06316 10
167.06184 10
199.08797 10
201.04691 10
201.06606 130
201.08237 10
202.07436 70
217.07278 10
217.09813 250
217.1123 20
333.20599 10
END IONS

BEGIN IONS
SCANS=6921
TITLE=333.2397
MSLEVEL=2
CHARGE=1+
RTINMINUTES=20.11415
ION=[M+H]+
69.07244 10
98.98416 60
107.08753 10
135.08032 10
149.01849 10
176.99286 20
333.24295 80
333.25739 20
333.33472 10
END IONS

BEGIN IONS
SCANS=6925
TITLE=333.2433
MSLEVEL=2
CHARGE=1+
RTINMINUTES=13.02582
ION=[M+NH4]+
55.01584 10
55.05445 10
57.03424 20
67.05385 40
69.07009 20
71.0507 10
77.03766 20
79.0541 30
81.07029 30
83.04795 20
91.0539 40
93.07068 30
95.08454 10
98.98429 40
105.06925 80
107.08439 30
109.10278 10
111.04331 10
117.07754 10
119.08442 40
121.10199 10
121.11153 10
123.11848 10
128.06503 10
129.06892 10
131.0844 30
133.10306 30
135.1171 10
143.08401 20
143.10132 10
145.10333 10
147.11559 20
151.01669 10
151.10889 10
157.10248 20
159.11746 20
161.13441 40
161.15158 10
171.11812 20
173.13411 40
173.14223 10
175.15083 40
185.13193 30
187.14848 10
199.14873 20
213.16376 10
215.18217 10
217.20039 10
233.1087 10
241.19684 20
241.21292 10
259.20493 10
333.22168 10
333.24567 60
END IONS

BEGIN IONS
SCANS=6927
TITLE=333.2436
MSLEVEL=2
CHARGE=1+
RTINMINUTES=11.596
ION=[M+H-H2O]+
55.05469 20
57.0323 20
67.05407 10
69.03597 10
69.06947 20
79.05445 20
81.07014 10
83.01233 10
85.02502 10
85.06648 20
91.05541 30
93.06922 40
95.08554 20
97.09944 10
98.98462 20
98.99427 10
99.0801 10
105.07009 80
107.04951 10
107.08647 10
111.04277 10
113.06194 10
119.08395 20
121.10255 10
123.07828 10
128.06271 10
129.06802 10
131.08557 10
133.10104 20
133.10622 20
143.09216 10
145.10075 10
147.11716 30
149.13228 20
151.01794 10
157.10219 20
157.11032 10
159.07939 20
159.1163 20
159.12775 10
161.13367 10
171.11591 20
173.13069 20
175.14919 30
177.16624 10
185.13477 20
187.14708 10
189.16161 10
189.17564 10
199.14937 20
213.16193 10
241.19734 20
259.20508 30
333.14062 10
333.22559 20
333.24216 50
333.26312 10
END IONS

BEGIN IONS
SCANS=6932
TITLE=333.2793
MSLEVEL=2
CHARGE=1+
RTINMINUTES=17.63498
ION=[M+H]+
57.06908 10
69.06986 10
98.98369 50
105.07136 10
107.08537 10
143.08293 10
149.13518 20
175.14851 10
193.12363 10
196.11774 10
333.20569 10
333.23364 10
333.28207 10
END IONS

BEGIN IONS
SCANS=6934
TITLE=333.2797
MSLEVEL=2
CHARGE=1+
RTINMINUTES=21.08528
ION=[M+H]+
83.08524 20
98.98443 30
100.98749 10
151.1059 10
207.03632 10
224.06929 10
333.16702 10
333.20709 10
333.27509 10
333.33563 10
END IONS

BEGIN IONS
SCANS=6943
TITLE=333.3001
MSLEVEL=2
CHARGE=1+
RTINMINUTES=19.07605
ION=[M+H]+
89.05762 20
98.98436 40
167.02975 10
333.16077 10
333.22598 10
END IONS

BEGIN IONS
SCANS=6956
TITLE=334.0848
MSLEVEL=2
CHARGE=1+
RTINMINUTES=9.279467
ION=[M+H]+
55.05333 20
55.06166 10
64.92634 20
69.04404 10
69.06779 10
81.07171 20
86.05946 50
88.06271 10
88.07552 100
98.98211 10
100.10934 10
113.07087 30
119.08157 10
123.90962 70
139.10979 10
145.00696 20
147.00578 70
149.9969 20
151.99579 120
164.93715 20
167.10913 10
170.00616 40
175.0119 20
176.9892 30
178.00227 30
178.97696 10
180.00237 70
188.03197 10
193.133 140
193.15143 10
195.00345 20
204.99693 80
205.98923 20
210.1499 10
210.97757 170
225.06097 10
229.14366 10
232.07678 10
233.99718 40
234.07977 10
238.99039 10
243.15862 30
291.01233 10
291.04379 30
291.05585 10
293.03741 41
293.05789 389
302.19165 10
309.05276 20
311.06723 40
311.07907 10
319.04828 80
321.06857 50
334.07565 10
334.08807 10
334.2948 10
END IONS

BEGIN IONS
SCANS=6971
TITLE=334.26
MSLEVEL=2
CHARGE=1+
RTINMINUTES=6.948011
ION=[M+H]+
55.05396 30
69.06924 20
71.08532 20
88.11114 10
98.9842 10
100.07622 10
100.11247 40
107.09291 10
111.04365 10
128.06976 10
147.11729 10
166.1633 10
170.15588 20
182.15565 20
198.15091 40
198.6662 10
199.14597 10
199.18182 20
204.66483 20
209.16821 10
210.15128 30
227.17793 20
243.1619 30
243.17882 10
262.21674 10
309.254 10
314.28625 10
326.28235 20
334.20642 10
END IONS

BEGIN IONS
SCANS=6981
TITLE=334.3099
MSLEVEL=2
CHARGE=1+
RTINMINUTES=21.21673
ION=[M+H]+
55.05361 9
57.06945 5
67.0536 17
69.06963 12
79.05387 13
81.06963 20
83.08477 5
91.05334 5
93.06942 10
95.08519 16
97.06539 5
97.10256 5
100.11195 6
107.08476 6
109.10081 10
121.10095 12
123.11717 8
135.11729 5
139.11217 11
149.13153 8
170.15373 6
182.15462 7
198.14946 5
199.13333 5
210.14796 5
243.15988 61
249.15628 7
317.28488 17
334.31036 5
END IONS

BEGIN IONS
SCANS=6992
TITLE=335.1101
MSLEVEL=2
CHARGE=1+
RTINMINUTES=5.812938
ION=[M+H]+
125.09564 10
129.05556 10
277.06943 10
277.07709 10
335.10956 50
335.1629 10
335.17691 10
335.20074 10
335.26474 10
END IONS

BEGIN IONS
SCANS=7011
TITLE=335.2074
MSLEVEL=2
CHARGE=1+
RTINMINUTES=9.550083
ION=[M+H]+
55.05319 110
55.06169 10
55.06775 10
57.06948 40
57.07648 10
59.04846 20
67.05385 20
67.05928 20
73.0329 10
83.04885 170
83.08634 10
85.06509 20
89.02697 10
89.05963 30
99.04411 10
101.05983 30
101.09622 30
111.0442 241
113.05956 20
127.07709 30
129.05505 20
137.05869 20
139.11287 10
155.05347 20
155.07034 673
157.08589 21
173.08105 200
173.09648 10
199.09705 20
211.13446 10
217.10812 180
217.12688 10
235.19144 10
244.1777 10
261.13284 50
261.14413 20
END IONS

BEGIN IONS
SCANS=7019
TITLE=335.2599
MSLEVEL=2
CHARGE=1+
RTINMINUTES=14.90851
ION=[M+H]+
57.06897 20
71.08405 10
85.10272 10
89.05994 30
119.08547 10
149.02512 10
160.12195 10
195.12875 10
244.16444 20
END IONS

BEGIN IONS
SCANS=7020
TITLE=335.2803
MSLEVEL=2
CHARGE=1+
RTINMINUTES=15.19653
ION=[M+H]+
57.0695 10
67.05414 10
71.08527 20
79.05229 20
81.06831 20
89.05908 30
91.05335 10
93.06939 20
107.08374 20
109.10005 20
119.08434 10
121.102 10
133.08723 10
133.10013 20
135.11646 20
137.09064 10
145.10201 10
147.11826 20
151.11079 10
159.1149 10
163.11259 30
175.15305 10
187.14432 10
199.17848 10
201.0901 10
205.15633 10
244.16238 10
275.23846 100
275.25546 10
285.22668 10
303.23175 90
303.24997 10
317.17761 10
335.20135 10
335.25888 20
END IONS

BEGIN IONS
SCANS=7023
TITLE=335.2953
MSLEVEL=2
CHARGE=1+
RTINMINUTES=19.54855
ION=[2M+Na]+
57.06744 20
67.05429 30
69.07012 20
81.03154 10
81.07014 30
81.0807 10
95.08633 20
109.10465 10
121.10142 10
125.09647 20
127.10934 10
133.10143 20
139.11455 10
159.11681 10
167.02992 10
244.15996 10
299.27921 10
317.28207 10
335.17792 10
335.19754 10
335.23679 10
335.25174 10
335.29333 30
END IONS

BEGIN IONS
SCANS=7024
TITLE=335.2956
MSLEVEL=2
CHARGE=1+
RTINMINUTES=18.91173
ION=[M+H]+
55.01656 10
55.05357 50
55.06048 10
57.03459 10
57.06923 20
67.05393 90
69.06919 80
71.08544 10
77.03864 10
79.05452 30
81.06243 10
81.06958 130
83.08482 40
85.06779 10
89.05958 10
91.05413 20
93.07045 40
95.08554 90
97.06344 20
97.10038 20
105.06791 10
107.08513 20
109.0657 10
109.10146 40
109.11664 10
113.09496 10
119.08552 20
121.10018 20
121.10808 10
123.11805 30
133.10175 30
135.08675 10
135.11581 20
137.09554 20
137.13132 20
139.11206 10
141.127 20
145.10066 20
147.11479 20
147.12875 20
149.09378 10
149.134 20
151.11192 10
151.14851 20
161.13333 10
165.1673 10
177.12672 10
181.16327 10
187.15044 10
193.1945 10
209.15285 20
215.17815 10
221.1931 10
235.20874 10
237.1833 20
244.16379 10
261.2215 10
289.29358 20
299.27673 20
307.30228 30
317.28461 40
335.16931 10
335.19641 10
335.23096 10
335.24591 10
335.26129 80
335.29776 100
335.33844 10
335.34946 10
END IONS

BEGIN IONS
SCANS=7028
TITLE=335.5576
MSLEVEL=2
CHARGE=3+
RTINMINUTES=6.827408
ION=[M+3H]3+
81.06866 10
218.16083 10
258.18439 10
END IONS

BEGIN IONS
SCANS=7032
TITLE=336.1661
MSLEVEL=2
CHARGE=1+
RTINMINUTES=1.234683
ION=[M+H-H2O]+
104.10679 8
336.16245 8
336.17136 8
END IONS

BEGIN IONS
SCANS=7044
TITLE=336.2378
MSLEVEL=2
CHARGE=1+
RTINMINUTES=6.907679
ION=[M+H]+
155.07347 10
END IONS

BEGIN IONS
SCANS=7045
TITLE=336.2393
MSLEVEL=2
CHARGE=1+
RTINMINUTES=14.69563
ION=[M+NH4]+
51.02123 10
53.03831 10
54.87522 10
55.01734 80
55.05392 1545
55.07095 12
57.06947 2487
57.44016 10
57.46608 10
57.48155 10
57.5516 10
57.76666 10
57.79187 10
59.04881 170
59.06189 10
67.05394 50
69.0686 30
71.04872 10
71.0855 20
73.02812 30
77.03897 20
79.05407 90
81.0692 60
82.81851 21
83.08527 577
91.05421 120
93.06925 100
93.07764 10
95.08584 10
97.06372 10
98.71215 10
99.04425 640
100.11082 10
100.76328 20
100.77184 10
100.85203 10
101.02362 70
101.0957 2679
101.11602 14
101.33022 13
101.44531 10
101.76217 10
102.25025 10
105.06981 80
107.08574 20
109.10093 20
115.05432 10
117.06993 60
119.08459 80
119.10211 10
121.10195 30
123.11901 10
128.05898 10
129.07056 30
131.08556 50
132.09297 10
133.10135 40
135.12044 20
141.06868 20
141.0854 10
142.08121 10
143.08508 40
143.09946 10
144.09497 10
145.04968 110
145.10158 60
145.121 10
147.08089 20
147.11794 30
149.09544 10
149.13496 10
155.08681 20
157.10049 30
159.07965 20
159.08357 10
159.1179 40
161.09325 10
161.13226 20
163.07474 10
163.11183 20
166.07634 20
169.10132 20
171.0639 20
171.11578 20
173.08173 10
173.09575 10
173.13203 30
175.1087 10
175.11748 10
180.10509 10
181.10146 20
183.11787 30
185.09816 10
185.13506 20
187.11353 10
189.07524 20
189.12015 10
193.12225 10
195.11604 20
199.14699 20
201.11285 430
201.12897 41
201.14648 10
201.16602 10
203.16133 10
207.11685 10
207.13889 20
209.13068 10
213.12611 10
223.14647 20
227.14722 10
233.15382 10
235.17006 10
237.16589 10
241.20187 10
244.33536 10
244.34811 10
245.13927 593
245.16162 21
245.47815 10
265.19571 20
301.21625 20
319.21487 30
319.23203 10
END IONS

BEGIN IONS
SCANS=7050
TITLE=336.3117
MSLEVEL=2
CHARGE=1+
RTINMINUTES=14.2938
ION=[M+NH4]+
55.01729 10
55.05372 50
57.06865 40
65.0399 10
67.0535 80
67.06082 10
69.06862 20
71.0836 30
77.03746 40
77.04263 10
79.05359 50
81.06943 50
85.10043 40
89.05872 30
91.05368 130
93.06916 100
95.04761 10
95.08482 60
97.09854 10
99.11706 10
101.05856 10
105.06949 60
107.08557 60
109.10189 10
115.05263 30
116.06638 10
117.06959 110
119.08641 40
119.10089 10
121.06366 10
121.10052 20
123.08153 10
123.11652 20
128.06075 40
129.06876 40
129.08095 20
131.08498 100
132.09401 10
133.1006 50
133.11121 10
135.11455 20
141.05315 10
141.06908 40
141.0797 10
143.08334 40
144.03787 10
144.09267 20
145.10109 80
145.1125 10
147.08147 20
147.11739 30
149.13225 30
151.09303 20
151.10767 20
152.06371 10
154.07581 10
155.08447 40
157.1013 40
159.11766 70
161.09489 10
161.13222 20
163.11163 20
165.07036 20
165.09116 10
167.08598 10
168.09219 10
169.10437 20
171.11748 70
173.133 60
175.11124 20
175.14973 10
177.09225 20
181.09889 70
183.1161 30
185.12793 30
185.1367 20
187.11145 20
187.1403 20
187.14755 20
189.12691 20
191.11189 10
193.12514 20
195.11861 30
197.13167 10
199.11281 30
201.13051 20
203.11168 10
205.12317 10
207.14017 10
209.1338 20
211.1492 10
213.13336 10
217.12653 20
219.14554 10
221.15276 10
227.14622 10
229.15955 10
237.16409 10
241.19611 20
259.17297 20
265.19727 10
283.21014 10
301.21942 20
END IONS

BEGIN IONS
SCANS=7051
TITLE=336.3122
MSLEVEL=2
CHARGE=1+
RTINMINUTES=18.02355
ION=[M+H]+
51.0224 20
55.01877 20
55.05371 253
55.06052 10
55.064 10
56.04905 10
56.88775 11
57.03378 11
57.06932 819
57.08172 33
57.98369 10
59.04809 30
63.04521 30
67.05439 150
67.06383 10
69.03343 10
69.06928 260
69.07784 20
70.06398 21
71.08504 483
71.09633 32
71.09979 10
72.04323 10
72.08872 10
73.06536 20
77.03825 10
79.0533 60
81.06932 214
83.04814 10
83.0686 10
83.08501 150
83.10023 10
84.08031 10
84.82094 10
85.06584 20
85.09045 10
85.10108 247
86.05983 40
86.09686 10
87.04421 23
89.05941 1269
89.48298 10
89.67521 10
89.79267 10
91.05416 80
91.07429 10
93.06995 70
95.08487 190
95.09871 10
96.07969 20
97.06443 60
97.1018 120
97.11605 10
98.09547 20
99.08015 20
99.11637 80
99.1269 20
100.07545 20
100.28709 10
103.0755 10
105.06939 30
107.06965 100
107.07672 10
107.0852 30
109.10143 100
109.11244 20
110.09624 10
111.07941 40
111.1172 60
112.08034 10
113.13226 30
113.14553 10
114.08217 10
114.09099 50
117.09411 10
119.08449 40
119.09102 10
121.10045 70
123.08061 20
123.11595 70
125.10036 30
125.13171 20
126.12287 10
127.14786 20
128.10562 20
133.08688 216
133.10104 51
133.11406 10
135.10979 10
135.1162 50
135.12611 10
137.09564 20
137.13269 30
139.11327 50
140.10765 20
140.11974 10
142.12119 40
147.10046 10
147.11604 40
147.12254 10
149.13272 40
150.60185 10
151.09653 478
151.14638 20
153.134 10
154.12265 20
156.14037 40
161.132 80
163.14809 30
165.1281 20
165.16302 20
168.13686 10
169.15636 10
169.19531 30
170.15903 10
175.14893 40
177.16385 30
179.14265 20
179.17908 20
179.18423 20
184.16769 10
189.16264 20
191.17918 40
193.15588 20
193.16203 10
193.19395 10
198.18401 20
203.18219 10
203.18832 10
207.17055 10
207.17715 20
209.19106 10
211.20551 10
212.20193 10
213.21808 20
217.19411 20
219.21169 20
226.22072 10
233.22774 30
235.20615 10
235.24562 10
240.23157 20
245.16412 10
245.22725 10
252.26534 10
257.24979 20
261.2547 10
263.23801 10
273.26065 20
275.2514 10
275.27255 10
277.28873 10
294.31781 10
301.28952 70
319.2941 90
336.2233 10
336.33011 40
END IONS

BEGIN IONS
SCANS=7053
TITLE=336.3262
MSLEVEL=2
CHARGE=1+
RTINMINUTES=22.64933
ION=[M+H-2H2O]+
55.05278 20
57.06932 10
69.06862 10
93.07108 20
95.08654 20
109.09991 10
121.10011 20
123.11568 10
147.1172 10
238.21713 10
301.29108 10
319.302 20
336.229 10
END IONS

BEGIN IONS
SCANS=7055
TITLE=336.3269
MSLEVEL=2
CHARGE=1+
RTINMINUTES=17.7113
ION=[M+NH4]+
53.03858 30
55.02188 10
55.0486 31
55.05379 554
56.04864 10
57.03363 10
57.06944 130
58.06478 20
65.03774 20
67.05374 268
67.06351 21
69.03237 10
69.06181 21
69.06941 373
71.05215 10
71.0852 60
71.09947 10
72.04276 10
72.05142 10
72.08052 40
77.03738 10
79.05384 90
81.06974 344
83.04846 30
83.08515 201
84.08136 20
85.06499 20
85.10095 40
86.06032 40
86.09651 30
89.05951 190
91.05361 70
93.06193 10
93.07005 60
95.04769 10
95.08502 417
95.09755 21
97.06454 50
97.07477 10
97.10127 210
98.05919 10
99.08158 10
100.07553 50
100.08631 10
105.0699 90
107.08609 130
109.06467 40
109.10102 191
111.08083 40
111.10996 10
111.11704 50
111.12495 30
113.09771 10
114.09068 50
119.08558 60
119.09361 10
121.09245 20
121.10059 90
121.10997 50
123.08096 30
123.11746 70
125.09485 20
125.13243 20
126.09166 30
128.10602 40
128.11719 20
133.08894 20
133.10056 70
135.11714 110
135.12535 20
137.09525 70
137.13303 50
137.14613 10
139.11234 30
139.11993 10
139.14876 40
140.10728 20
142.12228 40
147.11703 80
147.13145 10
149.1328 50
151.09705 110
151.11101 20
151.14716 30
151.15721 10
153.12865 20
154.12408 10
156.14055 20
156.17461 10
159.11826 20
161.13297 70
163.14781 50
165.12755 20
165.16551 20
167.14555 20
170.15263 10
175.14879 50
177.16512 10
179.15099 10
179.17957 20
181.15807 30
189.16399 50
189.17628 10
191.18776 20
193.19829 10
196.16864 10
198.18761 30
203.17906 30
205.1946 20
207.17439 30
207.21379 10
207.2226 10
209.1982 10
210.18681 20
211.20021 10
212.20216 20
217.19429 10
219.21178 40
221.1908 10
221.22369 20
223.20921 10
226.21878 20
231.21097 30
233.22783 10
235.20905 30
235.2438 20
237.22089 30
238.22533 10
238.25204 10
240.23434 10
245.22794 10
249.22289 10
251.23854 10
252.27332 20
254.25105 10
254.26381 10
263.24139 20
266.24942 10
275.27637 20
277.25122 10
277.29031 20
294.31775 10
301.23682 10
301.26871 10
301.29044 150
301.31531 20
318.31693 20
319.25226 10
319.30124 160
319.31842 20
319.3269 20
319.55026 10
336.13049 10
336.33188 70
END IONS

BEGIN IONS
SCANS=7057
TITLE=336.3272
MSLEVEL=2
CHARGE=1+
RTINMINUTES=18.17287
ION=[M+H-H2O]+
51.0224 20
55.01877 20
55.05371 253
55.06052 10
55.064 10
56.04905 10
56.88775 11
57.03378 11
57.06932 819
57.08172 33
57.98369 10
59.04809 30
63.04521 30
67.05439 150
67.06383 10
69.03343 10
69.06928 260
69.07784 20
70.06398 21
71.08504 483
71.09633 32
71.09979 10
72.04323 10
72.08872 10
73.06536 20
77.03825 10
79.0533 60
81.06932 214
83.04814 10
83.0686 10
83.08501 150
83.10023 10
84.08031 10
84.82094 10
85.06584 20
85.09045 10
85.10108 247
86.05983 40
86.09686 10
87.04421 23
89.05941 1269
89.48298 10
89.67521 10
89.79267 10
91.05416 80
91.07429 10
93.06995 70
95.08487 190
95.09871 10
96.07969 20
97.06443 60
97.1018 120
97.11605 10
98.09547 20
99.08015 20
99.11637 80
99.1269 20
100.07545 20
100.28709 10
103.0755 10
105.06939 30
107.06965 100
107.07672 10
107.0852 30
109.10143 100
109.11244 20
110.09624 10
111.07941 40
111.1172 60
112.08034 10
113.13226 30
113.14553 10
114.08217 10
114.09099 50
117.09411 10
119.08449 40
119.09102 10
121.10045 70
123.08061 20
123.11595 70
125.10036 30
125.13171 20
126.12287 10
127.14786 20
128.10562 20
133.08688 216
133.10104 51
133.11406 10
135.10979 10
135.1162 50
135.12611 10
137.09564 20
137.13269 30
139.11327 50
140.10765 20
140.11974 10
142.12119 40
147.10046 10
147.11604 40
147.12254 10
149.13272 40
150.60185 10
151.09653 478
151.14638 20
153.134 10
154.12265 20
156.14037 40
161.132 80
163.14809 30
165.1281 20
165.16302 20
168.13686 10
169.15636 10
169.19531 30
170.15903 10
175.14893 40
177.16385 30
179.14265 20
179.17908 20
179.18423 20
184.16769 10
189.16264 20
191.17918 40
193.15588 20
193.16203 10
193.19395 10
198.18401 20
203.18219 10
203.18832 10
207.17055 10
207.17715 20
209.19106 10
211.20551 10
212.20193 10
213.21808 20
217.19411 20
219.21169 20
226.22072 10
233.22774 30
235.20615 10
235.24562 10
240.23157 20
245.16412 10
245.22725 10
252.26534 10
257.24979 20
261.2547 10
263.23801 10
273.26065 20
275.2514 10
275.27255 10
277.28873 10
294.31781 10
301.28952 70
319.2941 90
336.2233 10
336.33011 40
END IONS

BEGIN IONS
SCANS=7058
TITLE=336.3274
MSLEVEL=2
CHARGE=1+
RTINMINUTES=20.38995
ION=[M+H-H2O]+
55.01698 10
55.05416 20
57.06911 10
67.0536 20
69.06904 20
69.07413 10
79.05336 10
81.0721 20
83.08681 30
89.06109 10
95.085 30
97.0658 20
100.07716 10
107.087 10
109.09882 10
114.08979 10
121.10207 40
128.11124 10
133.10194 10
139.11395 10
147.11536 20
149.13225 10
245.22563 10
254.19067 10
301.28036 10
319.233 10
319.28864 10
319.30255 20
319.31006 10
319.32782 10
336.18771 10
336.2326 10
336.32642 10
END IONS

BEGIN IONS
SCANS=7060
TITLE=336.3275
MSLEVEL=2
CHARGE=1+
RTINMINUTES=22.34443
ION=[M+NH4]+
55.05383 190
57.06984 80
58.06395 20
65.03622 10
67.05491 70
69.0633 20
69.06938 181
70.06426 20
71.08481 20
71.09256 10
72.08128 10
79.05437 50
81.06922 130
83.04899 10
83.05597 10
83.08563 120
85.06428 10
85.0706 10
85.10167 10
86.06046 10
89.05957 20
91.05436 30
93.06992 50
93.07966 20
95.0738 10
95.0853 180
95.09541 20
97.06293 20
97.1014 100
99.0798 10
99.08408 10
100.06482 10
100.0761 70
105.07005 20
107.08596 60
107.09325 20
109.10165 100
111.08207 40
111.11769 20
114.09202 30
119.08433 30
121.10122 50
123.07988 20
123.11665 50
123.12991 20
125.0946 30
125.13325 20
128.10751 20
133.10101 30
135.11652 40
137.09648 10
137.13293 30
139.11264 20
139.12347 10
139.14935 10
140.10631 10
142.12431 30
147.11713 50
149.13403 60
149.14798 10
151.14801 20
153.12936 10
156.14137 10
161.13438 70
163.14764 40
165.12793 10
165.164 10
167.14523 30
168.13748 20
170.15388 10
175.14102 10
175.14922 20
177.16365 30
179.17998 20
181.16187 10
184.16753 20
184.17651 10
189.16356 10
189.1769 10
193.1976 20
203.18159 10
205.19629 20
207.17563 30
207.21002 10
219.20985 10
221.19037 10
226.21846 20
235.24129 10
237.22784 10
238.21336 10
240.2287 10
249.22197 20
251.23761 10
254.25404 30
263.23883 30
275.2757 10
277.28595 10
280.26688 10
301.27884 10
301.29156 70
319.30255 130
336.16776 10
336.23297 20
336.26416 10
336.32898 30
END IONS

BEGIN IONS
SCANS=7064
TITLE=337.0702
MSLEVEL=2
CHARGE=1+
RTINMINUTES=5.024529
ION=[M+H]+
210.15076 10
337.07437 10
END IONS

BEGIN IONS
SCANS=7067
TITLE=337.0929
MSLEVEL=2
CHARGE=1+
RTINMINUTES=10.2493
ION=[2M+H]+
55.0175 20
59.04804 20
75.04404 10
129.05373 10
129.06744 10
189.07845 30
337.18573 10
END IONS

BEGIN IONS
SCANS=7068
TITLE=337.093
MSLEVEL=2
CHARGE=1+
RTINMINUTES=8.163013
ION=[M+H]+
71.01342 30
87.04423 10
89.05887 20
115.03918 40
157.04961 20
159.06474 70
159.07672 10
217.09441 10
225.16663 10
275.15915 10
337.24683 10
END IONS

BEGIN IONS
SCANS=7076
TITLE=337.1867
MSLEVEL=2
CHARGE=1+
RTINMINUTES=8.197824
ION=[M+H]+
55.05485 10
71.01195 50
71.01994 10
73.02982 10
81.06924 10
83.08629 10
85.02693 10
89.05949 30
91.05531 10
115.03842 40
150.05881 10
157.05083 20
159.06535 110
163.07809 10
182.15456 10
277.11835 20
END IONS

BEGIN IONS
SCANS=7077
TITLE=337.2025
MSLEVEL=2
CHARGE=1+
RTINMINUTES=18.65065
ION=[2M+H]+
55.01618 10
55.05382 90
56.0574 10
57.03293 30
57.06935 40
58.07227 10
67.0537 50
67.06614 20
69.03307 50
69.06972 40
70.06538 10
71.04809 20
73.02904 20
73.06507 10
77.03774 10
79.05386 40
81.03378 10
81.07005 40
81.07605 10
83.04915 20
83.08719 20
84.08928 10
85.02567 20
85.02882 10
85.06368 50
87.04557 10
89.06054 10
91.05264 40
93.06956 50
95.08432 60
95.09293 10
96.07927 10
97.02767 20
97.06557 20
97.10038 10
99.0435 20
103.03967 10
107.08523 20
108.08837 10
109.06487 40
111.06958 10
111.08056 40
115.04338 10
119.08758 10
121.10109 10
123.07932 10
125.09461 10
127.07552 20
129.05434 10
133.10027 50
135.08154 30
135.09267 10
135.11462 20
145.10371 10
149.08492 10
149.09631 210
149.11247 10
153.09073 30
171.10033 20
189.11063 10
222.19756 10
263.2034 10
319.22638 10
320.29767 10
320.3132 10
337.24652 20
337.25998 20
337.29617 10
END IONS

BEGIN IONS
SCANS=7089
TITLE=337.2379
MSLEVEL=2
CHARGE=1+
RTINMINUTES=17.24197
ION=[M+H]+
55.05345 30
67.0551 20
69.03393 10
71.04839 10
79.05436 10
93.07075 20
109.06409 20
111.04474 30
124.08622 10
125.05871 10
137.09972 10
151.07571 20
153.08987 40
153.09743 10
163.09122 10
165.09152 50
166.15671 10
167.10547 20
179.10681 10
180.11487 10
181.12329 20
193.12209 30
209.1084 10
210.15089 10
221.19189 10
249.18921 20
253.13435 20
265.19077 10
277.21622 20
291.21881 10
291.23242 40
319.17667 10
319.18488 10
319.20724 20
319.2283 210
337.20087 10
337.2388 414
337.28165 10
END IONS

BEGIN IONS
SCANS=7092
TITLE=337.2385
MSLEVEL=2
CHARGE=1+
RTINMINUTES=13.40007
ION=[M+Na]+
55.05387 20
57.03243 10
67.05605 10
69.06897 10
77.03754 20
79.06553 10
81.07189 20
95.08992 10
105.03241 20
107.08584 10
109.09914 10
111.00502 10
111.0432 10
112.01162 10
119.08866 10
121.10258 20
123.0772 20
123.08325 10
125.06074 10
129.01746 10
130.02039 20
131.0457 10
133.10358 10
135.08044 10
135.11813 10
137.05971 20
137.10123 10
138.10269 20
139.07349 10
143.04074 10
144.04192 10
149.10011 20
151.07706 20
151.11086 20
152.08405 20
153.09306 10
159.05016 20
164.08298 10
165.082 10
165.0912 70
166.09923 90
166.1116 10
167.10429 20
167.11288 10
173.13158 10
179.10786 30
185.08112 20
186.0842 20
186.09563 10
191.10629 10
194.12686 10
210.15051 10
218.11234 20
249.18553 30
263.20081 10
263.23523 10
277.2179 10
281.21619 10
291.23166 40
291.24072 20
319.18073 10
319.20331 10
319.22736 322
319.43329 10
337.17773 20
337.19635 21
337.21167 32
337.23785 1078
337.27539 24
337.29108 10
337.55292 10
337.64575 10
END IONS

BEGIN IONS
SCANS=7093
TITLE=337.2389
MSLEVEL=2
CHARGE=1+
RTINMINUTES=16.96705
ION=[M+H]+
57.03492 10
57.06853 10
59.05967 20
69.0696 10
81.07028 10
83.08456 10
91.05544 10
93.07025 10
97.06312 10
111.04241 10
121.10218 10
123.07961 10
135.11848 10
137.06036 10
147.08148 10
151.07838 10
152.08678 10
163.11227 20
165.09094 20
165.10242 20
166.10085 30
179.10896 10
249.18303 10
277.21091 10
281.18347 10
291.23703 20
291.24301 20
291.25555 10
319.186 10
319.22757 140
319.24921 10
336.10858 10
336.12396 10
337.19751 10
337.20969 10
337.23965 414
337.28186 10
END IONS

BEGIN IONS
SCANS=7099
TITLE=337.259
MSLEVEL=2
CHARGE=1+
RTINMINUTES=20.10497
ION=[M+H]+
67.05686 10
75.02498 10
111.04351 10
183.15895 10
210.1555 10
281.22461 10
337.17508 10
337.24442 10
337.25928 40
337.26752 10
END IONS

BEGIN IONS
SCANS=7116
TITLE=338.2235
MSLEVEL=2
CHARGE=1+
RTINMINUTES=10.1119
ION=[2M+NH4]+
79.0408 20
80.04813 20
80.05186 10
82.06569 10
104.04892 20
107.0599 50
107.07757 10
140.05458 10
153.04472 10
154.06548 30
155.07393 30
164.05255 10
166.06711 10
167.07491 10
179.07127 10
181.07582 90
182.0713 20
182.08447 70
182.10435 10
183.09218 30
192.06747 30
193.0779 100
194.04758 10
194.08514 120
195.0916 90
196.10095 10
204.11403 10
205.07898 10
206.08638 10
207.08414 20
207.09341 20
208.06909 20
208.0881 190
208.40195 11
208.93752 21
209.09534 1074
209.11803 22
209.39848 11
210.08536 11
210.10367 891
210.12515 21
218.08286 10
218.16634 50
219.09209 30
219.10971 10
220.10072 20
220.1058 10
221.08337 10
221.10106 20
222.06934 10
222.10313 325
223.11758 20
226.07275 10
234.10754 20
235.11177 40
235.33426 11
236.11909 998
236.37697 10
237.12808 30
238.07545 10
238.09673 10
238.11099 190
238.12852 10
247.12177 10
248.11024 10
248.12247 20
249.12843 20
250.13525 90
250.15492 10
253.08775 10
253.10002 32
253.12239 602
253.15858 11
254.12978 310
262.14062 10
264.15027 20
265.13342 10
266.12985 484
266.1756 10
270.10214 10
278.14188 10
278.16623 140
278.18784 10
280.12991 30
280.1459 230
280.16476 20
280.58893 10
292.17551 10
292.18195 31
293.19547 10
293.22705 11
293.24615 10
294.00821 11
294.16281 30
294.19809 756
294.2326 10
306.19727 70
307.20856 20
320.19797 20
320.21329 90
322.19263 20
336.23941 10
337.07654 20
337.09189 30
337.11914 20
337.14673 10
337.19733 10
337.72076 20
337.74387 10
337.78607 10
337.81607 10
338.09283 10
338.12286 10
338.13693 10
338.15054 30
338.16791 40
338.18408 46
338.22369 8504
338.26193 20
338.29202 16
338.51727 26
338.53772 10
338.55276 10
338.59 20
338.65134 10
END IONS

BEGIN IONS
SCANS=7118
TITLE=338.2236
MSLEVEL=2
CHARGE=1+
RTINMINUTES=9.470183
ION=[M+H-2H2O]+
65.03849 10
92.04905 60
93.05542 10
93.06997 10
118.05121 10
132.05605 30
133.06116 10
154.06631 10
158.07297 10
181.07253 20
183.08662 10
205.11877 10
208.08405 10
209.06592 10
209.09581 50
209.4003 10
210.10374 377
210.12206 10
222.10466 10
223.1093 20
236.12044 30
236.13573 10
253.11972 20
253.14191 10
253.28484 10
254.08266 21
254.1291 1040
254.35149 10
254.47031 10
294.19537 10
337.09897 10
338.1799 20
338.20145 20
338.22491 560
END IONS

BEGIN IONS
SCANS=7137
TITLE=338.3424
MSLEVEL=2
CHARGE=1+
RTINMINUTES=24.42308
ION=[M+NH4]+
51.02091 10
51.99331 15
51.99816 5
53.0015 15
53.00835 5
53.03808 70
54.03462 5
54.83468 5
54.87534 15
54.88831 10
55.01756 281
55.03143 7
55.05377 2762
55.16355 5
55.17681 5
55.31298 5
55.33347 5
55.36612 5
55.38891 5
55.40616 5
55.45208 10
55.46945 5
55.47933 5
55.48682 10
55.51393 5
55.5512 5
55.60636 5
55.66079 5
55.69582 5
55.77978 10
55.9893 10
56.04847 15
56.20004 5
56.37117 5
56.87074 5
56.8824 10
56.88632 15
57.03305 185
57.05664 12
57.06948 3245
57.25892 5
57.34236 5
57.35589 5
57.37057 5
57.40266 5
57.41577 10
57.4216 5
57.44127 10
57.46492 5
57.47885 10
57.55315 5
57.57162 10
57.59187 5
57.63371 5
57.65657 5
57.68369 5
57.7814 5
57.85202 5
57.85901 5
57.90055 5
58.02021 5
58.05403 5
58.06474 125
58.33977 5
58.66764 5
59.03649 5
59.04862 35
60.04365 35
[truncated: 5,639,456 more chars]
